# Supplementary material for: Genome-wide comparative transcriptome analysis of CMS-D2 and its maintainer and restorer lines in upland cotton
Source: BMC Genomics. 2017 Jun 8;18:454. doi: 10.1186/s12864-017-3841-0 (PMC5465541; doi:10.1186/s12864-017-3841-0)
Supplement: Supplementary file 1 — Primers for quantitative RT-PCR (XLS 125 kb) [file 12864_2017_3841_MOESM10_ESM.xls]

## Sheet: pathway_table
Additional file 10. KEGG analysis of DEGs between B and A
PathWay	Pathway_definition	number_of_seqs	seqs_kos_list
path:ko01100	Metabolic pathways	465	Gh_A01G0141();Gh_A01G0142();Gh_A01G0161();Gh_A01G0555();Gh_A01G1570();Gh_A01G1605();Gh_A01G1972();Gh_A01G2012();Gh_A02G0542();Gh_A02G0669();Gh_A02G0682();Gh_A02G0686();Gh_A02G0687();Gh_A02G0688();Gh_A02G0689();Gh_A02G0862();Gh_A02G1203();Gh_A02G1281();Gh_A02G1282();Gh_A02G1283();Gh_A02G1284();Gh_A02G1381();Gh_A02G1436();Gh_A02G1466();Gh_A02G1663();Gh_A03G0182();Gh_A03G0199();Gh_A03G0200();Gh_A03G…
path:ko01110	Biosynthesis of secondary metabolites	423	Gh_A01G0111();Gh_A01G0161();Gh_A01G0244();Gh_A01G0568();Gh_A01G1605();Gh_A01G2012();Gh_A01G2104();Gh_A02G0542();Gh_A02G0669();Gh_A02G0682();Gh_A02G0686();Gh_A02G0687();Gh_A02G0688();Gh_A02G0689();Gh_A02G0896();Gh_A02G1203();Gh_A02G1436();Gh_A02G1466();Gh_A02G1663();Gh_A03G0199();Gh_A03G0200();Gh_A03G0434();Gh_A03G0944();Gh_A03G0960();Gh_A03G1316();Gh_A03G1517();Gh_A03G1519();Gh_A03G1660();Gh_A03G…
path:ko01120	Microbial metabolism in diverse environments	211	Gh_A01G0161();Gh_A01G1605();Gh_A01G2012();Gh_A02G0542();Gh_A02G0669();Gh_A02G0682();Gh_A02G0686();Gh_A02G0687();Gh_A02G0688();Gh_A02G0689();Gh_A02G0769();Gh_A02G1203();Gh_A02G1466();Gh_A02G1663();Gh_A03G0182();Gh_A03G0199();Gh_A03G0200();Gh_A03G0944();Gh_A03G0960();Gh_A03G1316();Gh_A03G1517();Gh_A03G1519();Gh_A03G1960();Gh_A03G2152();Gh_A03G2153();Gh_A04G0639();Gh_A04G0745();Gh_A04G0962();Gh_A04G…
path:ko00940	Phenylpropanoid biosynthesis	180	Gh_A01G2012();Gh_A02G0542();Gh_A02G1203();Gh_A02G1466();Gh_A02G1663();Gh_A03G0199();Gh_A03G0200();Gh_A03G0944();Gh_A03G0960();Gh_A03G1517();Gh_A03G1519();Gh_A03G1660();Gh_A03G2152();Gh_A03G2153();Gh_A04G0639();Gh_A04G0962();Gh_A04G0963();Gh_A04G1032();Gh_A04G1207();Gh_A04G1208();Gh_A04G1322();Gh_A04G1453();Gh_A05G0093();Gh_A05G0423();Gh_A05G0441();Gh_A05G0507();Gh_A05G0661();Gh_A05G1005();Gh_A05G…
path:ko00360	Phenylalanine metabolism	170	Gh_A01G2012();Gh_A02G0542();Gh_A02G1203();Gh_A02G1466();Gh_A02G1663();Gh_A03G0199();Gh_A03G0200();Gh_A03G0944();Gh_A03G0960();Gh_A03G1517();Gh_A03G1519();Gh_A03G1660();Gh_A03G2152();Gh_A03G2153();Gh_A04G0639();Gh_A04G0962();Gh_A04G0963();Gh_A04G1032();Gh_A04G1207();Gh_A04G1208();Gh_A04G1322();Gh_A04G1453();Gh_A05G0093();Gh_A05G0507();Gh_A05G0661();Gh_A05G1452();Gh_A05G1479();Gh_A05G1577();Gh_A05G…
path:ko00680	Methane metabolism	166	Gh_A01G2012();Gh_A02G0542();Gh_A02G0669();Gh_A02G1203();Gh_A02G1466();Gh_A02G1663();Gh_A03G0199();Gh_A03G0200();Gh_A03G0944();Gh_A03G0960();Gh_A03G1517();Gh_A03G1519();Gh_A03G2152();Gh_A03G2153();Gh_A04G0639();Gh_A04G0745();Gh_A04G0962();Gh_A04G0963();Gh_A04G1076();Gh_A04G1322();Gh_A04G1453();Gh_A05G0093();Gh_A05G0507();Gh_A05G0661();Gh_A05G1452();Gh_A05G1479();Gh_A05G1577();Gh_A05G1635();Gh_A05G…
path:ko00480	Glutathione metabolism	151	Gh_A01G0161();Gh_A01G1388();Gh_A01G2148();Gh_A01G2149();Gh_A02G0247();Gh_A02G0258();Gh_A02G0259();Gh_A02G0260();Gh_A02G0261();Gh_A02G0262();Gh_A02G0263();Gh_A02G1281();Gh_A02G1282();Gh_A02G1283();Gh_A02G1284();Gh_A03G0384();Gh_A03G1316();Gh_A03G1812();Gh_A04G0409();Gh_A04G0411();Gh_A04G0412();Gh_A04G0736();Gh_A04G0829();Gh_A04G0830();Gh_A04G0832();Gh_A05G0863();Gh_A05G3726();Gh_A06G0270();Gh_A06G…
path:ko04141	Protein processing in endoplasmic reticulum	144	Gh_A01G0635();Gh_A01G0741();Gh_A01G1602();Gh_A01G1923();Gh_A02G0314();Gh_A02G0560();Gh_A02G0752();Gh_A02G0951();Gh_A02G1377();Gh_A03G0102();Gh_A03G0164();Gh_A03G0285();Gh_A03G0309();Gh_A04G0387();Gh_A04G1193();Gh_A05G0304();Gh_A05G0305();Gh_A05G0770();Gh_A05G0771();Gh_A05G0818();Gh_A05G0882();Gh_A05G1057();Gh_A05G1144();Gh_A05G1444();Gh_A05G2125();Gh_A05G2306();Gh_A05G2348();Gh_A05G3724();Gh_A05G…
path:ko00982	Drug metabolism - cytochrome P450	119	Gh_A01G1605();Gh_A01G2148();Gh_A01G2149();Gh_A02G0247();Gh_A02G0258();Gh_A02G0259();Gh_A02G0260();Gh_A02G0261();Gh_A02G0262();Gh_A02G0263();Gh_A02G0682();Gh_A02G0686();Gh_A02G0687();Gh_A02G0688();Gh_A02G0689();Gh_A03G0384();Gh_A04G0409();Gh_A04G0411();Gh_A04G0412();Gh_A04G0736();Gh_A04G0829();Gh_A04G0830();Gh_A04G0832();Gh_A04G1326();Gh_A07G0667();Gh_A07G1591();Gh_A07G1593();Gh_A08G0204();Gh_A08G…
path:ko00980	Metabolism of xenobiotics by cytochrome P450	119	Gh_A01G1605();Gh_A01G2148();Gh_A01G2149();Gh_A02G0247();Gh_A02G0258();Gh_A02G0259();Gh_A02G0260();Gh_A02G0261();Gh_A02G0262();Gh_A02G0263();Gh_A02G0682();Gh_A02G0686();Gh_A02G0687();Gh_A02G0688();Gh_A02G0689();Gh_A03G0384();Gh_A04G0409();Gh_A04G0411();Gh_A04G0412();Gh_A04G0736();Gh_A04G0829();Gh_A04G0830();Gh_A04G0832();Gh_A04G1326();Gh_A07G0667();Gh_A07G1591();Gh_A07G1593();Gh_A08G0204();Gh_A08G…
path:ko04626	Plant-pathogen interaction	116	Gh_A01G0741();Gh_A01G0754();Gh_A01G1219();Gh_A01G1646();Gh_A02G0125();Gh_A02G0335();Gh_A02G0732();Gh_A02G1781();Gh_A03G0164();Gh_A03G0457();Gh_A03G0805();Gh_A03G1009();Gh_A03G2120();Gh_A04G0011();Gh_A05G2022();Gh_A06G0104();Gh_A07G0458();Gh_A07G0503();Gh_A07G0695();Gh_A07G0697();Gh_A07G1782();Gh_A07G2087();Gh_A07G2207();Gh_A08G0219();Gh_A08G0220();Gh_A08G0580();Gh_A08G0996();Gh_A08G0997();Gh_A08G…
path:ko04075	Plant hormone signal transduction	114	Gh_A01G0456();Gh_A01G0546();Gh_A01G0547();Gh_A01G0776();Gh_A01G1768();Gh_A01G2047();Gh_A02G0866();Gh_A02G0999();Gh_A02G1331();Gh_A02G1332();Gh_A03G0373();Gh_A03G1354();Gh_A03G1429();Gh_A03G1628();Gh_A03G1664();Gh_A03G1863();Gh_A03G2095();Gh_A04G0280();Gh_A04G0281();Gh_A04G0874();Gh_A05G0308();Gh_A05G0782();Gh_A05G1136();Gh_A05G2234();Gh_A05G2724();Gh_A05G3030();Gh_A05G3361();Gh_A05G3362();Gh_A05G…
path:ko00520	Amino sugar and nucleotide sugar metabolism	113	Gh_A01G0111();Gh_A01G0244();Gh_A01G0568();Gh_A02G0896();Gh_A03G0434();Gh_A03G1844();Gh_A03G1845();Gh_A03G1846();Gh_A03G1847();Gh_A04G0257();Gh_A04G0259();Gh_A04G0911();Gh_A04G1304();Gh_A05G0404();Gh_A05G1520();Gh_A05G3203();Gh_A05G3268();Gh_A06G1385();Gh_A07G0192();Gh_A07G0194();Gh_A07G0195();Gh_A07G0842();Gh_A07G1344();Gh_A07G1480();Gh_A07G1602();Gh_A07G1907();Gh_A08G0569();Gh_A08G0872();Gh_A08G…
path:ko05204	Chemical carcinogenesis	99	Gh_A01G2148();Gh_A01G2149();Gh_A02G0247();Gh_A02G0258();Gh_A02G0259();Gh_A02G0260();Gh_A02G0261();Gh_A02G0262();Gh_A02G0263();Gh_A03G0384();Gh_A04G0409();Gh_A04G0411();Gh_A04G0412();Gh_A04G0736();Gh_A04G0829();Gh_A04G0830();Gh_A04G0832();Gh_A07G0667();Gh_A07G1591();Gh_A07G1593();Gh_A08G0204();Gh_A08G0330();Gh_A08G1024();Gh_A08G1634();Gh_A08G1635();Gh_A09G1501();Gh_A09G1508();Gh_A09G1509();Gh_A09G…
path:ko00500	Starch and sucrose metabolism	70	Gh_A01G0111();Gh_A01G0244();Gh_A01G0568();Gh_A01G1570();Gh_A02G0896();Gh_A02G1381();Gh_A03G1983();Gh_A04G0911();Gh_A05G1520();Gh_A05G1959();Gh_A05G3203();Gh_A05G3268();Gh_A06G0313();Gh_A06G1385();Gh_A07G0842();Gh_A07G1344();Gh_A07G1480();Gh_A07G1602();Gh_A07G1907();Gh_A08G0569();Gh_A08G1146();Gh_A08G1680();Gh_A09G0102();Gh_A09G1647();Gh_A09G2268();Gh_A11G0310();Gh_A11G0648();Gh_A11G1169();Gh_A11G…
path:ko04612	Antigen processing and presentation	45	Gh_A01G0741();Gh_A01G1923();Gh_A03G0102();Gh_A03G0164();Gh_A05G3927();Gh_A06G0810();Gh_A07G2333();Gh_A08G0219();Gh_A08G0220();Gh_A08G0996();Gh_A08G0997();Gh_A08G0998();Gh_A08G1554();Gh_A09G1034();Gh_A10G0502();Gh_A10G1940();Gh_A12G1373();Gh_A12G1988();Gh_A12G2300();Gh_D01G0761();Gh_D03G1221();Gh_D03G1225();Gh_D03G1421();Gh_D05G0453();Gh_D05G0454();Gh_D06G0939();Gh_D06G1814();Gh_D07G2403();Gh_D08G…
path:ko04915	Estrogen signaling pathway	43	Gh_A01G0741();Gh_A01G1923();Gh_A03G0102();Gh_A03G0164();Gh_A03G0291();Gh_A05G0857();Gh_A05G0864();Gh_A05G3797();Gh_A08G0219();Gh_A08G0220();Gh_A08G0996();Gh_A08G0997();Gh_A08G0998();Gh_A08G1183();Gh_A10G1940();Gh_A12G1373();Gh_A12G2300();Gh_D01G0761();Gh_D03G1221();Gh_D03G1225();Gh_D03G1283();Gh_D03G1421();Gh_D03G1422();Gh_D05G3869();Gh_D05G3876();Gh_D06G1814();Gh_D07G1410();Gh_D08G0299();Gh_D08G…
path:ko00071	Fatty acid metabolism	34	Gh_A01G0141();Gh_A01G0142();Gh_A01G1605();Gh_A02G0682();Gh_A02G0686();Gh_A02G0687();Gh_A02G0688();Gh_A02G0689();Gh_A03G1360();Gh_A04G1326();Gh_A08G0960();Gh_A08G1993();Gh_A09G2434();Gh_A10G0763();Gh_A11G0521();Gh_A11G0522();Gh_A11G1955();Gh_A11G2972();Gh_A12G1964();Gh_D01G0186();Gh_D01G0187();Gh_D01G1853();Gh_D02G0730();Gh_D02G0732();Gh_D02G0733();Gh_D06G1539();Gh_D08G1170();Gh_D08G2387();Gh_D10G…
path:ko03320	PPAR signaling pathway	34	Gh_A01G0141();Gh_A01G0142();Gh_A01G0574();Gh_A01G0575();Gh_A01G1086();Gh_A03G1360();Gh_A06G1276();Gh_A09G1413();Gh_A09G2434();Gh_A10G0763();Gh_A11G2972();Gh_A12G1442();Gh_A12G1964();Gh_A13G1194();Gh_D01G0186();Gh_D01G0187();Gh_D01G0585();Gh_D01G0586();Gh_D04G1099();Gh_D05G3516();Gh_D05G3517();Gh_D06G1539();Gh_D06G1600();Gh_D09G1418();Gh_D10G0974();Gh_D10G2577();Gh_D12G1560();Gh_D13G1489();Gh_Sca0…
path:ko00909	Sesquiterpenoid and triterpenoid biosynthesis	33	Gh_A01G0555();Gh_A02G1436();Gh_A03G1886();Gh_A04G1093();Gh_A04G1289();Gh_A04G1290();Gh_A04G1295();Gh_A04G1296();Gh_A05G1850();Gh_A06G1861();Gh_A11G2539();Gh_A11G2577();Gh_A13G1207();Gh_D01G0793();Gh_D02G2326();Gh_D04G1700();Gh_D04G1701();Gh_D04G1702();Gh_D04G1703();Gh_D04G2022();Gh_D04G2023();Gh_D04G2024();Gh_D04G2025();Gh_D05G3504();Gh_D05G3506();Gh_D05G3507();Gh_D05G3508();Gh_D11G2894();Gh_D11G…
path:ko00592	alpha-Linolenic acid metabolism	33	Gh_A01G0141();Gh_A01G0142();Gh_A02G0862();Gh_A03G1360();Gh_A05G2224();Gh_A08G0314();Gh_A08G0315();Gh_A08G0316();Gh_A08G0317();Gh_A09G2434();Gh_A10G0763();Gh_A11G2972();Gh_A12G0268();Gh_A12G0269();Gh_A12G1551();Gh_A12G1964();Gh_D01G0186();Gh_D01G0187();Gh_D01G0905();Gh_D02G0931();Gh_D02G0989();Gh_D05G2484();Gh_D06G1539();Gh_D08G0412();Gh_D08G0413();Gh_D08G0414();Gh_D08G0415();Gh_D10G0974();Gh_D10G…
path:ko04621	NOD-like receptor signaling pathway	31	Gh_A01G0741();Gh_A03G0164();Gh_A03G0291();Gh_A05G0857();Gh_A05G0864();Gh_A05G3797();Gh_A08G0219();Gh_A08G0220();Gh_A08G0996();Gh_A08G0997();Gh_A08G0998();Gh_A08G1183();Gh_A12G2300();Gh_D01G0761();Gh_D03G1283();Gh_D03G1421();Gh_D03G1422();Gh_D05G3869();Gh_D05G3876();Gh_D07G1410();Gh_D08G0299();Gh_D08G0300();Gh_D08G1269();Gh_D08G1467();Gh_D12G2436();Gh_D12G2757();Gh_D13G1363();Gh_Sca039018G01();Gh_…
path:ko05215	Prostate cancer	31	Gh_A01G0741();Gh_A03G0164();Gh_A03G0291();Gh_A05G0857();Gh_A05G0864();Gh_A05G3797();Gh_A08G0219();Gh_A08G0220();Gh_A08G0996();Gh_A08G0997();Gh_A08G0998();Gh_A08G1183();Gh_A12G2300();Gh_D01G0761();Gh_D03G1283();Gh_D03G1421();Gh_D03G1422();Gh_D05G3869();Gh_D05G3876();Gh_D07G1410();Gh_D08G0299();Gh_D08G0300();Gh_D08G1269();Gh_D08G1467();Gh_D12G2436();Gh_D12G2757();Gh_D13G1363();Gh_Sca039018G01();Gh_…
path:ko04914	Progesterone-mediated oocyte maturation	31	Gh_A01G0741();Gh_A03G0164();Gh_A03G0291();Gh_A05G0857();Gh_A05G0864();Gh_A05G3797();Gh_A08G0219();Gh_A08G0220();Gh_A08G0996();Gh_A08G0997();Gh_A08G0998();Gh_A08G1183();Gh_A12G2300();Gh_D01G0761();Gh_D03G1283();Gh_D03G1421();Gh_D03G1422();Gh_D05G3869();Gh_D05G3876();Gh_D07G1410();Gh_D08G0299();Gh_D08G0300();Gh_D08G1269();Gh_D08G1467();Gh_D12G2436();Gh_D12G2757();Gh_D13G1363();Gh_Sca039018G01();Gh_…
path:ko05200	Pathways in cancer	31	Gh_A01G0741();Gh_A03G0164();Gh_A03G0291();Gh_A05G0857();Gh_A05G0864();Gh_A05G3797();Gh_A08G0219();Gh_A08G0220();Gh_A08G0996();Gh_A08G0997();Gh_A08G0998();Gh_A08G1183();Gh_A12G2300();Gh_D01G0761();Gh_D03G1283();Gh_D03G1421();Gh_D03G1422();Gh_D05G3869();Gh_D05G3876();Gh_D07G1410();Gh_D08G0299();Gh_D08G0300();Gh_D08G1269();Gh_D08G1467();Gh_D12G2436();Gh_D12G2757();Gh_D13G1363();Gh_Sca039018G01();Gh_…
path:ko04151	PI3K-Akt signaling pathway	31	Gh_A01G0741();Gh_A03G0164();Gh_A03G0291();Gh_A05G0857();Gh_A05G0864();Gh_A05G3797();Gh_A08G0219();Gh_A08G0220();Gh_A08G0996();Gh_A08G0997();Gh_A08G0998();Gh_A08G1183();Gh_A12G2300();Gh_D01G0761();Gh_D03G1283();Gh_D03G1421();Gh_D03G1422();Gh_D05G3869();Gh_D05G3876();Gh_D07G1410();Gh_D08G0299();Gh_D08G0300();Gh_D08G1269();Gh_D08G1467();Gh_D12G2436();Gh_D12G2757();Gh_D13G1363();Gh_Sca039018G01();Gh_…
path:ko00010	Glycolysis / Gluconeogenesis	28	Gh_A01G1605();Gh_A02G0669();Gh_A02G0682();Gh_A02G0686();Gh_A02G0687();Gh_A02G0688();Gh_A02G0689();Gh_A04G0745();Gh_A04G1076();Gh_A04G1326();Gh_A08G0960();Gh_A08G1993();Gh_A11G0521();Gh_A11G0522();Gh_A11G1955();Gh_A12G0145();Gh_D01G1853();Gh_D02G0717();Gh_D02G0730();Gh_D02G0732();Gh_D02G0733();Gh_D04G1225();Gh_D08G1170();Gh_D08G2387();Gh_D11G0605();Gh_D11G0606();Gh_D12G0160();Gh_Sca045540G01();
path:ko05145	Toxoplasmosis	26	Gh_A01G1923();Gh_A03G0102();Gh_A03G0291();Gh_A05G0857();Gh_A05G0864();Gh_A05G3797();Gh_A08G1183();Gh_A10G1940();Gh_A12G1373();Gh_D03G1221();Gh_D03G1225();Gh_D03G1283();Gh_D03G1422();Gh_D05G3869();Gh_D05G3876();Gh_D06G1814();Gh_D07G1410();Gh_D08G1467();Gh_D12G2757();Gh_Sca004937G04();Gh_Sca013597G01();Gh_Sca100178G01();Gh_Sca116756G01();Gh_Sca126552G01();Gh_Sca144217G01();Gh_Sca152028G01();
path:ko04723	Retrograde endocannabinoid signaling	26	Gh_A03G0291();Gh_A04G0711();Gh_A05G0857();Gh_A05G0864();Gh_A05G3167();Gh_A05G3797();Gh_A08G1183();Gh_A09G0151();Gh_A09G1443();Gh_A11G3044();Gh_A13G0662();Gh_D03G1283();Gh_D03G1422();Gh_D04G0442();Gh_D04G1178();Gh_D05G2807();Gh_D05G3869();Gh_D05G3876();Gh_D07G1410();Gh_D08G1467();Gh_D09G0141();Gh_D10G2532();Gh_D11G0734();Gh_D12G2757();Gh_Sca126552G01();Gh_Sca144217G01();
path:ko05164	Influenza A	26	Gh_A01G1923();Gh_A03G0102();Gh_A03G0291();Gh_A05G0857();Gh_A05G0864();Gh_A05G3797();Gh_A08G1183();Gh_A10G1940();Gh_A12G1373();Gh_D03G1221();Gh_D03G1225();Gh_D03G1283();Gh_D03G1422();Gh_D05G3869();Gh_D05G3876();Gh_D06G1814();Gh_D07G1410();Gh_D08G1467();Gh_D12G2757();Gh_Sca004937G04();Gh_Sca013597G01();Gh_Sca100178G01();Gh_Sca116756G01();Gh_Sca126552G01();Gh_Sca144217G01();Gh_Sca152028G01();
path:ko04010	MAPK signaling pathway	26	Gh_A01G1923();Gh_A03G0102();Gh_A03G0291();Gh_A05G0857();Gh_A05G0864();Gh_A05G3797();Gh_A08G1183();Gh_A10G1940();Gh_A12G1373();Gh_D03G1221();Gh_D03G1225();Gh_D03G1283();Gh_D03G1422();Gh_D05G3869();Gh_D05G3876();Gh_D06G1814();Gh_D07G1410();Gh_D08G1467();Gh_D12G2757();Gh_Sca004937G04();Gh_Sca013597G01();Gh_Sca100178G01();Gh_Sca116756G01();Gh_Sca126552G01();Gh_Sca144217G01();Gh_Sca152028G01();
path:ko04112	Cell cycle - Caulobacter	24	Gh_A03G1569();Gh_A04G0998();Gh_A07G0684();Gh_A07G1517();Gh_A08G1575();Gh_A11G0996();Gh_A12G1123();Gh_A12G1220();Gh_A12G1943();Gh_A12G2030();Gh_A13G0515();Gh_D04G1549();Gh_D06G0160();Gh_D07G0766();Gh_D07G1274();Gh_D09G0907();Gh_D11G1140();Gh_D12G1251();Gh_D12G1343();Gh_D13G0616();Gh_Sca004812G01();Gh_Sca009461G01();Gh_Sca016999G01();Gh_Sca039179G01();
path:ko00561	Glycerolipid metabolism	24	Gh_A04G0765();Gh_A05G3037();Gh_A06G0327();Gh_A08G1054();Gh_A08G1816();Gh_A09G1528();Gh_A10G0227();Gh_A10G1592();Gh_A10G1987();Gh_A11G0804();Gh_A12G0824();Gh_A13G2256();Gh_D04G0605();Gh_D04G1251();Gh_D06G0355();Gh_D08G1335();Gh_D08G1336();Gh_D08G2176();Gh_D08G2177();Gh_D09G1546();Gh_D10G2294();Gh_D11G0942();Gh_D12G0839();Gh_D13G2519();
path:ko05010	Alzheimer's disease	24	Gh_A03G0291();Gh_A03G1169();Gh_A05G0857();Gh_A05G0864();Gh_A05G3797();Gh_A08G0864();Gh_A08G1183();Gh_A08G2446();Gh_D03G1283();Gh_D03G1422();Gh_D04G1994();Gh_D04G1995();Gh_D05G3869();Gh_D05G3876();Gh_D06G0517();Gh_D06G0518();Gh_D07G1410();Gh_D08G1467();Gh_D09G0251();Gh_D12G2757();Gh_D13G2545();Gh_Sca007486G01();Gh_Sca126552G01();Gh_Sca144217G01();
path:ko05020	Prion diseases	23	Gh_A02G0951();Gh_A03G0291();Gh_A05G0857();Gh_A05G0864();Gh_A05G3797();Gh_A08G1183();Gh_A11G0171();Gh_A11G0174();Gh_A13G0895();Gh_D03G0811();Gh_D03G1283();Gh_D03G1422();Gh_D05G3869();Gh_D05G3876();Gh_D07G1410();Gh_D08G1192();Gh_D08G1467();Gh_D11G0181();Gh_D11G0184();Gh_D12G2757();Gh_D13G1136();Gh_Sca126552G01();Gh_Sca144217G01();
path:ko04142	Lysosome	23	Gh_A05G3927();Gh_A06G0810();Gh_A07G2333();Gh_A08G0079();Gh_A08G1554();Gh_A09G1034();Gh_A10G0502();Gh_A12G1988();Gh_A13G0287();Gh_A13G1686();Gh_D01G0039();Gh_D05G0453();Gh_D05G0454();Gh_D06G0939();Gh_D07G2403();Gh_D08G0120();Gh_D08G1041();Gh_D09G1055();Gh_D10G2597();Gh_D12G2167();Gh_D13G2489();Gh_Sca113627G01();Gh_Sca119973G01();
path:ko03013	RNA transport	22	Gh_A03G1654();Gh_A04G0570();Gh_A05G2128();Gh_A06G1016();Gh_A07G0285();Gh_A08G0404();Gh_A08G0614();Gh_A09G2479();Gh_A10G0568();Gh_A10G1043();Gh_A13G2285();Gh_D02G0903();Gh_D02G2070();Gh_D06G0167();Gh_D06G1218();Gh_D08G0495();Gh_D11G0503();Gh_Sca030038G01();Gh_Sca112423G01();Gh_Sca122287G01();Gh_Sca168591G01();Gh_Sca210152G01();
path:ko04910	Insulin signaling pathway	22	Gh_A02G0669();Gh_A03G0291();Gh_A04G0745();Gh_A04G1076();Gh_A05G0857();Gh_A05G0864();Gh_A05G3797();Gh_A08G1183();Gh_A12G0145();Gh_D02G0717();Gh_D03G1283();Gh_D03G1422();Gh_D04G1225();Gh_D05G3869();Gh_D05G3876();Gh_D07G1410();Gh_D08G1467();Gh_D12G0160();Gh_D12G2757();Gh_Sca045540G01();Gh_Sca126552G01();Gh_Sca144217G01();
path:ko05162	Measles	22	Gh_A01G1923();Gh_A02G0457();Gh_A03G0102();Gh_A03G0238();Gh_A04G0592();Gh_A08G0664();Gh_A10G1940();Gh_A10G2270();Gh_A12G1373();Gh_A13G2331();Gh_D02G0509();Gh_D03G1221();Gh_D03G1225();Gh_D03G1332();Gh_D04G1053();Gh_D06G1814();Gh_D10G1664();Gh_Sca004937G04();Gh_Sca013597G01();Gh_Sca100178G01();Gh_Sca116756G01();Gh_Sca152028G01();
path:ko00564	Glycerophospholipid metabolism	22	Gh_A04G0765();Gh_A05G3037();Gh_A06G0327();Gh_A08G1054();Gh_A08G1816();Gh_A09G1528();Gh_A10G1987();Gh_A11G0804();Gh_A12G0824();Gh_A13G2256();Gh_D04G0605();Gh_D04G1251();Gh_D06G0355();Gh_D08G1335();Gh_D08G1336();Gh_D08G2176();Gh_D08G2177();Gh_D09G1546();Gh_D10G2294();Gh_D11G0942();Gh_D12G0839();Gh_D13G2519();
path:ko00710	Carbon fixation in photosynthetic organisms	21	Gh_A02G0669();Gh_A03G0182();Gh_A03G1960();Gh_A04G0745();Gh_A04G1076();Gh_A07G2172();Gh_A10G0948();Gh_A11G1509();Gh_A11G1510();Gh_A12G0145();Gh_A12G1862();Gh_D02G0717();Gh_D03G1402();Gh_D03G1842();Gh_D04G1225();Gh_D10G1617();Gh_D11G1671();Gh_D11G1672();Gh_D12G0160();Gh_D12G2033();Gh_Sca045540G01();
path:ko00830	Retinol metabolism	20	Gh_A01G1605();Gh_A02G0682();Gh_A02G0686();Gh_A02G0687();Gh_A02G0688();Gh_A02G0689();Gh_A04G1326();Gh_A08G0960();Gh_A08G1993();Gh_A11G0521();Gh_A11G0522();Gh_A11G1955();Gh_D01G1853();Gh_D02G0730();Gh_D02G0732();Gh_D02G0733();Gh_D08G1170();Gh_D08G2387();Gh_D11G0605();Gh_D11G0606();
path:ko00945	Stilbenoid, diarylheptanoid and gingerol biosynthesis	20	Gh_A03G1660();Gh_A04G1032();Gh_A04G1207();Gh_A04G1208();Gh_A05G0423();Gh_A05G0441();Gh_A05G1005();Gh_A06G0620();Gh_A08G2183();Gh_A10G2328();Gh_A12G0204();Gh_D04G2027();Gh_D04G2028();Gh_D05G0541();Gh_D05G0555();Gh_D05G1123();Gh_D08G2549();Gh_Sca071998G01();Gh_Sca142625G01();Gh_Sca159551G01();
path:ko00590	Arachidonic acid metabolism	20	Gh_A02G1281();Gh_A02G1282();Gh_A02G1283();Gh_A02G1284();Gh_A06G0605();Gh_A07G0269();Gh_A08G0633();Gh_A08G1661();Gh_A08G2385();Gh_A09G2408();Gh_A11G0495();Gh_A12G2084();Gh_A12G2086();Gh_D06G0686();Gh_D07G0326();Gh_D08G1956();Gh_D08G1994();Gh_D09G1595();Gh_D11G0573();Gh_Sca210521G01();
path:ko00626	Naphthalene degradation	20	Gh_A01G1605();Gh_A02G0682();Gh_A02G0686();Gh_A02G0687();Gh_A02G0688();Gh_A02G0689();Gh_A04G1326();Gh_A08G0960();Gh_A08G1993();Gh_A11G0521();Gh_A11G0522();Gh_A11G1955();Gh_D01G1853();Gh_D02G0730();Gh_D02G0732();Gh_D02G0733();Gh_D08G1170();Gh_D08G2387();Gh_D11G0605();Gh_D11G0606();
path:ko00908	Zeatin biosynthesis	20	Gh_A05G0290();Gh_A06G0643();Gh_A06G1842();Gh_A07G0111();Gh_A08G2211();Gh_A09G1128();Gh_A10G2185();Gh_A13G1660();Gh_A13G1714();Gh_D01G0972();Gh_D04G0688();Gh_D05G0391();Gh_D06G0027();Gh_D06G0733();Gh_D07G2372();Gh_D08G2577();Gh_D09G1132();Gh_D13G0129();Gh_D13G2023();Gh_D13G2062();
path:ko00625	Chloroalkane and chloroalkene degradation	20	Gh_A01G1605();Gh_A02G0682();Gh_A02G0686();Gh_A02G0687();Gh_A02G0688();Gh_A02G0689();Gh_A04G1326();Gh_A08G0960();Gh_A08G1993();Gh_A11G0521();Gh_A11G0522();Gh_A11G1955();Gh_D01G1853();Gh_D02G0730();Gh_D02G0732();Gh_D02G0733();Gh_D08G1170();Gh_D08G2387();Gh_D11G0605();Gh_D11G0606();
path:ko00941	Flavonoid biosynthesis	20	Gh_A03G1660();Gh_A04G1032();Gh_A04G1207();Gh_A04G1208();Gh_A05G0423();Gh_A05G0441();Gh_A05G1005();Gh_A06G0620();Gh_A08G2183();Gh_A10G2328();Gh_A12G0204();Gh_D04G2027();Gh_D04G2028();Gh_D05G0541();Gh_D05G0555();Gh_D05G1123();Gh_D08G2549();Gh_Sca071998G01();Gh_Sca142625G01();Gh_Sca159551G01();
path:ko00350	Tyrosine metabolism	20	Gh_A01G1605();Gh_A02G0682();Gh_A02G0686();Gh_A02G0687();Gh_A02G0688();Gh_A02G0689();Gh_A04G1326();Gh_A08G0960();Gh_A08G1993();Gh_A11G0521();Gh_A11G0522();Gh_A11G1955();Gh_D01G1853();Gh_D02G0730();Gh_D02G0732();Gh_D02G0733();Gh_D08G1170();Gh_D08G2387();Gh_D11G0605();Gh_D11G0606();
path:ko05152	Tuberculosis	19	Gh_A03G0291();Gh_A05G0857();Gh_A05G0864();Gh_A05G3797();Gh_A08G0079();Gh_A08G1183();Gh_A13G0287();Gh_D01G0039();Gh_D03G1283();Gh_D03G1422();Gh_D05G3869();Gh_D05G3876();Gh_D07G1410();Gh_D08G0120();Gh_D08G1467();Gh_D12G2757();Gh_Sca119973G01();Gh_Sca126552G01();Gh_Sca144217G01();
path:ko00906	Carotenoid biosynthesis	19	Gh_A05G1244();Gh_A06G2014();Gh_A08G2060();Gh_A09G0952();Gh_A09G0953();Gh_A09G1804();Gh_A10G0387();Gh_A12G1838();Gh_D01G0291();Gh_D05G1407();Gh_D06G1506();Gh_D08G2674();Gh_D09G0983();Gh_D09G0984();Gh_D09G1926();Gh_D10G0402();Gh_D12G2009();Gh_D13G1614();Gh_Sca119484G01();
path:ko00053	Ascorbate and aldarate metabolism	18	Gh_A01G1388();Gh_A03G1812();Gh_A05G0863();Gh_A05G3726();Gh_A06G0270();Gh_A06G0383();Gh_A06G2046();Gh_A08G1744();Gh_A08G1745();Gh_A08G1746();Gh_A13G2003();Gh_D02G2245();Gh_D03G0074();Gh_D05G2244();Gh_D05G3875();Gh_D06G0293();Gh_D06G0413();Gh_D13G2402();
path:ko03040	Spliceosome	18	Gh_A01G1923();Gh_A03G0102();Gh_A09G1222();Gh_A10G1940();Gh_A10G1974();Gh_A12G1373();Gh_D03G1221();Gh_D03G1225();Gh_D04G0909();Gh_D06G1163();Gh_D06G1807();Gh_D06G1814();Gh_D10G2255();Gh_Sca004937G04();Gh_Sca013597G01();Gh_Sca100178G01();Gh_Sca116756G01();Gh_Sca152028G01();
path:ko00190	Oxidative phosphorylation	18	Gh_A03G1169();Gh_A08G0079();Gh_A08G0864();Gh_A08G2446();Gh_A13G0287();Gh_D01G0039();Gh_D04G1994();Gh_D04G1995();Gh_D06G0517();Gh_D06G0518();Gh_D07G0290();Gh_D08G0120();Gh_D09G0251();Gh_D10G2534();Gh_D13G2545();Gh_Sca007486G01();Gh_Sca078114G01();Gh_Sca119973G01();
path:ko04721	Synaptic vesicle cycle	17	Gh_A04G0711();Gh_A05G3167();Gh_A08G0079();Gh_A09G0151();Gh_A09G1443();Gh_A11G3044();Gh_A13G0287();Gh_A13G0662();Gh_D01G0039();Gh_D04G0442();Gh_D04G1178();Gh_D05G2807();Gh_D08G0120();Gh_D09G0141();Gh_D10G2532();Gh_D11G0734();Gh_Sca119973G01();
path:ko00030	Pentose phosphate pathway	17	Gh_A01G0161();Gh_A02G0669();Gh_A03G1316();Gh_A04G0745();Gh_A04G1076();Gh_A07G2079();Gh_A09G0329();Gh_A11G3269();Gh_A12G0145();Gh_D01G0208();Gh_D02G0717();Gh_D04G0767();Gh_D04G1225();Gh_D07G2294();Gh_D09G0331();Gh_D12G0160();Gh_Sca045540G01();
path:ko00330	Arginine and proline metabolism	17	Gh_A03G1760();Gh_A04G1054();Gh_A07G1589();Gh_A08G0307();Gh_A11G1551();Gh_A11G2301();Gh_A11G2302();Gh_D02G2193();Gh_D04G1632();Gh_D07G0581();Gh_D07G1777();Gh_D08G0403();Gh_D11G1706();Gh_D11G2612();Gh_D11G2613();Gh_Sca013897G01();Gh_Sca058697G01();
path:ko03018	RNA degradation	16	Gh_A03G1654();Gh_A04G0570();Gh_A05G2128();Gh_A06G1016();Gh_A07G0285();Gh_A09G2479();Gh_A10G0568();Gh_D02G0903();Gh_D02G2070();Gh_D06G0167();Gh_D06G1218();Gh_D11G0503();Gh_Sca112423G01();Gh_Sca122287G01();Gh_Sca168591G01();Gh_Sca210152G01();
path:ko04712	Circadian rhythm - plant	16	Gh_A01G1212();Gh_A11G0142();Gh_A11G0920();Gh_A11G0926();Gh_A12G1061();Gh_A12G1062();Gh_A12G1407();Gh_D01G1375();Gh_D11G0156();Gh_D11G1068();Gh_D11G3525();Gh_D12G1184();Gh_D12G1185();Gh_D12G1525();Gh_D12G2716();Gh_Sca013634G01();
path:ko03015	mRNA surveillance pathway	16	Gh_A03G1654();Gh_A04G0570();Gh_A05G2128();Gh_A06G1016();Gh_A07G0285();Gh_A09G2479();Gh_A10G0568();Gh_D02G0903();Gh_D02G2070();Gh_D06G0167();Gh_D06G1218();Gh_D11G0503();Gh_Sca112423G01();Gh_Sca122287G01();Gh_Sca168591G01();Gh_Sca210152G01();
path:ko00620	Pyruvate metabolism	15	Gh_A03G0247();Gh_A03G0248();Gh_A05G3952();Gh_A06G0561();Gh_A06G0847();Gh_A08G2159();Gh_A10G0948();Gh_A13G2029();Gh_D03G1320();Gh_D03G1321();Gh_D03G1322();Gh_D03G1323();Gh_D06G1635();Gh_D08G2524();Gh_D10G1617();
path:ko00960	Tropane, piperidine and pyridine alkaloid biosynthesis	15	Gh_A05G0783();Gh_A05G0784();Gh_A05G3031();Gh_A09G1439();Gh_A13G1968();Gh_A13G1969();Gh_A13G1970();Gh_A13G1971();Gh_A13G1972();Gh_D04G0611();Gh_D05G3904();Gh_D05G3906();Gh_D09G1448();Gh_Sca043669G01();Gh_Sca110004G01();
path:ko04664	Fc epsilon RI signaling pathway	14	Gh_A03G0291();Gh_A05G0857();Gh_A05G0864();Gh_A05G3797();Gh_A08G1183();Gh_D03G1283();Gh_D03G1422();Gh_D05G3869();Gh_D05G3876();Gh_D07G1410();Gh_D08G1467();Gh_D12G2757();Gh_Sca126552G01();Gh_Sca144217G01();
path:ko04660	T cell receptor signaling pathway	14	Gh_A03G0291();Gh_A05G0857();Gh_A05G0864();Gh_A05G3797();Gh_A08G1183();Gh_D03G1283();Gh_D03G1422();Gh_D05G3869();Gh_D05G3876();Gh_D07G1410();Gh_D08G1467();Gh_D12G2757();Gh_Sca126552G01();Gh_Sca144217G01();
path:ko05203	Viral carcinogenesis	14	Gh_A03G0291();Gh_A05G0857();Gh_A05G0864();Gh_A05G3797();Gh_A08G1183();Gh_D03G1283();Gh_D03G1422();Gh_D05G3869();Gh_D05G3876();Gh_D07G1410();Gh_D08G1467();Gh_D12G2757();Gh_Sca126552G01();Gh_Sca144217G01();
path:ko05131	Shigellosis	14	Gh_A03G0291();Gh_A05G0857();Gh_A05G0864();Gh_A05G3797();Gh_A08G1183();Gh_D03G1283();Gh_D03G1422();Gh_D05G3869();Gh_D05G3876();Gh_D07G1410();Gh_D08G1467();Gh_D12G2757();Gh_Sca126552G01();Gh_Sca144217G01();
path:ko04666	Fc gamma R-mediated phagocytosis	14	Gh_A03G0291();Gh_A05G0857();Gh_A05G0864();Gh_A05G3797();Gh_A08G1183();Gh_D03G1283();Gh_D03G1422();Gh_D05G3869();Gh_D05G3876();Gh_D07G1410();Gh_D08G1467();Gh_D12G2757();Gh_Sca126552G01();Gh_Sca144217G01();
path:ko05160	Hepatitis C	14	Gh_A03G0291();Gh_A05G0857();Gh_A05G0864();Gh_A05G3797();Gh_A08G1183();Gh_D03G1283();Gh_D03G1422();Gh_D05G3869();Gh_D05G3876();Gh_D07G1410();Gh_D08G1467();Gh_D12G2757();Gh_Sca126552G01();Gh_Sca144217G01();
path:ko05223	Non-small cell lung cancer	14	Gh_A03G0291();Gh_A05G0857();Gh_A05G0864();Gh_A05G3797();Gh_A08G1183();Gh_D03G1283();Gh_D03G1422();Gh_D05G3869();Gh_D05G3876();Gh_D07G1410();Gh_D08G1467();Gh_D12G2757();Gh_Sca126552G01();Gh_Sca144217G01();
path:ko05218	Melanoma	14	Gh_A03G0291();Gh_A05G0857();Gh_A05G0864();Gh_A05G3797();Gh_A08G1183();Gh_D03G1283();Gh_D03G1422();Gh_D05G3869();Gh_D05G3876();Gh_D07G1410();Gh_D08G1467();Gh_D12G2757();Gh_Sca126552G01();Gh_Sca144217G01();
path:ko04120	Ubiquitin mediated proteolysis	14	Gh_A02G0457();Gh_A03G0238();Gh_A04G0592();Gh_A06G0248();Gh_A08G0664();Gh_A10G2270();Gh_A13G2331();Gh_D02G0509();Gh_D03G1332();Gh_D04G1053();Gh_D10G1664();Gh_Sca004965G01();Gh_Sca004965G02();Gh_Sca004965G03();
path:ko04270	Vascular smooth muscle contraction	14	Gh_A03G0291();Gh_A05G0857();Gh_A05G0864();Gh_A05G3797();Gh_A08G1183();Gh_D03G1283();Gh_D03G1422();Gh_D05G3869();Gh_D05G3876();Gh_D07G1410();Gh_D08G1467();Gh_D12G2757();Gh_Sca126552G01();Gh_Sca144217G01();
path:ko05169	Epstein-Barr virus infection	14	Gh_A01G1923();Gh_A03G0102();Gh_A10G1940();Gh_A12G0336();Gh_A12G1373();Gh_D01G1651();Gh_D03G1221();Gh_D03G1225();Gh_D06G1814();Gh_Sca004937G04();Gh_Sca013597G01();Gh_Sca100178G01();Gh_Sca116756G01();Gh_Sca152028G01();
path:ko04380	Osteoclast differentiation	14	Gh_A03G0291();Gh_A05G0857();Gh_A05G0864();Gh_A05G3797();Gh_A08G1183();Gh_D03G1283();Gh_D03G1422();Gh_D05G3869();Gh_D05G3876();Gh_D07G1410();Gh_D08G1467();Gh_D12G2757();Gh_Sca126552G01();Gh_Sca144217G01();
path:ko04725	Cholinergic synapse	14	Gh_A03G0291();Gh_A05G0857();Gh_A05G0864();Gh_A05G3797();Gh_A08G1183();Gh_D03G1283();Gh_D03G1422();Gh_D05G3869();Gh_D05G3876();Gh_D07G1410();Gh_D08G1467();Gh_D12G2757();Gh_Sca126552G01();Gh_Sca144217G01();
path:ko05220	Chronic myeloid leukemia	14	Gh_A03G0291();Gh_A05G0857();Gh_A05G0864();Gh_A05G3797();Gh_A08G1183();Gh_D03G1283();Gh_D03G1422();Gh_D05G3869();Gh_D05G3876();Gh_D07G1410();Gh_D08G1467();Gh_D12G2757();Gh_Sca126552G01();Gh_Sca144217G01();
path:ko04620	Toll-like receptor signaling pathway	14	Gh_A03G0291();Gh_A05G0857();Gh_A05G0864();Gh_A05G3797();Gh_A08G1183();Gh_D03G1283();Gh_D03G1422();Gh_D05G3869();Gh_D05G3876();Gh_D07G1410();Gh_D08G1467();Gh_D12G2757();Gh_Sca126552G01();Gh_Sca144217G01();
path:ko04012	ErbB signaling pathway	14	Gh_A03G0291();Gh_A05G0857();Gh_A05G0864();Gh_A05G3797();Gh_A08G1183();Gh_D03G1283();Gh_D03G1422();Gh_D05G3869();Gh_D05G3876();Gh_D07G1410();Gh_D08G1467();Gh_D12G2757();Gh_Sca126552G01();Gh_Sca144217G01();
path:ko04370	VEGF signaling pathway	14	Gh_A03G0291();Gh_A05G0857();Gh_A05G0864();Gh_A05G3797();Gh_A08G1183();Gh_D03G1283();Gh_D03G1422();Gh_D05G3869();Gh_D05G3876();Gh_D07G1410();Gh_D08G1467();Gh_D12G2757();Gh_Sca126552G01();Gh_Sca144217G01();
path:ko05132	Salmonella infection	14	Gh_A03G0291();Gh_A05G0857();Gh_A05G0864();Gh_A05G3797();Gh_A08G1183();Gh_D03G1283();Gh_D03G1422();Gh_D05G3869();Gh_D05G3876();Gh_D07G1410();Gh_D08G1467();Gh_D12G2757();Gh_Sca126552G01();Gh_Sca144217G01();
path:ko05214	Glioma	14	Gh_A03G0291();Gh_A05G0857();Gh_A05G0864();Gh_A05G3797();Gh_A08G1183();Gh_D03G1283();Gh_D03G1422();Gh_D05G3869();Gh_D05G3876();Gh_D07G1410();Gh_D08G1467();Gh_D12G2757();Gh_Sca126552G01();Gh_Sca144217G01();
path:ko04720	Long-term potentiation	14	Gh_A03G0291();Gh_A05G0857();Gh_A05G0864();Gh_A05G3797();Gh_A08G1183();Gh_D03G1283();Gh_D03G1422();Gh_D05G3869();Gh_D05G3876();Gh_D07G1410();Gh_D08G1467();Gh_D12G2757();Gh_Sca126552G01();Gh_Sca144217G01();
path:ko04540	Gap junction	14	Gh_A03G0291();Gh_A05G0857();Gh_A05G0864();Gh_A05G3797();Gh_A08G1183();Gh_D03G1283();Gh_D03G1422();Gh_D05G3869();Gh_D05G3876();Gh_D07G1410();Gh_D08G1467();Gh_D12G2757();Gh_Sca126552G01();Gh_Sca144217G01();
path:ko05034	Alcoholism	14	Gh_A03G0291();Gh_A05G0857();Gh_A05G0864();Gh_A05G3797();Gh_A08G1183();Gh_D03G1283();Gh_D03G1422();Gh_D05G3869();Gh_D05G3876();Gh_D07G1410();Gh_D08G1467();Gh_D12G2757();Gh_Sca126552G01();Gh_Sca144217G01();
path:ko04013	MAPK signaling pathway - fly	14	Gh_A03G0291();Gh_A05G0857();Gh_A05G0864();Gh_A05G3797();Gh_A08G1183();Gh_D03G1283();Gh_D03G1422();Gh_D05G3869();Gh_D05G3876();Gh_D07G1410();Gh_D08G1467();Gh_D12G2757();Gh_Sca126552G01();Gh_Sca144217G01();
path:ko05142	Chagas disease (American trypanosomiasis)	14	Gh_A03G0291();Gh_A05G0857();Gh_A05G0864();Gh_A05G3797();Gh_A08G1183();Gh_D03G1283();Gh_D03G1422();Gh_D05G3869();Gh_D05G3876();Gh_D07G1410();Gh_D08G1467();Gh_D12G2757();Gh_Sca126552G01();Gh_Sca144217G01();
path:ko04930	Type II diabetes mellitus	14	Gh_A03G0291();Gh_A05G0857();Gh_A05G0864();Gh_A05G3797();Gh_A08G1183();Gh_D03G1283();Gh_D03G1422();Gh_D05G3869();Gh_D05G3876();Gh_D07G1410();Gh_D08G1467();Gh_D12G2757();Gh_Sca126552G01();Gh_Sca144217G01();
path:ko04150	mTOR signaling pathway	14	Gh_A03G0291();Gh_A05G0857();Gh_A05G0864();Gh_A05G3797();Gh_A08G1183();Gh_D03G1283();Gh_D03G1422();Gh_D05G3869();Gh_D05G3876();Gh_D07G1410();Gh_D08G1467();Gh_D12G2757();Gh_Sca126552G01();Gh_Sca144217G01();
path:ko04520	Adherens junction	14	Gh_A03G0291();Gh_A05G0857();Gh_A05G0864();Gh_A05G3797();Gh_A08G1183();Gh_D03G1283();Gh_D03G1422();Gh_D05G3869();Gh_D05G3876();Gh_D07G1410();Gh_D08G1467();Gh_D12G2757();Gh_Sca126552G01();Gh_Sca144217G01();
path:ko05213	Endometrial cancer	14	Gh_A03G0291();Gh_A05G0857();Gh_A05G0864();Gh_A05G3797();Gh_A08G1183();Gh_D03G1283();Gh_D03G1422();Gh_D05G3869();Gh_D05G3876();Gh_D07G1410();Gh_D08G1467();Gh_D12G2757();Gh_Sca126552G01();Gh_Sca144217G01();
path:ko04810	Regulation of actin cytoskeleton	14	Gh_A03G0291();Gh_A05G0857();Gh_A05G0864();Gh_A05G3797();Gh_A08G1183();Gh_D03G1283();Gh_D03G1422();Gh_D05G3869();Gh_D05G3876();Gh_D07G1410();Gh_D08G1467();Gh_D12G2757();Gh_Sca126552G01();Gh_Sca144217G01();
path:ko04726	Serotonergic synapse	14	Gh_A03G0291();Gh_A05G0857();Gh_A05G0864();Gh_A05G3797();Gh_A08G1183();Gh_D03G1283();Gh_D03G1422();Gh_D05G3869();Gh_D05G3876();Gh_D07G1410();Gh_D08G1467();Gh_D12G2757();Gh_Sca126552G01();Gh_Sca144217G01();
path:ko01040	Biosynthesis of unsaturated fatty acids	14	Gh_A01G0141();Gh_A01G0142();Gh_A03G1360();Gh_A09G2434();Gh_A10G0763();Gh_A11G2972();Gh_A12G1964();Gh_D01G0186();Gh_D01G0187();Gh_D06G1539();Gh_D10G0974();Gh_D10G2577();Gh_Sca064630G01();Gh_Sca123323G01();
path:ko04662	B cell receptor signaling pathway	14	Gh_A03G0291();Gh_A05G0857();Gh_A05G0864();Gh_A05G3797();Gh_A08G1183();Gh_D03G1283();Gh_D03G1422();Gh_D05G3869();Gh_D05G3876();Gh_D07G1410();Gh_D08G1467();Gh_D12G2757();Gh_Sca126552G01();Gh_Sca144217G01();
path:ko04062	Chemokine signaling pathway	14	Gh_A03G0291();Gh_A05G0857();Gh_A05G0864();Gh_A05G3797();Gh_A08G1183();Gh_D03G1283();Gh_D03G1422();Gh_D05G3869();Gh_D05G3876();Gh_D07G1410();Gh_D08G1467();Gh_D12G2757();Gh_Sca126552G01();Gh_Sca144217G01();
path:ko05210	Colorectal cancer	14	Gh_A03G0291();Gh_A05G0857();Gh_A05G0864();Gh_A05G3797();Gh_A08G1183();Gh_D03G1283();Gh_D03G1422();Gh_D05G3869();Gh_D05G3876();Gh_D07G1410();Gh_D08G1467();Gh_D12G2757();Gh_Sca126552G01();Gh_Sca144217G01();
path:ko05216	Thyroid cancer	14	Gh_A03G0291();Gh_A05G0857();Gh_A05G0864();Gh_A05G3797();Gh_A08G1183();Gh_D03G1283();Gh_D03G1422();Gh_D05G3869();Gh_D05G3876();Gh_D07G1410();Gh_D08G1467();Gh_D12G2757();Gh_Sca126552G01();Gh_Sca144217G01();
path:ko04360	Axon guidance	14	Gh_A03G0291();Gh_A05G0857();Gh_A05G0864();Gh_A05G3797();Gh_A08G1183();Gh_D03G1283();Gh_D03G1422();Gh_D05G3869();Gh_D05G3876();Gh_D07G1410();Gh_D08G1467();Gh_D12G2757();Gh_Sca126552G01();Gh_Sca144217G01();
path:ko04320	Dorso-ventral axis formation	14	Gh_A03G0291();Gh_A05G0857();Gh_A05G0864();Gh_A05G3797();Gh_A08G1183();Gh_D03G1283();Gh_D03G1422();Gh_D05G3869();Gh_D05G3876();Gh_D07G1410();Gh_D08G1467();Gh_D12G2757();Gh_Sca126552G01();Gh_Sca144217G01();
path:ko04722	Neurotrophin signaling pathway	14	Gh_A03G0291();Gh_A05G0857();Gh_A05G0864();Gh_A05G3797();Gh_A08G1183();Gh_D03G1283();Gh_D03G1422();Gh_D05G3869();Gh_D05G3876();Gh_D07G1410();Gh_D08G1467();Gh_D12G2757();Gh_Sca126552G01();Gh_Sca144217G01();
path:ko05133	Pertussis	14	Gh_A03G0291();Gh_A05G0857();Gh_A05G0864();Gh_A05G3797();Gh_A08G1183();Gh_D03G1283();Gh_D03G1422();Gh_D05G3869();Gh_D05G3876();Gh_D07G1410();Gh_D08G1467();Gh_D12G2757();Gh_Sca126552G01();Gh_Sca144217G01();
path:ko04730	Long-term depression	14	Gh_A03G0291();Gh_A05G0857();Gh_A05G0864();Gh_A05G3797();Gh_A08G1183();Gh_D03G1283();Gh_D03G1422();Gh_D05G3869();Gh_D05G3876();Gh_D07G1410();Gh_D08G1467();Gh_D12G2757();Gh_Sca126552G01();Gh_Sca144217G01();
path:ko04114	Oocyte meiosis	14	Gh_A03G0291();Gh_A05G0857();Gh_A05G0864();Gh_A05G3797();Gh_A08G1183();Gh_D03G1283();Gh_D03G1422();Gh_D05G3869();Gh_D05G3876();Gh_D07G1410();Gh_D08G1467();Gh_D12G2757();Gh_Sca126552G01();Gh_Sca144217G01();
path:ko04350	TGF-beta signaling pathway	14	Gh_A03G0291();Gh_A05G0857();Gh_A05G0864();Gh_A05G3797();Gh_A08G1183();Gh_D03G1283();Gh_D03G1422();Gh_D05G3869();Gh_D05G3876();Gh_D07G1410();Gh_D08G1467();Gh_D12G2757();Gh_Sca126552G01();Gh_Sca144217G01();
path:ko04960	Aldosterone-regulated sodium reabsorption	14	Gh_A03G0291();Gh_A05G0857();Gh_A05G0864();Gh_A05G3797();Gh_A08G1183();Gh_D03G1283();Gh_D03G1422();Gh_D05G3869();Gh_D05G3876();Gh_D07G1410();Gh_D08G1467();Gh_D12G2757();Gh_Sca126552G01();Gh_Sca144217G01();
path:ko05205	Proteoglycans in cancer	14	Gh_A03G0291();Gh_A05G0857();Gh_A05G0864();Gh_A05G3797();Gh_A08G1183();Gh_D03G1283();Gh_D03G1422();Gh_D05G3869();Gh_D05G3876();Gh_D07G1410();Gh_D08G1467();Gh_D12G2757();Gh_Sca126552G01();Gh_Sca144217G01();
path:ko04510	Focal adhesion	14	Gh_A03G0291();Gh_A05G0857();Gh_A05G0864();Gh_A05G3797();Gh_A08G1183();Gh_D03G1283();Gh_D03G1422();Gh_D05G3869();Gh_D05G3876();Gh_D07G1410();Gh_D08G1467();Gh_D12G2757();Gh_Sca126552G01();Gh_Sca144217G01();
path:ko05161	Hepatitis B	14	Gh_A03G0291();Gh_A05G0857();Gh_A05G0864();Gh_A05G3797();Gh_A08G1183();Gh_D03G1283();Gh_D03G1422();Gh_D05G3869();Gh_D05G3876();Gh_D07G1410();Gh_D08G1467();Gh_D12G2757();Gh_Sca126552G01();Gh_Sca144217G01();
path:ko04724	Glutamatergic synapse	14	Gh_A03G0291();Gh_A05G0857();Gh_A05G0864();Gh_A05G3797();Gh_A08G1183();Gh_D03G1283();Gh_D03G1422();Gh_D05G3869();Gh_D05G3876();Gh_D07G1410();Gh_D08G1467();Gh_D12G2757();Gh_Sca126552G01();Gh_Sca144217G01();
path:ko05221	Acute myeloid leukemia	14	Gh_A03G0291();Gh_A05G0857();Gh_A05G0864();Gh_A05G3797();Gh_A08G1183();Gh_D03G1283();Gh_D03G1422();Gh_D05G3869();Gh_D05G3876();Gh_D07G1410();Gh_D08G1467();Gh_D12G2757();Gh_Sca126552G01();Gh_Sca144217G01();
path:ko04912	GnRH signaling pathway	14	Gh_A03G0291();Gh_A05G0857();Gh_A05G0864();Gh_A05G3797();Gh_A08G1183();Gh_D03G1283();Gh_D03G1422();Gh_D05G3869();Gh_D05G3876();Gh_D07G1410();Gh_D08G1467();Gh_D12G2757();Gh_Sca126552G01();Gh_Sca144217G01();
path:ko04146	Peroxisome	14	Gh_A01G0141();Gh_A01G0142();Gh_A03G1360();Gh_A09G2434();Gh_A10G0763();Gh_A11G2972();Gh_A12G1964();Gh_D01G0186();Gh_D01G0187();Gh_D06G1539();Gh_D10G0974();Gh_D10G2577();Gh_Sca064630G01();Gh_Sca123323G01();
path:ko04713	Circadian entrainment	14	Gh_A03G0291();Gh_A05G0857();Gh_A05G0864();Gh_A05G3797();Gh_A08G1183();Gh_D03G1283();Gh_D03G1422();Gh_D05G3869();Gh_D05G3876();Gh_D07G1410();Gh_D08G1467();Gh_D12G2757();Gh_Sca126552G01();Gh_Sca144217G01();
path:ko05219	Bladder cancer	14	Gh_A03G0291();Gh_A05G0857();Gh_A05G0864();Gh_A05G3797();Gh_A08G1183();Gh_D03G1283();Gh_D03G1422();Gh_D05G3869();Gh_D05G3876();Gh_D07G1410();Gh_D08G1467();Gh_D12G2757();Gh_Sca126552G01();Gh_Sca144217G01();
path:ko05211	Renal cell carcinoma	14	Gh_A03G0291();Gh_A05G0857();Gh_A05G0864();Gh_A05G3797();Gh_A08G1183();Gh_D03G1283();Gh_D03G1422();Gh_D05G3869();Gh_D05G3876();Gh_D07G1410();Gh_D08G1467();Gh_D12G2757();Gh_Sca126552G01();Gh_Sca144217G01();
path:ko04650	Natural killer cell mediated cytotoxicity	14	Gh_A03G0291();Gh_A05G0857();Gh_A05G0864();Gh_A05G3797();Gh_A08G1183();Gh_D03G1283();Gh_D03G1422();Gh_D05G3869();Gh_D05G3876();Gh_D07G1410();Gh_D08G1467();Gh_D12G2757();Gh_Sca126552G01();Gh_Sca144217G01();
path:ko04066	HIF-1 signaling pathway	14	Gh_A03G0291();Gh_A05G0857();Gh_A05G0864();Gh_A05G3797();Gh_A08G1183();Gh_D03G1283();Gh_D03G1422();Gh_D05G3869();Gh_D05G3876();Gh_D07G1410();Gh_D08G1467();Gh_D12G2757();Gh_Sca126552G01();Gh_Sca144217G01();
path:ko04916	Melanogenesis	14	Gh_A03G0291();Gh_A05G0857();Gh_A05G0864();Gh_A05G3797();Gh_A08G1183();Gh_D03G1283();Gh_D03G1422();Gh_D05G3869();Gh_D05G3876();Gh_D07G1410();Gh_D08G1467();Gh_D12G2757();Gh_Sca126552G01();Gh_Sca144217G01();
path:ko05140	Leishmaniasis	14	Gh_A03G0291();Gh_A05G0857();Gh_A05G0864();Gh_A05G3797();Gh_A08G1183();Gh_D03G1283();Gh_D03G1422();Gh_D05G3869();Gh_D05G3876();Gh_D07G1410();Gh_D08G1467();Gh_D12G2757();Gh_Sca126552G01();Gh_Sca144217G01();
path:ko05212	Pancreatic cancer	14	Gh_A03G0291();Gh_A05G0857();Gh_A05G0864();Gh_A05G3797();Gh_A08G1183();Gh_D03G1283();Gh_D03G1422();Gh_D05G3869();Gh_D05G3876();Gh_D07G1410();Gh_D08G1467();Gh_D12G2757();Gh_Sca126552G01();Gh_Sca144217G01();
path:ko04011	MAPK signaling pathway - yeast	13	Gh_A03G0247();Gh_A03G0248();Gh_A05G3952();Gh_A06G0561();Gh_A06G0847();Gh_A08G2159();Gh_A13G2029();Gh_D03G1320();Gh_D03G1321();Gh_D03G1322();Gh_D03G1323();Gh_D06G1635();Gh_D08G2524();
path:ko04920	Adipocytokine signaling pathway	13	Gh_A02G1446();Gh_A06G0454();Gh_A08G0785();Gh_A11G1937();Gh_A13G1783();Gh_A13G1784();Gh_D03G0270();Gh_D06G0494();Gh_D11G0522();Gh_D13G2478();Gh_D13G2479();Gh_Sca007466G01();Gh_Sca010075G01();
path:ko00196	Photosynthesis - antenna proteins	13	Gh_A01G1972();Gh_A05G1261();Gh_A10G2108();Gh_D01G2232();Gh_D04G1256();Gh_D04G1257();Gh_D05G1429();Gh_D06G2120();Gh_D06G2350();Gh_D06G2351();Gh_D10G0369();Gh_Sca017783G01();Gh_Sca123119G01();
path:ko00591	Linoleic acid metabolism	12	Gh_A02G0294();Gh_A04G0392();Gh_A08G1862();Gh_A08G1863();Gh_A09G2247();Gh_A13G0888();Gh_D02G0358();Gh_D08G2223();Gh_D08G2224();Gh_D08G2225();Gh_D13G1863();Gh_Sca145277G01();
path:ko00603	Glycosphingolipid biosynthesis - globo series	12	Gh_A04G0768();Gh_A04G0771();Gh_A06G1107();Gh_A09G1532();Gh_A10G0227();Gh_A10G0232();Gh_A10G1592();Gh_D04G1253();Gh_D04G1254();Gh_D06G1364();Gh_D09G1550();Gh_D10G0211();
path:ko04144	Endocytosis	12	Gh_A01G1923();Gh_A03G0102();Gh_A10G1940();Gh_A12G1373();Gh_D03G1221();Gh_D03G1225();Gh_D06G1814();Gh_Sca004937G04();Gh_Sca013597G01();Gh_Sca100178G01();Gh_Sca116756G01();Gh_Sca152028G01();
path:ko05033	Nicotine addiction	12	Gh_A04G0711();Gh_A05G3167();Gh_A09G0151();Gh_A09G1443();Gh_A11G3044();Gh_A13G0662();Gh_D04G0442();Gh_D04G1178();Gh_D05G2807();Gh_D09G0141();Gh_D10G2532();Gh_D11G0734();
path:ko04727	GABAergic synapse	12	Gh_A04G0711();Gh_A05G3167();Gh_A09G0151();Gh_A09G1443();Gh_A11G3044();Gh_A13G0662();Gh_D04G0442();Gh_D04G1178();Gh_D05G2807();Gh_D09G0141();Gh_D10G2532();Gh_D11G0734();
path:ko05134	Legionellosis	12	Gh_A01G1923();Gh_A03G0102();Gh_A10G1940();Gh_A12G1373();Gh_D03G1221();Gh_D03G1225();Gh_D06G1814();Gh_Sca004937G04();Gh_Sca013597G01();Gh_Sca100178G01();Gh_Sca116756G01();Gh_Sca152028G01();
path:ko05032	Morphine addiction	12	Gh_A04G0711();Gh_A05G3167();Gh_A09G0151();Gh_A09G1443();Gh_A11G3044();Gh_A13G0662();Gh_D04G0442();Gh_D04G1178();Gh_D05G2807();Gh_D09G0141();Gh_D10G2532();Gh_D11G0734();
path:ko00904	Diterpenoid biosynthesis	11	Gh_A09G1601();Gh_A11G1131();Gh_A11G3051();Gh_D07G1454();Gh_D07G1456();Gh_D08G0705();Gh_D09G0434();Gh_D09G1698();Gh_D11G0879();Gh_D11G1281();Gh_Sca006732G01();
path:ko00780	Biotin metabolism	11	Gh_A05G1257();Gh_A08G2201();Gh_A09G0749();Gh_A11G1407();Gh_A13G1675();Gh_D02G1034();Gh_D06G1490();Gh_D08G1196();Gh_D08G2566();Gh_D09G2463();Gh_D13G2493();
path:ko00061	Fatty acid biosynthesis	11	Gh_A05G1257();Gh_A08G2201();Gh_A09G0749();Gh_A11G1407();Gh_A13G1675();Gh_D02G1034();Gh_D06G1490();Gh_D08G1196();Gh_D08G2566();Gh_D09G2463();Gh_D13G2493();
path:ko05012	Parkinson's disease	10	Gh_A03G1169();Gh_A08G0864();Gh_A08G2446();Gh_D04G1994();Gh_D04G1995();Gh_D06G0517();Gh_D06G0518();Gh_D09G0251();Gh_D13G2545();Gh_Sca007486G01();
path:ko04115	p53 signaling pathway	10	Gh_A02G0457();Gh_A03G0238();Gh_A04G0592();Gh_A08G0664();Gh_A10G2270();Gh_A13G2331();Gh_D02G0509();Gh_D03G1332();Gh_D04G1053();Gh_D10G1664();
path:ko05016	Huntington's disease	10	Gh_A03G1169();Gh_A08G0864();Gh_A08G2446();Gh_D04G1994();Gh_D04G1995();Gh_D06G0517();Gh_D06G0518();Gh_D09G0251();Gh_D13G2545();Gh_Sca007486G01();
path:ko03060	Protein export	9	Gh_A02G0951();Gh_A11G0171();Gh_A11G0174();Gh_A13G0895();Gh_D03G0811();Gh_D08G1192();Gh_D11G0181();Gh_D11G0184();Gh_D13G1136();
path:ko00051	Fructose and mannose metabolism	9	Gh_A02G0669();Gh_A04G0745();Gh_A04G1076();Gh_A12G0145();Gh_D02G0717();Gh_D04G1225();Gh_D11G1675();Gh_D12G0160();Gh_Sca045540G01();
path:ko00902	Monoterpenoid biosynthesis	9	Gh_A10G1760();Gh_A10G1761();Gh_A10G1762();Gh_A12G2605();Gh_D07G1144();Gh_D07G1145();Gh_D07G1433();Gh_D07G1435();Gh_D10G2032();
path:ko00073	Cutin, suberine and wax biosynthesis	9	Gh_A05G3652();Gh_A06G1391();Gh_A07G0428();Gh_A10G0624();Gh_D04G0694();Gh_D04G0717();Gh_D07G1077();Gh_D07G2347();Gh_D10G0775();
path:ko00430	Taurine and hypotaurine metabolism	8	Gh_A02G1281();Gh_A02G1282();Gh_A02G1283();Gh_A02G1284();Gh_A06G0605();Gh_A11G0495();Gh_D06G0686();Gh_D11G0573();
path:ko00240	Pyrimidine metabolism	8	Gh_A04G0533();Gh_A06G1174();Gh_D01G0297();Gh_D02G1093();Gh_D07G1212();Gh_D12G0750();Gh_D12G0811();Gh_Sca098321G01();
path:ko03020	RNA polymerase	8	Gh_A04G0533();Gh_A06G1174();Gh_D01G0297();Gh_D02G1093();Gh_D07G1212();Gh_D12G0750();Gh_D12G0811();Gh_Sca098321G01();
path:ko00460	Cyanoamino acid metabolism	8	Gh_A02G1281();Gh_A02G1282();Gh_A02G1283();Gh_A02G1284();Gh_A06G0605();Gh_A11G0495();Gh_D06G0686();Gh_D11G0573();
path:ko00230	Purine metabolism	8	Gh_A04G0533();Gh_A06G1174();Gh_D01G0297();Gh_D02G1093();Gh_D07G1212();Gh_D12G0750();Gh_D12G0811();Gh_Sca098321G01();
path:ko00630	Glyoxylate and dicarboxylate metabolism	7	Gh_A03G0182();Gh_A07G2172();Gh_A11G1509();Gh_A11G1510();Gh_D03G1402();Gh_D11G1671();Gh_D11G1672();
path:ko00966	Glucosinolate biosynthesis	6	Gh_A01G2104();Gh_A05G2791();Gh_D01G1313();Gh_D03G1441();Gh_D05G3096();Gh_Sca004909G03();
path:ko00380	Tryptophan metabolism	6	Gh_A01G2104();Gh_A05G2791();Gh_D01G1313();Gh_D03G1441();Gh_D05G3096();Gh_Sca004909G03();
path:ko01210	2-Oxocarboxylic acid metabolism	6	Gh_A01G2104();Gh_A05G2791();Gh_D01G1313();Gh_D03G1441();Gh_D05G3096();Gh_Sca004909G03();
path:ko04145	Phagosome	5	Gh_A08G0079();Gh_A13G0287();Gh_D01G0039();Gh_D08G0120();Gh_Sca119973G01();
path:ko04966	Collecting duct acid secretion	5	Gh_A08G0079();Gh_A13G0287();Gh_D01G0039();Gh_D08G0120();Gh_Sca119973G01();
path:ko05323	Rheumatoid arthritis	5	Gh_A08G0079();Gh_A13G0287();Gh_D01G0039();Gh_D08G0120();Gh_Sca119973G01();
path:ko04111	Cell cycle - yeast	5	Gh_A05G2891();Gh_A08G2016();Gh_D04G0669();Gh_D05G2341();Gh_D08G2408();
path:ko05110	Vibrio cholerae infection	5	Gh_A08G0079();Gh_A13G0287();Gh_D01G0039();Gh_D08G0120();Gh_Sca119973G01();
path:ko04110	Cell cycle	5	Gh_A05G2891();Gh_A08G2016();Gh_D04G0669();Gh_D05G2341();Gh_D08G2408();
path:ko05120	Epithelial cell signaling in Helicobacter pylori infection	5	Gh_A08G0079();Gh_A13G0287();Gh_D01G0039();Gh_D08G0120();Gh_Sca119973G01();
path:ko00250	Alanine, aspartate and glutamate metabolism	3	Gh_A07G2022();Gh_A09G2475();Gh_D07G2242();
path:ko00730	Thiamine metabolism	3	Gh_A03G0420();Gh_A08G0193();Gh_D03G1125();
path:ko00910	Nitrogen metabolism	3	Gh_A02G0769();Gh_A09G2475();Gh_D02G0815();
path:ko00195	Photosynthesis	3	Gh_D07G0290();Gh_D10G2534();Gh_Sca078114G01();
path:ko03050	Proteasome	2	Gh_A12G0336();Gh_D01G1651();
path:ko00052	Galactose metabolism	2	Gh_A10G0227();Gh_A10G1592();
path:ko00600	Sphingolipid metabolism	2	Gh_A10G0227();Gh_A10G1592();
path:ko00130	Ubiquinone and other terpenoid-quinone biosynthesis	1	Gh_A12G2643();
path:ko00900	Terpenoid backbone biosynthesis	1	Gh_A08G0193();
path:ko00260	Glycine, serine and threonine metabolism	1	Gh_Sca076640G01();
path:ko00562	Inositol phosphate metabolism	1	Gh_A11G1830();
path:ko01053	Biosynthesis of siderophore group nonribosomal peptides	1	Gh_A12G2643();
path:ko00521	Streptomycin biosynthesis	1	Gh_A11G1830();
