# Supplementary material for: Genome-wide comparative transcriptome analysis of CMS-D2 and its maintainer and restorer lines in upland cotton
Source: BMC Genomics. 2017 Jun 8;18:454. doi: 10.1186/s12864-017-3841-0 (PMC5465541; doi:10.1186/s12864-017-3841-0)
Supplement: Supplementary file 2 — Trimmed sequencing data (XLS 62 kb) [file 12864_2017_3841_MOESM11_ESM.xls]

## Sheet: 工作表1
Additional file 11. GO analysis of DEGs between B and R
GO term	num of up gene	num of down gene
metabolic process	161	258
cellular process	141	186
catalytic activity	101	216
binding	127	180
single-organism process	111	183
cell	103	108
cell part	99	107
organelle	75	67
biological regulation	71	58
regulation of biological process	66	53
membrane	42	61
response to stimulus	48	51
localization	42	53
establishment of localization	42	50
macromolecular complex	43	32
membrane part	27	39
organelle part	29	31
cellular component organization or biogenesis	21	35
multicellular organismal process	17	38
developmental process	18	34
transporter activity	16	28
reproductive process	14	26
nucleic acid binding transcription factor activity	30	9
signaling	26	10
multi-organism process	14	12
negative regulation of biological process	15	8
immune system process	15	6
extracellular region	12	3
positive regulation of biological process	5	9
reproduction	3	9
antioxidant activity	5	5
growth	2	6
membrane-enclosed lumen	2	6
electron carrier activity	2	5
cell junction	0	6
symplast	0	6
enzyme regulator activity	1	5
structural molecule activity	3	1
guanyl-nucleotide exchange factor activity	0	4
rhythmic process	1	1
extracellular matrix	0	2
nutrient reservoir activity	0	2
biological adhesion	0	1
virion	0	1
virion part	0	1
molecular transducer activity	1	0
