# Supplementary material for: Genome-wide comparative transcriptome analysis of CMS-D2 and its maintainer and restorer lines in upland cotton
Source: BMC Genomics. 2017 Jun 8;18:454. doi: 10.1186/s12864-017-3841-0 (PMC5465541; doi:10.1186/s12864-017-3841-0)
Supplement: Supplementary file 3 — Mapping percentage to the TM-1 reference genome (XLS 122 kb) [file 12864_2017_3841_MOESM12_ESM.xls]

## Sheet: pathway_table
Additional file 12. KEGG analysis of DEGs between B and R
PathWay	Pathway_definition	number_of_seqs	seqs_kos_list
path:ko01100	Metabolic pathways	482	Gh_A01G0313();Gh_A01G0555();Gh_A01G1142();Gh_A01G1570();Gh_A01G1839();Gh_A01G2012();Gh_A01G2157();Gh_A02G0542();Gh_A02G0740();Gh_A02G0741();Gh_A02G1085();Gh_A02G1203();Gh_A02G1281();Gh_A02G1282();Gh_A02G1283();Gh_A02G1284();Gh_A02G1381();Gh_A02G1466();Gh_A02G1663();Gh_A02G1671();Gh_A03G0182();Gh_A03G0199();Gh_A03G0200();Gh_A03G0944();Gh_A03G0958();Gh_A03G0960();Gh_A03G0978();Gh_A03G1169();Gh_A03G…
path:ko01110	Biosynthesis of secondary metabolites	322	Gh_A01G1839();Gh_A01G2012();Gh_A01G2157();Gh_A02G0542();Gh_A02G0740();Gh_A02G0741();Gh_A02G1085();Gh_A02G1203();Gh_A02G1466();Gh_A02G1663();Gh_A03G0199();Gh_A03G0200();Gh_A03G0434();Gh_A03G0944();Gh_A03G0960();Gh_A03G1517();Gh_A03G1519();Gh_A03G1723();Gh_A03G1844();Gh_A03G1845();Gh_A03G1846();Gh_A03G1847();Gh_A03G2152();Gh_A03G2153();Gh_A04G0257();Gh_A04G0259();Gh_A04G0639();Gh_A04G0962();Gh_A04G…
path:ko01120	Microbial metabolism in diverse environments	178	Gh_A01G2012();Gh_A02G0542();Gh_A02G1203();Gh_A02G1466();Gh_A02G1663();Gh_A03G0182();Gh_A03G0199();Gh_A03G0200();Gh_A03G0944();Gh_A03G0958();Gh_A03G0960();Gh_A03G1517();Gh_A03G1519();Gh_A03G2152();Gh_A03G2153();Gh_A04G0639();Gh_A04G0962();Gh_A04G0963();Gh_A04G1322();Gh_A04G1453();Gh_A05G0093();Gh_A05G0507();Gh_A05G0661();Gh_A05G1452();Gh_A05G1479();Gh_A05G1577();Gh_A05G1635();Gh_A05G2347();Gh_A05G…
path:ko00940	Phenylpropanoid biosynthesis	173	Gh_A01G1839();Gh_A01G2012();Gh_A02G0542();Gh_A02G1203();Gh_A02G1466();Gh_A02G1663();Gh_A03G0199();Gh_A03G0200();Gh_A03G0944();Gh_A03G0960();Gh_A03G1517();Gh_A03G1519();Gh_A03G2152();Gh_A03G2153();Gh_A04G0639();Gh_A04G0962();Gh_A04G0963();Gh_A04G1322();Gh_A04G1453();Gh_A05G0093();Gh_A05G0507();Gh_A05G0661();Gh_A05G1022();Gh_A05G1452();Gh_A05G1479();Gh_A05G1577();Gh_A05G1635();Gh_A05G2347();Gh_A05G…
path:ko00360	Phenylalanine metabolism	168	Gh_A01G1839();Gh_A01G2012();Gh_A02G0542();Gh_A02G1203();Gh_A02G1466();Gh_A02G1663();Gh_A03G0199();Gh_A03G0200();Gh_A03G0944();Gh_A03G0960();Gh_A03G1517();Gh_A03G1519();Gh_A03G2152();Gh_A03G2153();Gh_A04G0639();Gh_A04G0962();Gh_A04G0963();Gh_A04G1322();Gh_A04G1453();Gh_A05G0093();Gh_A05G0507();Gh_A05G0661();Gh_A05G1452();Gh_A05G1479();Gh_A05G1577();Gh_A05G1635();Gh_A05G2347();Gh_A05G2401();Gh_A05G…
path:ko00680	Methane metabolism	158	Gh_A01G2012();Gh_A02G0542();Gh_A02G1203();Gh_A02G1466();Gh_A02G1663();Gh_A03G0199();Gh_A03G0200();Gh_A03G0944();Gh_A03G0960();Gh_A03G1517();Gh_A03G1519();Gh_A03G2152();Gh_A03G2153();Gh_A04G0639();Gh_A04G0962();Gh_A04G0963();Gh_A04G1322();Gh_A04G1453();Gh_A05G0093();Gh_A05G0507();Gh_A05G0661();Gh_A05G1452();Gh_A05G1479();Gh_A05G1577();Gh_A05G1635();Gh_A05G2347();Gh_A05G2401();Gh_A05G3141();Gh_A05G…
path:ko04075	Plant hormone signal transduction	140	Gh_A01G0456();Gh_A01G0546();Gh_A01G0547();Gh_A01G0776();Gh_A01G2047();Gh_A02G0340();Gh_A02G0341();Gh_A02G1156();Gh_A02G1331();Gh_A02G1332();Gh_A02G1406();Gh_A03G1354();Gh_A03G1429();Gh_A03G1628();Gh_A04G0280();Gh_A04G0281();Gh_A04G0856();Gh_A04G0874();Gh_A05G0356();Gh_A05G0429();Gh_A05G0685();Gh_A05G1067();Gh_A05G1068();Gh_A05G2716();Gh_A05G3361();Gh_A05G3362();Gh_A05G3764();Gh_A05G3954();Gh_A06G…
path:ko04141	Protein processing in endoplasmic reticulum	137	Gh_A01G0635();Gh_A01G1177();Gh_A01G1602();Gh_A02G0314();Gh_A02G0560();Gh_A02G0752();Gh_A02G0951();Gh_A03G0285();Gh_A03G0309();Gh_A04G0387();Gh_A04G0608();Gh_A04G1193();Gh_A05G0304();Gh_A05G0305();Gh_A05G0770();Gh_A05G0771();Gh_A05G0818();Gh_A05G0882();Gh_A05G1057();Gh_A05G1144();Gh_A05G1444();Gh_A05G2125();Gh_A05G2306();Gh_A05G2348();Gh_A05G3724();Gh_A05G3839();Gh_A06G0763();Gh_A07G0399();Gh_A07G…
path:ko00480	Glutathione metabolism	125	Gh_A01G1388();Gh_A01G2148();Gh_A01G2149();Gh_A02G0247();Gh_A02G0258();Gh_A02G0259();Gh_A02G0260();Gh_A02G0261();Gh_A02G0262();Gh_A02G0263();Gh_A02G1281();Gh_A02G1282();Gh_A02G1283();Gh_A02G1284();Gh_A03G0384();Gh_A03G1812();Gh_A04G0409();Gh_A04G0411();Gh_A04G0412();Gh_A04G0736();Gh_A04G0829();Gh_A04G0830();Gh_A04G0832();Gh_A05G0863();Gh_A05G3726();Gh_A06G0270();Gh_A06G0383();Gh_A06G0605();Gh_A06G…
path:ko04626	Plant-pathogen interaction	109	Gh_A01G0754();Gh_A01G1219();Gh_A01G1646();Gh_A02G0125();Gh_A02G0335();Gh_A02G0732();Gh_A02G1781();Gh_A03G0457();Gh_A03G0805();Gh_A03G1009();Gh_A03G2120();Gh_A04G0011();Gh_A05G2022();Gh_A06G0104();Gh_A07G0458();Gh_A07G0503();Gh_A07G0695();Gh_A07G0697();Gh_A07G1782();Gh_A07G2087();Gh_A07G2207();Gh_A08G0580();Gh_A08G0996();Gh_A08G0997();Gh_A08G0998();Gh_A09G1118();Gh_A09G1741();Gh_A09G1924();Gh_A09G…
path:ko00982	Drug metabolism - cytochrome P450	99	Gh_A01G2148();Gh_A01G2149();Gh_A02G0247();Gh_A02G0258();Gh_A02G0259();Gh_A02G0260();Gh_A02G0261();Gh_A02G0262();Gh_A02G0263();Gh_A03G0384();Gh_A04G0409();Gh_A04G0411();Gh_A04G0412();Gh_A04G0736();Gh_A04G0829();Gh_A04G0830();Gh_A04G0832();Gh_A07G0667();Gh_A07G1591();Gh_A07G1593();Gh_A08G0204();Gh_A08G0330();Gh_A08G1024();Gh_A08G1634();Gh_A08G1635();Gh_A09G1501();Gh_A09G1508();Gh_A09G1509();Gh_A09G…
path:ko05204	Chemical carcinogenesis	99	Gh_A01G2148();Gh_A01G2149();Gh_A02G0247();Gh_A02G0258();Gh_A02G0259();Gh_A02G0260();Gh_A02G0261();Gh_A02G0262();Gh_A02G0263();Gh_A03G0384();Gh_A04G0409();Gh_A04G0411();Gh_A04G0412();Gh_A04G0736();Gh_A04G0829();Gh_A04G0830();Gh_A04G0832();Gh_A07G0667();Gh_A07G1591();Gh_A07G1593();Gh_A08G0204();Gh_A08G0330();Gh_A08G1024();Gh_A08G1634();Gh_A08G1635();Gh_A09G1501();Gh_A09G1508();Gh_A09G1509();Gh_A09G…
path:ko00980	Metabolism of xenobiotics by cytochrome P450	99	Gh_A01G2148();Gh_A01G2149();Gh_A02G0247();Gh_A02G0258();Gh_A02G0259();Gh_A02G0260();Gh_A02G0261();Gh_A02G0262();Gh_A02G0263();Gh_A03G0384();Gh_A04G0409();Gh_A04G0411();Gh_A04G0412();Gh_A04G0736();Gh_A04G0829();Gh_A04G0830();Gh_A04G0832();Gh_A07G0667();Gh_A07G1591();Gh_A07G1593();Gh_A08G0204();Gh_A08G0330();Gh_A08G1024();Gh_A08G1634();Gh_A08G1635();Gh_A09G1501();Gh_A09G1508();Gh_A09G1509();Gh_A09G…
path:ko00520	Amino sugar and nucleotide sugar metabolism	79	Gh_A01G2157();Gh_A03G0434();Gh_A03G1723();Gh_A03G1844();Gh_A03G1845();Gh_A03G1846();Gh_A03G1847();Gh_A04G0257();Gh_A04G0259();Gh_A04G1304();Gh_A05G0404();Gh_A06G0064();Gh_A07G0192();Gh_A07G0194();Gh_A07G0195();Gh_A07G1487();Gh_A07G1839();Gh_A08G0872();Gh_A08G1134();Gh_A08G1135();Gh_A09G2263();Gh_A09G2318();Gh_A09G2319();Gh_A09G2322();Gh_A09G2323();Gh_A11G1569();Gh_A12G0953();Gh_A12G1039();Gh_A12G…
path:ko00190	Oxidative phosphorylation	78	Gh_A01G1500();Gh_A03G1169();Gh_A04G1089();Gh_A05G0066();Gh_A05G1032();Gh_A05G1048();Gh_A05G3918();Gh_A06G2099();Gh_A08G0079();Gh_A08G0801();Gh_A08G0864();Gh_A08G1088();Gh_A08G1827();Gh_A08G2446();Gh_A08G2500();Gh_A09G0826();Gh_A09G1480();Gh_A10G0458();Gh_A10G1807();Gh_A12G0280();Gh_A12G0590();Gh_A12G1064();Gh_A13G0287();Gh_A13G0925();Gh_A13G2212();Gh_A13G2316();Gh_D01G0039();Gh_D01G1746();Gh_D04G…
path:ko00500	Starch and sucrose metabolism	66	Gh_A01G0313();Gh_A01G1570();Gh_A01G2157();Gh_A02G1381();Gh_A03G0978();Gh_A03G1233();Gh_A03G1723();Gh_A03G1983();Gh_A04G0374();Gh_A05G1280();Gh_A05G1959();Gh_A06G0064();Gh_A06G0313();Gh_A06G2024();Gh_A07G0556();Gh_A07G1487();Gh_A07G1839();Gh_A08G0782();Gh_A09G0758();Gh_A09G0760();Gh_A09G1647();Gh_A09G2263();Gh_A11G2990();Gh_A12G1807();Gh_A12G1994();Gh_A12G2373();Gh_A13G2100();Gh_D01G0347();Gh_D01G…
path:ko03015	mRNA surveillance pathway	51	Gh_A01G1530();Gh_A01G1824();Gh_A03G1132();Gh_A03G1654();Gh_A04G0570();Gh_A04G0596();Gh_A04G1197();Gh_A05G0587();Gh_A05G2128();Gh_A05G2130();Gh_A06G1016();Gh_A07G0285();Gh_A07G0330();Gh_A07G1087();Gh_A07G2078();Gh_A08G0612();Gh_A08G2096();Gh_A09G0327();Gh_A09G1029();Gh_A09G1357();Gh_A09G2479();Gh_A10G0568();Gh_A10G1955();Gh_A11G0604();Gh_A13G1896();Gh_D01G1779();Gh_D01G2062();Gh_D02G0903();Gh_D02G…
path:ko04151	PI3K-Akt signaling pathway	46	Gh_A01G1824();Gh_A03G1132();Gh_A04G0596();Gh_A04G1197();Gh_A05G0864();Gh_A05G2130();Gh_A05G3797();Gh_A07G0330();Gh_A07G2078();Gh_A08G0612();Gh_A08G0996();Gh_A08G0997();Gh_A08G0998();Gh_A08G1183();Gh_A08G2096();Gh_A09G0327();Gh_A09G1357();Gh_A10G1955();Gh_A11G0604();Gh_A12G2300();Gh_D01G2062();Gh_D02G1562();Gh_D03G1283();Gh_D03G1421();Gh_D03G1422();Gh_D04G1807();Gh_D05G2382();Gh_D05G3869();Gh_D05G…
path:ko04114	Oocyte meiosis	35	Gh_A01G1824();Gh_A03G1132();Gh_A04G0596();Gh_A04G1197();Gh_A05G0864();Gh_A05G2130();Gh_A05G3797();Gh_A07G0330();Gh_A07G2078();Gh_A08G0612();Gh_A08G1183();Gh_A08G2096();Gh_A09G0327();Gh_A09G1357();Gh_A10G1955();Gh_A11G0604();Gh_D01G2062();Gh_D02G1562();Gh_D03G1283();Gh_D03G1422();Gh_D04G1807();Gh_D05G2382();Gh_D05G3869();Gh_D05G3876();Gh_D07G2293();Gh_D08G1467();Gh_D08G2466();Gh_D09G0329();Gh_D09G…
path:ko04612	Antigen processing and presentation	33	Gh_A05G3927();Gh_A06G0810();Gh_A07G0399();Gh_A07G2333();Gh_A08G0996();Gh_A08G0997();Gh_A08G0998();Gh_A08G1554();Gh_A09G1034();Gh_A09G2204();Gh_A10G0502();Gh_A11G0362();Gh_A12G1768();Gh_A12G1988();Gh_A12G2300();Gh_D03G1421();Gh_D05G0453();Gh_D05G0454();Gh_D06G0939();Gh_D07G2403();Gh_D08G1041();Gh_D08G1269();Gh_D09G1055();Gh_D09G2404();Gh_D10G2597();Gh_D11G0422();Gh_D12G1927();Gh_D12G2167();Gh_D12G…
path:ko03013	RNA transport	30	Gh_A03G1654();Gh_A04G0110();Gh_A04G0570();Gh_A05G2128();Gh_A05G3638();Gh_A06G1016();Gh_A07G0285();Gh_A08G0404();Gh_A08G0614();Gh_A09G2479();Gh_A10G0568();Gh_A10G1043();Gh_A13G2285();Gh_D02G0903();Gh_D02G2070();Gh_D05G3141();Gh_D06G0167();Gh_D06G1218();Gh_D07G0832();Gh_D08G0495();Gh_D08G0522();Gh_D11G0503();Gh_D13G1444();Gh_Sca005707G01();Gh_Sca030038G01();Gh_Sca112423G01();Gh_Sca121049G01();Gh_Sc…
path:ko03018	RNA degradation	27	Gh_A01G0256();Gh_A01G0258();Gh_A03G1654();Gh_A04G0570();Gh_A05G2128();Gh_A06G1016();Gh_A07G0285();Gh_A07G0749();Gh_A08G2053();Gh_A09G2479();Gh_A10G0568();Gh_A13G1319();Gh_D01G0267();Gh_D01G0269();Gh_D02G0903();Gh_D02G2070();Gh_D06G0167();Gh_D06G1218();Gh_D07G0810();Gh_D08G2675();Gh_D11G0503();Gh_D11G1606();Gh_D13G1624();Gh_Sca112423G01();Gh_Sca122287G01();Gh_Sca168591G01();Gh_Sca210152G01();
path:ko00240	Pyrimidine metabolism	26	Gh_A01G1142();Gh_A02G1671();Gh_A04G0533();Gh_A05G0712();Gh_A05G3432();Gh_A06G1174();Gh_A06G1942();Gh_A11G1580();Gh_A11G1664();Gh_A12G2092();Gh_D01G0297();Gh_D02G1093();Gh_D03G0050();Gh_D07G1212();Gh_D08G1384();Gh_D09G0741();Gh_D10G0580();Gh_D11G1737();Gh_D12G0750();Gh_D12G0811();Gh_D13G1798();Gh_Sca006566G01();Gh_Sca011730G01();Gh_Sca017964G01();Gh_Sca098321G01();Gh_Sca222828G01();
path:ko00908	Zeatin biosynthesis	25	Gh_A05G0290();Gh_A05G1631();Gh_A06G0643();Gh_A06G0738();Gh_A06G1842();Gh_A07G0111();Gh_A08G2211();Gh_A09G1128();Gh_A10G2185();Gh_A13G0113();Gh_A13G1660();Gh_A13G1714();Gh_D01G0972();Gh_D04G0688();Gh_D05G0391();Gh_D05G1813();Gh_D06G0027();Gh_D06G0733();Gh_D06G0885();Gh_D07G2372();Gh_D08G2577();Gh_D09G1132();Gh_D13G0129();Gh_D13G2023();Gh_D13G2062();
path:ko04728	Dopaminergic synapse	24	Gh_A01G1824();Gh_A03G1132();Gh_A04G0596();Gh_A04G1197();Gh_A05G2130();Gh_A07G0330();Gh_A07G2078();Gh_A08G0612();Gh_A08G2096();Gh_A09G0327();Gh_A09G1357();Gh_A10G1955();Gh_A11G0604();Gh_D01G2062();Gh_D02G1562();Gh_D04G1807();Gh_D05G2382();Gh_D07G2293();Gh_D08G2466();Gh_D09G0329();Gh_D09G1359();Gh_D11G0691();Gh_D11G1573();Gh_Sca090242G01();
path:ko04113	Meiosis - yeast	24	Gh_A01G1824();Gh_A03G1132();Gh_A04G0596();Gh_A04G1197();Gh_A05G2130();Gh_A07G0330();Gh_A07G2078();Gh_A08G0612();Gh_A08G2096();Gh_A09G0327();Gh_A09G1357();Gh_A10G1955();Gh_A11G0604();Gh_D01G2062();Gh_D02G1562();Gh_D04G1807();Gh_D05G2382();Gh_D07G2293();Gh_D08G2466();Gh_D09G0329();Gh_D09G1359();Gh_D11G0691();Gh_D11G1573();Gh_Sca090242G01();
path:ko04145	Phagosome	23	Gh_A06G1250();Gh_A07G0150();Gh_A07G0399();Gh_A08G0079();Gh_A09G2204();Gh_A10G0467();Gh_A11G0362();Gh_A12G1768();Gh_A13G0287();Gh_D01G0039();Gh_D06G1567();Gh_D07G0143();Gh_D08G0120();Gh_D09G0721();Gh_D09G1111();Gh_D09G2404();Gh_D10G0490();Gh_D11G0422();Gh_D12G1927();Gh_Sca080511G01();Gh_Sca114477G01();Gh_Sca119973G01();Gh_Sca146337G01();
path:ko03020	RNA polymerase	23	Gh_A01G1142();Gh_A02G1671();Gh_A04G0533();Gh_A05G0712();Gh_A05G3432();Gh_A06G1174();Gh_A11G1580();Gh_A11G1664();Gh_A12G2092();Gh_D01G0297();Gh_D02G1093();Gh_D03G0050();Gh_D07G1212();Gh_D08G1384();Gh_D11G1737();Gh_D12G0750();Gh_D12G0811();Gh_D13G1798();Gh_Sca006566G01();Gh_Sca011730G01();Gh_Sca017964G01();Gh_Sca098321G01();Gh_Sca222828G01();
path:ko04723	Retrograde endocannabinoid signaling	23	Gh_A04G0711();Gh_A05G0864();Gh_A05G3167();Gh_A05G3797();Gh_A08G1183();Gh_A09G0151();Gh_A09G1443();Gh_A11G3044();Gh_A13G0662();Gh_D03G1283();Gh_D03G1422();Gh_D04G0442();Gh_D04G1178();Gh_D05G2807();Gh_D05G3869();Gh_D05G3876();Gh_D08G1467();Gh_D09G0141();Gh_D10G2532();Gh_D11G0734();Gh_D12G2757();Gh_Sca126552G01();Gh_Sca144217G01();
path:ko05200	Pathways in cancer	23	Gh_A05G0864();Gh_A05G3797();Gh_A08G0996();Gh_A08G0997();Gh_A08G0998();Gh_A08G1183();Gh_A12G2300();Gh_D03G1283();Gh_D03G1421();Gh_D03G1422();Gh_D05G3869();Gh_D05G3876();Gh_D08G1269();Gh_D08G1467();Gh_D12G2436();Gh_D12G2757();Gh_D13G1363();Gh_Sca005707G01();Gh_Sca039018G01();Gh_Sca044886G01();Gh_Sca125018G01();Gh_Sca126552G01();Gh_Sca144217G01();
path:ko00230	Purine metabolism	23	Gh_A01G1142();Gh_A02G1671();Gh_A04G0533();Gh_A05G0712();Gh_A05G3432();Gh_A06G1174();Gh_A11G1580();Gh_A11G1664();Gh_A12G2092();Gh_D01G0297();Gh_D02G1093();Gh_D03G0050();Gh_D07G1212();Gh_D08G1384();Gh_D11G1737();Gh_D12G0750();Gh_D12G0811();Gh_D13G1798();Gh_Sca006566G01();Gh_Sca011730G01();Gh_Sca017964G01();Gh_Sca098321G01();Gh_Sca222828G01();
path:ko00430	Taurine and hypotaurine metabolism	22	Gh_A02G1281();Gh_A02G1282();Gh_A02G1283();Gh_A02G1284();Gh_A05G1921();Gh_A05G3159();Gh_A05G3238();Gh_A05G3243();Gh_A06G0605();Gh_A08G2338();Gh_A11G0321();Gh_A11G0495();Gh_A11G2071();Gh_D04G0369();Gh_D04G0469();Gh_D05G2154();Gh_D06G0686();Gh_D07G0575();Gh_D08G2322();Gh_D11G0377();Gh_D11G0573();Gh_D11G2376();
path:ko05215	Prostate cancer	22	Gh_A05G0864();Gh_A05G3797();Gh_A08G0996();Gh_A08G0997();Gh_A08G0998();Gh_A08G1183();Gh_A12G2300();Gh_D03G1283();Gh_D03G1421();Gh_D03G1422();Gh_D05G3869();Gh_D05G3876();Gh_D08G1269();Gh_D08G1467();Gh_D12G2436();Gh_D12G2757();Gh_D13G1363();Gh_Sca039018G01();Gh_Sca044886G01();Gh_Sca125018G01();Gh_Sca126552G01();Gh_Sca144217G01();
path:ko00561	Glycerolipid metabolism	22	Gh_A04G0765();Gh_A05G3037();Gh_A06G0327();Gh_A08G1054();Gh_A08G1816();Gh_A09G1528();Gh_A10G1987();Gh_A11G0804();Gh_A12G0824();Gh_A13G2256();Gh_D04G0605();Gh_D04G1251();Gh_D06G0355();Gh_D08G1335();Gh_D08G1336();Gh_D08G2176();Gh_D08G2177();Gh_D09G1546();Gh_D10G2294();Gh_D11G0942();Gh_D12G0839();Gh_D13G2519();
path:ko04810	Regulation of actin cytoskeleton	22	Gh_A05G0864();Gh_A05G3797();Gh_A06G1250();Gh_A07G0150();Gh_A08G1183();Gh_A10G0467();Gh_D03G1283();Gh_D03G1422();Gh_D05G3869();Gh_D05G3876();Gh_D06G1567();Gh_D07G0143();Gh_D08G1467();Gh_D09G0721();Gh_D09G1111();Gh_D10G0490();Gh_D12G2757();Gh_Sca080511G01();Gh_Sca114477G01();Gh_Sca126552G01();Gh_Sca144217G01();Gh_Sca146337G01();
path:ko00564	Glycerophospholipid metabolism	22	Gh_A04G0765();Gh_A05G3037();Gh_A06G0327();Gh_A08G1054();Gh_A08G1816();Gh_A09G1528();Gh_A10G1987();Gh_A11G0804();Gh_A12G0824();Gh_A13G2256();Gh_D04G0605();Gh_D04G1251();Gh_D06G0355();Gh_D08G1335();Gh_D08G1336();Gh_D08G2176();Gh_D08G2177();Gh_D09G1546();Gh_D10G2294();Gh_D11G0942();Gh_D12G0839();Gh_D13G2519();
path:ko04621	NOD-like receptor signaling pathway	21	Gh_A05G0864();Gh_A05G3797();Gh_A08G0996();Gh_A08G0997();Gh_A08G0998();Gh_A08G1183();Gh_A12G2300();Gh_D03G1283();Gh_D03G1421();Gh_D03G1422();Gh_D05G3869();Gh_D05G3876();Gh_D08G1269();Gh_D08G1467();Gh_D12G2436();Gh_D12G2757();Gh_D13G1363();Gh_Sca039018G01();Gh_Sca125018G01();Gh_Sca126552G01();Gh_Sca144217G01();
path:ko04914	Progesterone-mediated oocyte maturation	21	Gh_A05G0864();Gh_A05G3797();Gh_A08G0996();Gh_A08G0997();Gh_A08G0998();Gh_A08G1183();Gh_A12G2300();Gh_D03G1283();Gh_D03G1421();Gh_D03G1422();Gh_D05G3869();Gh_D05G3876();Gh_D08G1269();Gh_D08G1467();Gh_D12G2436();Gh_D12G2757();Gh_D13G1363();Gh_Sca039018G01();Gh_Sca125018G01();Gh_Sca126552G01();Gh_Sca144217G01();
path:ko04142	Lysosome	21	Gh_A05G3927();Gh_A06G0810();Gh_A07G2333();Gh_A08G0079();Gh_A08G1554();Gh_A09G1034();Gh_A10G0502();Gh_A12G1988();Gh_A13G0287();Gh_D01G0039();Gh_D05G0453();Gh_D05G0454();Gh_D06G0939();Gh_D07G2403();Gh_D08G0120();Gh_D08G1041();Gh_D09G1055();Gh_D10G2597();Gh_D12G2167();Gh_Sca113627G01();Gh_Sca119973G01();
path:ko05010	Alzheimer's disease	21	Gh_A03G1169();Gh_A05G0864();Gh_A05G3797();Gh_A08G0864();Gh_A08G1183();Gh_A08G2446();Gh_D03G1283();Gh_D03G1422();Gh_D04G1994();Gh_D04G1995();Gh_D05G3869();Gh_D05G3876();Gh_D06G0517();Gh_D06G0518();Gh_D08G1467();Gh_D09G0251();Gh_D12G2757();Gh_D13G2545();Gh_Sca007486G01();Gh_Sca126552G01();Gh_Sca144217G01();
path:ko04915	Estrogen signaling pathway	21	Gh_A05G0864();Gh_A05G3797();Gh_A08G0996();Gh_A08G0997();Gh_A08G0998();Gh_A08G1183();Gh_A12G2300();Gh_D03G1283();Gh_D03G1421();Gh_D03G1422();Gh_D05G3869();Gh_D05G3876();Gh_D08G1269();Gh_D08G1467();Gh_D12G2436();Gh_D12G2757();Gh_D13G1363();Gh_Sca039018G01();Gh_Sca125018G01();Gh_Sca126552G01();Gh_Sca144217G01();
path:ko05020	Prion diseases	20	Gh_A02G0951();Gh_A05G0864();Gh_A05G3797();Gh_A08G1183();Gh_A11G0171();Gh_A11G0174();Gh_A13G0895();Gh_D03G0811();Gh_D03G1283();Gh_D03G1422();Gh_D05G3869();Gh_D05G3876();Gh_D08G1192();Gh_D08G1467();Gh_D11G0181();Gh_D11G0184();Gh_D12G2757();Gh_D13G1136();Gh_Sca126552G01();Gh_Sca144217G01();
path:ko03320	PPAR signaling pathway	20	Gh_A01G0574();Gh_A01G0575();Gh_A01G1086();Gh_A06G1276();Gh_A09G1413();Gh_A12G1442();Gh_A13G1194();Gh_D01G0585();Gh_D01G0586();Gh_D04G1099();Gh_D05G3516();Gh_D05G3517();Gh_D06G1600();Gh_D09G1418();Gh_D12G1560();Gh_D13G1489();Gh_Sca015328G01();Gh_Sca075369G01();Gh_Sca166320G01();Gh_Sca179347G01();
path:ko00909	Sesquiterpenoid and triterpenoid biosynthesis	19	Gh_A01G0555();Gh_A04G1289();Gh_A04G1290();Gh_A04G1295();Gh_A04G1296();Gh_A11G2539();Gh_A11G2577();Gh_A13G1207();Gh_D01G0793();Gh_D05G3504();Gh_D05G3506();Gh_D05G3507();Gh_D05G3508();Gh_D11G2894();Gh_D11G3374();Gh_D11G3403();Gh_D13G1503();Gh_Sca004907G01();Gh_Sca006672G01();
path:ko00904	Diterpenoid biosynthesis	19	Gh_A06G1386();Gh_A08G1430();Gh_A08G1431();Gh_A09G1601();Gh_A09G2349();Gh_A11G3051();Gh_A13G0103();Gh_D06G1730();Gh_D07G1454();Gh_D07G1456();Gh_D08G1725();Gh_D09G0434();Gh_D09G1698();Gh_D09G1890();Gh_D11G0879();Gh_D13G0119();Gh_Sca005221G01();Gh_Sca015724G01();Gh_Sca030829G01();
path:ko00620	Pyruvate metabolism	18	Gh_A03G0247();Gh_A03G0248();Gh_A05G3952();Gh_A06G0561();Gh_A06G0847();Gh_A07G0470();Gh_A08G2159();Gh_A10G0948();Gh_A13G2029();Gh_D03G1320();Gh_D03G1321();Gh_D03G1322();Gh_D03G1323();Gh_D06G1635();Gh_D07G0535();Gh_D08G2524();Gh_D10G1617();Gh_Sca054591G01();
path:ko00053	Ascorbate and aldarate metabolism	18	Gh_A01G1388();Gh_A03G1812();Gh_A05G0863();Gh_A05G3726();Gh_A06G0270();Gh_A06G0383();Gh_A06G2046();Gh_A08G1744();Gh_A08G1745();Gh_A08G1746();Gh_A13G2003();Gh_D02G2245();Gh_D03G0074();Gh_D05G2244();Gh_D05G3875();Gh_D06G0293();Gh_D06G0413();Gh_D13G2402();
path:ko00630	Glyoxylate and dicarboxylate metabolism	18	Gh_A03G0182();Gh_A03G0958();Gh_A07G0470();Gh_A07G2172();Gh_A09G2467();Gh_A11G1509();Gh_A11G1510();Gh_A11G1961();Gh_A11G1962();Gh_D03G1402();Gh_D07G0535();Gh_D11G1671();Gh_D11G1672();Gh_D11G2013();Gh_Sca006756G06();Gh_Sca011694G01();Gh_Sca014321G01();Gh_Sca109281G01();
path:ko04721	Synaptic vesicle cycle	17	Gh_A04G0711();Gh_A05G3167();Gh_A08G0079();Gh_A09G0151();Gh_A09G1443();Gh_A11G3044();Gh_A13G0287();Gh_A13G0662();Gh_D01G0039();Gh_D04G0442();Gh_D04G1178();Gh_D05G2807();Gh_D08G0120();Gh_D09G0141();Gh_D10G2532();Gh_D11G0734();Gh_Sca119973G01();
path:ko00270	Cysteine and methionine metabolism	17	Gh_A02G0740();Gh_A02G0741();Gh_A02G1085();Gh_A05G1492();Gh_A06G1341();Gh_A07G0098();Gh_A07G1686();Gh_A08G0460();Gh_A11G1416();Gh_D02G0782();Gh_D02G0783();Gh_D05G1663();Gh_D06G1674();Gh_D07G0107();Gh_D07G0841();Gh_D07G0842();Gh_Sca081609G01();
path:ko05152	Tuberculosis	16	Gh_A05G0864();Gh_A05G3797();Gh_A08G0079();Gh_A08G1183();Gh_A13G0287();Gh_D01G0039();Gh_D03G1283();Gh_D03G1422();Gh_D05G3869();Gh_D05G3876();Gh_D08G0120();Gh_D08G1467();Gh_D12G2757();Gh_Sca119973G01();Gh_Sca126552G01();Gh_Sca144217G01();
path:ko03040	Spliceosome	16	Gh_A01G2026();Gh_A08G0610();Gh_A08G1989();Gh_A08G2370();Gh_A09G1222();Gh_A10G1974();Gh_D01G0144();Gh_D04G0909();Gh_D06G1163();Gh_D06G1319();Gh_D06G1320();Gh_D06G1807();Gh_D08G0703();Gh_D08G2383();Gh_D10G2255();Gh_Sca012924G01();
path:ko05016	Huntington's disease	16	Gh_A02G1671();Gh_A03G1169();Gh_A08G0864();Gh_A08G2446();Gh_A11G1580();Gh_D03G0050();Gh_D04G1994();Gh_D04G1995();Gh_D06G0517();Gh_D06G0518();Gh_D09G0251();Gh_D11G1737();Gh_D13G2545();Gh_Sca007486G01();Gh_Sca017964G01();Gh_Sca222828G01();
path:ko00592	alpha-Linolenic acid metabolism	16	Gh_A05G2224();Gh_A08G0314();Gh_A08G0315();Gh_A08G0316();Gh_A08G0317();Gh_A12G0268();Gh_A12G0269();Gh_A12G1551();Gh_D02G0931();Gh_D05G2484();Gh_D08G0412();Gh_D08G0413();Gh_D08G0414();Gh_D08G0415();Gh_Sca016044G01();Gh_Sca055190G01();
path:ko04070	Phosphatidylinositol signaling system	15	Gh_A03G1573();Gh_A04G1000();Gh_A06G1250();Gh_A07G0150();Gh_A10G0467();Gh_D04G1551();Gh_D06G1567();Gh_D07G0143();Gh_D09G0721();Gh_D09G1111();Gh_D10G0490();Gh_Sca004812G05();Gh_Sca080511G01();Gh_Sca114477G01();Gh_Sca146337G01();
path:ko00562	Inositol phosphate metabolism	15	Gh_A03G1573();Gh_A04G1000();Gh_A06G1250();Gh_A07G0150();Gh_A10G0467();Gh_D04G1551();Gh_D06G1567();Gh_D07G0143();Gh_D09G0721();Gh_D09G1111();Gh_D10G0490();Gh_Sca004812G05();Gh_Sca080511G01();Gh_Sca114477G01();Gh_Sca146337G01();
path:ko04320	Dorso-ventral axis formation	15	Gh_A05G0864();Gh_A05G3797();Gh_A07G0632();Gh_A08G1183();Gh_A09G2145();Gh_A11G0295();Gh_D03G1283();Gh_D03G1422();Gh_D05G3869();Gh_D05G3876();Gh_D08G1467();Gh_D11G0352();Gh_D12G2757();Gh_Sca126552G01();Gh_Sca144217G01();
path:ko00960	Tropane, piperidine and pyridine alkaloid biosynthesis	15	Gh_A05G0783();Gh_A05G0784();Gh_A05G3031();Gh_A09G1439();Gh_A13G1968();Gh_A13G1969();Gh_A13G1970();Gh_A13G1971();Gh_A13G1972();Gh_D04G0611();Gh_D05G3904();Gh_D05G3906();Gh_D09G1448();Gh_Sca043669G01();Gh_Sca110004G01();
path:ko04011	MAPK signaling pathway - yeast	14	Gh_A03G0247();Gh_A03G0248();Gh_A05G3952();Gh_A06G0561();Gh_A06G0847();Gh_A08G2159();Gh_A13G2029();Gh_D03G1320();Gh_D03G1321();Gh_D03G1322();Gh_D03G1323();Gh_D06G1635();Gh_D08G2524();Gh_Sca005707G01();
path:ko00710	Carbon fixation in photosynthetic organisms	14	Gh_A03G0182();Gh_A07G2172();Gh_A09G2467();Gh_A10G0948();Gh_A11G1509();Gh_A11G1510();Gh_D03G1402();Gh_D10G1617();Gh_D11G1671();Gh_D11G1672();Gh_Sca006756G06();Gh_Sca011694G01();Gh_Sca014321G01();Gh_Sca109281G01();
path:ko04910	Insulin signaling pathway	14	Gh_A05G0864();Gh_A05G3797();Gh_A08G1183();Gh_D03G1283();Gh_D03G1422();Gh_D05G3869();Gh_D05G3876();Gh_D08G1467();Gh_D09G1272();Gh_D12G2757();Gh_Sca044886G01();Gh_Sca054591G01();Gh_Sca126552G01();Gh_Sca144217G01();
path:ko00591	Linoleic acid metabolism	12	Gh_A02G0294();Gh_A04G0392();Gh_A08G1862();Gh_A08G1863();Gh_A09G2247();Gh_A13G0888();Gh_D02G0358();Gh_D08G2223();Gh_D08G2224();Gh_D08G2225();Gh_D13G1863();Gh_Sca145277G01();
path:ko04012	ErbB signaling pathway	12	Gh_A05G0864();Gh_A05G3797();Gh_A08G1183();Gh_D03G1283();Gh_D03G1422();Gh_D05G3869();Gh_D05G3876();Gh_D08G1467();Gh_D12G2757();Gh_Sca044886G01();Gh_Sca126552G01();Gh_Sca144217G01();
path:ko05214	Glioma	12	Gh_A05G0864();Gh_A05G3797();Gh_A08G1183();Gh_D03G1283();Gh_D03G1422();Gh_D05G3869();Gh_D05G3876();Gh_D08G1467();Gh_D12G2757();Gh_Sca044886G01();Gh_Sca126552G01();Gh_Sca144217G01();
path:ko04930	Type II diabetes mellitus	12	Gh_A05G0864();Gh_A05G3797();Gh_A08G1183();Gh_D03G1283();Gh_D03G1422();Gh_D05G3869();Gh_D05G3876();Gh_D08G1467();Gh_D12G2757();Gh_Sca044886G01();Gh_Sca126552G01();Gh_Sca144217G01();
path:ko04150	mTOR signaling pathway	12	Gh_A05G0864();Gh_A05G3797();Gh_A08G1183();Gh_D03G1283();Gh_D03G1422();Gh_D05G3869();Gh_D05G3876();Gh_D08G1467();Gh_D12G2757();Gh_Sca044886G01();Gh_Sca126552G01();Gh_Sca144217G01();
path:ko05216	Thyroid cancer	12	Gh_A05G0864();Gh_A05G3797();Gh_A08G1183();Gh_D03G1283();Gh_D03G1422();Gh_D05G3869();Gh_D05G3876();Gh_D08G1467();Gh_D12G2757();Gh_Sca005707G01();Gh_Sca126552G01();Gh_Sca144217G01();
path:ko00910	Nitrogen metabolism	12	Gh_A01G1821();Gh_A05G0909();Gh_A05G0910();Gh_A05G1879();Gh_A09G2475();Gh_A11G1961();Gh_A11G1962();Gh_A12G2477();Gh_D05G0991();Gh_D07G1030();Gh_D11G2013();Gh_Sca004949G01();
path:ko05033	Nicotine addiction	12	Gh_A04G0711();Gh_A05G3167();Gh_A09G0151();Gh_A09G1443();Gh_A11G3044();Gh_A13G0662();Gh_D04G0442();Gh_D04G1178();Gh_D05G2807();Gh_D09G0141();Gh_D10G2532();Gh_D11G0734();
path:ko05205	Proteoglycans in cancer	12	Gh_A05G0864();Gh_A05G3797();Gh_A08G1183();Gh_D03G1283();Gh_D03G1422();Gh_D05G3869();Gh_D05G3876();Gh_D08G1467();Gh_D12G2757();Gh_Sca044886G01();Gh_Sca126552G01();Gh_Sca144217G01();
path:ko04727	GABAergic synapse	12	Gh_A04G0711();Gh_A05G3167();Gh_A09G0151();Gh_A09G1443();Gh_A11G3044();Gh_A13G0662();Gh_D04G0442();Gh_D04G1178();Gh_D05G2807();Gh_D09G0141();Gh_D10G2532();Gh_D11G0734();
path:ko05221	Acute myeloid leukemia	12	Gh_A05G0864();Gh_A05G3797();Gh_A08G1183();Gh_D03G1283();Gh_D03G1422();Gh_D05G3869();Gh_D05G3876();Gh_D08G1467();Gh_D12G2757();Gh_Sca044886G01();Gh_Sca126552G01();Gh_Sca144217G01();
path:ko00061	Fatty acid biosynthesis	12	Gh_A05G1257();Gh_A08G2201();Gh_A09G0749();Gh_A11G1407();Gh_A13G1675();Gh_D02G1034();Gh_D06G1490();Gh_D08G1196();Gh_D08G2566();Gh_D09G2463();Gh_D13G2493();Gh_Sca054591G01();
path:ko05032	Morphine addiction	12	Gh_A04G0711();Gh_A05G3167();Gh_A09G0151();Gh_A09G1443();Gh_A11G3044();Gh_A13G0662();Gh_D04G0442();Gh_D04G1178();Gh_D05G2807();Gh_D09G0141();Gh_D10G2532();Gh_D11G0734();
path:ko04066	HIF-1 signaling pathway	12	Gh_A05G0864();Gh_A05G3797();Gh_A08G1183();Gh_D03G1283();Gh_D03G1422();Gh_D05G3869();Gh_D05G3876();Gh_D08G1467();Gh_D12G2757();Gh_Sca044886G01();Gh_Sca126552G01();Gh_Sca144217G01();
path:ko04664	Fc epsilon RI signaling pathway	11	Gh_A05G0864();Gh_A05G3797();Gh_A08G1183();Gh_D03G1283();Gh_D03G1422();Gh_D05G3869();Gh_D05G3876();Gh_D08G1467();Gh_D12G2757();Gh_Sca126552G01();Gh_Sca144217G01();
path:ko04660	T cell receptor signaling pathway	11	Gh_A05G0864();Gh_A05G3797();Gh_A08G1183();Gh_D03G1283();Gh_D03G1422();Gh_D05G3869();Gh_D05G3876();Gh_D08G1467();Gh_D12G2757();Gh_Sca126552G01();Gh_Sca144217G01();
path:ko05203	Viral carcinogenesis	11	Gh_A05G0864();Gh_A05G3797();Gh_A08G1183();Gh_D03G1283();Gh_D03G1422();Gh_D05G3869();Gh_D05G3876();Gh_D08G1467();Gh_D12G2757();Gh_Sca126552G01();Gh_Sca144217G01();
path:ko05131	Shigellosis	11	Gh_A05G0864();Gh_A05G3797();Gh_A08G1183();Gh_D03G1283();Gh_D03G1422();Gh_D05G3869();Gh_D05G3876();Gh_D08G1467();Gh_D12G2757();Gh_Sca126552G01();Gh_Sca144217G01();
path:ko04666	Fc gamma R-mediated phagocytosis	11	Gh_A05G0864();Gh_A05G3797();Gh_A08G1183();Gh_D03G1283();Gh_D03G1422();Gh_D05G3869();Gh_D05G3876();Gh_D08G1467();Gh_D12G2757();Gh_Sca126552G01();Gh_Sca144217G01();
path:ko05145	Toxoplasmosis	11	Gh_A05G0864();Gh_A05G3797();Gh_A08G1183();Gh_D03G1283();Gh_D03G1422();Gh_D05G3869();Gh_D05G3876();Gh_D08G1467();Gh_D12G2757();Gh_Sca126552G01();Gh_Sca144217G01();
path:ko05160	Hepatitis C	11	Gh_A05G0864();Gh_A05G3797();Gh_A08G1183();Gh_D03G1283();Gh_D03G1422();Gh_D05G3869();Gh_D05G3876();Gh_D08G1467();Gh_D12G2757();Gh_Sca126552G01();Gh_Sca144217G01();
path:ko05223	Non-small cell lung cancer	11	Gh_A05G0864();Gh_A05G3797();Gh_A08G1183();Gh_D03G1283();Gh_D03G1422();Gh_D05G3869();Gh_D05G3876();Gh_D08G1467();Gh_D12G2757();Gh_Sca126552G01();Gh_Sca144217G01();
path:ko05218	Melanoma	11	Gh_A05G0864();Gh_A05G3797();Gh_A08G1183();Gh_D03G1283();Gh_D03G1422();Gh_D05G3869();Gh_D05G3876();Gh_D08G1467();Gh_D12G2757();Gh_Sca126552G01();Gh_Sca144217G01();
path:ko05012	Parkinson's disease	11	Gh_A03G1169();Gh_A08G0864();Gh_A08G2446();Gh_D04G1994();Gh_D04G1995();Gh_D06G0517();Gh_D06G0518();Gh_D09G0251();Gh_D13G2545();Gh_Sca007486G01();Gh_Sca078511G01();
path:ko04120	Ubiquitin mediated proteolysis	11	Gh_A05G3618();Gh_A05G3619();Gh_A06G0248();Gh_Sca004965G01();Gh_Sca004965G02();Gh_Sca004965G03();Gh_Sca048124G01();Gh_Sca056682G01();Gh_Sca078511G01();Gh_Sca104334G01();Gh_Sca130339G01();
path:ko04270	Vascular smooth muscle contraction	11	Gh_A05G0864();Gh_A05G3797();Gh_A08G1183();Gh_D03G1283();Gh_D03G1422();Gh_D05G3869();Gh_D05G3876();Gh_D08G1467();Gh_D12G2757();Gh_Sca126552G01();Gh_Sca144217G01();
path:ko04380	Osteoclast differentiation	11	Gh_A05G0864();Gh_A05G3797();Gh_A08G1183();Gh_D03G1283();Gh_D03G1422();Gh_D05G3869();Gh_D05G3876();Gh_D08G1467();Gh_D12G2757();Gh_Sca126552G01();Gh_Sca144217G01();
path:ko04725	Cholinergic synapse	11	Gh_A05G0864();Gh_A05G3797();Gh_A08G1183();Gh_D03G1283();Gh_D03G1422();Gh_D05G3869();Gh_D05G3876();Gh_D08G1467();Gh_D12G2757();Gh_Sca126552G01();Gh_Sca144217G01();
path:ko05220	Chronic myeloid leukemia	11	Gh_A05G0864();Gh_A05G3797();Gh_A08G1183();Gh_D03G1283();Gh_D03G1422();Gh_D05G3869();Gh_D05G3876();Gh_D08G1467();Gh_D12G2757();Gh_Sca126552G01();Gh_Sca144217G01();
path:ko04620	Toll-like receptor signaling pathway	11	Gh_A05G0864();Gh_A05G3797();Gh_A08G1183();Gh_D03G1283();Gh_D03G1422();Gh_D05G3869();Gh_D05G3876();Gh_D08G1467();Gh_D12G2757();Gh_Sca126552G01();Gh_Sca144217G01();
path:ko04370	VEGF signaling pathway	11	Gh_A05G0864();Gh_A05G3797();Gh_A08G1183();Gh_D03G1283();Gh_D03G1422();Gh_D05G3869();Gh_D05G3876();Gh_D08G1467();Gh_D12G2757();Gh_Sca126552G01();Gh_Sca144217G01();
path:ko05132	Salmonella infection	11	Gh_A05G0864();Gh_A05G3797();Gh_A08G1183();Gh_D03G1283();Gh_D03G1422();Gh_D05G3869();Gh_D05G3876();Gh_D08G1467();Gh_D12G2757();Gh_Sca126552G01();Gh_Sca144217G01();
path:ko04720	Long-term potentiation	11	Gh_A05G0864();Gh_A05G3797();Gh_A08G1183();Gh_D03G1283();Gh_D03G1422();Gh_D05G3869();Gh_D05G3876();Gh_D08G1467();Gh_D12G2757();Gh_Sca126552G01();Gh_Sca144217G01();
path:ko04540	Gap junction	11	Gh_A05G0864();Gh_A05G3797();Gh_A08G1183();Gh_D03G1283();Gh_D03G1422();Gh_D05G3869();Gh_D05G3876();Gh_D08G1467();Gh_D12G2757();Gh_Sca126552G01();Gh_Sca144217G01();
path:ko05034	Alcoholism	11	Gh_A05G0864();Gh_A05G3797();Gh_A08G1183();Gh_D03G1283();Gh_D03G1422();Gh_D05G3869();Gh_D05G3876();Gh_D08G1467();Gh_D12G2757();Gh_Sca126552G01();Gh_Sca144217G01();
path:ko04013	MAPK signaling pathway - fly	11	Gh_A05G0864();Gh_A05G3797();Gh_A08G1183();Gh_D03G1283();Gh_D03G1422();Gh_D05G3869();Gh_D05G3876();Gh_D08G1467();Gh_D12G2757();Gh_Sca126552G01();Gh_Sca144217G01();
path:ko05142	Chagas disease (American trypanosomiasis)	11	Gh_A05G0864();Gh_A05G3797();Gh_A08G1183();Gh_D03G1283();Gh_D03G1422();Gh_D05G3869();Gh_D05G3876();Gh_D08G1467();Gh_D12G2757();Gh_Sca126552G01();Gh_Sca144217G01();
path:ko04520	Adherens junction	11	Gh_A05G0864();Gh_A05G3797();Gh_A08G1183();Gh_D03G1283();Gh_D03G1422();Gh_D05G3869();Gh_D05G3876();Gh_D08G1467();Gh_D12G2757();Gh_Sca126552G01();Gh_Sca144217G01();
path:ko05213	Endometrial cancer	11	Gh_A05G0864();Gh_A05G3797();Gh_A08G1183();Gh_D03G1283();Gh_D03G1422();Gh_D05G3869();Gh_D05G3876();Gh_D08G1467();Gh_D12G2757();Gh_Sca126552G01();Gh_Sca144217G01();
path:ko04726	Serotonergic synapse	11	Gh_A05G0864();Gh_A05G3797();Gh_A08G1183();Gh_D03G1283();Gh_D03G1422();Gh_D05G3869();Gh_D05G3876();Gh_D08G1467();Gh_D12G2757();Gh_Sca126552G01();Gh_Sca144217G01();
path:ko04662	B cell receptor signaling pathway	11	Gh_A05G0864();Gh_A05G3797();Gh_A08G1183();Gh_D03G1283();Gh_D03G1422();Gh_D05G3869();Gh_D05G3876();Gh_D08G1467();Gh_D12G2757();Gh_Sca126552G01();Gh_Sca144217G01();
path:ko04062	Chemokine signaling pathway	11	Gh_A05G0864();Gh_A05G3797();Gh_A08G1183();Gh_D03G1283();Gh_D03G1422();Gh_D05G3869();Gh_D05G3876();Gh_D08G1467();Gh_D12G2757();Gh_Sca126552G01();Gh_Sca144217G01();
path:ko00780	Biotin metabolism	11	Gh_A05G1257();Gh_A08G2201();Gh_A09G0749();Gh_A11G1407();Gh_A13G1675();Gh_D02G1034();Gh_D06G1490();Gh_D08G1196();Gh_D08G2566();Gh_D09G2463();Gh_D13G2493();
path:ko05210	Colorectal cancer	11	Gh_A05G0864();Gh_A05G3797();Gh_A08G1183();Gh_D03G1283();Gh_D03G1422();Gh_D05G3869();Gh_D05G3876();Gh_D08G1467();Gh_D12G2757();Gh_Sca126552G01();Gh_Sca144217G01();
path:ko04360	Axon guidance	11	Gh_A05G0864();Gh_A05G3797();Gh_A08G1183();Gh_D03G1283();Gh_D03G1422();Gh_D05G3869();Gh_D05G3876();Gh_D08G1467();Gh_D12G2757();Gh_Sca126552G01();Gh_Sca144217G01();
path:ko04722	Neurotrophin signaling pathway	11	Gh_A05G0864();Gh_A05G3797();Gh_A08G1183();Gh_D03G1283();Gh_D03G1422();Gh_D05G3869();Gh_D05G3876();Gh_D08G1467();Gh_D12G2757();Gh_Sca126552G01();Gh_Sca144217G01();
path:ko05133	Pertussis	11	Gh_A05G0864();Gh_A05G3797();Gh_A08G1183();Gh_D03G1283();Gh_D03G1422();Gh_D05G3869();Gh_D05G3876();Gh_D08G1467();Gh_D12G2757();Gh_Sca126552G01();Gh_Sca144217G01();
path:ko04730	Long-term depression	11	Gh_A05G0864();Gh_A05G3797();Gh_A08G1183();Gh_D03G1283();Gh_D03G1422();Gh_D05G3869();Gh_D05G3876();Gh_D08G1467();Gh_D12G2757();Gh_Sca126552G01();Gh_Sca144217G01();
path:ko05164	Influenza A	11	Gh_A05G0864();Gh_A05G3797();Gh_A08G1183();Gh_D03G1283();Gh_D03G1422();Gh_D05G3869();Gh_D05G3876();Gh_D08G1467();Gh_D12G2757();Gh_Sca126552G01();Gh_Sca144217G01();
path:ko04350	TGF-beta signaling pathway	11	Gh_A05G0864();Gh_A05G3797();Gh_A08G1183();Gh_D03G1283();Gh_D03G1422();Gh_D05G3869();Gh_D05G3876();Gh_D08G1467();Gh_D12G2757();Gh_Sca126552G01();Gh_Sca144217G01();
path:ko04960	Aldosterone-regulated sodium reabsorption	11	Gh_A05G0864();Gh_A05G3797();Gh_A08G1183();Gh_D03G1283();Gh_D03G1422();Gh_D05G3869();Gh_D05G3876();Gh_D08G1467();Gh_D12G2757();Gh_Sca126552G01();Gh_Sca144217G01();
path:ko04510	Focal adhesion	11	Gh_A05G0864();Gh_A05G3797();Gh_A08G1183();Gh_D03G1283();Gh_D03G1422();Gh_D05G3869();Gh_D05G3876();Gh_D08G1467();Gh_D12G2757();Gh_Sca126552G01();Gh_Sca144217G01();
path:ko05161	Hepatitis B	11	Gh_A05G0864();Gh_A05G3797();Gh_A08G1183();Gh_D03G1283();Gh_D03G1422();Gh_D05G3869();Gh_D05G3876();Gh_D08G1467();Gh_D12G2757();Gh_Sca126552G01();Gh_Sca144217G01();
path:ko04724	Glutamatergic synapse	11	Gh_A05G0864();Gh_A05G3797();Gh_A08G1183();Gh_D03G1283();Gh_D03G1422();Gh_D05G3869();Gh_D05G3876();Gh_D08G1467();Gh_D12G2757();Gh_Sca126552G01();Gh_Sca144217G01();
path:ko04912	GnRH signaling pathway	11	Gh_A05G0864();Gh_A05G3797();Gh_A08G1183();Gh_D03G1283();Gh_D03G1422();Gh_D05G3869();Gh_D05G3876();Gh_D08G1467();Gh_D12G2757();Gh_Sca126552G01();Gh_Sca144217G01();
path:ko04713	Circadian entrainment	11	Gh_A05G0864();Gh_A05G3797();Gh_A08G1183();Gh_D03G1283();Gh_D03G1422();Gh_D05G3869();Gh_D05G3876();Gh_D08G1467();Gh_D12G2757();Gh_Sca126552G01();Gh_Sca144217G01();
path:ko05219	Bladder cancer	11	Gh_A05G0864();Gh_A05G3797();Gh_A08G1183();Gh_D03G1283();Gh_D03G1422();Gh_D05G3869();Gh_D05G3876();Gh_D08G1467();Gh_D12G2757();Gh_Sca126552G01();Gh_Sca144217G01();
path:ko05211	Renal cell carcinoma	11	Gh_A05G0864();Gh_A05G3797();Gh_A08G1183();Gh_D03G1283();Gh_D03G1422();Gh_D05G3869();Gh_D05G3876();Gh_D08G1467();Gh_D12G2757();Gh_Sca126552G01();Gh_Sca144217G01();
path:ko04010	MAPK signaling pathway	11	Gh_A05G0864();Gh_A05G3797();Gh_A08G1183();Gh_D03G1283();Gh_D03G1422();Gh_D05G3869();Gh_D05G3876();Gh_D08G1467();Gh_D12G2757();Gh_Sca126552G01();Gh_Sca144217G01();
path:ko04650	Natural killer cell mediated cytotoxicity	11	Gh_A05G0864();Gh_A05G3797();Gh_A08G1183();Gh_D03G1283();Gh_D03G1422();Gh_D05G3869();Gh_D05G3876();Gh_D08G1467();Gh_D12G2757();Gh_Sca126552G01();Gh_Sca144217G01();
path:ko04916	Melanogenesis	11	Gh_A05G0864();Gh_A05G3797();Gh_A08G1183();Gh_D03G1283();Gh_D03G1422();Gh_D05G3869();Gh_D05G3876();Gh_D08G1467();Gh_D12G2757();Gh_Sca126552G01();Gh_Sca144217G01();
path:ko05140	Leishmaniasis	11	Gh_A05G0864();Gh_A05G3797();Gh_A08G1183();Gh_D03G1283();Gh_D03G1422();Gh_D05G3869();Gh_D05G3876();Gh_D08G1467();Gh_D12G2757();Gh_Sca126552G01();Gh_Sca144217G01();
path:ko05212	Pancreatic cancer	11	Gh_A05G0864();Gh_A05G3797();Gh_A08G1183();Gh_D03G1283();Gh_D03G1422();Gh_D05G3869();Gh_D05G3876();Gh_D08G1467();Gh_D12G2757();Gh_Sca126552G01();Gh_Sca144217G01();
path:ko00603	Glycosphingolipid biosynthesis - globo series	10	Gh_A04G0768();Gh_A04G0771();Gh_A06G1107();Gh_A09G1532();Gh_A10G0232();Gh_D04G1253();Gh_D04G1254();Gh_D06G1364();Gh_D09G1550();Gh_D10G0211();
path:ko00195	Photosynthesis	10	Gh_A13G2212();Gh_D04G1007();Gh_D07G1174();Gh_D08G1011();Gh_D08G1012();Gh_D11G3456();Gh_Sca005537G03();Gh_Sca006382G01();Gh_Sca010858G01();Gh_Sca014502G01();
path:ko03060	Protein export	9	Gh_A02G0951();Gh_A11G0171();Gh_A11G0174();Gh_A13G0895();Gh_D03G0811();Gh_D08G1192();Gh_D11G0181();Gh_D11G0184();Gh_D13G1136();
path:ko00860	Porphyrin and chlorophyll metabolism	9	Gh_A05G2629();Gh_A09G2418();Gh_A10G2147();Gh_D04G0674();Gh_D04G1310();Gh_D05G2919();Gh_D09G1582();Gh_D10G2394();Gh_Sca005799G01();
path:ko00902	Monoterpenoid biosynthesis	9	Gh_A10G1760();Gh_A10G1761();Gh_A10G1762();Gh_A12G2605();Gh_D07G1144();Gh_D07G1145();Gh_D07G1433();Gh_D07G1435();Gh_D10G2032();
path:ko00073	Cutin, suberine and wax biosynthesis	9	Gh_A05G3652();Gh_A06G1391();Gh_A07G0428();Gh_A10G0624();Gh_D04G0694();Gh_D04G0717();Gh_D07G1077();Gh_D07G2347();Gh_D10G0775();
path:ko05134	Legionellosis	9	Gh_A01G1177();Gh_A04G0608();Gh_A09G1385();Gh_A11G2888();Gh_D01G1281();Gh_D03G1309();Gh_D04G1068();Gh_D09G1387();Gh_D11G3274();
path:ko04978	Mineral absorption	9	Gh_A05G2629();Gh_A09G2418();Gh_A10G2147();Gh_D04G0674();Gh_D04G1310();Gh_D05G2919();Gh_D09G1582();Gh_D10G2394();Gh_Sca005799G01();
path:ko00590	Arachidonic acid metabolism	8	Gh_A02G1281();Gh_A02G1282();Gh_A02G1283();Gh_A02G1284();Gh_A06G0605();Gh_A11G0495();Gh_D06G0686();Gh_D11G0573();
path:ko04712	Circadian rhythm - plant	8	Gh_A04G0856();Gh_A11G2494();Gh_A11G3067();Gh_D04G1354();Gh_D07G1303();Gh_D11G1068();Gh_D11G1107();Gh_D11G2839();
path:ko00906	Carotenoid biosynthesis	8	Gh_A05G1244();Gh_A06G2014();Gh_A09G1804();Gh_A12G1838();Gh_D08G2674();Gh_D09G0983();Gh_D09G0984();Gh_Sca119484G01();
path:ko00460	Cyanoamino acid metabolism	8	Gh_A02G1281();Gh_A02G1282();Gh_A02G1283();Gh_A02G1284();Gh_A06G0605();Gh_A11G0495();Gh_D06G0686();Gh_D11G0573();
path:ko00051	Fructose and mannose metabolism	7	Gh_A07G1839();Gh_A12G2373();Gh_D07G2045();Gh_D07G2424();Gh_D09G1700();Gh_D12G2660();Gh_Sca136157G01();
path:ko01040	Biosynthesis of unsaturated fatty acids	7	Gh_A11G2814();Gh_A13G1850();Gh_D01G1226();Gh_D01G1227();Gh_D11G3169();Gh_D13G2237();Gh_D13G2238();
path:ko05166	HTLV-I infection	7	Gh_A07G0399();Gh_A09G2204();Gh_A11G0362();Gh_A12G1768();Gh_D09G2404();Gh_D11G0422();Gh_D12G1927();
path:ko04140	Regulation of autophagy	7	Gh_A05G3353();Gh_A05G3355();Gh_A12G0005();Gh_D04G0246();Gh_D05G3054();Gh_D12G0007();Gh_D12G2389();
path:ko05169	Epstein-Barr virus infection	6	Gh_A02G1671();Gh_A11G1580();Gh_D03G0050();Gh_D11G1737();Gh_Sca017964G01();Gh_Sca222828G01();
path:ko00970	Aminoacyl-tRNA biosynthesis	6	Gh_A01G2156();Gh_A09G2409();Gh_D01G2379();Gh_Sca005684G02();Gh_Sca037825G01();Gh_Sca039890G01();
path:ko04111	Cell cycle - yeast	6	Gh_A05G2891();Gh_A08G2016();Gh_D04G0669();Gh_D05G2341();Gh_D08G2408();Gh_Sca066577G01();
path:ko05168	Herpes simplex infection	6	Gh_A02G1671();Gh_A11G1580();Gh_D03G0050();Gh_D11G1737();Gh_Sca017964G01();Gh_Sca222828G01();
path:ko04966	Collecting duct acid secretion	5	Gh_A08G0079();Gh_A13G0287();Gh_D01G0039();Gh_D08G0120();Gh_Sca119973G01();
path:ko05323	Rheumatoid arthritis	5	Gh_A08G0079();Gh_A13G0287();Gh_D01G0039();Gh_D08G0120();Gh_Sca119973G01();
path:ko05110	Vibrio cholerae infection	5	Gh_A08G0079();Gh_A13G0287();Gh_D01G0039();Gh_D08G0120();Gh_Sca119973G01();
path:ko04110	Cell cycle	5	Gh_A05G2891();Gh_A08G2016();Gh_D04G0669();Gh_D05G2341();Gh_D08G2408();
path:ko03010	Ribosome	5	Gh_A08G0645();Gh_A09G2466();Gh_A12G0217();Gh_A12G0821();Gh_Sca095298G01();
path:ko00250	Alanine, aspartate and glutamate metabolism	5	Gh_A07G2022();Gh_A09G2475();Gh_D07G1030();Gh_D07G2242();Gh_Sca004949G01();
path:ko05120	Epithelial cell signaling in Helicobacter pylori infection	5	Gh_A08G0079();Gh_A13G0287();Gh_D01G0039();Gh_D08G0120();Gh_Sca119973G01();
path:ko04146	Peroxisome	4	Gh_A04G0434();Gh_D08G2453();Gh_D12G0436();Gh_Sca006587G01();
path:ko00941	Flavonoid biosynthesis	4	Gh_A05G3743();Gh_A10G2328();Gh_D05G1123();Gh_Sca071998G01();
path:ko00945	Stilbenoid, diarylheptanoid and gingerol biosynthesis	3	Gh_A10G2328();Gh_D05G1123();Gh_Sca071998G01();
path:ko00983	Drug metabolism - other enzymes	3	Gh_A06G1942();Gh_D09G0741();Gh_D10G0580();
path:ko00410	beta-Alanine metabolism	3	Gh_A06G1942();Gh_D09G0741();Gh_D10G0580();
path:ko00770	Pantothenate and CoA biosynthesis	3	Gh_A06G1942();Gh_D09G0741();Gh_D10G0580();
path:ko00330	Arginine and proline metabolism	3	Gh_A04G1054();Gh_A07G0511();Gh_D07G0581();
path:ko03430	Mismatch repair	2	Gh_A05G2006();Gh_A13G1407();
path:ko04112	Cell cycle - Caulobacter	2	Gh_A04G0998();Gh_D06G0160();
path:ko03030	DNA replication	2	Gh_A05G2006();Gh_A13G1407();
path:ko03420	Nucleotide excision repair	2	Gh_A05G2006();Gh_A13G1407();
path:ko02010	ABC transporters	2	Gh_D05G1131();Gh_D05G1132();
path:ko00130	Ubiquinone and other terpenoid-quinone biosynthesis	1	Gh_A12G2643();
path:ko04920	Adipocytokine signaling pathway	1	Gh_Sca044886G01();
path:ko00640	Propanoate metabolism	1	Gh_Sca054591G01();
path:ko01053	Biosynthesis of siderophore group nonribosomal peptides	1	Gh_A12G2643();
