# Supplementary material for: Genome-wide comparative transcriptome analysis of CMS-D2 and its maintainer and restorer lines in upland cotton
Source: BMC Genomics. 2017 Jun 8;18:454. doi: 10.1186/s12864-017-3841-0 (PMC5465541; doi:10.1186/s12864-017-3841-0)
Supplement: Supplementary file 4 — GO classification of the expressed genes (XLS 60 kb) [file 12864_2017_3841_MOESM13_ESM.xls]

## Sheet: 工作表1
Additional file 13. GO analysis of DEGs between A and R
GO term	num of up gene	num of down gene
metabolic process	125	77
cellular process	108	66
binding	89	62
single-organism process	87	56
cell	92	46
cell part	91	45
catalytic activity	77	58
organelle	71	33
biological regulation	46	30
regulation of biological process	45	27
response to stimulus	39	26
organelle part	44	14
membrane	37	16
localization	34	16
establishment of localization	34	15
macromolecular complex	36	8
membrane part	29	13
developmental process	28	9
multicellular organismal process	27	7
transporter activity	24	9
cellular component organization or biogenesis	23	9
reproductive process	17	7
signaling	10	10
nucleic acid binding transcription factor activity	16	4
negative regulation of biological process	10	4
rhythmic process	7	6
growth	11	0
multi-organism process	7	1
positive regulation of biological process	4	3
immune system process	5	1
membrane-enclosed lumen	4	2
structural molecule activity	6	0
electron carrier activity	5	0
molecular transducer activity	1	4
reproduction	2	2
extracellular region	3	1
enzyme regulator activity	2	1
cell junction	1	1
symplast	1	1
virion	1	1
virion part	1	1
protein binding transcription factor activity	1	1
nucleoid	1	0
antioxidant activity	1	0
receptor activity	1	0
