# Supplementary material for: Genome-wide comparative transcriptome analysis of CMS-D2 and its maintainer and restorer lines in upland cotton
Source: BMC Genomics. 2017 Jun 8;18:454. doi: 10.1186/s12864-017-3841-0 (PMC5465541; doi:10.1186/s12864-017-3841-0)
Supplement: Supplementary file 5 — KEGG classification of the expressed genes (XLS 84 kb) [file 12864_2017_3841_MOESM14_ESM.xls]

## Sheet: pathway_table
Additional file 14. KEGG analysis of DEGs between A and R
PathWay	Pathway_definition	number_of_seqs	seqs_kos_list
path:ko01100	Metabolic pathways	254	Gh_A01G0161();Gh_A01G0313();Gh_A01G0802();Gh_A01G1142();Gh_A01G1508();Gh_A01G1513();Gh_A01G1605();Gh_A01G1778();Gh_A02G0336();Gh_A02G0439();Gh_A02G0682();Gh_A02G0686();Gh_A02G0687();Gh_A02G0688();Gh_A02G0689();Gh_A02G0824();Gh_A02G1671();Gh_A02G1739();Gh_A03G0420();Gh_A03G0946();Gh_A03G0947();Gh_A03G0958();Gh_A03G0978();Gh_A03G1169();Gh_A03G1233();Gh_A03G1316();Gh_A03G1416();Gh_A03G1660();Gh_A03G…
path:ko01110	Biosynthesis of secondary metabolites	105	Gh_A01G0161();Gh_A01G1508();Gh_A01G1513();Gh_A01G1605();Gh_A01G1778();Gh_A02G0336();Gh_A02G0682();Gh_A02G0686();Gh_A02G0687();Gh_A02G0688();Gh_A02G0689();Gh_A02G0824();Gh_A02G1739();Gh_A03G1316();Gh_A03G1660();Gh_A03G1723();Gh_A04G0310();Gh_A04G1032();Gh_A04G1207();Gh_A04G1208();Gh_A04G1326();Gh_A05G0229();Gh_A05G1244();Gh_A05G1855();Gh_A05G2255();Gh_A06G0620();Gh_A06G0857();Gh_A06G1864();Gh_A06G…
path:ko00982	Drug metabolism - cytochrome P450	83	Gh_A01G1605();Gh_A01G2148();Gh_A01G2149();Gh_A02G0682();Gh_A02G0686();Gh_A02G0687();Gh_A02G0688();Gh_A02G0689();Gh_A03G0384();Gh_A04G0409();Gh_A04G0411();Gh_A04G0412();Gh_A04G0736();Gh_A04G0829();Gh_A04G0830();Gh_A04G0832();Gh_A04G1326();Gh_A07G0667();Gh_A08G0204();Gh_A08G0960();Gh_A08G1024();Gh_A08G1634();Gh_A08G1635();Gh_A08G1993();Gh_A09G1501();Gh_A09G1508();Gh_A09G1509();Gh_A09G1510();Gh_A10G…
path:ko00980	Metabolism of xenobiotics by cytochrome P450	83	Gh_A01G1605();Gh_A01G2148();Gh_A01G2149();Gh_A02G0682();Gh_A02G0686();Gh_A02G0687();Gh_A02G0688();Gh_A02G0689();Gh_A03G0384();Gh_A04G0409();Gh_A04G0411();Gh_A04G0412();Gh_A04G0736();Gh_A04G0829();Gh_A04G0830();Gh_A04G0832();Gh_A04G1326();Gh_A07G0667();Gh_A08G0204();Gh_A08G0960();Gh_A08G1024();Gh_A08G1634();Gh_A08G1635();Gh_A08G1993();Gh_A09G1501();Gh_A09G1508();Gh_A09G1509();Gh_A09G1510();Gh_A10G…
path:ko04141	Protein processing in endoplasmic reticulum	81	Gh_A02G0314();Gh_A02G0560();Gh_A03G0309();Gh_A04G0387();Gh_A04G1193();Gh_A05G0304();Gh_A05G0305();Gh_A05G0770();Gh_A05G0771();Gh_A05G0818();Gh_A05G1057();Gh_A05G1144();Gh_A05G1444();Gh_A06G0763();Gh_A07G0623();Gh_A07G0859();Gh_A07G0891();Gh_A07G0919();Gh_A07G0924();Gh_A07G0925();Gh_A07G0926();Gh_A07G2318();Gh_A08G0020();Gh_A08G0276();Gh_A08G0919();Gh_A08G0996();Gh_A08G0997();Gh_A08G0998();Gh_A08G…
path:ko00480	Glutathione metabolism	72	Gh_A01G0161();Gh_A01G2148();Gh_A01G2149();Gh_A03G0384();Gh_A03G1316();Gh_A04G0409();Gh_A04G0411();Gh_A04G0412();Gh_A04G0736();Gh_A04G0829();Gh_A04G0830();Gh_A04G0832();Gh_A07G0667();Gh_A07G2079();Gh_A08G0204();Gh_A08G1024();Gh_A08G1634();Gh_A08G1635();Gh_A09G0329();Gh_A09G1501();Gh_A09G1508();Gh_A09G1509();Gh_A09G1510();Gh_A10G1629();Gh_A11G0199();Gh_A11G0200();Gh_A11G1055();Gh_A11G1244();Gh_A11G…
path:ko04075	Plant hormone signal transduction	72	Gh_A02G0340();Gh_A02G0341();Gh_A02G0866();Gh_A02G1156();Gh_A02G1406();Gh_A05G0356();Gh_A05G0429();Gh_A05G1067();Gh_A05G1068();Gh_A05G2716();Gh_A05G2724();Gh_A05G3764();Gh_A05G3954();Gh_A05G3992();Gh_A06G0239();Gh_A06G1644();Gh_A06G1664();Gh_A07G0317();Gh_A07G2154();Gh_A08G1074();Gh_A08G1702();Gh_A08G2136();Gh_A08G2485();Gh_A09G1945();Gh_A09G1946();Gh_A09G1947();Gh_A09G1997();Gh_A10G0575();Gh_A10G…
path:ko05204	Chemical carcinogenesis	63	Gh_A01G2148();Gh_A01G2149();Gh_A03G0384();Gh_A04G0409();Gh_A04G0411();Gh_A04G0412();Gh_A04G0736();Gh_A04G0829();Gh_A04G0830();Gh_A04G0832();Gh_A07G0667();Gh_A08G0204();Gh_A08G1024();Gh_A08G1634();Gh_A08G1635();Gh_A09G1501();Gh_A09G1508();Gh_A09G1509();Gh_A09G1510();Gh_A10G1629();Gh_A11G0199();Gh_A11G0200();Gh_A11G1055();Gh_A11G1244();Gh_A11G2032();Gh_A11G2257();Gh_A12G2083();Gh_A13G0203();Gh_A13G…
path:ko00500	Starch and sucrose metabolism	52	Gh_A01G0313();Gh_A01G1778();Gh_A02G1739();Gh_A03G0978();Gh_A03G1233();Gh_A03G1723();Gh_A04G0374();Gh_A05G1280();Gh_A05G3937();Gh_A06G2024();Gh_A07G0146();Gh_A07G0556();Gh_A08G0782();Gh_A09G0100();Gh_A09G0758();Gh_A09G0760();Gh_A11G2990();Gh_A13G0712();Gh_A13G0713();Gh_A13G0714();Gh_A13G1673();Gh_A13G1960();Gh_D01G0347();Gh_D02G1362();Gh_D02G1670();Gh_D05G0363();Gh_D05G1451();Gh_D05G1513();Gh_D05G…
path:ko01120	Microbial metabolism in diverse environments	41	Gh_A01G0161();Gh_A01G1605();Gh_A02G0682();Gh_A02G0686();Gh_A02G0687();Gh_A02G0688();Gh_A02G0689();Gh_A03G0958();Gh_A03G1316();Gh_A04G1326();Gh_A07G0470();Gh_A07G2079();Gh_A08G0960();Gh_A08G1993();Gh_A09G0329();Gh_A09G2467();Gh_A09G2475();Gh_A10G1567();Gh_A11G0521();Gh_A11G0522();Gh_A11G1955();Gh_A11G3269();Gh_D01G0208();Gh_D01G1853();Gh_D02G0730();Gh_D02G0732();Gh_D02G0733();Gh_D04G0767();Gh_D07G…
path:ko00190	Oxidative phosphorylation	30	Gh_A03G1169();Gh_A05G1032();Gh_A05G3918();Gh_A06G2099();Gh_A08G0864();Gh_A08G2446();Gh_A08G2500();Gh_A10G0458();Gh_A13G2212();Gh_D04G1007();Gh_D04G1994();Gh_D04G1995();Gh_D06G0517();Gh_D06G0518();Gh_D07G0290();Gh_D08G1011();Gh_D08G1012();Gh_D09G0251();Gh_D10G2534();Gh_D11G3456();Gh_D13G2545();Gh_Sca005537G03();Gh_Sca006382G01();Gh_Sca007486G01();Gh_Sca014502G01();Gh_Sca043266G01();Gh_Sca052459G01…
path:ko00240	Pyrimidine metabolism	26	Gh_A01G0802();Gh_A01G1142();Gh_A02G1671();Gh_A05G0712();Gh_A08G0363();Gh_A11G1010();Gh_A11G1580();Gh_A11G1664();Gh_A12G0470();Gh_D01G0297();Gh_D01G0830();Gh_D02G1093();Gh_D02G1577();Gh_D03G0050();Gh_D07G1212();Gh_D08G2744();Gh_D11G1166();Gh_D11G1737();Gh_D12G0472();Gh_D12G0750();Gh_D13G1333();Gh_D13G1798();Gh_Sca011730G01();Gh_Sca017964G01();Gh_Sca098321G01();Gh_Sca222828G01();
path:ko04712	Circadian rhythm - plant	24	Gh_A01G1212();Gh_A02G0645();Gh_A05G0856();Gh_A05G2086();Gh_A09G1502();Gh_A11G0142();Gh_A11G0920();Gh_A11G0926();Gh_A12G1061();Gh_A12G1062();Gh_A12G1407();Gh_D01G1375();Gh_D02G0690();Gh_D05G2338();Gh_D05G3868();Gh_D09G1513();Gh_D11G0156();Gh_D11G1068();Gh_D11G3525();Gh_D12G1184();Gh_D12G1185();Gh_D12G1525();Gh_D12G2716();Gh_Sca013634G01();
path:ko00195	Photosynthesis	23	Gh_A03G1416();Gh_A03G1705();Gh_A03G1706();Gh_A05G0669();Gh_A05G0670();Gh_A09G1890();Gh_A11G1738();Gh_A13G1932();Gh_A13G2212();Gh_D02G2126();Gh_D02G2127();Gh_D04G1007();Gh_D07G0290();Gh_D08G1011();Gh_D08G1012();Gh_D10G2534();Gh_D11G1897();Gh_D11G3456();Gh_Sca005537G03();Gh_Sca006382G01();Gh_Sca014502G01();Gh_Sca049676G01();Gh_Sca078114G01();
path:ko00906	Carotenoid biosynthesis	23	Gh_A05G0229();Gh_A05G1244();Gh_A06G2014();Gh_A07G0117();Gh_A08G2060();Gh_A09G0952();Gh_A09G0953();Gh_A09G1804();Gh_A10G0387();Gh_A12G1838();Gh_D01G0291();Gh_D05G0313();Gh_D05G1407();Gh_D06G1506();Gh_D07G2366();Gh_D08G2674();Gh_D09G0983();Gh_D09G0984();Gh_D09G1926();Gh_D10G0402();Gh_D12G2009();Gh_D13G1614();Gh_Sca119484G01();
path:ko00830	Retinol metabolism	20	Gh_A01G1605();Gh_A02G0682();Gh_A02G0686();Gh_A02G0687();Gh_A02G0688();Gh_A02G0689();Gh_A04G1326();Gh_A08G0960();Gh_A08G1993();Gh_A11G0521();Gh_A11G0522();Gh_A11G1955();Gh_D01G1853();Gh_D02G0730();Gh_D02G0732();Gh_D02G0733();Gh_D08G1170();Gh_D08G2387();Gh_D11G0605();Gh_D11G0606();
path:ko00010	Glycolysis / Gluconeogenesis	20	Gh_A01G1605();Gh_A02G0682();Gh_A02G0686();Gh_A02G0687();Gh_A02G0688();Gh_A02G0689();Gh_A04G1326();Gh_A08G0960();Gh_A08G1993();Gh_A11G0521();Gh_A11G0522();Gh_A11G1955();Gh_D01G1853();Gh_D02G0730();Gh_D02G0732();Gh_D02G0733();Gh_D08G1170();Gh_D08G2387();Gh_D11G0605();Gh_D11G0606();
path:ko00071	Fatty acid metabolism	20	Gh_A01G1605();Gh_A02G0682();Gh_A02G0686();Gh_A02G0687();Gh_A02G0688();Gh_A02G0689();Gh_A04G1326();Gh_A08G0960();Gh_A08G1993();Gh_A11G0521();Gh_A11G0522();Gh_A11G1955();Gh_D01G1853();Gh_D02G0730();Gh_D02G0732();Gh_D02G0733();Gh_D08G1170();Gh_D08G2387();Gh_D11G0605();Gh_D11G0606();
path:ko00626	Naphthalene degradation	20	Gh_A01G1605();Gh_A02G0682();Gh_A02G0686();Gh_A02G0687();Gh_A02G0688();Gh_A02G0689();Gh_A04G1326();Gh_A08G0960();Gh_A08G1993();Gh_A11G0521();Gh_A11G0522();Gh_A11G1955();Gh_D01G1853();Gh_D02G0730();Gh_D02G0732();Gh_D02G0733();Gh_D08G1170();Gh_D08G2387();Gh_D11G0605();Gh_D11G0606();
path:ko00908	Zeatin biosynthesis	20	Gh_A05G0290();Gh_A06G0643();Gh_A06G1842();Gh_A07G0111();Gh_A08G2211();Gh_A09G1128();Gh_A10G2185();Gh_A13G1660();Gh_A13G1714();Gh_D01G0972();Gh_D04G0688();Gh_D05G0391();Gh_D06G0027();Gh_D06G0733();Gh_D07G2372();Gh_D08G2577();Gh_D09G1132();Gh_D13G0129();Gh_D13G2023();Gh_D13G2062();
path:ko00625	Chloroalkane and chloroalkene degradation	20	Gh_A01G1605();Gh_A02G0682();Gh_A02G0686();Gh_A02G0687();Gh_A02G0688();Gh_A02G0689();Gh_A04G1326();Gh_A08G0960();Gh_A08G1993();Gh_A11G0521();Gh_A11G0522();Gh_A11G1955();Gh_D01G1853();Gh_D02G0730();Gh_D02G0732();Gh_D02G0733();Gh_D08G1170();Gh_D08G2387();Gh_D11G0605();Gh_D11G0606();
path:ko00350	Tyrosine metabolism	20	Gh_A01G1605();Gh_A02G0682();Gh_A02G0686();Gh_A02G0687();Gh_A02G0688();Gh_A02G0689();Gh_A04G1326();Gh_A08G0960();Gh_A08G1993();Gh_A11G0521();Gh_A11G0522();Gh_A11G1955();Gh_D01G1853();Gh_D02G0730();Gh_D02G0732();Gh_D02G0733();Gh_D08G1170();Gh_D08G2387();Gh_D11G0605();Gh_D11G0606();
path:ko00904	Diterpenoid biosynthesis	19	Gh_A01G0237();Gh_A01G2049();Gh_A06G1202();Gh_A06G2011();Gh_A09G0745();Gh_A09G2134();Gh_A12G1112();Gh_D01G2307();Gh_D06G1502();Gh_D06G2112();Gh_D07G1284();Gh_D08G0451();Gh_D09G0746();Gh_D09G2339();Gh_D09G2340();Gh_D10G0389();Gh_D12G1239();Gh_D13G1609();Gh_Sca004917G01();
path:ko04978	Mineral absorption	18	Gh_A01G1926();Gh_A03G0388();Gh_A03G0389();Gh_A05G0772();Gh_A06G0693();Gh_A13G1661();Gh_A13G1682();Gh_D01G2183();Gh_D03G1150();Gh_D03G1151();Gh_D03G1160();Gh_D05G0903();Gh_D06G0794();Gh_D07G0158();Gh_D08G0056();Gh_D13G2024();Gh_Sca005023G02();Gh_Sca040618G01();
path:ko04612	Antigen processing and presentation	16	Gh_A05G3927();Gh_A07G2333();Gh_A08G0996();Gh_A08G0997();Gh_A08G0998();Gh_A08G1554();Gh_A12G2300();Gh_D03G1421();Gh_D07G2403();Gh_D08G1269();Gh_D10G2597();Gh_D12G2436();Gh_D13G1363();Gh_Sca039018G01();Gh_Sca113627G01();Gh_Sca125018G01();
path:ko03020	RNA polymerase	16	Gh_A01G1142();Gh_A02G1671();Gh_A05G0712();Gh_A11G1580();Gh_A11G1664();Gh_D01G0297();Gh_D02G1093();Gh_D03G0050();Gh_D07G1212();Gh_D11G1737();Gh_D12G0750();Gh_D13G1798();Gh_Sca011730G01();Gh_Sca017964G01();Gh_Sca098321G01();Gh_Sca222828G01();
path:ko05016	Huntington's disease	16	Gh_A02G1671();Gh_A03G1169();Gh_A08G0864();Gh_A08G2446();Gh_A11G1580();Gh_D03G0050();Gh_D04G1994();Gh_D04G1995();Gh_D06G0517();Gh_D06G0518();Gh_D09G0251();Gh_D11G1737();Gh_D13G2545();Gh_Sca007486G01();Gh_Sca017964G01();Gh_Sca222828G01();
path:ko00230	Purine metabolism	16	Gh_A01G1142();Gh_A02G1671();Gh_A05G0712();Gh_A11G1580();Gh_A11G1664();Gh_D01G0297();Gh_D02G1093();Gh_D03G0050();Gh_D07G1212();Gh_D11G1737();Gh_D12G0750();Gh_D13G1798();Gh_Sca011730G01();Gh_Sca017964G01();Gh_Sca098321G01();Gh_Sca222828G01();
path:ko00750	Vitamin B6 metabolism	15	Gh_A05G0213();Gh_A05G3818();Gh_A05G3819();Gh_A05G3820();Gh_A10G0538();Gh_A10G0539();Gh_A10G0576();Gh_D05G0290();Gh_D05G1276();Gh_D05G1277();Gh_D05G1278();Gh_D05G1279();Gh_D10G0577();Gh_D10G0579();Gh_D10G0617();
path:ko00270	Cysteine and methionine metabolism	15	Gh_A02G0439();Gh_A03G0946();Gh_A03G0947();Gh_A05G3985();Gh_A05G3986();Gh_A09G2031();Gh_A13G0790();Gh_D02G0489();Gh_D02G1329();Gh_D05G0067();Gh_D05G0068();Gh_D08G0407();Gh_D08G0408();Gh_D09G2239();Gh_D11G0948();
path:ko00430	Taurine and hypotaurine metabolism	14	Gh_A05G1921();Gh_A05G3159();Gh_A05G3238();Gh_A05G3243();Gh_A08G2338();Gh_A11G0321();Gh_A11G2071();Gh_D04G0369();Gh_D04G0469();Gh_D05G2154();Gh_D07G0575();Gh_D08G2322();Gh_D11G0377();Gh_D11G2376();
path:ko00330	Arginine and proline metabolism	14	Gh_A02G0439();Gh_A03G0946();Gh_A03G0947();Gh_A05G3985();Gh_A05G3986();Gh_A09G2031();Gh_A13G0790();Gh_D02G0489();Gh_D02G1329();Gh_D05G0067();Gh_D05G0068();Gh_D08G0407();Gh_D08G0408();Gh_D09G2239();
path:ko00940	Phenylpropanoid biosynthesis	13	Gh_A03G1660();Gh_A04G1032();Gh_A04G1207();Gh_A04G1208();Gh_A06G0620();Gh_A08G2183();Gh_A10G1567();Gh_A12G0204();Gh_D04G2027();Gh_D04G2028();Gh_D08G2549();Gh_Sca142625G01();Gh_Sca159551G01();
path:ko00360	Phenylalanine metabolism	13	Gh_A03G1660();Gh_A04G1032();Gh_A04G1207();Gh_A04G1208();Gh_A06G0620();Gh_A08G2183();Gh_A10G1567();Gh_A12G0204();Gh_D04G2027();Gh_D04G2028();Gh_D08G2549();Gh_Sca142625G01();Gh_Sca159551G01();
path:ko01230	Biosynthesis of amino acids	13	Gh_A01G1508();Gh_A01G1513();Gh_A02G0824();Gh_A04G0310();Gh_A05G1855();Gh_A05G2255();Gh_A06G0857();Gh_A06G1864();Gh_D02G0872();Gh_D05G2515();Gh_D05G3344();Gh_D11G0948();Gh_Sca068621G01();
path:ko00945	Stilbenoid, diarylheptanoid and gingerol biosynthesis	12	Gh_A03G1660();Gh_A04G1032();Gh_A04G1207();Gh_A04G1208();Gh_A06G0620();Gh_A08G2183();Gh_A12G0204();Gh_D04G2027();Gh_D04G2028();Gh_D08G2549();Gh_Sca142625G01();Gh_Sca159551G01();
path:ko01210	2-Oxocarboxylic acid metabolism	12	Gh_A01G1508();Gh_A01G1513();Gh_A02G0824();Gh_A04G0310();Gh_A05G1855();Gh_A05G2255();Gh_A06G0857();Gh_A06G1864();Gh_D02G0872();Gh_D05G2515();Gh_D05G3344();Gh_Sca068621G01();
path:ko00770	Pantothenate and CoA biosynthesis	12	Gh_A01G1508();Gh_A01G1513();Gh_A02G0824();Gh_A04G0310();Gh_A05G1855();Gh_A05G2255();Gh_A06G0857();Gh_A06G1864();Gh_D02G0872();Gh_D05G2515();Gh_D05G3344();Gh_Sca068621G01();
path:ko00280	Valine, leucine and isoleucine degradation	12	Gh_A01G1508();Gh_A01G1513();Gh_A02G0824();Gh_A04G0310();Gh_A05G1855();Gh_A05G2255();Gh_A06G0857();Gh_A06G1864();Gh_D02G0872();Gh_D05G2515();Gh_D05G3344();Gh_Sca068621G01();
path:ko00290	Valine, leucine and isoleucine biosynthesis	12	Gh_A01G1508();Gh_A01G1513();Gh_A02G0824();Gh_A04G0310();Gh_A05G1855();Gh_A05G2255();Gh_A06G0857();Gh_A06G1864();Gh_D02G0872();Gh_D05G2515();Gh_D05G3344();Gh_Sca068621G01();
path:ko03040	Spliceosome	12	Gh_A01G2026();Gh_A07G0597();Gh_A09G1222();Gh_A10G1974();Gh_A12G1610();Gh_D01G0144();Gh_D04G0909();Gh_D06G1163();Gh_D06G1807();Gh_D10G2255();Gh_D12G1750();Gh_Sca008106G01();
path:ko00941	Flavonoid biosynthesis	12	Gh_A03G1660();Gh_A04G1032();Gh_A04G1207();Gh_A04G1208();Gh_A06G0620();Gh_A08G2183();Gh_A12G0204();Gh_D04G2027();Gh_D04G2028();Gh_D08G2549();Gh_Sca142625G01();Gh_Sca159551G01();
path:ko05012	Parkinson's disease	11	Gh_A03G1169();Gh_A08G0864();Gh_A08G2446();Gh_D04G1994();Gh_D04G1995();Gh_D06G0517();Gh_D06G0518();Gh_D09G0251();Gh_D13G2545();Gh_Sca007486G01();Gh_Sca078511G01();
path:ko05200	Pathways in cancer	11	Gh_A08G0996();Gh_A08G0997();Gh_A08G0998();Gh_A12G2300();Gh_D03G1421();Gh_D08G1269();Gh_D12G2436();Gh_D13G1363();Gh_Sca005707G01();Gh_Sca039018G01();Gh_Sca125018G01();
path:ko04621	NOD-like receptor signaling pathway	10	Gh_A08G0996();Gh_A08G0997();Gh_A08G0998();Gh_A12G2300();Gh_D03G1421();Gh_D08G1269();Gh_D12G2436();Gh_D13G1363();Gh_Sca039018G01();Gh_Sca125018G01();
path:ko05215	Prostate cancer	10	Gh_A08G0996();Gh_A08G0997();Gh_A08G0998();Gh_A12G2300();Gh_D03G1421();Gh_D08G1269();Gh_D12G2436();Gh_D13G1363();Gh_Sca039018G01();Gh_Sca125018G01();
path:ko05169	Epstein-Barr virus infection	10	Gh_A02G1671();Gh_A11G1580();Gh_A13G1760();Gh_D03G0050();Gh_D11G1737();Gh_D13G2109();Gh_Sca017964G01();Gh_Sca031836G01();Gh_Sca069038G01();Gh_Sca222828G01();
path:ko04914	Progesterone-mediated oocyte maturation	10	Gh_A08G0996();Gh_A08G0997();Gh_A08G0998();Gh_A12G2300();Gh_D03G1421();Gh_D08G1269();Gh_D12G2436();Gh_D13G1363();Gh_Sca039018G01();Gh_Sca125018G01();
path:ko04626	Plant-pathogen interaction	10	Gh_A08G0996();Gh_A08G0997();Gh_A08G0998();Gh_A12G2300();Gh_D03G1421();Gh_D08G1269();Gh_D12G2436();Gh_D13G1363();Gh_Sca039018G01();Gh_Sca125018G01();
path:ko05010	Alzheimer's disease	10	Gh_A03G1169();Gh_A08G0864();Gh_A08G2446();Gh_D04G1994();Gh_D04G1995();Gh_D06G0517();Gh_D06G0518();Gh_D09G0251();Gh_D13G2545();Gh_Sca007486G01();
path:ko04915	Estrogen signaling pathway	10	Gh_A08G0996();Gh_A08G0997();Gh_A08G0998();Gh_A12G2300();Gh_D03G1421();Gh_D08G1269();Gh_D12G2436();Gh_D13G1363();Gh_Sca039018G01();Gh_Sca125018G01();
path:ko04151	PI3K-Akt signaling pathway	10	Gh_A08G0996();Gh_A08G0997();Gh_A08G0998();Gh_A12G2300();Gh_D03G1421();Gh_D08G1269();Gh_D12G2436();Gh_D13G1363();Gh_Sca039018G01();Gh_Sca125018G01();
path:ko00130	Ubiquinone and other terpenoid-quinone biosynthesis	9	Gh_A02G0336();Gh_A08G0579();Gh_A10G1039();Gh_A11G1153();Gh_D02G0402();Gh_D08G0674();Gh_D10G1484();Gh_D11G1306();Gh_Sca158343G01();
path:ko04910	Insulin signaling pathway	9	Gh_A09G0100();Gh_A13G0712();Gh_A13G0713();Gh_A13G0714();Gh_A13G1960();Gh_D05G1513();Gh_D09G0097();Gh_D13G0836();Gh_D13G2355();
path:ko03015	mRNA surveillance pathway	9	Gh_A05G0587();Gh_A07G1087();Gh_A09G1029();Gh_A13G1896();Gh_D05G0717();Gh_D07G1187();Gh_D09G1050();Gh_D13G2283();Gh_Sca063342G01();
path:ko00030	Pentose phosphate pathway	9	Gh_A01G0161();Gh_A03G1316();Gh_A07G2079();Gh_A09G0329();Gh_A11G3269();Gh_D01G0208();Gh_D04G0767();Gh_D07G2294();Gh_D09G0331();
path:ko04146	Peroxisome	9	Gh_A04G0434();Gh_D08G2453();Gh_D12G0436();Gh_Sca004866G01();Gh_Sca005059G01();Gh_Sca005059G05();Gh_Sca005873G01();Gh_Sca006111G01();Gh_Sca006587G01();
path:ko00196	Photosynthesis - antenna proteins	8	Gh_A05G1261();Gh_D05G1429();Gh_D06G2120();Gh_D06G2350();Gh_D06G2351();Gh_D10G0369();Gh_Sca017783G01();Gh_Sca123119G01();
path:ko00630	Glyoxylate and dicarboxylate metabolism	8	Gh_A03G0958();Gh_A07G0470();Gh_A09G2467();Gh_D07G0535();Gh_Sca006756G06();Gh_Sca011694G01();Gh_Sca014321G01();Gh_Sca109281G01();
path:ko04140	Regulation of autophagy	7	Gh_A05G3353();Gh_A05G3355();Gh_A12G0005();Gh_D04G0246();Gh_D05G3054();Gh_D12G0007();Gh_D12G2389();
path:ko00970	Aminoacyl-tRNA biosynthesis	6	Gh_A01G2156();Gh_A09G2409();Gh_D01G2379();Gh_Sca005684G02();Gh_Sca037825G01();Gh_Sca039890G01();
path:ko05168	Herpes simplex infection	6	Gh_A02G1671();Gh_A11G1580();Gh_D03G0050();Gh_D11G1737();Gh_Sca017964G01();Gh_Sca222828G01();
path:ko04142	Lysosome	6	Gh_A05G3927();Gh_A07G2333();Gh_A08G1554();Gh_D07G2403();Gh_D10G2597();Gh_Sca113627G01();
path:ko04120	Ubiquitin mediated proteolysis	5	Gh_A06G0248();Gh_Sca004965G01();Gh_Sca004965G02();Gh_Sca004965G03();Gh_Sca078511G01();
path:ko00710	Carbon fixation in photosynthetic organisms	5	Gh_A09G2467();Gh_Sca006756G06();Gh_Sca011694G01();Gh_Sca014321G01();Gh_Sca109281G01();
path:ko03010	Ribosome	5	Gh_A08G0645();Gh_A09G2466();Gh_A12G0217();Gh_A12G0821();Gh_Sca095298G01();
path:ko00910	Nitrogen metabolism	5	Gh_A05G1879();Gh_A09G2475();Gh_A12G2477();Gh_D07G1030();Gh_Sca004949G01();
path:ko03050	Proteasome	4	Gh_A13G1760();Gh_D13G2109();Gh_Sca031836G01();Gh_Sca069038G01();
path:ko00250	Alanine, aspartate and glutamate metabolism	3	Gh_A09G2475();Gh_D07G1030();Gh_Sca004949G01();
path:ko04112	Cell cycle - Caulobacter	2	Gh_A04G0998();Gh_D06G0160();
path:ko00620	Pyruvate metabolism	2	Gh_A07G0470();Gh_D07G0535();
path:ko00730	Thiamine metabolism	2	Gh_A03G0420();Gh_D03G1125();
path:ko02010	ABC transporters	2	Gh_D05G1131();Gh_D05G1132();
path:ko04011	MAPK signaling pathway - yeast	1	Gh_Sca005707G01();
path:ko00520	Amino sugar and nucleotide sugar metabolism	1	Gh_A03G1723();
path:ko03013	RNA transport	1	Gh_Sca005707G01();
path:ko00680	Methane metabolism	1	Gh_A10G1567();
path:ko05216	Thyroid cancer	1	Gh_Sca005707G01();
path:ko00460	Cyanoamino acid metabolism	1	Gh_D11G0948();
path:ko00920	Sulfur metabolism	1	Gh_D11G0948();
