# Supplementary material for: Genome-wide comparative transcriptome analysis of CMS-D2 and its maintainer and restorer lines in upland cotton
Source: BMC Genomics. 2017 Jun 8;18:454. doi: 10.1186/s12864-017-3841-0 (PMC5465541; doi:10.1186/s12864-017-3841-0)
Supplement: Supplementary file 6 — Information on the differentially expressed genes between B and A (XLS 93 kb) [file 12864_2017_3841_MOESM15_ESM.xls]

## Sheet: dB3_vs_dZB3_SDE_gene.list.enric
Additional file 15. GO enrichment analysis of DEGs between B and A
id	description	ratio_in_study	ratio_in_pop	p_uncorrected	p_bonferroni	type	diff_genes
GO:0042754	negative regulation of circadian rhythm	6/728	6/70478	1.19e-12	2.11e-09	biological_process	Gh_A11G0926;Gh_A12G1061;Gh_A12G1062;Gh_D11G1068;Gh_D12G1184;Gh_D12G1185
GO:0044212	transcription regulatory region DNA binding	10/728	40/70478	8.34e-12	1.48e-08	molecular_function	Gh_A08G1059;Gh_A11G0926;Gh_A12G1061;Gh_A12G1062;Gh_A12G1407;Gh_D08G1340;Gh_D11G1068;Gh_D12G1184;Gh_D12G1185;Gh_D12G1525
GO:0001067	regulatory region nucleic acid binding	10/728	45/70478	3e-11	5.31e-08	molecular_function	Gh_A08G1059;Gh_A11G0926;Gh_A12G1061;Gh_A12G1062;Gh_A12G1407;Gh_D08G1340;Gh_D11G1068;Gh_D12G1184;Gh_D12G1185;Gh_D12G1525
GO:0000975	regulatory region DNA binding	10/728	45/70478	3e-11	5.31e-08	molecular_function	Gh_A08G1059;Gh_A11G0926;Gh_A12G1061;Gh_A12G1062;Gh_A12G1407;Gh_D08G1340;Gh_D11G1068;Gh_D12G1184;Gh_D12G1185;Gh_D12G1525
GO:0016491	oxidoreductase activity	96/728	4389/70478	2.09e-10	3.71e-07	molecular_function	Gh_A01G1605;Gh_A01G1736;Gh_A01G1737;Gh_A01G2012;Gh_A02G0542;Gh_A02G0769;Gh_A02G1272;Gh_A02G1466;Gh_A03G0182;Gh_A03G2006;Gh_A04G1093;Gh_A05G1233;Gh_A05G1244;Gh_A05G1635;Gh_A05G1705;Gh_A05G2112;Gh_A05G2224;Gh_A06G0122;Gh_A06G0539;Gh_A06G1090;Gh_A06G1391;Gh_A07G1589;Gh_A07G2022;Gh_A08G1366;Gh_A08G1863;Gh_A08G1908;Gh_A08G1950;Gh_A08G2283;Gh_A08G2526;Gh_A09G0894;Gh_A09G1283;Gh_A09G1439;Gh_A09G1729;Gh_…
GO:0043433	negative regulation of sequence-specific DNA binding transcription factor activity	6/728	11/70478	5.26e-10	9.32e-07	biological_process	Gh_A11G0926;Gh_A12G1061;Gh_A12G1062;Gh_D11G1068;Gh_D12G1184;Gh_D12G1185
GO:0010363	regulation of plant-type hypersensitive response	21/728	394/70478	1.5e-09	2.65e-06	biological_process	Gh_A03G0291;Gh_A05G0864;Gh_A05G1005;Gh_A05G2224;Gh_A05G2973;Gh_A06G1923;Gh_A07G1995;Gh_A12G2425;Gh_D02G0867;Gh_D02G1148;Gh_D02G1929;Gh_D03G1283;Gh_D04G0168;Gh_D05G1123;Gh_D05G2484;Gh_D07G2215;Gh_D09G0489;Gh_D10G0627;Gh_D12G2033;Gh_Sca016044G01;Gh_Sca132999G01
GO:0055114	oxidation-reduction process	98/728	4985/70478	1.54e-09	2.72e-06	biological_process	Gh_A01G1605;Gh_A01G1736;Gh_A01G1737;Gh_A01G2012;Gh_A02G0542;Gh_A02G0769;Gh_A02G1272;Gh_A02G1466;Gh_A03G0182;Gh_A03G0420;Gh_A03G2006;Gh_A04G1076;Gh_A04G1093;Gh_A05G1233;Gh_A05G1244;Gh_A05G1635;Gh_A05G1705;Gh_A05G2112;Gh_A05G2224;Gh_A06G0122;Gh_A06G0539;Gh_A06G1090;Gh_A06G1391;Gh_A07G1529;Gh_A07G1589;Gh_A07G2022;Gh_A08G1366;Gh_A08G1863;Gh_A08G1908;Gh_A08G1950;Gh_A08G2283;Gh_A08G2526;Gh_A09G0894;Gh_…
GO:0006612	protein targeting to membrane	21/728	414/70478	3.59e-09	6.36e-06	biological_process	Gh_A03G0291;Gh_A05G0864;Gh_A05G1005;Gh_A05G2224;Gh_A05G2973;Gh_A06G1923;Gh_A07G1995;Gh_A12G2425;Gh_D02G0867;Gh_D02G1148;Gh_D02G1929;Gh_D03G1283;Gh_D04G0168;Gh_D05G1123;Gh_D05G2484;Gh_D07G2215;Gh_D09G0489;Gh_D10G0627;Gh_D12G2033;Gh_Sca016044G01;Gh_Sca132999G01
GO:0080135	regulation of cellular response to stress	21/728	417/70478	4.08e-09	7.22e-06	biological_process	Gh_A03G0291;Gh_A05G0864;Gh_A05G1005;Gh_A05G2224;Gh_A05G2973;Gh_A06G1923;Gh_A07G1995;Gh_A12G2425;Gh_D02G0867;Gh_D02G1148;Gh_D02G1929;Gh_D03G1283;Gh_D04G0168;Gh_D05G1123;Gh_D05G2484;Gh_D07G2215;Gh_D09G0489;Gh_D10G0627;Gh_D12G2033;Gh_Sca016044G01;Gh_Sca132999G01
GO:0045088	regulation of innate immune response	21/728	437/70478	9.22e-09	1.63e-05	biological_process	Gh_A03G0291;Gh_A05G0864;Gh_A05G1005;Gh_A05G2224;Gh_A05G2973;Gh_A06G1923;Gh_A07G1995;Gh_A12G2425;Gh_D02G0867;Gh_D02G1148;Gh_D02G1929;Gh_D03G1283;Gh_D04G0168;Gh_D05G1123;Gh_D05G2484;Gh_D07G2215;Gh_D09G0489;Gh_D10G0627;Gh_D12G2033;Gh_Sca016044G01;Gh_Sca132999G01
GO:0050776	regulation of immune response	21/728	438/70478	9.59e-09	1.7e-05	biological_process	Gh_A03G0291;Gh_A05G0864;Gh_A05G1005;Gh_A05G2224;Gh_A05G2973;Gh_A06G1923;Gh_A07G1995;Gh_A12G2425;Gh_D02G0867;Gh_D02G1148;Gh_D02G1929;Gh_D03G1283;Gh_D04G0168;Gh_D05G1123;Gh_D05G2484;Gh_D07G2215;Gh_D09G0489;Gh_D10G0627;Gh_D12G2033;Gh_Sca016044G01;Gh_Sca132999G01
GO:0090150	establishment of protein localization to membrane	21/728	444/70478	1.21e-08	2.15e-05	biological_process	Gh_A03G0291;Gh_A05G0864;Gh_A05G1005;Gh_A05G2224;Gh_A05G2973;Gh_A06G1923;Gh_A07G1995;Gh_A12G2425;Gh_D02G0867;Gh_D02G1148;Gh_D02G1929;Gh_D03G1283;Gh_D04G0168;Gh_D05G1123;Gh_D05G2484;Gh_D07G2215;Gh_D09G0489;Gh_D10G0627;Gh_D12G2033;Gh_Sca016044G01;Gh_Sca132999G01
GO:0043067	regulation of programmed cell death	21/728	445/70478	1.26e-08	2.23e-05	biological_process	Gh_A03G0291;Gh_A05G0864;Gh_A05G1005;Gh_A05G2224;Gh_A05G2973;Gh_A06G1923;Gh_A07G1995;Gh_A12G2425;Gh_D02G0867;Gh_D02G1148;Gh_D02G1929;Gh_D03G1283;Gh_D04G0168;Gh_D05G1123;Gh_D05G2484;Gh_D07G2215;Gh_D09G0489;Gh_D10G0627;Gh_D12G2033;Gh_Sca016044G01;Gh_Sca132999G01
GO:0002682	regulation of immune system process	21/728	446/70478	1.31e-08	2.32e-05	biological_process	Gh_A03G0291;Gh_A05G0864;Gh_A05G1005;Gh_A05G2224;Gh_A05G2973;Gh_A06G1923;Gh_A07G1995;Gh_A12G2425;Gh_D02G0867;Gh_D02G1148;Gh_D02G1929;Gh_D03G1283;Gh_D04G0168;Gh_D05G1123;Gh_D05G2484;Gh_D07G2215;Gh_D09G0489;Gh_D10G0627;Gh_D12G2033;Gh_Sca016044G01;Gh_Sca132999G01
GO:0010941	regulation of cell death	21/728	457/70478	1.99e-08	3.53e-05	biological_process	Gh_A03G0291;Gh_A05G0864;Gh_A05G1005;Gh_A05G2224;Gh_A05G2973;Gh_A06G1923;Gh_A07G1995;Gh_A12G2425;Gh_D02G0867;Gh_D02G1148;Gh_D02G1929;Gh_D03G1283;Gh_D04G0168;Gh_D05G1123;Gh_D05G2484;Gh_D07G2215;Gh_D09G0489;Gh_D10G0627;Gh_D12G2033;Gh_Sca016044G01;Gh_Sca132999G01
GO:0009753	response to jasmonic acid	19/728	392/70478	4.06e-08	7.19e-05	biological_process	Gh_A03G0291;Gh_A05G0864;Gh_A05G2224;Gh_A05G3681;Gh_A06G1923;Gh_A07G1995;Gh_A08G1059;Gh_A09G0894;Gh_A12G2425;Gh_D02G1148;Gh_D02G1929;Gh_D03G1283;Gh_D05G2484;Gh_D07G2215;Gh_D08G1340;Gh_D09G0489;Gh_D09G0920;Gh_D12G2033;Gh_Sca016044G01
GO:0048574	long-day photoperiodism, flowering	6/728	20/70478	4.08e-08	7.23e-05	biological_process	Gh_A11G0926;Gh_A12G1061;Gh_A12G1062;Gh_D11G1068;Gh_D12G1184;Gh_D12G1185
GO:0051090	regulation of sequence-specific DNA binding transcription factor activity	6/728	22/70478	7.71e-08	0.000137	biological_process	Gh_A11G0926;Gh_A12G1061;Gh_A12G1062;Gh_D11G1068;Gh_D12G1184;Gh_D12G1185
GO:0009867	jasmonic acid mediated signaling pathway	16/728	301/70478	1.37e-07	0.000242	biological_process	Gh_A03G0291;Gh_A05G0864;Gh_A05G2224;Gh_A06G1923;Gh_A07G1995;Gh_A09G0894;Gh_A12G2425;Gh_D02G1148;Gh_D02G1929;Gh_D03G1283;Gh_D05G2484;Gh_D07G2215;Gh_D09G0489;Gh_D09G0920;Gh_D12G2033;Gh_Sca016044G01
GO:0071395	cellular response to jasmonic acid stimulus	16/728	301/70478	1.37e-07	0.000242	biological_process	Gh_A03G0291;Gh_A05G0864;Gh_A05G2224;Gh_A06G1923;Gh_A07G1995;Gh_A09G0894;Gh_A12G2425;Gh_D02G1148;Gh_D02G1929;Gh_D03G1283;Gh_D05G2484;Gh_D07G2215;Gh_D09G0489;Gh_D09G0920;Gh_D12G2033;Gh_Sca016044G01
GO:0009595	detection of biotic stimulus	10/728	108/70478	2.03e-07	0.00036	biological_process	Gh_A03G0291;Gh_A05G0864;Gh_A05G2224;Gh_A06G1923;Gh_A12G2425;Gh_D03G1283;Gh_D05G2484;Gh_D09G0489;Gh_D12G2033;Gh_Sca016044G01
GO:0048571	long-day photoperiodism	6/728	26/70478	2.3e-07	0.000407	biological_process	Gh_A11G0926;Gh_A12G1061;Gh_A12G1062;Gh_D11G1068;Gh_D12G1184;Gh_D12G1185
GO:0046906	tetrapyrrole binding	31/728	1074/70478	4.44e-07	0.000787	molecular_function	Gh_A01G2012;Gh_A01G2084;Gh_A02G0542;Gh_A02G0769;Gh_A02G1466;Gh_A03G2006;Gh_A05G1261;Gh_A05G1635;Gh_A05G1705;Gh_A05G2224;Gh_A06G0122;Gh_A08G1950;Gh_A09G0894;Gh_A10G2124;Gh_D01G0112;Gh_D01G2232;Gh_D03G0436;Gh_D05G1429;Gh_D05G1817;Gh_D05G1893;Gh_D05G1894;Gh_D05G2484;Gh_D05G2983;Gh_D06G0103;Gh_D07G0561;Gh_D07G1584;Gh_D08G2330;Gh_D09G0920;Gh_D12G1132;Gh_D13G2402;Gh_Sca016044G01
GO:0071396	cellular response to lipid	15/728	289/70478	4.52e-07	0.000801	biological_process	Gh_A03G0291;Gh_A05G0864;Gh_A06G1923;Gh_A07G0404;Gh_A07G1995;Gh_A08G1059;Gh_A09G0894;Gh_D02G1148;Gh_D03G1283;Gh_D07G0469;Gh_D07G2215;Gh_D08G1340;Gh_D09G0920;Gh_D11G1281;Gh_D12G0051
GO:0047461	(+)-delta-cadinene synthase activity	5/728	16/70478	4.61e-07	0.000817	molecular_function	Gh_A04G1295;Gh_A04G1296;Gh_D05G3506;Gh_D05G3507;Gh_D05G3508
GO:0010334	sesquiterpene synthase activity	5/728	16/70478	4.61e-07	0.000817	molecular_function	Gh_A04G1295;Gh_A04G1296;Gh_D05G3506;Gh_D05G3507;Gh_D05G3508
GO:0071229	cellular response to acid chemical	23/728	651/70478	4.78e-07	0.000847	biological_process	Gh_A03G0291;Gh_A05G0864;Gh_A05G2224;Gh_A06G1923;Gh_A07G0404;Gh_A07G1995;Gh_A08G1059;Gh_A09G0894;Gh_A12G2425;Gh_D02G1148;Gh_D02G1929;Gh_D03G1283;Gh_D05G2484;Gh_D07G0469;Gh_D07G2215;Gh_D08G1340;Gh_D09G0489;Gh_D09G0920;Gh_D09G1595;Gh_D11G1281;Gh_D12G0051;Gh_D12G2033;Gh_Sca016044G01
GO:0020037	heme binding	28/728	929/70478	6.9e-07	0.00122	molecular_function	Gh_A01G2012;Gh_A01G2084;Gh_A02G0542;Gh_A02G0769;Gh_A02G1466;Gh_A03G2006;Gh_A05G1635;Gh_A05G1705;Gh_A05G2224;Gh_A06G0122;Gh_A08G1950;Gh_A09G0894;Gh_A10G2124;Gh_D01G0112;Gh_D03G0436;Gh_D05G1817;Gh_D05G1893;Gh_D05G1894;Gh_D05G2484;Gh_D05G2983;Gh_D06G0103;Gh_D07G0561;Gh_D07G1584;Gh_D08G2330;Gh_D09G0920;Gh_D12G1132;Gh_D13G2402;Gh_Sca016044G01
GO:0050734	hydroxycinnamoyltransferase activity	4/728	8/70478	7.65e-07	0.00136	molecular_function	Gh_A05G1005;Gh_A10G0624;Gh_D05G1123;Gh_D10G0775
GO:0090447	glycerol-3-phosphate 2-O-acyltransferase activity	4/728	8/70478	7.65e-07	0.00136	molecular_function	Gh_A04G0765;Gh_A09G1528;Gh_D09G1546;Gh_D13G2519
GO:0009738	abscisic acid-activated signaling pathway	12/728	189/70478	7.78e-07	0.00138	biological_process	Gh_A03G0291;Gh_A05G0864;Gh_A06G1923;Gh_A07G1995;Gh_A08G1059;Gh_A09G0894;Gh_D02G1148;Gh_D03G1283;Gh_D07G2215;Gh_D08G1340;Gh_D09G0920;Gh_D12G0051
GO:0010333	terpene synthase activity	8/728	72/70478	8.34e-07	0.00148	molecular_function	Gh_A04G1295;Gh_A04G1296;Gh_A10G2071;Gh_D05G3506;Gh_D05G3507;Gh_D05G3508;Gh_D09G0305;Gh_D11G1281
GO:0044550	secondary metabolite biosynthetic process	16/728	349/70478	9.78e-07	0.00173	biological_process	Gh_A03G0291;Gh_A05G0864;Gh_A05G1005;Gh_A05G2224;Gh_A08G1366;Gh_A10G0624;Gh_A12G0367;Gh_A12G2643;Gh_D01G1313;Gh_D03G1283;Gh_D05G1123;Gh_D05G2484;Gh_D10G0627;Gh_D10G0775;Gh_D12G0299;Gh_Sca016044G01
GO:0031347	regulation of defense response	22/728	632/70478	1.07e-06	0.0019	biological_process	Gh_A03G0291;Gh_A05G0864;Gh_A05G1005;Gh_A05G2224;Gh_A05G2973;Gh_A06G1923;Gh_A07G1995;Gh_A12G2425;Gh_D02G0867;Gh_D02G1148;Gh_D02G1929;Gh_D03G1283;Gh_D04G0168;Gh_D05G1123;Gh_D05G2484;Gh_D06G1442;Gh_D07G2215;Gh_D09G0489;Gh_D10G0627;Gh_D12G2033;Gh_Sca016044G01;Gh_Sca132999G01
GO:0080110	sporopollenin biosynthetic process	4/728	9/70478	1.37e-06	0.00242	biological_process	Gh_A03G1091;Gh_A12G0367;Gh_D12G0299;Gh_D12G1132
GO:0071215	cellular response to abscisic acid stimulus	12/728	211/70478	2.47e-06	0.00437	biological_process	Gh_A03G0291;Gh_A05G0864;Gh_A06G1923;Gh_A07G1995;Gh_A08G1059;Gh_A09G0894;Gh_D02G1148;Gh_D03G1283;Gh_D07G2215;Gh_D08G1340;Gh_D09G0920;Gh_D12G0051
GO:0042752	regulation of circadian rhythm	8/728	85/70478	2.98e-06	0.00528	biological_process	Gh_A10G2120;Gh_A11G0926;Gh_A12G1061;Gh_A12G1062;Gh_D06G2358;Gh_D11G1068;Gh_D12G1184;Gh_D12G1185
GO:0080134	regulation of response to stress	22/728	679/70478	3.41e-06	0.00604	biological_process	Gh_A03G0291;Gh_A05G0864;Gh_A05G1005;Gh_A05G2224;Gh_A05G2973;Gh_A06G1923;Gh_A07G1995;Gh_A12G2425;Gh_D02G0867;Gh_D02G1148;Gh_D02G1929;Gh_D03G1283;Gh_D04G0168;Gh_D05G1123;Gh_D05G2484;Gh_D06G1442;Gh_D07G2215;Gh_D09G0489;Gh_D10G0627;Gh_D12G2033;Gh_Sca016044G01;Gh_Sca132999G01
GO:0001047	core promoter binding	4/728	11/70478	3.52e-06	0.00623	molecular_function	Gh_A08G1059;Gh_A12G1407;Gh_D08G1340;Gh_D12G1525
GO:0003682	chromatin binding	25/728	843/70478	3.57e-06	0.00633	molecular_function	Gh_A03G2087;Gh_A04G0016;Gh_A04G0921;Gh_A06G0610;Gh_A07G0404;Gh_A07G0547;Gh_A08G1059;Gh_A08G1106;Gh_A08G1440;Gh_A11G0926;Gh_A11G1492;Gh_A11G3022;Gh_A12G1061;Gh_A12G1062;Gh_A12G2465;Gh_D03G1171;Gh_D07G0469;Gh_D07G0614;Gh_D07G0984;Gh_D08G1340;Gh_D10G1559;Gh_D11G1068;Gh_D12G1184;Gh_D12G1185;Gh_D12G2593
GO:0016838	carbon-oxygen lyase activity, acting on phosphates	8/728	88/70478	3.88e-06	0.00687	molecular_function	Gh_A04G1295;Gh_A04G1296;Gh_A10G2071;Gh_D05G3506;Gh_D05G3507;Gh_D05G3508;Gh_D09G0305;Gh_D11G1281
GO:2000037	regulation of stomatal complex patterning	3/728	4/70478	4.36e-06	0.00772	biological_process	Gh_A03G0291;Gh_A05G0864;Gh_D03G1283
GO:0000169	activation of MAPK activity involved in osmosensory signaling pathway	3/728	4/70478	4.36e-06	0.00772	biological_process	Gh_A03G0291;Gh_A05G0864;Gh_D03G1283
GO:0080136	priming of cellular response to stress	3/728	4/70478	4.36e-06	0.00772	biological_process	Gh_A03G0291;Gh_A05G0864;Gh_D03G1283
GO:0009611	response to wounding	12/728	225/70478	4.77e-06	0.00846	biological_process	Gh_A05G1005;Gh_A05G2224;Gh_A05G3681;Gh_A07G1995;Gh_A08G1059;Gh_D02G1929;Gh_D05G1123;Gh_D05G2484;Gh_D07G2215;Gh_D08G1340;Gh_D10G0627;Gh_Sca016044G01
GO:0009755	hormone-mediated signaling pathway	24/728	817/70478	6.51e-06	0.0115	biological_process	Gh_A03G0291;Gh_A05G0864;Gh_A05G2224;Gh_A06G1923;Gh_A07G0404;Gh_A07G1995;Gh_A08G1059;Gh_A08G1440;Gh_A09G0894;Gh_A10G1592;Gh_A12G2425;Gh_D02G1148;Gh_D02G1929;Gh_D03G1283;Gh_D05G2484;Gh_D07G0469;Gh_D07G2215;Gh_D08G1340;Gh_D09G0489;Gh_D09G0920;Gh_D11G1281;Gh_D12G0051;Gh_D12G2033;Gh_Sca016044G01
GO:0019748	secondary metabolic process	23/728	764/70478	6.82e-06	0.0121	biological_process	Gh_A03G0291;Gh_A03G0420;Gh_A05G0864;Gh_A05G1005;Gh_A05G2224;Gh_A06G0536;Gh_A07G1995;Gh_A08G0404;Gh_A08G1366;Gh_A10G0624;Gh_A12G0367;Gh_A12G2643;Gh_D01G1313;Gh_D03G1125;Gh_D03G1283;Gh_D05G1123;Gh_D05G2484;Gh_D07G2215;Gh_D09G1595;Gh_D10G0627;Gh_D10G0775;Gh_D12G0299;Gh_Sca016044G01
GO:0051606	detection of stimulus	10/728	160/70478	7.38e-06	0.0131	biological_process	Gh_A03G0291;Gh_A05G0864;Gh_A05G2224;Gh_A06G1923;Gh_A12G2425;Gh_D03G1283;Gh_D05G2484;Gh_D09G0489;Gh_D12G2033;Gh_Sca016044G01
GO:0010310	regulation of hydrogen peroxide metabolic process	10/728	162/70478	8.23e-06	0.0146	biological_process	Gh_A03G0291;Gh_A05G0864;Gh_A05G2224;Gh_A06G1923;Gh_A12G2425;Gh_D03G1283;Gh_D05G2484;Gh_D09G0489;Gh_D12G2033;Gh_Sca016044G01
GO:0032870	cellular response to hormone stimulus	24/728	832/70478	8.78e-06	0.0156	biological_process	Gh_A03G0291;Gh_A05G0864;Gh_A05G2224;Gh_A06G1923;Gh_A07G0404;Gh_A07G1995;Gh_A08G1059;Gh_A08G1440;Gh_A09G0894;Gh_A10G1592;Gh_A12G2425;Gh_D02G1148;Gh_D02G1929;Gh_D03G1283;Gh_D05G2484;Gh_D07G0469;Gh_D07G2215;Gh_D08G1340;Gh_D09G0489;Gh_D09G0920;Gh_D11G1281;Gh_D12G0051;Gh_D12G2033;Gh_Sca016044G01
GO:0071495	cellular response to endogenous stimulus	24/728	837/70478	9.68e-06	0.0172	biological_process	Gh_A03G0291;Gh_A05G0864;Gh_A05G2224;Gh_A06G1923;Gh_A07G0404;Gh_A07G1995;Gh_A08G1059;Gh_A08G1440;Gh_A09G0894;Gh_A10G1592;Gh_A12G2425;Gh_D02G1148;Gh_D02G1929;Gh_D03G1283;Gh_D05G2484;Gh_D07G0469;Gh_D07G2215;Gh_D08G1340;Gh_D09G0489;Gh_D09G0920;Gh_D11G1281;Gh_D12G0051;Gh_D12G2033;Gh_Sca016044G01
GO:0071902	positive regulation of protein serine/threonine kinase activity	4/728	14/70478	1.04e-05	0.0184	biological_process	Gh_A03G0291;Gh_A05G0864;Gh_A12G1883;Gh_D03G1283
GO:0043410	positive regulation of MAPK cascade	4/728	14/70478	1.04e-05	0.0184	biological_process	Gh_A03G0291;Gh_A05G0864;Gh_A12G1883;Gh_D03G1283
GO:0043406	positive regulation of MAP kinase activity	4/728	14/70478	1.04e-05	0.0184	biological_process	Gh_A03G0291;Gh_A05G0864;Gh_A12G1883;Gh_D03G1283
GO:1902533	positive regulation of intracellular signal transduction	4/728	14/70478	1.04e-05	0.0184	biological_process	Gh_A03G0291;Gh_A05G0864;Gh_A12G1883;Gh_D03G1283
GO:0000187	activation of MAPK activity	4/728	14/70478	1.04e-05	0.0184	biological_process	Gh_A03G0291;Gh_A05G0864;Gh_A12G1883;Gh_D03G1283
GO:0006624	vacuolar protein processing	3/728	5/70478	1.08e-05	0.0192	biological_process	Gh_A08G1554;Gh_A12G1988;Gh_D12G2167
GO:0000785	chromatin	24/728	848/70478	1.2e-05	0.0212	cellular_component	Gh_A03G2087;Gh_A04G0016;Gh_A04G0921;Gh_A06G0610;Gh_A07G0404;Gh_A07G0547;Gh_A08G1059;Gh_A08G1106;Gh_A11G0926;Gh_A11G1492;Gh_A11G3022;Gh_A12G1061;Gh_A12G1062;Gh_A12G2465;Gh_D03G1171;Gh_D07G0469;Gh_D07G0614;Gh_D07G0984;Gh_D08G1340;Gh_D10G1559;Gh_D11G1068;Gh_D12G1184;Gh_D12G1185;Gh_D12G2593
GO:0006355	regulation of transcription, DNA-templated	94/728	5768/70478	1.22e-05	0.0215	biological_process	Gh_A01G0267;Gh_A02G0033;Gh_A03G0291;Gh_A04G0016;Gh_A05G0164;Gh_A05G0801;Gh_A05G0864;Gh_A05G3310;Gh_A06G0536;Gh_A06G1923;Gh_A07G0404;Gh_A07G2285;Gh_A08G0404;Gh_A08G0587;Gh_A08G1059;Gh_A08G1440;Gh_A08G2189;Gh_A09G0901;Gh_A09G0913;Gh_A09G1956;Gh_A09G2126;Gh_A11G0685;Gh_A11G0926;Gh_A11G3022;Gh_A12G0337;Gh_A12G1061;Gh_A12G1062;Gh_A12G1407;Gh_A12G1953;Gh_A12G1991;Gh_A12G2280;Gh_A12G2425;Gh_D01G0278;Gh_…
GO:0097306	cellular response to alcohol	12/728	247/70478	1.22e-05	0.0217	biological_process	Gh_A03G0291;Gh_A05G0864;Gh_A06G1923;Gh_A07G1995;Gh_A08G1059;Gh_A09G0894;Gh_D02G1148;Gh_D03G1283;Gh_D07G2215;Gh_D08G1340;Gh_D09G0920;Gh_D12G0051
GO:0003674	molecular_function	444/728	37329/70478	1.22e-05	0.0217	molecular_function	Gh_A01G0267;Gh_A01G0361;Gh_A01G0581;Gh_A01G0875;Gh_A01G0935;Gh_A01G1332;Gh_A01G1602;Gh_A01G1605;Gh_A01G1736;Gh_A01G1737;Gh_A01G2012;Gh_A01G2084;Gh_A01G2114;Gh_A01G2128;Gh_A02G0033;Gh_A02G0320;Gh_A02G0532;Gh_A02G0542;Gh_A02G0707;Gh_A02G0769;Gh_A02G0862;Gh_A02G0866;Gh_A02G1130;Gh_A02G1175;Gh_A02G1272;Gh_A02G1281;Gh_A02G1381;Gh_A02G1415;Gh_A02G1466;Gh_A03G0164;Gh_A03G0182;Gh_A03G0248;Gh_A03G0291;Gh_…
GO:0042724	thiamine-containing compound biosynthetic process	4/728	16/70478	1.86e-05	0.033	biological_process	Gh_A01G0581;Gh_A03G0420;Gh_D03G1125;Gh_D05G1605
GO:0009228	thiamine biosynthetic process	4/728	16/70478	1.86e-05	0.033	biological_process	Gh_A01G0581;Gh_A03G0420;Gh_D03G1125;Gh_D05G1605
GO:0004497	monooxygenase activity	22/728	761/70478	1.99e-05	0.0352	molecular_function	Gh_A03G0182;Gh_A03G2006;Gh_A04G1093;Gh_A05G1705;Gh_A05G2224;Gh_A06G0122;Gh_A08G2526;Gh_A09G0894;Gh_A10G2124;Gh_D03G0436;Gh_D03G1402;Gh_D05G1893;Gh_D05G1894;Gh_D05G2484;Gh_D05G2983;Gh_D06G0103;Gh_D06G2232;Gh_D07G0561;Gh_D07G1584;Gh_D09G0920;Gh_D12G1132;Gh_Sca016044G01
GO:0048658	anther wall tapetum development	3/728	6/70478	2.14e-05	0.038	biological_process	Gh_A04G0016;Gh_A12G0337;Gh_D12G0328
GO:2000377	regulation of reactive oxygen species metabolic process	10/728	182/70478	2.26e-05	0.0401	biological_process	Gh_A03G0291;Gh_A05G0864;Gh_A05G2224;Gh_A06G1923;Gh_A12G2425;Gh_D03G1283;Gh_D05G2484;Gh_D09G0489;Gh_D12G2033;Gh_Sca016044G01
GO:0001101	response to acid chemical	31/728	1313/70478	2.55e-05	0.0452	biological_process	Gh_A03G0291;Gh_A04G1076;Gh_A05G0864;Gh_A05G2224;Gh_A05G3681;Gh_A06G1923;Gh_A07G0404;Gh_A07G1995;Gh_A08G1059;Gh_A09G0894;Gh_A09G0901;Gh_A10G0624;Gh_A12G1991;Gh_A12G2425;Gh_D02G1148;Gh_D02G1929;Gh_D03G1283;Gh_D05G2484;Gh_D07G0469;Gh_D07G2215;Gh_D08G1340;Gh_D09G0489;Gh_D09G0920;Gh_D09G0926;Gh_D09G1595;Gh_D10G0775;Gh_D11G1281;Gh_D12G0051;Gh_D12G2033;Gh_D12G2170;Gh_Sca016044G01
GO:0009863	salicylic acid mediated signaling pathway	14/728	357/70478	2.64e-05	0.0467	biological_process	Gh_A03G0291;Gh_A05G0864;Gh_A05G2224;Gh_A06G1923;Gh_A07G1995;Gh_A12G2425;Gh_D02G1148;Gh_D02G1929;Gh_D03G1283;Gh_D05G2484;Gh_D07G2215;Gh_D09G0489;Gh_D12G2033;Gh_Sca016044G01
GO:0071446	cellular response to salicylic acid stimulus	14/728	359/70478	2.8e-05	0.0496	biological_process	Gh_A03G0291;Gh_A05G0864;Gh_A05G2224;Gh_A06G1923;Gh_A07G1995;Gh_A12G2425;Gh_D02G1148;Gh_D02G1929;Gh_D03G1283;Gh_D05G2484;Gh_D07G2215;Gh_D09G0489;Gh_D12G2033;Gh_Sca016044G01
GO:0043900	regulation of multi-organism process	10/728	187/70478	2.85e-05	0.0506	biological_process	Gh_A03G0291;Gh_A05G0864;Gh_A05G2224;Gh_A06G1923;Gh_A12G2425;Gh_D03G1283;Gh_D05G2484;Gh_D09G0489;Gh_D12G2033;Gh_Sca016044G01
GO:0033993	response to lipid	20/728	672/70478	3.12e-05	0.0554	biological_process	Gh_A03G0291;Gh_A04G1076;Gh_A05G0864;Gh_A06G1923;Gh_A07G0404;Gh_A07G1995;Gh_A08G1059;Gh_A09G0894;Gh_A09G0901;Gh_A12G1991;Gh_D02G1148;Gh_D03G1283;Gh_D07G0469;Gh_D07G2215;Gh_D08G1340;Gh_D09G0920;Gh_D09G0926;Gh_D11G1281;Gh_D12G0051;Gh_D12G2170
GO:0019825	oxygen binding	4/728	19/70478	3.87e-05	0.0685	molecular_function	Gh_A01G2084;Gh_A05G2224;Gh_D05G2484;Gh_Sca016044G01
GO:0010143	cutin biosynthetic process	4/728	19/70478	3.87e-05	0.0685	biological_process	Gh_A04G0765;Gh_A09G1528;Gh_D09G1546;Gh_D13G2519
GO:0009751	response to salicylic acid	14/728	373/70478	4.24e-05	0.0751	biological_process	Gh_A03G0291;Gh_A05G0864;Gh_A05G2224;Gh_A06G1923;Gh_A07G1995;Gh_A12G2425;Gh_D02G1148;Gh_D02G1929;Gh_D03G1283;Gh_D05G2484;Gh_D07G2215;Gh_D09G0489;Gh_D12G2033;Gh_Sca016044G01
GO:0015291	secondary active transmembrane transporter activity	15/728	422/70478	4.25e-05	0.0753	molecular_function	Gh_A02G1175;Gh_A07G0673;Gh_A07G1937;Gh_A08G0243;Gh_A08G1163;Gh_A11G0009;Gh_A13G0797;Gh_D01G1760;Gh_D02G1620;Gh_D03G0714;Gh_D03G1786;Gh_D05G1223;Gh_D07G0751;Gh_D07G1801;Gh_D08G0332
GO:0042723	thiamine-containing compound metabolic process	4/728	20/70478	4.8e-05	0.085	biological_process	Gh_A01G0581;Gh_A03G0420;Gh_D03G1125;Gh_D05G1605
GO:0006772	thiamine metabolic process	4/728	20/70478	4.8e-05	0.085	biological_process	Gh_A01G0581;Gh_A03G0420;Gh_D03G1125;Gh_D05G1605
GO:0009737	response to abscisic acid	17/728	530/70478	4.85e-05	0.086	biological_process	Gh_A03G0291;Gh_A04G1076;Gh_A05G0864;Gh_A06G1923;Gh_A07G1995;Gh_A08G1059;Gh_A09G0894;Gh_A09G0901;Gh_A12G1991;Gh_D02G1148;Gh_D03G1283;Gh_D07G2215;Gh_D08G1340;Gh_D09G0920;Gh_D09G0926;Gh_D12G0051;Gh_D12G2170
GO:0052317	camalexin metabolic process	3/728	8/70478	5.91e-05	0.105	biological_process	Gh_A03G0291;Gh_A05G0864;Gh_D03G1283
GO:0010120	camalexin biosynthetic process	3/728	8/70478	5.91e-05	0.105	biological_process	Gh_A03G0291;Gh_A05G0864;Gh_D03G1283
GO:2000038	regulation of stomatal complex development	3/728	8/70478	5.91e-05	0.105	biological_process	Gh_A03G0291;Gh_A05G0864;Gh_D03G1283
GO:0016762	xyloglucan:xyloglucosyl transferase activity	6/728	66/70478	6.39e-05	0.113	molecular_function	Gh_A02G0866;Gh_A05G3992;Gh_A08G0195;Gh_D03G0483;Gh_D05G3929;Gh_D11G2065
GO:0001676	long-chain fatty acid metabolic process	5/728	41/70478	6.39e-05	0.113	biological_process	Gh_A03G1091;Gh_A05G2224;Gh_A10G0763;Gh_D05G2484;Gh_Sca016044G01
GO:0090567	reproductive shoot system development	7/728	97/70478	7.01e-05	0.124	biological_process	Gh_A03G0291;Gh_A04G0765;Gh_A05G0864;Gh_A09G1528;Gh_D03G1283;Gh_D09G1546;Gh_D13G2519
GO:0009620	response to fungus	15/728	445/70478	7.69e-05	0.136	biological_process	Gh_A03G0291;Gh_A05G0864;Gh_A05G2224;Gh_A05G3681;Gh_A06G1923;Gh_A09G0894;Gh_A12G2425;Gh_D02G1148;Gh_D02G1929;Gh_D03G1283;Gh_D05G2484;Gh_D09G0489;Gh_D09G0920;Gh_D12G2033;Gh_Sca016044G01
GO:0009065	glutamine family amino acid catabolic process	4/728	23/70478	8.55e-05	0.152	biological_process	Gh_A04G1054;Gh_A07G1589;Gh_D04G1632;Gh_D07G1777
GO:0046189	phenol-containing compound biosynthetic process	10/728	218/70478	0.000103	0.183	biological_process	Gh_A03G0291;Gh_A05G0864;Gh_A05G2224;Gh_A06G1923;Gh_A08G1366;Gh_D02G1148;Gh_D03G1283;Gh_D05G2484;Gh_D12G2033;Gh_Sca016044G01
GO:0008734	L-aspartate oxidase activity	2/728	2/70478	0.000107	0.189	molecular_function	Gh_A07G2022;Gh_D07G2242
GO:0090439	tetraketide alpha-pyrone synthase activity	2/728	2/70478	0.000107	0.189	molecular_function	Gh_A12G0367;Gh_D12G0299
GO:0050242	pyruvate, phosphate dikinase activity	2/728	2/70478	0.000107	0.189	molecular_function	Gh_A10G0948;Gh_D10G1617
GO:0010450	inflorescence meristem growth	2/728	2/70478	0.000107	0.189	biological_process	Gh_A12G1991;Gh_D12G2170
GO:0015922	aspartate oxidase activity	2/728	2/70478	0.000107	0.189	molecular_function	Gh_A07G2022;Gh_D07G2242
GO:0010159	specification of organ position	2/728	2/70478	0.000107	0.189	biological_process	Gh_A12G1991;Gh_D12G2170
GO:0009266	response to temperature stimulus	25/728	1023/70478	0.000108	0.192	biological_process	Gh_A03G0291;Gh_A03G1059;Gh_A05G0164;Gh_A05G0864;Gh_A06G0536;Gh_A07G1995;Gh_A08G0587;Gh_A08G1059;Gh_A08G2189;Gh_A11G0926;Gh_A12G1061;Gh_A12G1062;Gh_A13G0895;Gh_D02G1148;Gh_D02G1469;Gh_D03G1059;Gh_D03G1283;Gh_D05G0228;Gh_D07G2215;Gh_D08G1340;Gh_D11G1068;Gh_D12G0051;Gh_D12G1184;Gh_D12G1185;Gh_D13G1136
GO:0006950	response to stress	73/728	4436/70478	0.000112	0.199	biological_process	Gh_A01G0581;Gh_A01G2012;Gh_A02G0542;Gh_A02G1466;Gh_A03G0164;Gh_A03G0248;Gh_A03G0291;Gh_A03G1059;Gh_A04G0895;Gh_A05G0164;Gh_A05G0864;Gh_A05G1005;Gh_A05G1635;Gh_A05G2224;Gh_A05G2973;Gh_A05G3681;Gh_A06G0536;Gh_A06G1923;Gh_A07G1995;Gh_A08G0587;Gh_A08G1059;Gh_A08G1950;Gh_A08G2189;Gh_A09G0894;Gh_A09G0901;Gh_A09G2126;Gh_A09G2482;Gh_A10G0763;Gh_A11G0926;Gh_A12G1061;Gh_A12G1062;Gh_A12G2425;Gh_A13G0895;Gh_…
GO:0052315	phytoalexin biosynthetic process	3/728	10/70478	0.000125	0.221	biological_process	Gh_A03G0291;Gh_A05G0864;Gh_D03G1283
GO:0052314	phytoalexin metabolic process	3/728	10/70478	0.000125	0.221	biological_process	Gh_A03G0291;Gh_A05G0864;Gh_D03G1283
GO:0009700	indole phytoalexin biosynthetic process	3/728	10/70478	0.000125	0.221	biological_process	Gh_A03G0291;Gh_A05G0864;Gh_D03G1283
GO:0046217	indole phytoalexin metabolic process	3/728	10/70478	0.000125	0.221	biological_process	Gh_A03G0291;Gh_A05G0864;Gh_D03G1283
GO:0018958	phenol-containing compound metabolic process	10/728	224/70478	0.000129	0.228	biological_process	Gh_A03G0291;Gh_A05G0864;Gh_A05G2224;Gh_A06G1923;Gh_A08G1366;Gh_D02G1148;Gh_D03G1283;Gh_D05G2484;Gh_D12G2033;Gh_Sca016044G01
GO:0009725	response to hormone	31/728	1405/70478	0.000135	0.24	biological_process	Gh_A03G0291;Gh_A04G1076;Gh_A05G0864;Gh_A05G2224;Gh_A05G3681;Gh_A06G1923;Gh_A07G0404;Gh_A07G1995;Gh_A08G1059;Gh_A08G1440;Gh_A09G0894;Gh_A09G0901;Gh_A10G0763;Gh_A10G1592;Gh_A12G1991;Gh_A12G2425;Gh_D02G1148;Gh_D02G1929;Gh_D03G1283;Gh_D05G2484;Gh_D07G0469;Gh_D07G2215;Gh_D08G1340;Gh_D09G0489;Gh_D09G0920;Gh_D09G0926;Gh_D11G1281;Gh_D12G0051;Gh_D12G2033;Gh_D12G2170;Gh_Sca016044G01
GO:0003700	sequence-specific DNA binding transcription factor activity	37/728	1838/70478	0.000148	0.262	molecular_function	Gh_A02G0033;Gh_A04G0016;Gh_A05G0164;Gh_A06G0536;Gh_A06G1923;Gh_A07G0404;Gh_A08G0587;Gh_A08G1059;Gh_A08G1440;Gh_A08G2189;Gh_A09G0901;Gh_A09G2126;Gh_A11G0685;Gh_A11G0926;Gh_A11G3022;Gh_A12G0337;Gh_A12G1061;Gh_A12G1062;Gh_A12G1953;Gh_A12G1991;Gh_A12G2280;Gh_A12G2425;Gh_D05G0228;Gh_D07G0469;Gh_D07G1471;Gh_D08G1340;Gh_D09G0489;Gh_D09G0926;Gh_D09G1705;Gh_D11G0802;Gh_D11G1068;Gh_D12G0328;Gh_D12G1184;Gh_…
GO:0001071	nucleic acid binding transcription factor activity	37/728	1838/70478	0.000148	0.262	molecular_function	Gh_A02G0033;Gh_A04G0016;Gh_A05G0164;Gh_A06G0536;Gh_A06G1923;Gh_A07G0404;Gh_A08G0587;Gh_A08G1059;Gh_A08G1440;Gh_A08G2189;Gh_A09G0901;Gh_A09G2126;Gh_A11G0685;Gh_A11G0926;Gh_A11G3022;Gh_A12G0337;Gh_A12G1061;Gh_A12G1062;Gh_A12G1953;Gh_A12G1991;Gh_A12G2280;Gh_A12G2425;Gh_D05G0228;Gh_D07G0469;Gh_D07G1471;Gh_D08G1340;Gh_D09G0489;Gh_D09G0926;Gh_D09G1705;Gh_D11G0802;Gh_D11G1068;Gh_D12G0328;Gh_D12G1184;Gh_…
GO:0009408	response to heat	14/728	421/70478	0.000152	0.269	biological_process	Gh_A03G1059;Gh_A05G0164;Gh_A06G0536;Gh_A07G1995;Gh_A08G0587;Gh_A08G2189;Gh_A13G0895;Gh_D02G1148;Gh_D02G1469;Gh_D03G1059;Gh_D05G0228;Gh_D07G2215;Gh_D12G0051;Gh_D13G1136
GO:0009862	systemic acquired resistance, salicylic acid mediated signaling pathway	10/728	230/70478	0.00016	0.283	biological_process	Gh_A03G0291;Gh_A05G0864;Gh_A05G2224;Gh_A06G1923;Gh_A12G2425;Gh_D03G1283;Gh_D05G2484;Gh_D09G0489;Gh_D12G2033;Gh_Sca016044G01
GO:0005667	transcription factor complex	39/728	1980/70478	0.000161	0.286	cellular_component	Gh_A02G0033;Gh_A04G0016;Gh_A05G0164;Gh_A06G0536;Gh_A06G1923;Gh_A07G0404;Gh_A07G2285;Gh_A08G0587;Gh_A08G1059;Gh_A08G1440;Gh_A08G2189;Gh_A09G0901;Gh_A09G2126;Gh_A11G0685;Gh_A11G0926;Gh_A11G3022;Gh_A12G0337;Gh_A12G1061;Gh_A12G1062;Gh_A12G1953;Gh_A12G1991;Gh_A12G2280;Gh_A12G2425;Gh_D03G0254;Gh_D05G0228;Gh_D07G0469;Gh_D07G1471;Gh_D08G1340;Gh_D09G0489;Gh_D09G0926;Gh_D09G1705;Gh_D11G0802;Gh_D11G1068;Gh_…
GO:1901568	fatty acid derivative metabolic process	4/728	29/70478	0.000218	0.387	biological_process	Gh_A02G1281;Gh_A05G2224;Gh_D05G2484;Gh_Sca016044G01
GO:0006690	icosanoid metabolic process	4/728	29/70478	0.000218	0.387	biological_process	Gh_A02G1281;Gh_A05G2224;Gh_D05G2484;Gh_Sca016044G01
GO:0045682	regulation of epidermis development	3/728	12/70478	0.000225	0.399	biological_process	Gh_A03G0291;Gh_A05G0864;Gh_D03G1283
GO:0009696	salicylic acid metabolic process	9/728	201/70478	0.000271	0.48	biological_process	Gh_A03G0291;Gh_A05G0864;Gh_A05G2224;Gh_A06G1923;Gh_D02G1148;Gh_D03G1283;Gh_D05G2484;Gh_D12G2033;Gh_Sca016044G01
GO:0009697	salicylic acid biosynthetic process	9/728	201/70478	0.000271	0.48	biological_process	Gh_A03G0291;Gh_A05G0864;Gh_A05G2224;Gh_A06G1923;Gh_D02G1148;Gh_D03G1283;Gh_D05G2484;Gh_D12G2033;Gh_Sca016044G01
GO:0019369	arachidonic acid metabolic process	3/728	13/70478	0.000291	0.515	biological_process	Gh_A05G2224;Gh_D05G2484;Gh_Sca016044G01
GO:0009978	allene oxide synthase activity	3/728	13/70478	0.000291	0.515	molecular_function	Gh_A05G2224;Gh_D05G2484;Gh_Sca016044G01
GO:0019373	epoxygenase P450 pathway	3/728	13/70478	0.000291	0.515	biological_process	Gh_A05G2224;Gh_D05G2484;Gh_Sca016044G01
GO:0050737	O-hydroxycinnamoyltransferase activity	2/728	3/70478	0.000317	0.563	molecular_function	Gh_A05G1005;Gh_D05G1123
GO:0047205	quinate O-hydroxycinnamoyltransferase activity	2/728	3/70478	0.000317	0.563	molecular_function	Gh_A05G1005;Gh_D05G1123
GO:0001716	L-amino-acid oxidase activity	2/728	3/70478	0.000317	0.563	molecular_function	Gh_A07G2022;Gh_D07G2242
GO:0009695	jasmonic acid biosynthetic process	8/728	164/70478	0.000332	0.588	biological_process	Gh_A05G2224;Gh_A05G3681;Gh_A06G1923;Gh_A09G0894;Gh_D02G1929;Gh_D05G2484;Gh_D09G0920;Gh_Sca016044G01
GO:0004462	lactoylglutathione lyase activity	4/728	33/70478	0.000364	0.645	molecular_function	Gh_A03G0248;Gh_D02G0329;Gh_D03G1321;Gh_D03G1322
GO:0097305	response to alcohol	17/728	630/70478	0.000372	0.66	biological_process	Gh_A03G0291;Gh_A04G1076;Gh_A05G0864;Gh_A06G1923;Gh_A07G1995;Gh_A08G1059;Gh_A09G0894;Gh_A09G0901;Gh_A12G1991;Gh_D02G1148;Gh_D03G1283;Gh_D07G2215;Gh_D08G1340;Gh_D09G0920;Gh_D09G0926;Gh_D12G0051;Gh_D12G2170
GO:0044092	negative regulation of molecular function	11/728	304/70478	0.000373	0.661	biological_process	Gh_A06G1961;Gh_A08G1555;Gh_A11G0926;Gh_A12G1061;Gh_A12G1062;Gh_D02G1437;Gh_D03G1031;Gh_D11G1068;Gh_D12G1184;Gh_D12G1185;Gh_Sca007330G01
GO:0031348	negative regulation of defense response	11/728	308/70478	0.000416	0.737	biological_process	Gh_A03G0291;Gh_A05G0864;Gh_A05G2224;Gh_A06G1923;Gh_A12G2425;Gh_D02G1148;Gh_D03G1283;Gh_D05G2484;Gh_D09G0489;Gh_D12G2033;Gh_Sca016044G01
GO:0022804	active transmembrane transporter activity	21/728	863/70478	0.000446	0.79	molecular_function	Gh_A02G1175;Gh_A07G0673;Gh_A07G1937;Gh_A08G0243;Gh_A08G1163;Gh_A11G0009;Gh_A11G2247;Gh_A13G0797;Gh_D01G1760;Gh_D02G1620;Gh_D03G0583;Gh_D03G0714;Gh_D03G1786;Gh_D05G0471;Gh_D05G1223;Gh_D07G0751;Gh_D07G1801;Gh_D08G0332;Gh_D10G0627;Gh_D11G2562;Gh_Sca078114G01
GO:0047484	regulation of response to osmotic stress	3/728	15/70478	0.000455	0.807	biological_process	Gh_A03G0291;Gh_A05G0864;Gh_D03G1283
GO:0009719	response to endogenous stimulus	31/728	1532/70478	0.000466	0.825	biological_process	Gh_A03G0291;Gh_A04G1076;Gh_A05G0864;Gh_A05G2224;Gh_A05G3681;Gh_A06G1923;Gh_A07G0404;Gh_A07G1995;Gh_A08G1059;Gh_A08G1440;Gh_A09G0894;Gh_A09G0901;Gh_A10G0763;Gh_A10G1592;Gh_A12G1991;Gh_A12G2425;Gh_D02G1148;Gh_D02G1929;Gh_D03G1283;Gh_D05G2484;Gh_D07G0469;Gh_D07G2215;Gh_D08G1340;Gh_D09G0489;Gh_D09G0920;Gh_D09G0926;Gh_D11G1281;Gh_D12G0051;Gh_D12G2033;Gh_D12G2170;Gh_Sca016044G01
GO:0003677	DNA binding	67/728	4174/70478	0.000475	0.842	molecular_function	Gh_A01G0267;Gh_A02G0033;Gh_A02G1415;Gh_A03G2087;Gh_A04G0016;Gh_A04G0921;Gh_A05G0164;Gh_A05G3310;Gh_A06G0536;Gh_A06G0610;Gh_A06G1395;Gh_A06G1396;Gh_A06G1923;Gh_A07G0404;Gh_A07G0547;Gh_A08G0587;Gh_A08G1059;Gh_A08G1106;Gh_A08G1440;Gh_A08G2189;Gh_A09G0901;Gh_A09G0913;Gh_A09G1956;Gh_A09G2126;Gh_A11G0685;Gh_A11G0926;Gh_A11G1492;Gh_A11G3022;Gh_A12G0337;Gh_A12G1061;Gh_A12G1062;Gh_A12G1407;Gh_A12G1953;Gh_…
GO:0048573	photoperiodism, flowering	9/728	219/70478	0.000506	0.896	biological_process	Gh_A10G2120;Gh_A11G0926;Gh_A12G1061;Gh_A12G1062;Gh_D05G0471;Gh_D06G2358;Gh_D11G1068;Gh_D12G1184;Gh_D12G1185
