# Supplementary material for: Genome-wide comparative transcriptome analysis of CMS-D2 and its maintainer and restorer lines in upland cotton
Source: BMC Genomics. 2017 Jun 8;18:454. doi: 10.1186/s12864-017-3841-0 (PMC5465541; doi:10.1186/s12864-017-3841-0)
Supplement: Supplementary file 7 — Information on the differentially expressed genes between B and R (XLS 61 kb) [file 12864_2017_3841_MOESM16_ESM.xls]

## Sheet: dZB3_vs_dZK3_SDE_gene.list.enri
Additional file 16. GO enrichment analysis of DEGs between A and R
id	description	ratio_in_study	ratio_in_pop	p_uncorrected	p_bonferroni	type	diff_genes
GO:0048571	long-day photoperiodism	8/456	26/70478	4.07e-12	5.68e-09	biological_process	Gh_A09G1502;Gh_A11G0926;Gh_A12G1061;Gh_A12G1062;Gh_D09G1513;Gh_D11G1068;Gh_D12G1184;Gh_D12G1185
GO:0043433	negative regulation of sequence-specific DNA binding transcription factor activity	6/456	11/70478	3.19e-11	4.45e-08	biological_process	Gh_A11G0926;Gh_A12G1061;Gh_A12G1062;Gh_D11G1068;Gh_D12G1184;Gh_D12G1185
GO:0048574	long-day photoperiodism, flowering	8/456	20/70478	3.27e-11	4.56e-08	biological_process	Gh_A09G1502;Gh_A11G0926;Gh_A12G1061;Gh_A12G1062;Gh_D09G1513;Gh_D11G1068;Gh_D12G1184;Gh_D12G1185
GO:0042754	negative regulation of circadian rhythm	6/456	6/70478	6.62e-11	9.24e-08	biological_process	Gh_A11G0926;Gh_A12G1061;Gh_A12G1062;Gh_D11G1068;Gh_D12G1184;Gh_D12G1185
GO:0044212	transcription regulatory region DNA binding	8/456	40/70478	1.85e-10	2.59e-07	molecular_function	Gh_A11G0926;Gh_A12G1061;Gh_A12G1062;Gh_A12G1407;Gh_D11G1068;Gh_D12G1184;Gh_D12G1185;Gh_D12G1525
GO:0001067	regulatory region nucleic acid binding	8/456	45/70478	5.05e-10	7.04e-07	molecular_function	Gh_A11G0926;Gh_A12G1061;Gh_A12G1062;Gh_A12G1407;Gh_D11G1068;Gh_D12G1184;Gh_D12G1185;Gh_D12G1525
GO:0000975	regulatory region DNA binding	8/456	45/70478	5.05e-10	7.04e-07	molecular_function	Gh_A11G0926;Gh_A12G1061;Gh_A12G1062;Gh_A12G1407;Gh_D11G1068;Gh_D12G1184;Gh_D12G1185;Gh_D12G1525
GO:0051090	regulation of sequence-specific DNA binding transcription factor activity	6/456	22/70478	4.85e-09	6.77e-06	biological_process	Gh_A11G0926;Gh_A12G1061;Gh_A12G1062;Gh_D11G1068;Gh_D12G1184;Gh_D12G1185
GO:0042752	regulation of circadian rhythm	9/456	85/70478	4.9e-09	6.83e-06	biological_process	Gh_A09G1502;Gh_A10G2120;Gh_A11G0926;Gh_A12G1061;Gh_A12G1062;Gh_D09G1513;Gh_D11G1068;Gh_D12G1184;Gh_D12G1185
GO:0042724	thiamine-containing compound biosynthetic process	5/456	16/70478	4.57e-08	6.37e-05	biological_process	Gh_A01G0581;Gh_A03G0420;Gh_A05G1432;Gh_D03G1125;Gh_D05G1605
GO:0009228	thiamine biosynthetic process	5/456	16/70478	4.57e-08	6.37e-05	biological_process	Gh_A01G0581;Gh_A03G0420;Gh_A05G1432;Gh_D03G1125;Gh_D05G1605
GO:0042723	thiamine-containing compound metabolic process	5/456	20/70478	1.59e-07	0.000221	biological_process	Gh_A01G0581;Gh_A03G0420;Gh_A05G1432;Gh_D03G1125;Gh_D05G1605
GO:0006772	thiamine metabolic process	5/456	20/70478	1.59e-07	0.000221	biological_process	Gh_A01G0581;Gh_A03G0420;Gh_A05G1432;Gh_D03G1125;Gh_D05G1605
GO:0009507	chloroplast	26/456	1256/70478	2.94e-07	0.000411	cellular_component	Gh_A03G1723;Gh_A05G2854;Gh_A07G2036;Gh_A09G2368;Gh_A09G2466;Gh_A11G0589;Gh_A11G1664;Gh_A12G0217;Gh_A12G0237;Gh_A12G0821;Gh_A12G2091;Gh_A12G2280;Gh_A13G1960;Gh_D01G0297;Gh_D05G1429;Gh_D05G3150;Gh_D08G1167;Gh_D09G1782;Gh_D11G0676;Gh_D12G0877;Gh_D13G2355;Gh_Sca007624G03;Gh_Sca007624G05;Gh_Sca010765G03;Gh_Sca011730G01;Gh_Sca017503G01
GO:0009536	plastid	26/456	1395/70478	2.03e-06	0.00284	cellular_component	Gh_A03G1723;Gh_A05G2854;Gh_A07G2036;Gh_A09G2368;Gh_A09G2466;Gh_A11G0589;Gh_A11G1664;Gh_A12G0217;Gh_A12G0237;Gh_A12G0821;Gh_A12G2091;Gh_A12G2280;Gh_A13G1960;Gh_D01G0297;Gh_D05G1429;Gh_D05G3150;Gh_D08G1167;Gh_D09G1782;Gh_D11G0676;Gh_D12G0877;Gh_D13G2355;Gh_Sca007624G03;Gh_Sca007624G05;Gh_Sca010765G03;Gh_Sca011730G01;Gh_Sca017503G01
GO:0019252	starch biosynthetic process	11/456	276/70478	2.31e-06	0.00322	biological_process	Gh_A01G1324;Gh_A03G0420;Gh_A03G1723;Gh_A06G0507;Gh_A09G2368;Gh_A13G1960;Gh_D03G1125;Gh_D06G0564;Gh_D08G1167;Gh_D09G1782;Gh_D13G2355
GO:0042549	photosystem II stabilization	3/456	5/70478	2.66e-06	0.00372	biological_process	Gh_A11G1738;Gh_D11G1897;Gh_Sca049676G01
GO:0003682	chromatin binding	19/456	843/70478	3.54e-06	0.00494	molecular_function	Gh_A03G2087;Gh_A07G0547;Gh_A07G2199;Gh_A07G2343;Gh_A08G1440;Gh_A11G0926;Gh_A12G1061;Gh_A12G1062;Gh_A12G2465;Gh_D03G1171;Gh_D05G2607;Gh_D07G0614;Gh_D07G0984;Gh_D10G1650;Gh_D11G1068;Gh_D12G1184;Gh_D12G1185;Gh_D12G2593;Gh_Sca044884G01
GO:0009639	response to red or far red light	14/456	491/70478	5.1e-06	0.00712	biological_process	Gh_A04G0538;Gh_A05G1616;Gh_A06G1466;Gh_A09G1502;Gh_A10G2120;Gh_A11G0926;Gh_A12G1061;Gh_A12G1062;Gh_D06G1799;Gh_D09G1513;Gh_D10G1650;Gh_D11G1068;Gh_D12G1184;Gh_D12G1185
GO:0009416	response to light stimulus	24/456	1300/70478	5.89e-06	0.00821	biological_process	Gh_A01G0922;Gh_A03G0120;Gh_A03G1059;Gh_A03G1416;Gh_A04G0538;Gh_A05G1616;Gh_A06G1466;Gh_A09G1502;Gh_A10G2120;Gh_A11G0926;Gh_A12G1061;Gh_A12G1062;Gh_A12G1407;Gh_A12G2280;Gh_D01G0964;Gh_D02G1469;Gh_D06G1799;Gh_D07G1030;Gh_D09G1513;Gh_D10G1650;Gh_D11G1068;Gh_D12G1184;Gh_D12G1185;Gh_D12G1525
GO:0018131	oxazole or thiazole biosynthetic process	3/456	7/70478	9.24e-06	0.0129	biological_process	Gh_A01G0581;Gh_A05G1432;Gh_D05G1605
GO:0046484	oxazole or thiazole metabolic process	3/456	7/70478	9.24e-06	0.0129	biological_process	Gh_A01G0581;Gh_A05G1432;Gh_D05G1605
GO:0052837	thiazole biosynthetic process	3/456	7/70478	9.24e-06	0.0129	biological_process	Gh_A01G0581;Gh_A05G1432;Gh_D05G1605
GO:0052838	thiazole metabolic process	3/456	7/70478	9.24e-06	0.0129	biological_process	Gh_A01G0581;Gh_A05G1432;Gh_D05G1605
GO:0000785	chromatin	18/456	848/70478	1.42e-05	0.0198	cellular_component	Gh_A03G2087;Gh_A07G0547;Gh_A07G2199;Gh_A07G2343;Gh_A11G0926;Gh_A12G1061;Gh_A12G1062;Gh_A12G2465;Gh_D03G1171;Gh_D05G2607;Gh_D07G0614;Gh_D07G0984;Gh_D10G1650;Gh_D11G1068;Gh_D12G1184;Gh_D12G1185;Gh_D12G2593;Gh_Sca044884G01
GO:0048573	photoperiodism, flowering	9/456	219/70478	1.5e-05	0.0209	biological_process	Gh_A09G1502;Gh_A10G2120;Gh_A11G0926;Gh_A12G1061;Gh_A12G1062;Gh_D09G1513;Gh_D11G1068;Gh_D12G1184;Gh_D12G1185
GO:0009628	response to abiotic stimulus	40/456	2996/70478	1.94e-05	0.0271	biological_process	Gh_A01G0922;Gh_A01G1324;Gh_A03G0120;Gh_A03G1059;Gh_A03G1416;Gh_A04G0538;Gh_A05G1616;Gh_A05G3593;Gh_A06G0536;Gh_A06G1466;Gh_A07G0597;Gh_A09G0637;Gh_A09G1502;Gh_A09G2368;Gh_A10G2120;Gh_A11G0926;Gh_A12G0130;Gh_A12G1061;Gh_A12G1062;Gh_A12G1407;Gh_A12G2280;Gh_A13G1960;Gh_D01G0964;Gh_D02G1469;Gh_D05G0228;Gh_D06G1799;Gh_D07G1030;Gh_D08G0923;Gh_D08G1167;Gh_D09G0638;Gh_D09G1513;Gh_D09G1782;Gh_D10G1650;Gh_…
GO:0009314	response to radiation	24/456	1403/70478	2.03e-05	0.0283	biological_process	Gh_A01G0922;Gh_A03G0120;Gh_A03G1059;Gh_A03G1416;Gh_A04G0538;Gh_A05G1616;Gh_A06G1466;Gh_A09G1502;Gh_A10G2120;Gh_A11G0926;Gh_A12G1061;Gh_A12G1062;Gh_A12G1407;Gh_A12G2280;Gh_D01G0964;Gh_D02G1469;Gh_D06G1799;Gh_D07G1030;Gh_D09G1513;Gh_D10G1650;Gh_D11G1068;Gh_D12G1184;Gh_D12G1185;Gh_D12G1525
GO:0009514	glyoxysome	3/456	9/70478	2.2e-05	0.0306	cellular_component	Gh_A03G0958;Gh_A07G0470;Gh_D07G0535
GO:0009648	photoperiodism	9/456	233/70478	2.45e-05	0.0341	biological_process	Gh_A09G1502;Gh_A10G2120;Gh_A11G0926;Gh_A12G1061;Gh_A12G1062;Gh_D09G1513;Gh_D11G1068;Gh_D12G1184;Gh_D12G1185
GO:0009250	glucan biosynthetic process	14/456	593/70478	4.09e-05	0.0571	biological_process	Gh_A01G1324;Gh_A01G1778;Gh_A02G1739;Gh_A03G0420;Gh_A03G1723;Gh_A06G0507;Gh_A09G2368;Gh_A13G1960;Gh_D03G1125;Gh_D03G1212;Gh_D06G0564;Gh_D08G1167;Gh_D09G1782;Gh_D13G2355
GO:0004474	malate synthase activity	2/456	2/70478	4.18e-05	0.0583	molecular_function	Gh_A07G0470;Gh_D07G0535
GO:0010260	organ senescence	6/456	108/70478	7.78e-05	0.109	biological_process	Gh_A06G1466;Gh_A11G2168;Gh_A12G1505;Gh_D06G1799;Gh_D11G2469;Gh_D12G2767
GO:0007568	aging	6/456	123/70478	0.000159	0.222	biological_process	Gh_A06G1466;Gh_A11G2168;Gh_A12G1505;Gh_D06G1799;Gh_D11G2469;Gh_D12G2767
GO:0006097	glyoxylate cycle	3/456	18/70478	0.000204	0.285	biological_process	Gh_A03G0958;Gh_A07G0470;Gh_D07G0535
GO:0050833	pyruvate transmembrane transporter activity	2/456	4/70478	0.000248	0.347	molecular_function	Gh_A06G0507;Gh_D06G0564
GO:0046863	ribulose-1,5-bisphosphate carboxylase/oxygenase activator activity	2/456	4/70478	0.000248	0.347	molecular_function	Gh_A06G1466;Gh_D06G1799
GO:0080041	ADP-ribose pyrophosphohydrolase activity	2/456	4/70478	0.000248	0.347	molecular_function	Gh_A03G0420;Gh_D03G1125
GO:0006849	plasma membrane pyruvate transport	2/456	4/70478	0.000248	0.347	biological_process	Gh_A06G0507;Gh_D06G0564
GO:0019144	ADP-sugar diphosphatase activity	2/456	4/70478	0.000248	0.347	molecular_function	Gh_A03G0420;Gh_D03G1125
GO:1901475	pyruvate transmembrane transport	2/456	4/70478	0.000248	0.347	biological_process	Gh_A06G0507;Gh_D06G0564
GO:0046933	proton-transporting ATP synthase activity, rotational mechanism	5/456	86/70478	0.000251	0.35	molecular_function	Gh_A03G1169;Gh_A13G2212;Gh_D06G0518;Gh_D08G1011;Gh_Sca078114G01
GO:0042548	regulation of photosynthesis, light reaction	3/456	21/70478	0.000328	0.458	biological_process	Gh_A11G1738;Gh_D11G1897;Gh_Sca049676G01
GO:0009501	amyloplast	3/456	21/70478	0.000328	0.458	cellular_component	Gh_A09G2368;Gh_D08G1167;Gh_D09G1782
GO:0043467	regulation of generation of precursor metabolites and energy	3/456	22/70478	0.000378	0.527	biological_process	Gh_A11G1738;Gh_D11G1897;Gh_Sca049676G01
GO:0009266	response to temperature stimulus	17/456	1023/70478	0.000445	0.62	biological_process	Gh_A01G1324;Gh_A03G1059;Gh_A03G1416;Gh_A06G0536;Gh_A07G0597;Gh_A09G1502;Gh_A11G0926;Gh_A12G0130;Gh_A12G1061;Gh_A12G1062;Gh_D02G1469;Gh_D05G0228;Gh_D09G1513;Gh_D10G1650;Gh_D11G1068;Gh_D12G1184;Gh_D12G1185
GO:0005215	transporter activity	33/456	2677/70478	0.000482	0.672	molecular_function	Gh_A01G0922;Gh_A02G1802;Gh_A03G1169;Gh_A03G1416;Gh_A06G0507;Gh_A06G1287;Gh_A07G0202;Gh_A09G1405;Gh_A11G0805;Gh_A11G2882;Gh_A13G2212;Gh_D01G0964;Gh_D01G2085;Gh_D02G1616;Gh_D04G0510;Gh_D04G1090;Gh_D05G1131;Gh_D05G2226;Gh_D05G3150;Gh_D06G0518;Gh_D06G0564;Gh_D06G0794;Gh_D06G1610;Gh_D07G0256;Gh_D07G0339;Gh_D07G0358;Gh_D08G1011;Gh_D09G1409;Gh_D09G2272;Gh_D10G0313;Gh_D10G2162;Gh_Sca005105G01;Gh_Sca07811…
GO:0006355	regulation of transcription, DNA-templated	59/456	5768/70478	0.000555	0.774	biological_process	Gh_A01G0419;Gh_A02G1563;Gh_A05G1044;Gh_A05G1616;Gh_A06G0536;Gh_A07G1811;Gh_A08G1440;Gh_A09G0637;Gh_A09G1502;Gh_A09G1956;Gh_A11G0906;Gh_A11G0926;Gh_A11G2168;Gh_A12G1061;Gh_A12G1062;Gh_A12G1407;Gh_A12G1505;Gh_A12G1670;Gh_A12G2280;Gh_D04G1229;Gh_D05G0228;Gh_D05G1137;Gh_D05G1158;Gh_D05G1161;Gh_D08G0923;Gh_D09G0638;Gh_D09G1513;Gh_D09G2161;Gh_D10G1339;Gh_D10G1650;Gh_D11G0743;Gh_D11G1068;Gh_D11G2469;Gh_…
GO:0051536	iron-sulfur cluster binding	8/456	284/70478	0.000582	0.813	molecular_function	Gh_A03G0420;Gh_A03G1416;Gh_A05G3593;Gh_A08G2526;Gh_D02G2126;Gh_D03G1125;Gh_D08G2762;Gh_D12G0877
GO:0051540	metal cluster binding	8/456	284/70478	0.000582	0.813	molecular_function	Gh_A03G0420;Gh_A03G1416;Gh_A05G3593;Gh_A08G2526;Gh_D02G2126;Gh_D03G1125;Gh_D08G2762;Gh_D12G0877
GO:0045764	positive regulation of cellular amino acid metabolic process	2/456	6/70478	0.000616	0.859	biological_process	Gh_A01G0922;Gh_D01G0964
GO:0033240	positive regulation of cellular amine metabolic process	2/456	6/70478	0.000616	0.859	biological_process	Gh_A01G0922;Gh_D01G0964
GO:0090358	positive regulation of tryptophan metabolic process	2/456	6/70478	0.000616	0.859	biological_process	Gh_A01G0922;Gh_D01G0964
