# Supplementary material for: Genome-wide comparative transcriptome analysis of CMS-D2 and its maintainer and restorer lines in upland cotton
Source: BMC Genomics. 2017 Jun 8;18:454. doi: 10.1186/s12864-017-3841-0 (PMC5465541; doi:10.1186/s12864-017-3841-0)
Supplement: Supplementary file 8 — Information on the differentially expressed genes between A and R (XLS 63 kb) [file 12864_2017_3841_MOESM17_ESM.xls]

## Sheet: dB3_vs_dZK3_SDE_gene.list.enric
Additional file 17. GO enrichment analysis of DEGs between B and R
id	description	ratio_in_study	ratio_in_pop	p_uncorrected	p_bonferroni	type	diff_genes
GO:0046423	allene-oxide cyclase activity	5/918	5/70478	3.71e-10	7.37e-07	molecular_function	Gh_A08G0315;Gh_A08G0317;Gh_D08G0412;Gh_D08G0413;Gh_D08G0415
GO:0009611	response to wounding	16/918	225/70478	5.77e-08	0.000115	biological_process	Gh_A05G2224;Gh_A05G3681;Gh_A06G0085;Gh_A07G1995;Gh_A08G1059;Gh_A10G0580;Gh_D02G1202;Gh_D02G1929;Gh_D05G1123;Gh_D05G1916;Gh_D05G2484;Gh_D07G2215;Gh_D08G1340;Gh_D10G0627;Gh_Sca005188G01;Gh_Sca016044G01
GO:0016491	oxidoreductase activity	98/918	4389/70478	2.84e-07	0.000564	molecular_function	Gh_A01G0565;Gh_A01G1736;Gh_A01G1737;Gh_A01G2012;Gh_A01G2141;Gh_A02G0542;Gh_A02G1466;Gh_A03G0182;Gh_A03G0634;Gh_A03G0969;Gh_A03G2006;Gh_A04G0434;Gh_A04G0970;Gh_A05G1244;Gh_A05G1631;Gh_A05G1635;Gh_A05G1705;Gh_A05G2224;Gh_A05G3508;Gh_A05G3743;Gh_A06G1391;Gh_A07G2022;Gh_A08G0460;Gh_A08G1292;Gh_A08G1366;Gh_A08G1827;Gh_A08G1863;Gh_A08G1908;Gh_A08G1950;Gh_A08G1957;Gh_A09G0894;Gh_A09G1283;Gh_A09G1729;Gh_…
GO:0009975	cyclase activity	5/918	15/70478	9.99e-07	0.00199	molecular_function	Gh_A08G0315;Gh_A08G0317;Gh_D08G0412;Gh_D08G0413;Gh_D08G0415
GO:0090447	glycerol-3-phosphate 2-O-acyltransferase activity	4/918	8/70478	1.92e-06	0.00382	molecular_function	Gh_A09G1528;Gh_D09G1546;Gh_D12G0839;Gh_D13G2519
GO:0080110	sporopollenin biosynthetic process	4/918	9/70478	3.42e-06	0.0068	biological_process	Gh_A03G1091;Gh_A12G0367;Gh_A12G1506;Gh_D12G2768
GO:0009753	response to jasmonic acid	18/918	392/70478	5.34e-06	0.0106	biological_process	Gh_A05G0864;Gh_A05G1631;Gh_A05G2224;Gh_A05G3681;Gh_A07G1995;Gh_A08G1059;Gh_A09G0894;Gh_D02G1773;Gh_D02G1929;Gh_D05G1916;Gh_D05G2484;Gh_D06G1799;Gh_D07G2215;Gh_D08G1340;Gh_D09G0489;Gh_D09G0920;Gh_Sca005188G01;Gh_Sca016044G01
GO:0020037	heme binding	30/918	929/70478	7.32e-06	0.0145	molecular_function	Gh_A01G2012;Gh_A02G0542;Gh_A02G1466;Gh_A03G2006;Gh_A05G1635;Gh_A05G1705;Gh_A05G2224;Gh_A05G3508;Gh_A08G1950;Gh_A09G0894;Gh_A10G0135;Gh_A12G1506;Gh_A13G2003;Gh_D01G0112;Gh_D01G0714;Gh_D03G0436;Gh_D05G1817;Gh_D05G1893;Gh_D05G1894;Gh_D05G2484;Gh_D05G2983;Gh_D06G0104;Gh_D08G1725;Gh_D08G2330;Gh_D09G0920;Gh_D10G2555;Gh_D12G2768;Gh_D13G2402;Gh_Sca010858G01;Gh_Sca016044G01
GO:0046487	glyoxylate metabolic process	10/918	136/70478	1.3e-05	0.0259	biological_process	Gh_A03G0182;Gh_A03G0958;Gh_A07G0470;Gh_A09G0629;Gh_A09G2467;Gh_A11G1509;Gh_D03G1402;Gh_D07G0535;Gh_D11G2013;Gh_Sca109281G01
GO:0016984	ribulose-bisphosphate carboxylase activity	5/918	25/70478	1.59e-05	0.0316	molecular_function	Gh_A03G0182;Gh_A09G2467;Gh_A11G1509;Gh_D03G1402;Gh_Sca109281G01
GO:0048658	anther wall tapetum development	3/918	6/70478	4.28e-05	0.085	biological_process	Gh_A10G0164;Gh_A12G0337;Gh_D12G0328
GO:0010334	sesquiterpene synthase activity	4/918	16/70478	4.59e-05	0.0913	molecular_function	Gh_A04G1295;Gh_D05G3506;Gh_D05G3507;Gh_D05G3508
GO:0047461	(+)-delta-cadinene synthase activity	4/918	16/70478	4.59e-05	0.0913	molecular_function	Gh_A04G1295;Gh_D05G3506;Gh_D05G3507;Gh_D05G3508
GO:0022804	active transmembrane transporter activity	27/918	863/70478	4.67e-05	0.0929	molecular_function	Gh_A02G1175;Gh_A03G1169;Gh_A04G1272;Gh_A07G0673;Gh_A08G1163;Gh_A08G1827;Gh_A10G0580;Gh_A11G0009;Gh_A11G0113;Gh_A11G2247;Gh_A12G1196;Gh_A13G0797;Gh_A13G2212;Gh_D02G1202;Gh_D02G1555;Gh_D03G0714;Gh_D03G1786;Gh_D05G0471;Gh_D05G1131;Gh_D05G1223;Gh_D06G0518;Gh_D07G0751;Gh_D08G1445;Gh_D08G2187;Gh_D10G0627;Gh_D11G0006;Gh_D11G2562
GO:0009867	jasmonic acid mediated signaling pathway	14/918	301/70478	5.01e-05	0.0996	biological_process	Gh_A05G0864;Gh_A05G2224;Gh_A07G1995;Gh_A09G0894;Gh_D02G1773;Gh_D02G1929;Gh_D05G1916;Gh_D05G2484;Gh_D06G1799;Gh_D07G2215;Gh_D09G0489;Gh_D09G0920;Gh_Sca005188G01;Gh_Sca016044G01
GO:0071395	cellular response to jasmonic acid stimulus	14/918	301/70478	5.01e-05	0.0996	biological_process	Gh_A05G0864;Gh_A05G2224;Gh_A07G1995;Gh_A09G0894;Gh_D02G1773;Gh_D02G1929;Gh_D05G1916;Gh_D05G2484;Gh_D06G1799;Gh_D07G2215;Gh_D09G0489;Gh_D09G0920;Gh_Sca005188G01;Gh_Sca016044G01
GO:0016860	intramolecular oxidoreductase activity	8/918	100/70478	5.21e-05	0.104	molecular_function	Gh_A01G0565;Gh_A01G1602;Gh_A08G0315;Gh_A08G0317;Gh_D01G1856;Gh_D08G0412;Gh_D08G0413;Gh_D08G0415
GO:0048492	ribulose bisphosphate carboxylase complex	5/918	33/70478	6.5e-05	0.129	cellular_component	Gh_A03G0182;Gh_A09G2467;Gh_A11G1509;Gh_D03G1402;Gh_Sca109281G01
GO:0009573	chloroplast ribulose bisphosphate carboxylase complex	5/918	33/70478	6.5e-05	0.129	cellular_component	Gh_A03G0182;Gh_A09G2467;Gh_A11G1509;Gh_D03G1402;Gh_Sca109281G01
GO:0010363	regulation of plant-type hypersensitive response	16/918	394/70478	7.54e-05	0.15	biological_process	Gh_A05G0864;Gh_A05G2224;Gh_A05G2973;Gh_A07G1995;Gh_A10G0580;Gh_D02G1773;Gh_D02G1929;Gh_D05G1123;Gh_D05G1916;Gh_D05G2484;Gh_D06G1799;Gh_D07G2215;Gh_D09G0489;Gh_D10G0627;Gh_Sca005188G01;Gh_Sca016044G01
GO:0006097	glyoxylate cycle	4/918	18/70478	7.57e-05	0.15	biological_process	Gh_A03G0958;Gh_A07G0470;Gh_A09G0629;Gh_D07G0535
GO:0045088	regulation of innate immune response	17/918	437/70478	7.7e-05	0.153	biological_process	Gh_A05G0864;Gh_A05G2224;Gh_A05G2973;Gh_A07G1995;Gh_A10G0580;Gh_D02G1773;Gh_D02G1929;Gh_D05G1123;Gh_D05G1916;Gh_D05G2484;Gh_D06G1799;Gh_D07G2215;Gh_D09G0489;Gh_D10G0627;Gh_D11G1158;Gh_Sca005188G01;Gh_Sca016044G01
GO:0050776	regulation of immune response	17/918	438/70478	7.92e-05	0.157	biological_process	Gh_A05G0864;Gh_A05G2224;Gh_A05G2973;Gh_A07G1995;Gh_A10G0580;Gh_D02G1773;Gh_D02G1929;Gh_D05G1123;Gh_D05G1916;Gh_D05G2484;Gh_D06G1799;Gh_D07G2215;Gh_D09G0489;Gh_D10G0627;Gh_D11G1158;Gh_Sca005188G01;Gh_Sca016044G01
GO:0005992	trehalose biosynthetic process	6/918	56/70478	8.96e-05	0.178	biological_process	Gh_A02G1381;Gh_A05G1280;Gh_D02G1362;Gh_D03G0343;Gh_D05G3263;Gh_D12G1978
GO:0002682	regulation of immune system process	17/918	446/70478	9.84e-05	0.196	biological_process	Gh_A05G0864;Gh_A05G2224;Gh_A05G2973;Gh_A07G1995;Gh_A10G0580;Gh_D02G1773;Gh_D02G1929;Gh_D05G1123;Gh_D05G1916;Gh_D05G2484;Gh_D06G1799;Gh_D07G2215;Gh_D09G0489;Gh_D10G0627;Gh_D11G1158;Gh_Sca005188G01;Gh_Sca016044G01
GO:0031347	regulation of defense response	21/918	632/70478	0.000111	0.221	biological_process	Gh_A05G0070;Gh_A05G0864;Gh_A05G2224;Gh_A05G2973;Gh_A07G1995;Gh_A10G0580;Gh_D02G1773;Gh_D02G1929;Gh_D05G1123;Gh_D05G1916;Gh_D05G2484;Gh_D06G1799;Gh_D07G2215;Gh_D09G0489;Gh_D09G2250;Gh_D10G0627;Gh_D10G1650;Gh_D11G1158;Gh_D12G1850;Gh_Sca005188G01;Gh_Sca016044G01
GO:0046906	tetrapyrrole binding	30/918	1074/70478	0.000114	0.226	molecular_function	Gh_A01G2012;Gh_A02G0542;Gh_A02G1466;Gh_A03G2006;Gh_A05G1635;Gh_A05G1705;Gh_A05G2224;Gh_A05G3508;Gh_A08G1950;Gh_A09G0894;Gh_A10G0135;Gh_A12G1506;Gh_A13G2003;Gh_D01G0112;Gh_D01G0714;Gh_D03G0436;Gh_D05G1817;Gh_D05G1893;Gh_D05G1894;Gh_D05G2484;Gh_D05G2983;Gh_D06G0104;Gh_D08G1725;Gh_D08G2330;Gh_D09G0920;Gh_D10G2555;Gh_D12G2768;Gh_D13G2402;Gh_Sca010858G01;Gh_Sca016044G01
GO:0018685	alkane 1-monooxygenase activity	4/918	20/70478	0.000117	0.233	molecular_function	Gh_A09G0894;Gh_A12G1506;Gh_D09G0920;Gh_D12G2768
GO:0050734	hydroxycinnamoyltransferase activity	3/918	8/70478	0.000117	0.234	molecular_function	Gh_A10G0624;Gh_D05G1123;Gh_D10G0775
GO:0004497	monooxygenase activity	24/918	761/70478	0.000127	0.253	molecular_function	Gh_A03G0182;Gh_A03G2006;Gh_A05G1705;Gh_A05G2224;Gh_A05G3508;Gh_A09G0894;Gh_A09G2467;Gh_A10G0135;Gh_A11G1509;Gh_A12G1506;Gh_D01G0714;Gh_D03G0436;Gh_D03G1402;Gh_D05G1893;Gh_D05G1894;Gh_D05G2484;Gh_D05G2983;Gh_D06G0104;Gh_D08G1725;Gh_D09G0920;Gh_D10G2555;Gh_D12G2768;Gh_Sca016044G01;Gh_Sca109281G01
GO:0010941	regulation of cell death	17/918	457/70478	0.000132	0.262	biological_process	Gh_A05G0864;Gh_A05G2224;Gh_A05G2973;Gh_A07G1995;Gh_A10G0580;Gh_D02G1773;Gh_D02G1929;Gh_D05G1123;Gh_D05G1916;Gh_D05G2484;Gh_D06G1799;Gh_D07G2215;Gh_D09G0489;Gh_D10G0627;Gh_D12G1850;Gh_Sca005188G01;Gh_Sca016044G01
GO:0006612	protein targeting to membrane	16/918	414/70478	0.000133	0.265	biological_process	Gh_A05G0864;Gh_A05G2224;Gh_A05G2973;Gh_A07G1995;Gh_A10G0580;Gh_D02G1773;Gh_D02G1929;Gh_D05G1123;Gh_D05G1916;Gh_D05G2484;Gh_D06G1799;Gh_D07G2215;Gh_D09G0489;Gh_D10G0627;Gh_Sca005188G01;Gh_Sca016044G01
GO:0016713	oxidoreductase activity, acting on paired donors, with incorporation or reduction of molecular oxygen, reduced iron-sulfur protein as one donor, and incorporation of one atom of oxygen	4/918	21/70478	0.000143	0.285	molecular_function	Gh_A09G0894;Gh_A12G1506;Gh_D09G0920;Gh_D12G2768
GO:0080135	regulation of cellular response to stress	16/918	417/70478	0.000145	0.288	biological_process	Gh_A05G0864;Gh_A05G2224;Gh_A05G2973;Gh_A07G1995;Gh_A10G0580;Gh_D02G1773;Gh_D02G1929;Gh_D05G1123;Gh_D05G1916;Gh_D05G2484;Gh_D06G1799;Gh_D07G2215;Gh_D09G0489;Gh_D10G0627;Gh_Sca005188G01;Gh_Sca016044G01
GO:0005991	trehalose metabolic process	6/918	62/70478	0.000159	0.316	biological_process	Gh_A02G1381;Gh_A05G1280;Gh_D02G1362;Gh_D03G0343;Gh_D05G3263;Gh_D12G1978
GO:0047632	agmatine deiminase activity	2/918	2/70478	0.000169	0.337	molecular_function	Gh_A07G0511;Gh_D07G0581
GO:0004668	protein-arginine deiminase activity	2/918	2/70478	0.000169	0.337	molecular_function	Gh_A07G0511;Gh_D07G0581
GO:0050242	pyruvate, phosphate dikinase activity	2/918	2/70478	0.000169	0.337	molecular_function	Gh_A10G0948;Gh_D10G1617
GO:0004474	malate synthase activity	2/918	2/70478	0.000169	0.337	molecular_function	Gh_A07G0470;Gh_D07G0535
GO:1901140	p-coumaryl alcohol transport	2/918	2/70478	0.000169	0.337	biological_process	Gh_A10G0580;Gh_D10G0627
GO:0009514	glyoxysome	3/918	9/70478	0.000174	0.347	cellular_component	Gh_A03G0958;Gh_A07G0470;Gh_D07G0535
GO:0001676	long-chain fatty acid metabolic process	5/918	41/70478	0.000188	0.375	biological_process	Gh_A03G1091;Gh_A05G2224;Gh_A10G0978;Gh_D05G2484;Gh_Sca016044G01
GO:0044550	secondary metabolite biosynthetic process	14/918	349/70478	0.000235	0.467	biological_process	Gh_A05G0864;Gh_A05G2224;Gh_A08G1366;Gh_A10G0580;Gh_A10G0624;Gh_A12G0367;Gh_A12G2643;Gh_D05G1123;Gh_D05G2484;Gh_D06G0758;Gh_D07G1636;Gh_D10G0627;Gh_D10G0775;Gh_Sca016044G01
GO:0008061	chitin binding	4/918	25/70478	0.000291	0.578	molecular_function	Gh_A09G2318;Gh_A09G2323;Gh_D09G2016;Gh_D09G2020
GO:0090150	establishment of protein localization to membrane	16/918	444/70478	0.000291	0.579	biological_process	Gh_A05G0864;Gh_A05G2224;Gh_A05G2973;Gh_A07G1995;Gh_A10G0580;Gh_D02G1773;Gh_D02G1929;Gh_D05G1123;Gh_D05G1916;Gh_D05G2484;Gh_D06G1799;Gh_D07G2215;Gh_D09G0489;Gh_D10G0627;Gh_Sca005188G01;Gh_Sca016044G01
GO:0043067	regulation of programmed cell death	16/918	445/70478	0.000299	0.594	biological_process	Gh_A05G0864;Gh_A05G2224;Gh_A05G2973;Gh_A07G1995;Gh_A10G0580;Gh_D02G1773;Gh_D02G1929;Gh_D05G1123;Gh_D05G1916;Gh_D05G2484;Gh_D06G1799;Gh_D07G2215;Gh_D09G0489;Gh_D10G0627;Gh_Sca005188G01;Gh_Sca016044G01
GO:0055114	oxidation-reduction process	94/918	4985/70478	0.000349	0.693	biological_process	Gh_A01G0565;Gh_A01G1736;Gh_A01G1737;Gh_A01G2012;Gh_A01G2141;Gh_A02G0542;Gh_A02G1466;Gh_A03G0182;Gh_A03G0634;Gh_A03G0969;Gh_A03G2006;Gh_A04G0434;Gh_A04G0970;Gh_A05G1244;Gh_A05G1631;Gh_A05G1635;Gh_A05G1705;Gh_A05G2224;Gh_A05G3508;Gh_A05G3743;Gh_A06G1391;Gh_A07G1529;Gh_A07G2022;Gh_A08G0460;Gh_A08G1292;Gh_A08G1366;Gh_A08G1827;Gh_A08G1863;Gh_A08G1908;Gh_A08G1950;Gh_A08G1957;Gh_A09G0894;Gh_A09G1283;Gh_…
GO:0010333	terpene synthase activity	6/918	72/70478	0.000362	0.719	molecular_function	Gh_A04G1295;Gh_A10G2071;Gh_D05G3506;Gh_D05G3507;Gh_D05G3508;Gh_D09G0305
GO:0080134	regulation of response to stress	21/918	679/70478	0.000422	0.839	biological_process	Gh_A05G0070;Gh_A05G0864;Gh_A05G2224;Gh_A05G2973;Gh_A07G1995;Gh_A10G0580;Gh_D02G1773;Gh_D02G1929;Gh_D05G1123;Gh_D05G1916;Gh_D05G2484;Gh_D06G1799;Gh_D07G2215;Gh_D09G0489;Gh_D09G2250;Gh_D10G0627;Gh_D10G1650;Gh_D11G1158;Gh_D12G1850;Gh_Sca005188G01;Gh_Sca016044G01
GO:0009751	response to salicylic acid	14/918	373/70478	0.000457	0.908	biological_process	Gh_A05G0070;Gh_A05G0864;Gh_A05G2224;Gh_A07G1995;Gh_A10G0978;Gh_D02G1773;Gh_D02G1929;Gh_D05G1916;Gh_D05G2484;Gh_D06G1799;Gh_D07G2215;Gh_D09G0489;Gh_Sca005188G01;Gh_Sca016044G01
