# Supplementary material for: Genome-wide comparative transcriptome analysis of CMS-D2 and its maintainer and restorer lines in upland cotton
Source: BMC Genomics. 2017 Jun 8;18:454. doi: 10.1186/s12864-017-3841-0 (PMC5465541; doi:10.1186/s12864-017-3841-0)
Supplement: Supplementary file 9 — GO analysis of DEGs between B and A (XLS 90 kb) [file 12864_2017_3841_MOESM18_ESM.xls]

## Sheet: dB3_vs_dZB3_SDE_gene.list.kegg_
Additional file 18. KEGG enrichment analysis of DEGs between B and A
Term	Id	Sample number	Background number	P-Value	Corrected P-Value	Genes	typeII	typeI
Circadian rhythm - plant	ko04712	12	135	7.41373e-07	0.000133447	Gh_A12G1407|Gh_D11G1068|Gh_A11G0142|Gh_A11G0920|Gh_A11G0926|Gh_D12G1525|Gh_A12G1061|Gh_A12G1062|Gh_D12G1185|Gh_D12G1184|Gh_D11G0156|Gh_Sca013634G01	Environmental adaptation	Organismal Systems
alpha-Linolenic acid metabolism	ko00592	10	126	1.56106e-05	0.00140496	Gh_D08G0414|Gh_A02G0862|Gh_D02G0989|Gh_A10G0763|Gh_D05G2484|Gh_A05G2224|Gh_Sca016044G01|Gh_A08G0316|Gh_A08G0315|Gh_A08G0314	Lipid metabolism	Metabolism
Sesquiterpenoid and triterpenoid biosynthesis	ko00909	6	59	0.000232908	0.0139745	Gh_A04G1093|Gh_D05G3508|Gh_A04G1295|Gh_A04G1296|Gh_D05G3507|Gh_D05G3506	Metabolism of terpenoids and polyketides	Metabolism
Phenylpropanoid biosynthesis	ko00940	14	382	0.000997789	0.0449005	Gh_A06G0620|Gh_A01G2012|Gh_A02G1466|Gh_D05G1140|Gh_D05G1123|Gh_D08G2330|Gh_A05G1005|Gh_A05G1022|Gh_D05G1817|Gh_A02G0542|Gh_A03G1091|Gh_A05G1635|Gh_A08G1950|Gh_D01G0112	Biosynthesis of other secondary metabolites	Metabolism
NOD-like receptor signaling pathway	ko04621	5	63	0.00216935	0.0650804	Gh_D03G1421|Gh_A05G0864|Gh_A03G0164|Gh_A03G0291|Gh_D03G1283	Immune system	Organismal Systems
Retrograde endocannabinoid signaling	ko04723	4	46	0.00444585	0.110011	Gh_A05G0864|Gh_D09G0141|Gh_A03G0291|Gh_D03G1283	Nervous system	Organismal Systems
MAPK signaling pathway - yeast	ko04011	3	23	0.00488938	0.110011	Gh_D03G1322|Gh_D03G1321|Gh_A03G0248	Signal transduction	Environmental Information Processing
Estrogen signaling pathway	ko04915	6	114	0.00558149	0.11163	Gh_D03G1421|Gh_A10G1940|Gh_D03G1283|Gh_A03G0291|Gh_A03G0164|Gh_A05G0864	Endocrine system	Organismal Systems
Thiamine metabolism	ko00730	3	26	0.00667154	0.120088	Gh_A03G0420|Gh_A08G0193|Gh_D03G1125	Metabolism of cofactors and vitamins	Metabolism
Phenylalanine metabolism	ko00360	10	292	0.00784086	0.128305	Gh_A06G0620|Gh_A01G2012|Gh_A02G1466|Gh_D08G2330|Gh_D05G1817|Gh_A02G0542|Gh_A03G1091|Gh_A05G1635|Gh_A08G1950|Gh_D01G0112	Amino acid metabolism	Metabolism
Aldosterone-regulated sodium reabsorption	ko04960	3	29	0.00879313	0.131897	Gh_A05G0864|Gh_A03G0291|Gh_D03G1283	Excretory system	Organismal Systems
MAPK signaling pathway - fly	ko04013	3	34	0.0131165	0.181613	Gh_A05G0864|Gh_A03G0291|Gh_D03G1283	Signal transduction	Environmental Information Processing
Cholinergic synapse	ko04725	3	38	0.017306	0.184565	Gh_A05G0864|Gh_A03G0291|Gh_D03G1283	Nervous system	Organismal Systems
Serotonergic synapse	ko04726	3	38	0.017306	0.184565	Gh_A05G0864|Gh_A03G0291|Gh_D03G1283	Nervous system	Organismal Systems
Circadian entrainment	ko04713	3	39	0.0184565	0.184565	Gh_A05G0864|Gh_A03G0291|Gh_D03G1283	Environmental adaptation	Organismal Systems
Dorso-ventral axis formation	ko04320	3	39	0.0184565	0.184565	Gh_A05G0864|Gh_A03G0291|Gh_D03G1283	Development	Organismal Systems
Glutathione metabolism	ko00480	8	244	0.0206225	0.189918	Gh_D09G1520|Gh_A02G1281|Gh_D02G0329|Gh_D13G2402|Gh_D11G2613|Gh_D09G1595|Gh_A09G1509|Gh_D04G0767	Metabolism of other amino acids	Metabolism
Antigen processing and presentation	ko04612	6	155	0.0214399	0.189918	Gh_D03G1421|Gh_A12G1988|Gh_A10G1940|Gh_D12G2167|Gh_A08G1554|Gh_A03G0164	Immune system	Organismal Systems
Prolactin signaling pathway	ko04917	3	42	0.0221571	0.189918	Gh_A05G0864|Gh_A03G0291|Gh_D03G1283	Endocrine system	Organismal Systems
TNF signaling pathway	ko04668	3	50	0.0338504	0.243723	Gh_A05G0864|Gh_A03G0291|Gh_D03G1283	Signal transduction	Environmental Information Processing
ErbB signaling pathway	ko04012	3	53	0.0389123	0.26263	Gh_A05G0864|Gh_A03G0291|Gh_D03G1283	Signal transduction	Environmental Information Processing
Progesterone-mediated oocyte maturation	ko04914	5	135	0.0401339	0.26263	Gh_D03G1421|Gh_A05G0864|Gh_A03G0164|Gh_A03G0291|Gh_D03G1283	Endocrine system	Organismal Systems
Thyroid hormone synthesis	ko04918	3	55	0.0424881	0.26263	Gh_A13G0895|Gh_D13G1136|Gh_D09G1595	Endocrine system	Organismal Systems
Photosynthesis - antenna proteins	ko00196	3	58	0.0481488	0.26263	Gh_A05G1261|Gh_D05G1429|Gh_D01G2232	Energy metabolism	Metabolism
Monoterpenoid biosynthesis	ko00902	2	27	0.0569405	0.289101	Gh_A10G2071|Gh_D10G2032	Metabolism of terpenoids and polyketides	Metabolism
Melanogenesis	ko04916	3	63	0.0583553	0.289101	Gh_A05G0864|Gh_A03G0291|Gh_D03G1283	Endocrine system	Organismal Systems
Glycosphingolipid biosynthesis - globo series	ko00603	2	28	0.0604834	0.289101	Gh_A06G1107|Gh_A10G1592	Glycan biosynthesis and metabolism	Metabolism
Protein processing in endoplasmic reticulum	ko04141	15	704	0.0610324	0.289101	Gh_D03G1421|Gh_D10G0120|Gh_D08G1839|Gh_A10G1940|Gh_D06G2326|Gh_D02G0622|Gh_A05G2348|Gh_A02G1377|Gh_A08G0919|Gh_A01G1602|Gh_A03G0164|Gh_A13G0895|Gh_D05G1206|Gh_D08G1123|Gh_D13G1136	Folding, sorting and degradation	Genetic Information Processing
Long-term depression	ko04730	3	70	0.0741926	0.331442	Gh_A05G0864|Gh_A03G0291|Gh_D03G1283	Nervous system	Organismal Systems
Glycerolipid metabolism	ko00561	5	163	0.0753599	0.331442	Gh_A09G1528|Gh_A10G1592|Gh_A04G0765|Gh_D13G2519|Gh_D09G1546	Lipid metabolism	Metabolism
Tropane, piperidine and pyridine alkaloid biosynthesis	ko00960	3	72	0.0790328	0.331442	Gh_D09G1448|Gh_A13G1972|Gh_A09G1439	Biosynthesis of other secondary metabolites	Metabolism
Fc epsilon RI signaling pathway	ko04664	3	72	0.0790328	0.331442	Gh_A05G0864|Gh_A03G0291|Gh_D03G1283	Immune system	Organismal Systems
Stilbenoid, diarylheptanoid and gingerol biosynthesis	ko00945	3	73	0.0815034	0.331442	Gh_D05G1123|Gh_A06G0620|Gh_A05G1005	Biosynthesis of other secondary metabolites	Metabolism
Vascular smooth muscle contraction	ko04270	3	75	0.0865432	0.331442	Gh_A05G0864|Gh_A03G0291|Gh_D03G1283	Circulatory system	Organismal Systems
Cutin, suberine and wax biosynthesis	ko00073	3	75	0.0865432	0.331442	Gh_A06G1391|Gh_A10G0624|Gh_D10G0775	Lipid metabolism	Metabolism
T cell receptor signaling pathway	ko04660	3	75	0.0865432	0.331442	Gh_A05G0864|Gh_A03G0291|Gh_D03G1283	Immune system	Organismal Systems
Chemokine signaling pathway	ko04062	3	76	0.0891116	0.334168	Gh_A05G0864|Gh_A03G0291|Gh_D03G1283	Immune system	Organismal Systems
Arginine and proline metabolism	ko00330	6	235	0.10523	0.384364	Gh_A04G1054|Gh_D04G1632|Gh_D07G0581|Gh_D07G1777|Gh_D11G2613|Gh_A07G1589	Amino acid metabolism	Metabolism
Carbon fixation in photosynthetic organisms	ko00710	6	236	0.106768	0.384364	Gh_A10G0948|Gh_D12G2033|Gh_D10G1617|Gh_D03G1402|Gh_A03G0182|Gh_A04G1076	Energy metabolism	Metabolism
Drug metabolism - cytochrome P450	ko00982	4	138	0.122809	0.409664	Gh_A09G1509|Gh_D02G0329|Gh_D09G1520|Gh_A01G1605	Xenobiotics biodegradation and metabolism	Metabolism
Nicotinate and nicotinamide metabolism	ko00760	2	44	0.125523	0.409664	Gh_A07G2022|Gh_D07G2242	Metabolism of cofactors and vitamins	Metabolism
Arachidonic acid metabolism	ko00590	2	44	0.125523	0.409664	Gh_A02G1281|Gh_D09G1595	Lipid metabolism	Metabolism
MAPK signaling pathway	ko04010	4	141	0.129727	0.409664	Gh_A05G0864|Gh_A10G1940|Gh_A03G0291|Gh_D03G1283	Signal transduction	Environmental Information Processing
GnRH signaling pathway	ko04912	3	91	0.131171	0.409664	Gh_A05G0864|Gh_A03G0291|Gh_D03G1283	Endocrine system	Organismal Systems
Metabolism of xenobiotics by cytochrome P450	ko00980	4	143	0.134427	0.409664	Gh_A09G1509|Gh_D02G0329|Gh_D09G1520|Gh_A01G1605	Xenobiotics biodegradation and metabolism	Metabolism
Glucosinolate biosynthesis	ko00966	1	10	0.137386	0.409664	Gh_D01G1313	Biosynthesis of other secondary metabolites	Metabolism
Lysosome	ko04142	5	201	0.142668	0.409664	Gh_A13G1686|Gh_A12G1988|Gh_D01G0039|Gh_D12G2167|Gh_A08G1554	Transport and catabolism	Cellular Processes
Natural killer cell mediated cytotoxicity	ko04650	3	95	0.143382	0.409664	Gh_A05G0864|Gh_A03G0291|Gh_D03G1283	Immune system	Organismal Systems
Toll-like receptor signaling pathway	ko04620	3	98	0.152778	0.421272	Gh_A05G0864|Gh_A03G0291|Gh_D03G1283	Immune system	Organismal Systems
Osteoclast differentiation	ko04380	3	98	0.152778	0.421272	Gh_A05G0864|Gh_A03G0291|Gh_D03G1283	Development	Organismal Systems
VEGF signaling pathway	ko04370	3	99	0.155952	0.421272	Gh_A05G0864|Gh_A03G0291|Gh_D03G1283	Signal transduction	Environmental Information Processing
Adherens junction	ko04520	3	100	0.159147	0.421272	Gh_A05G0864|Gh_A03G0291|Gh_D03G1283	Cell communication	Cellular Processes
Rap1 signaling pathway	ko04015	3	100	0.159147	0.421272	Gh_A05G0864|Gh_A03G0291|Gh_D03G1283	Signal transduction	Environmental Information Processing
B cell receptor signaling pathway	ko04662	3	101	0.162362	0.423552	Gh_A05G0864|Gh_A03G0291|Gh_D03G1283	Immune system	Organismal Systems
Flavonoid biosynthesis	ko00941	3	104	0.17212	0.436361	Gh_D05G1123|Gh_A06G0620|Gh_A05G1005	Biosynthesis of other secondary metabolites	Metabolism
mTOR signaling pathway	ko04150	3	112	0.198898	0.477355	Gh_A05G0864|Gh_A03G0291|Gh_D03G1283	Signal transduction	Environmental Information Processing
Long-term potentiation	ko04720	3	113	0.202314	0.479164	Gh_A05G0864|Gh_A03G0291|Gh_D03G1283	Nervous system	Organismal Systems
Gap junction	ko04540	3	116	0.212641	0.4924	Gh_A05G0864|Gh_A03G0291|Gh_D03G1283	Cell communication	Cellular Processes
Focal adhesion	ko04510	3	117	0.216109	0.4924	Gh_A05G0864|Gh_A03G0291|Gh_D03G1283	Cell communication	Cellular Processes
Glutamatergic synapse	ko04724	3	121	0.230094	0.514297	Gh_A05G0864|Gh_A03G0291|Gh_D03G1283	Nervous system	Organismal Systems
Axon guidance	ko04360	3	130	0.262106	0.541069	Gh_A05G0864|Gh_A03G0291|Gh_D03G1283	Development	Organismal Systems
Diterpenoid biosynthesis	ko00904	2	73	0.264522	0.541069	Gh_D11G1281|Gh_D07G1456	Metabolism of terpenoids and polyketides	Metabolism
Ubiquinone and other terpenoid-quinone biosynthesis	ko00130	2	78	0.289238	0.572119	Gh_A03G1091|Gh_A12G2643	Metabolism of cofactors and vitamins	Metabolism
Ras signaling pathway	ko04014	3	139	0.29463	0.57645	Gh_A05G0864|Gh_A03G0291|Gh_D03G1283	Signal transduction	Environmental Information Processing
TGF-beta signaling pathway	ko04350	3	140	0.298263	0.577283	Gh_A05G0864|Gh_A03G0291|Gh_D03G1283	Signal transduction	Environmental Information Processing
Alanine, aspartate and glutamate metabolism	ko00250	3	141	0.301898	0.578102	Gh_A09G2475|Gh_A07G2022|Gh_D07G2242	Amino acid metabolism	Metabolism
Thyroid hormone signaling pathway	ko04919	3	146	0.320099	0.594628	Gh_A05G0864|Gh_A03G0291|Gh_D03G1283	Endocrine system	Organismal Systems
Naphthalene degradation	ko00626	1	28	0.322747	0.594628	Gh_A01G1605	Xenobiotics biodegradation and metabolism	Metabolism
RNA polymerase	ko03020	3	147	0.323742	0.594628	Gh_D01G0297|Gh_Sca098321G01|Gh_D12G0811	Transcription	Genetic Information Processing
Streptomycin biosynthesis	ko00521	1	32	0.358205	0.651281	Gh_A11G1830	Biosynthesis of other secondary metabolites	Metabolism
Carotenoid biosynthesis	ko00906	2	93	0.362424	0.652364	Gh_A05G1244|Gh_D05G1407	Metabolism of terpenoids and polyketides	Metabolism
Pyruvate metabolism	ko00620	5	294	0.369136	0.657867	Gh_A03G0248|Gh_D03G1321|Gh_A10G0948|Gh_D10G1617|Gh_D03G1322	Carbohydrate metabolism	Metabolism
Degradation of aromatic compounds	ko01220	1	36	0.391809	0.666502	Gh_A01G1605	Global and overview maps	Metabolism
Taurine and hypotaurine metabolism	ko00430	1	36	0.391809	0.666502	Gh_A02G1281	Metabolism of other amino acids	Metabolism
p53 signaling pathway	ko04115	2	100	0.395652	0.666502	Gh_D04G1053|Gh_A04G0592	Cell growth and death	Cellular Processes
Carbon fixation pathways in prokaryotes	ko00720	2	100	0.395652	0.666502	Gh_A10G0948|Gh_D10G1617	Energy metabolism	Metabolism
Neurotrophin signaling pathway	ko04722	3	167	0.396199	0.666502	Gh_A05G0864|Gh_A03G0291|Gh_D03G1283	Nervous system	Organismal Systems
Adrenergic signaling in cardiomyocytes	ko04261	3	170	0.406924	0.678206	Gh_A05G0864|Gh_A03G0291|Gh_D03G1283	Circulatory system	Organismal Systems
Linoleic acid metabolism	ko00591	1	40	0.423657	0.693257	Gh_A08G1863	Lipid metabolism	Metabolism
Retinol metabolism	ko00830	1	40	0.423657	0.693257	Gh_A01G1605	Metabolism of cofactors and vitamins	Metabolism
HIF-1 signaling pathway	ko04066	3	178	0.435226	0.702571	Gh_A05G0864|Gh_A03G0291|Gh_D03G1283	Signal transduction	Environmental Information Processing
PPAR signaling pathway	ko03320	2	109	0.437155	0.702571	Gh_A10G0763|Gh_A12G1442	Endocrine system	Organismal Systems
PI3K-Akt signaling pathway	ko04151	5	327	0.455468	0.725525	Gh_D03G1421|Gh_A05G0864|Gh_A03G0164|Gh_A03G0291|Gh_D03G1283	Signal transduction	Environmental Information Processing
Insulin signaling pathway	ko04910	4	257	0.460667	0.727369	Gh_A05G0864|Gh_A04G1076|Gh_A03G0291|Gh_D03G1283	Endocrine system	Organismal Systems
Glycerophospholipid metabolism	ko00564	4	259	0.466485	0.730151	Gh_A09G1528|Gh_A04G0765|Gh_D13G2519|Gh_D09G1546	Lipid metabolism	Metabolism
FoxO signaling pathway	ko04068	3	195	0.493537	0.756888	Gh_A05G0864|Gh_A03G0291|Gh_D03G1283	Signal transduction	Environmental Information Processing
Plant-pathogen interaction	ko04626	7	490	0.495388	0.756888	Gh_D03G1421|Gh_D07G2423|Gh_A07G0697|Gh_A11G2874|Gh_A09G1924|Gh_D09G2132|Gh_A03G0164	Environmental adaptation	Organismal Systems
Chloroalkane and chloroalkene degradation	ko00625	1	50	0.496182	0.756888	Gh_A01G1605	Xenobiotics biodegradation and metabolism	Metabolism
Zeatin biosynthesis	ko00908	1	53	0.516108	0.774162	Gh_D06G0733	Metabolism of terpenoids and polyketides	Metabolism
Biotin metabolism	ko00780	1	55	0.528953	0.786872	Gh_D08G1196	Metabolism of cofactors and vitamins	Metabolism
Fc gamma R-mediated phagocytosis	ko04666	3	210	0.542401	0.800263	Gh_A05G0864|Gh_A03G0291|Gh_D03G1283	Immune system	Organismal Systems
Pentose phosphate pathway	ko00030	2	137	0.555354	0.812713	Gh_D04G0767|Gh_A04G1076	Carbohydrate metabolism	Metabolism
Fatty acid degradation	ko00071	2	141	0.570743	0.828498	Gh_A10G0763|Gh_A01G1605	Lipid metabolism	Metabolism
Protein export	ko03060	2	144	0.58203	0.832386	Gh_A13G0895|Gh_D13G1136	Folding, sorting and degradation	Genetic Information Processing
Cell cycle - Caulobacter	ko04112	1	64	0.58267	0.832386	Gh_A07G1517	Cell growth and death	Cellular Processes
Fructose and mannose metabolism	ko00051	2	154	0.618062	0.875993	Gh_A04G1076|Gh_D11G1675	Carbohydrate metabolism	Metabolism
Regulation of actin cytoskeleton	ko04810	3	239	0.628616	0.883991	Gh_A05G0864|Gh_A03G0291|Gh_D03G1283	Cell motility	Cellular Processes
Collecting duct acid secretion	ko04966	1	76	0.644903	0.893261	Gh_D01G0039	Excretory system	Organismal Systems
Terpenoid backbone biosynthesis	ko00900	2	162	0.645133	0.893261	Gh_A08G0193|Gh_D04G1493	Metabolism of terpenoids and polyketides	Metabolism
Adipocytokine signaling pathway	ko04920	1	79	0.658956	0.898576	Gh_A06G0454	Endocrine system	Organismal Systems
Sphingolipid metabolism	ko00600	1	84	0.681154	0.921296	Gh_A10G1592	Lipid metabolism	Metabolism
Synaptic vesicle cycle	ko04721	2	175	0.685854	0.921296	Gh_D01G0039|Gh_D09G0141	Nervous system	Organismal Systems
GABAergic synapse	ko04727	1	87	0.693775	0.925033	Gh_D09G0141	Nervous system	Organismal Systems
Steroid biosynthesis	ko00100	1	99	0.739464	0.952903	Gh_A04G1093	Lipid metabolism	Metabolism
Nitrogen metabolism	ko00910	1	100	0.742949	0.952903	Gh_A02G0769	Energy metabolism	Metabolism
Tryptophan metabolism	ko00380	1	100	0.742949	0.952903	Gh_D01G1313	Amino acid metabolism	Metabolism
Glyoxylate and dicarboxylate metabolism	ko00630	2	196	0.743458	0.952903	Gh_D03G1402|Gh_A03G0182	Carbohydrate metabolism	Metabolism
Carbon metabolism	ko01200	8	712	0.746441	0.952903	Gh_A10G0948|Gh_D12G2033|Gh_D10G1617|Gh_Sca076640G01|Gh_D03G1402|Gh_A03G0182|Gh_D04G0767|Gh_A04G1076	Global and overview maps	Metabolism
Biosynthesis of unsaturated fatty acids	ko01040	1	103	0.753127	0.954668	Gh_A10G0763	Lipid metabolism	Metabolism
Amino sugar and nucleotide sugar metabolism	ko00520	4	387	0.767459	0.966032	Gh_D07G1799|Gh_D09G2016|Gh_D07G0246|Gh_D11G1675	Carbohydrate metabolism	Metabolism
Oocyte meiosis	ko04114	3	310	0.789725	0.96757	Gh_A05G0864|Gh_A03G0291|Gh_D03G1283	Cell growth and death	Cellular Processes
Fatty acid biosynthesis	ko00061	1	115	0.789974	0.96757	Gh_D08G1196	Lipid metabolism	Metabolism
Cyanoamino acid metabolism	ko00460	1	116	0.792785	0.96757	Gh_A02G1281	Metabolism of other amino acids	Metabolism
Tyrosine metabolism	ko00350	1	117	0.795558	0.96757	Gh_A01G1605	Amino acid metabolism	Metabolism
Oxidative phosphorylation	ko00190	5	524	0.835906	0.997678	Gh_Sca078114G01|Gh_D06G0517|Gh_D04G1995|Gh_D01G0039|Gh_A08G2446	Energy metabolism	Metabolism
Fatty acid metabolism	ko01212	2	246	0.845244	0.997678	Gh_A10G0763|Gh_D08G1196	Global and overview maps	Metabolism
Ascorbate and aldarate metabolism	ko00053	1	139	0.848012	0.997678	Gh_D13G2402	Carbohydrate metabolism	Metabolism
Pyrimidine metabolism	ko00240	3	348	0.849046	0.997678	Gh_D01G0297|Gh_Sca098321G01|Gh_D12G0811	Nucleotide metabolism	Metabolism
Galactose metabolism	ko00052	1	160	0.885492	0.997678	Gh_A10G1592	Carbohydrate metabolism	Metabolism
Methane metabolism	ko00680	1	169	0.898582	0.997678	Gh_A04G1076	Energy metabolism	Metabolism
2-Oxocarboxylic acid metabolism	ko01210	1	179	0.911383	0.997678	Gh_D01G1313	Global and overview maps	Metabolism
Proteasome	ko03050	1	186	0.91937	0.997678	Gh_A12G0336	Folding, sorting and degradation	Genetic Information Processing
Inositol phosphate metabolism	ko00562	1	187	0.920451	0.997678	Gh_A11G1830	Carbohydrate metabolism	Metabolism
Ubiquitin mediated proteolysis	ko04120	3	421	0.923321	0.997678	Gh_D04G1053|Gh_Sca004965G01|Gh_A04G0592	Folding, sorting and degradation	Genetic Information Processing
Glycine, serine and threonine metabolism	ko00260	1	201	0.934149	0.997678	Gh_Sca076640G01	Amino acid metabolism	Metabolism
Purine metabolism	ko00230	3	445	0.939227	0.997678	Gh_D01G0297|Gh_Sca098321G01|Gh_D12G0811	Nucleotide metabolism	Metabolism
Glycolysis / Gluconeogenesis	ko00010	2	357	0.953551	0.997678	Gh_A01G1605|Gh_A04G1076	Carbohydrate metabolism	Metabolism
Peroxisome	ko04146	1	250	0.966031	0.997678	Gh_A10G0763	Transport and catabolism	Cellular Processes
Plant hormone signal transduction	ko04075	7	948	0.972071	0.997678	Gh_D05G3929|Gh_A02G0866|Gh_A09G0901|Gh_A05G3992|Gh_A12G2274|Gh_D11G1989|Gh_D09G0926	Signal transduction	Environmental Information Processing
RNA transport	ko03013	3	540	0.976691	0.997678	Gh_A13G2285|Gh_A04G0570|Gh_A08G0404	Translation	Genetic Information Processing
Cell cycle - yeast	ko04111	1	283	0.978259	0.997678	Gh_A05G2891	Cell growth and death	Cellular Processes
Starch and sucrose metabolism	ko00500	3	583	0.985147	0.997678	Gh_A02G1381|Gh_D07G1799|Gh_D03G0343	Carbohydrate metabolism	Metabolism
Photosynthesis	ko00195	1	317	0.986278	0.997678	Gh_Sca078114G01	Energy metabolism	Metabolism
Phagosome	ko04145	1	326	0.987852	0.997678	Gh_D01G0039	Transport and catabolism	Cellular Processes
Cell cycle	ko04110	1	339	0.989814	0.997678	Gh_A05G2891	Cell growth and death	Cellular Processes
Spliceosome	ko03040	2	513	0.992375	0.997678	Gh_D10G2255|Gh_A10G1940	Transcription	Genetic Information Processing
RNA degradation	ko03018	1	386	0.994613	0.997678	Gh_A04G0570	Folding, sorting and degradation	Genetic Information Processing
Endocytosis	ko04144	1	395	0.995232	0.997678	Gh_A10G1940	Transport and catabolism	Cellular Processes
mRNA surveillance pathway	ko03015	1	448	0.997678	0.997678	Gh_A04G0570	Translation	Genetic Information Processing
