# Supplementary material for: Genome-wide comparative transcriptome analysis of CMS-D2 and its maintainer and restorer lines in upland cotton
Source: BMC Genomics. 2017 Jun 8;18:454. doi: 10.1186/s12864-017-3841-0 (PMC5465541; doi:10.1186/s12864-017-3841-0)
Supplement: Supplementary file 10 — KEGG analysis of DEGs between B and A (XLS 76 kb) [file 12864_2017_3841_MOESM19_ESM.xls]

## Sheet: dZB3_vs_dZK3_SDE_gene.list.kegg
Additional file 19. KEGG enrichment analysis of DEGs between A and R
Term	Id	Sample number	Background number	P-Value	Corrected P-Value	Genes	typeII	typeI
Circadian rhythm - plant	ko04712	15	135	8.65199e-15	6.92159e-13	Gh_A12G1407|Gh_A12G1061|Gh_D11G1068|Gh_A11G0142|Gh_A11G0920|Gh_D02G0690|Gh_A11G0926|Gh_D12G1525|Gh_A09G1502|Gh_A12G1062|Gh_D12G1185|Gh_D12G1184|Gh_D09G1513|Gh_Sca013634G01|Gh_A02G0645	Environmental adaptation	Organismal Systems
Protein processing in endoplasmic reticulum	ko04141	18	704	1.64917e-07	6.59669e-06	Gh_D03G1421|Gh_D06G2326|Gh_D05G0902|Gh_D05G0406|Gh_D05G0901|Gh_D02G0622|Gh_A08G0020|Gh_A07G0926|Gh_A08G0996|Gh_D07G0690|Gh_A05G0771|Gh_A12G1238|Gh_A03G0164|Gh_A08G1442|Gh_Sca048607G01|Gh_D08G0057|Gh_A05G1144|Gh_D08G1737	Folding, sorting and degradation	Genetic Information Processing
Photosynthesis	ko00195	8	317	0.000529384	0.0141169	Gh_D02G2126|Gh_Sca078114G01|Gh_D11G1897|Gh_Sca049676G01|Gh_A11G1738|Gh_A03G1416|Gh_D08G1011|Gh_A13G2212	Energy metabolism	Metabolism
Oxidative phosphorylation	ko00190	9	524	0.00330982	0.0661965	Gh_Sca068309G01|Gh_A03G1169|Gh_D04G1995|Gh_Sca078114G01|Gh_A08G2446|Gh_D06G0518|Gh_D08G1011|Gh_D06G0517|Gh_A13G2212	Energy metabolism	Metabolism
Glyoxylate and dicarboxylate metabolism	ko00630	5	196	0.00563678	0.0814658	Gh_D07G0535|Gh_A09G2467|Gh_A03G0958|Gh_Sca109281G01|Gh_A07G0470	Carbohydrate metabolism	Metabolism
NOD-like receptor signaling pathway	ko04621	3	63	0.00610993	0.0814658	Gh_D03G1421|Gh_A03G0164|Gh_A08G0996	Immune system	Organismal Systems
RNA polymerase	ko03020	4	147	0.0104911	0.0908184	Gh_Sca011730G01|Gh_D01G0297|Gh_A11G1664|Gh_A02G1671	Transcription	Genetic Information Processing
Thiamine metabolism	ko00730	2	26	0.0107137	0.0908184	Gh_A03G0420|Gh_D03G1125	Metabolism of cofactors and vitamins	Metabolism
Naphthalene degradation	ko00626	2	28	0.0122393	0.0908184	Gh_D01G1853|Gh_A01G1605	Xenobiotics biodegradation and metabolism	Metabolism
Antigen processing and presentation	ko04612	4	155	0.0124875	0.0908184	Gh_D03G1421|Gh_A03G0164|Gh_A08G1554|Gh_A08G0996	Immune system	Organismal Systems
Starch and sucrose metabolism	ko00500	8	583	0.0188643	0.109773	Gh_D05G3263|Gh_A01G1778|Gh_D05G0363|Gh_A03G1723|Gh_A02G1739|Gh_A13G1960|Gh_D13G2355|Gh_Sca067278G01	Carbohydrate metabolism	Metabolism
Degradation of aromatic compounds	ko01220	2	36	0.0192102	0.109773	Gh_D01G1853|Gh_A01G1605	Global and overview maps	Metabolism
Taurine and hypotaurine metabolism	ko00430	2	36	0.0192102	0.109773	Gh_A11G2071|Gh_D11G2376	Metabolism of other amino acids	Metabolism
Retinol metabolism	ko00830	2	40	0.0231874	0.123666	Gh_D01G1853|Gh_A01G1605	Metabolism of cofactors and vitamins	Metabolism
Estrogen signaling pathway	ko04915	3	114	0.0282479	0.14124	Gh_D03G1421|Gh_A03G0164|Gh_A08G0996	Endocrine system	Organismal Systems
Chloroalkane and chloroalkene degradation	ko00625	2	50	0.0344369	0.155033	Gh_D01G1853|Gh_A01G1605	Xenobiotics biodegradation and metabolism	Metabolism
Progesterone-mediated oocyte maturation	ko04914	3	135	0.0427777	0.156891	Gh_D03G1421|Gh_A03G0164|Gh_A08G0996	Endocrine system	Organismal Systems
Drug metabolism - cytochrome P450	ko00982	3	138	0.0451062	0.156891	Gh_D13G1616|Gh_A01G1605|Gh_D01G1853	Xenobiotics biodegradation and metabolism	Metabolism
Metabolism of xenobiotics by cytochrome P450	ko00980	3	143	0.049124	0.157513	Gh_D13G1616|Gh_A01G1605|Gh_D01G1853	Xenobiotics biodegradation and metabolism	Metabolism
Pyrimidine metabolism	ko00240	5	348	0.0492228	0.157513	Gh_Sca011730G01|Gh_D12G0472|Gh_A11G1664|Gh_A02G1671|Gh_D01G0297	Nucleotide metabolism	Metabolism
Ubiquinone and other terpenoid-quinone biosynthesis	ko00130	2	78	0.0742024	0.228315	Gh_A10G1039|Gh_D10G1484	Metabolism of cofactors and vitamins	Metabolism
Carotenoid biosynthesis	ko00906	2	93	0.099394	0.294501	Gh_D05G0313|Gh_D05G1407	Metabolism of terpenoids and polyketides	Metabolism
Carbon metabolism	ko01200	7	712	0.110779	0.308573	Gh_D11G0948|Gh_A09G2467|Gh_A03G0958|Gh_Sca109281G01|Gh_A07G0470|Gh_D07G0535|Gh_D04G0767	Global and overview maps	Metabolism
Nitrogen metabolism	ko00910	2	100	0.111858	0.308573	Gh_A05G3593|Gh_A12G2477	Energy metabolism	Metabolism
MAPK signaling pathway - yeast	ko04011	1	23	0.126068	0.336182	Gh_Sca005707G01	Signal transduction	Environmental Information Processing
Tyrosine metabolism	ko00350	2	117	0.143612	0.363709	Gh_D01G1853|Gh_A01G1605	Amino acid metabolism	Metabolism
Monoterpenoid biosynthesis	ko00902	1	27	0.145484	0.363709	Gh_D07G1433	Metabolism of terpenoids and polyketides	Metabolism
Alanine, aspartate and glutamate metabolism	ko00250	2	141	0.191026	0.439232	Gh_A05G3593|Gh_D07G1030	Amino acid metabolism	Metabolism
Fatty acid degradation	ko00071	2	141	0.191026	0.439232	Gh_D01G1853|Gh_A01G1605	Lipid metabolism	Metabolism
Vitamin B6 metabolism	ko00750	1	42	0.214543	0.476762	Gh_D05G1276	Metabolism of cofactors and vitamins	Metabolism
Aminoacyl-tRNA biosynthesis	ko00970	2	165	0.240136	0.514454	Gh_Sca005684G02|Gh_Sca039890G01	Translation	Genetic Information Processing
Purine metabolism	ko00230	4	445	0.244365	0.514454	Gh_Sca011730G01|Gh_D01G0297|Gh_A11G1664|Gh_A02G1671	Nucleotide metabolism	Metabolism
Mineral absorption	ko04978	1	52	0.257466	0.523256	Gh_D06G0794	Digestive system	Organismal Systems
Zeatin biosynthesis	ko00908	1	53	0.261628	0.523256	Gh_D06G0733	Metabolism of terpenoids and polyketides	Metabolism
PI3K-Akt signaling pathway	ko04151	3	327	0.281738	0.537316	Gh_D03G1421|Gh_A03G0164|Gh_A08G0996	Signal transduction	Environmental Information Processing
Photosynthesis - antenna proteins	ko00196	1	58	0.282091	0.537316	Gh_D05G1429	Energy metabolism	Metabolism
Plant-pathogen interaction	ko04626	4	490	0.29983	0.553435	Gh_D03G1421|Gh_A10G2300|Gh_A03G0164|Gh_A08G0996	Environmental adaptation	Organismal Systems
Cell cycle - Caulobacter	ko04112	1	64	0.305902	0.553435	Gh_D06G0160	Cell growth and death	Cellular Processes
Valine, leucine and isoleucine biosynthesis	ko00290	1	66	0.313663	0.553435	Gh_D05G2515	Amino acid metabolism	Metabolism
ABC transporters	ko02010	1	68	0.321338	0.553435	Gh_D05G1131	Membrane transport	Environmental Information Processing
Regulation of autophagy	ko04140	1	69	0.325143	0.553435	Gh_D05G3054	Transport and catabolism	Cellular Processes
Diterpenoid biosynthesis	ko00904	1	73	0.340153	0.555352	Gh_D13G1609	Metabolism of terpenoids and polyketides	Metabolism
Stilbenoid, diarylheptanoid and gingerol biosynthesis	ko00945	1	73	0.340153	0.555352	Gh_A06G0620	Biosynthesis of other secondary metabolites	Metabolism
Carbon fixation in photosynthetic organisms	ko00710	2	236	0.385201	0.616322	Gh_A09G2467|Gh_Sca109281G01	Energy metabolism	Metabolism
Sulfur metabolism	ko00920	1	89	0.39694	0.616844	Gh_D11G0948	Energy metabolism	Metabolism
Glutathione metabolism	ko00480	2	244	0.400949	0.616844	Gh_D13G1616|Gh_D04G0767	Metabolism of other amino acids	Metabolism
Peroxisome	ko04146	2	250	0.412635	0.619818	Gh_A04G0434|Gh_Sca006111G01	Transport and catabolism	Cellular Processes
Ubiquitin mediated proteolysis	ko04120	3	421	0.424082	0.619818	Gh_Sca078511G01|Gh_Sca004965G02|Gh_Sca004965G01	Folding, sorting and degradation	Genetic Information Processing
Insulin signaling pathway	ko04910	2	257	0.426125	0.619818	Gh_A13G1960|Gh_D13G2355	Endocrine system	Organismal Systems
Flavonoid biosynthesis	ko00941	1	104	0.44575	0.627626	Gh_A06G0620	Biosynthesis of other secondary metabolites	Metabolism
Cysteine and methionine metabolism	ko00270	2	270	0.450742	0.627626	Gh_D02G1329|Gh_D11G0948	Amino acid metabolism	Metabolism
Pantothenate and CoA biosynthesis	ko00770	1	107	0.455029	0.627626	Gh_D05G2515	Metabolism of cofactors and vitamins	Metabolism
Valine, leucine and isoleucine degradation	ko00280	1	113	0.473126	0.63742	Gh_D05G2515	Amino acid metabolism	Metabolism
Cyanoamino acid metabolism	ko00460	1	116	0.481949	0.63742	Gh_D11G0948	Metabolism of other amino acids	Metabolism
Phenylalanine metabolism	ko00360	2	292	0.491002	0.63742	Gh_A06G0620|Gh_A10G1567	Amino acid metabolism	Metabolism
Pyruvate metabolism	ko00620	2	294	0.49457	0.63742	Gh_D07G0535|Gh_A07G0470	Carbohydrate metabolism	Metabolism
Pentose phosphate pathway	ko00030	1	137	0.539724	0.674656	Gh_D04G0767	Carbohydrate metabolism	Metabolism
Spliceosome	ko03040	3	513	0.553215	0.68088	Gh_D01G0144|Gh_D10G2255|Gh_A07G0597	Transcription	Genetic Information Processing
Glycolysis / Gluconeogenesis	ko00010	2	357	0.598523	0.725483	Gh_D01G1853|Gh_A01G1605	Carbohydrate metabolism	Metabolism
Ribosome	ko03010	6	1134	0.616961	0.727693	Gh_A12G0217|Gh_A12G2091|Gh_A09G2466|Gh_A12G0821|Gh_Sca010765G03|Gh_A05G2854	Translation	Genetic Information Processing
Phenylpropanoid biosynthesis	ko00940	2	382	0.635104	0.727693	Gh_A06G0620|Gh_A10G1567	Biosynthesis of other secondary metabolites	Metabolism
2-Oxocarboxylic acid metabolism	ko01210	1	179	0.636731	0.727693	Gh_D05G2515	Global and overview maps	Metabolism
Proteasome	ko03050	1	186	0.650791	0.733285	Gh_Sca069038G01	Folding, sorting and degradation	Genetic Information Processing
Lysosome	ko04142	1	201	0.67912	0.754578	Gh_A08G1554	Transport and catabolism	Cellular Processes
Arginine and proline metabolism	ko00330	1	235	0.735146	0.784413	Gh_D02G1329	Amino acid metabolism	Metabolism
Biosynthesis of amino acids	ko01230	3	677	0.735388	0.784413	Gh_A05G3593|Gh_D05G2515|Gh_D11G0948	Global and overview maps	Metabolism
Amino sugar and nucleotide sugar metabolism	ko00520	1	387	0.887906	0.9225	Gh_A03G1723	Carbohydrate metabolism	Metabolism
Plant hormone signal transduction	ko04075	3	948	0.903405	0.926569	Gh_A02G0866|Gh_A07G0317|Gh_D07G0374	Signal transduction	Environmental Information Processing
mRNA surveillance pathway	ko03015	1	448	0.920692	0.932346	Gh_A05G0587	Translation	Genetic Information Processing
RNA transport	ko03013	1	540	0.952983	0.952983	Gh_Sca005707G01	Translation	Genetic Information Processing
