# Supplementary material for: Genome-wide comparative transcriptome analysis of CMS-D2 and its maintainer and restorer lines in upland cotton
Source: BMC Genomics. 2017 Jun 8;18:454. doi: 10.1186/s12864-017-3841-0 (PMC5465541; doi:10.1186/s12864-017-3841-0)
Supplement: Supplementary file 11 — GO analysis of DEGs between B and R (XLS 56 kb) [file 12864_2017_3841_MOESM1_ESM.xls]

## Sheet: 工作表1
Additional file 1. Primers for quantitative RT-PCR
Gene		Sequence	Length (bp)
Gh_A12G1505	-F	5' CCATGCCCTGTTTCAATAATCCC 3'	23
	-R	5' CACCCCAACGTATTTAGAACCAC 3'	23
Gh_A08G0004	-F	5' ATCCTTCGAGCATAAACACCCCAT 3'	24
	-R	5' TGAAGTTGTGGTAACGGGTCCAA 3'	23
Gh_D05G0902	-F	5' CCCAGAAACCTCGGCTTTTGTCA 3'	23
	-R	5' CCATCTTCACATTCTCGGGCAAC 3'	23
Gh_D05G1016	-F	5' ACGAAGCGATTGTTAAGTCCC 3'	21
	-R	5' GATGTTAAATCATGGCCCACCAG 3'	23
Gh_D05G3189	-F	5' ACATTATCTCCAATCAGCAGCAA 3'	23
	-R	5' TTTCTTTACCAACAGTCTCCGAT 3'	23
Gh_D05G3427	-F	5' TCGGTTCTTTTGGTTCGATTCCAG 3'	24
	-R	5' TCAGGAGCGTGAAAAGAAAGCTA 3'	23
Gh_D02G0690	-F	5' CAAACGTACAAATACCGCTTGCT 3'	23
	-R	5' CTTTCTACACTTTTGCCCGTGGA 3'	23
Gh_A11G0920	-F	5' TTCGCGCTTCTTACTTTGGTCA 3'	22
	-R	5' AAACATGCTGCCAAAGATTCCTC 3'	23
Gh_A11G0926	-F	5' ATCTTCAGCCCAATCAAGAGGAC 3'	23
	-R	5' ATTGCAGCCATACTTGTAGCAGA 3'	23
Gh_D09G1513	-F	5' TCTGAGGCTGCTAATCAAACTGGA 3'	24
	-R	5' ACAACGGGAACCTTATTTGCAT 3'	22
Gh_D12G1525	-F	5' CCAGATCTTGGCATAGCTCGT 3'	21
	-R	5' CTCTTTGCCAACCCTCCGAAC 3'	21
