# Supplementary material for: Genome-wide comparative transcriptome analysis of CMS-D2 and its maintainer and restorer lines in upland cotton
Source: BMC Genomics. 2017 Jun 8;18:454. doi: 10.1186/s12864-017-3841-0 (PMC5465541; doi:10.1186/s12864-017-3841-0)
Supplement: Supplementary file 12 — KEGG analysis of DEGs between B and R (XLS 90 kb) [file 12864_2017_3841_MOESM20_ESM.xls]

## Sheet: dB3_vs_dZK3_SDE_gene.list.kegg_
Additional file 20. KEGG enrichment analysis of DEGs between B and R
Term	Id	Sample number	Background number	P-Value	Corrected P-Value	Genes	typeII	typeI
Protein processing in endoplasmic reticulum	ko04141	29	704	2.25887e-08	3.9982e-06	Gh_D11G0181|Gh_D11G0422|Gh_D07G0690|Gh_D08G0057|Gh_D05G1206|Gh_D07G0176|Gh_A13G0895|Gh_D08G1737|Gh_A08G1442|Gh_Sca048607G01|Gh_A08G0919|Gh_D05G1321|Gh_D13G1136|Gh_A08G0996|Gh_A11G0171|Gh_D01G1281|Gh_A11G0174|Gh_A11G0362|Gh_A01G1602|Gh_D05G0902|Gh_D11G1158|Gh_A08G0020|Gh_A05G0770|Gh_A05G0771|Gh_A04G1193|Gh_A05G1144|Gh_D08G1123|Gh_D01G1856|Gh_A10G0116	Folding, sorting and degradation	Genetic Information Processing
alpha-Linolenic acid metabolism	ko00592	11	126	8.08723e-07	7.15719e-05	Gh_D08G0415|Gh_D08G0414|Gh_D08G0413|Gh_D08G0412|Gh_A05G2224|Gh_D05G2484|Gh_Sca016044G01|Gh_A08G0317|Gh_A08G0316|Gh_A08G0315|Gh_A08G0314	Lipid metabolism	Metabolism
Thyroid hormone synthesis	ko04918	7	55	8.86353e-06	0.000522948	Gh_D13G1136|Gh_D11G0181|Gh_D11G0422|Gh_A13G0895|Gh_A11G0171|Gh_A11G0174|Gh_A11G0362	Endocrine system	Organismal Systems
MAPK signaling pathway - yeast	ko04011	4	23	0.000276423	0.00935712	Gh_Sca005707G01|Gh_D03G1321|Gh_A03G0248|Gh_D03G1322	Signal transduction	Environmental Information Processing
Phenylpropanoid biosynthesis	ko00940	14	382	0.00031719	0.00935712	Gh_D05G1140|Gh_A02G1466|Gh_A01G2012|Gh_D06G0758|Gh_D05G1123|Gh_D08G2330|Gh_A05G1022|Gh_D05G1817|Gh_D02G0606|Gh_A02G0542|Gh_A03G1091|Gh_A05G1635|Gh_A08G1950|Gh_D01G0112	Biosynthesis of other secondary metabolites	Metabolism
Glyoxylate and dicarboxylate metabolism	ko00630	9	196	0.000823916	0.0208333	Gh_A11G1509|Gh_A09G2467|Gh_A03G0958|Gh_Sca109281G01|Gh_A07G0470|Gh_D07G0535|Gh_D03G1402|Gh_A03G0182|Gh_D11G2013	Carbohydrate metabolism	Metabolism
Phenylalanine metabolism	ko00360	11	292	0.00109491	0.0242249	Gh_A02G1466|Gh_A01G2012|Gh_D06G0758|Gh_D08G2330|Gh_D05G1817|Gh_D02G0606|Gh_A02G0542|Gh_A03G1091|Gh_A05G1635|Gh_A08G1950|Gh_D01G0112	Amino acid metabolism	Metabolism
Sesquiterpenoid and triterpenoid biosynthesis	ko00909	4	59	0.0067114	0.131991	Gh_A04G1295|Gh_D05G3508|Gh_D05G3507|Gh_D05G3506	Metabolism of terpenoids and polyketides	Metabolism
Glutathione metabolism	ko00480	8	244	0.0109162	0.177795	Gh_D09G1520|Gh_A02G1281|Gh_D01G2119|Gh_D02G0329|Gh_D13G2402|Gh_A13G2003|Gh_D08G0427|Gh_A09G1509	Metabolism of other amino acids	Metabolism
Taurine and hypotaurine metabolism	ko00430	3	36	0.0110494	0.177795	Gh_A02G1281|Gh_A11G2071|Gh_D11G2376	Metabolism of other amino acids	Metabolism
Oxidative phosphorylation	ko00190	13	524	0.0127286	0.187747	Gh_Sca068309G01|Gh_D04G1995|Gh_A03G1169|Gh_D11G3195|Gh_D08G2187|Gh_A08G2446|Gh_D10G0785|Gh_D06G0518|Gh_D01G0039|Gh_A08G1827|Gh_D06G0517|Gh_A13G2212|Gh_A08G2500	Energy metabolism	Metabolism
Cutin, suberine and wax biosynthesis	ko00073	4	75	0.0146112	0.198937	Gh_A10G0978|Gh_A06G1391|Gh_A10G0624|Gh_D10G0775	Lipid metabolism	Metabolism
Carbon fixation in photosynthetic organisms	ko00710	7	236	0.0266983	0.298621	Gh_A10G0948|Gh_A11G1509|Gh_A09G2467|Gh_D10G1617|Gh_Sca109281G01|Gh_D03G1402|Gh_A03G0182	Energy metabolism	Metabolism
Drug metabolism - cytochrome P450	ko00982	5	138	0.0282637	0.298621	Gh_D08G0427|Gh_D02G0329|Gh_D09G1520|Gh_A09G1509|Gh_D01G2119	Xenobiotics biodegradation and metabolism	Metabolism
Pyruvate metabolism	ko00620	8	294	0.0286812	0.298621	Gh_A10G0948|Gh_D10G1617|Gh_A03G0248|Gh_Sca054591G01|Gh_A07G0470|Gh_D07G0535|Gh_D03G1322|Gh_D03G1321	Carbohydrate metabolism	Metabolism
Metabolism of xenobiotics by cytochrome P450	ko00980	5	143	0.0320975	0.306501	Gh_D08G0427|Gh_D02G0329|Gh_D09G1520|Gh_A09G1509|Gh_D01G2119	Xenobiotics biodegradation and metabolism	Metabolism
Protein export	ko03060	5	144	0.0329013	0.306501	Gh_A11G0171|Gh_A11G0174|Gh_A13G0895|Gh_D11G0181|Gh_D13G1136	Folding, sorting and degradation	Genetic Information Processing
Antigen processing and presentation	ko04612	5	155	0.0425718	0.37676	Gh_D12G2167|Gh_A12G1988|Gh_D11G0422|Gh_A11G0362|Gh_A08G0996	Immune system	Organismal Systems
Monoterpenoid biosynthesis	ko00902	2	27	0.0461816	0.389245	Gh_A10G2071|Gh_D10G2032	Metabolism of terpenoids and polyketides	Metabolism
Tropane, piperidine and pyridine alkaloid biosynthesis	ko00960	3	72	0.059922	0.4821	Gh_D09G1448|Gh_Sca043669G01|Gh_A13G1972	Biosynthesis of other secondary metabolites	Metabolism
Aflatoxin biosynthesis	ko00254	1	6	0.0801463	0.591079	Gh_Sca054591G01	Biosynthesis of other secondary metabolites	Metabolism
Dorso-ventral axis formation	ko04320	2	39	0.0850926	0.602455	Gh_A05G0864|Gh_D11G0352	Development	Organismal Systems
RNA polymerase	ko03020	4	147	0.105787	0.720169	Gh_D12G0811|Gh_A11G1664|Gh_A02G1671|Gh_A12G2092	Transcription	Genetic Information Processing
Retrograde endocannabinoid signaling	ko04723	2	46	0.111012	0.726119	Gh_A05G0864|Gh_D09G0141	Nervous system	Organismal Systems
Nitrogen metabolism	ko00910	3	100	0.124036	0.757047	Gh_A01G1821|Gh_D11G2013|Gh_A12G2477	Energy metabolism	Metabolism
Mineral absorption	ko04978	2	52	0.13462	0.76695	Gh_A09G2418|Gh_D09G1582	Digestive system	Organismal Systems
Glycerolipid metabolism	ko00561	4	163	0.138001	0.76695	Gh_A09G1528|Gh_D12G0839|Gh_D13G2519|Gh_D09G1546	Lipid metabolism	Metabolism
ErbB signaling pathway	ko04012	2	53	0.138658	0.76695	Gh_A05G0864|Gh_Sca044886G01	Signal transduction	Environmental Information Processing
Anthocyanin biosynthesis	ko00942	1	12	0.143721	0.770865	Gh_D01G0428	Biosynthesis of other secondary metabolites	Metabolism
Phosphatidylinositol signaling system	ko04070	4	168	0.148793	0.7746	Gh_D04G1551|Gh_D06G1567|Gh_A03G1573|Gh_D09G1111	Signal transduction	Environmental Information Processing
NOD-like receptor signaling pathway	ko04621	2	63	0.180284	0.911722	Gh_A05G0864|Gh_A08G0996	Immune system	Organismal Systems
Inositol phosphate metabolism	ko00562	4	187	0.192485	0.927294	Gh_D04G1551|Gh_D06G1567|Gh_A03G1573|Gh_D09G1111	Carbohydrate metabolism	Metabolism
Diterpenoid biosynthesis	ko00904	2	73	0.223461	0.927294	Gh_D07G1456|Gh_D08G1725	Metabolism of terpenoids and polyketides	Metabolism
Carbon metabolism	ko01200	11	712	0.242746	0.927294	Gh_A10G0948|Gh_D10G1617|Gh_A11G1509|Gh_A09G2467|Gh_A03G0958|Gh_Sca109281G01|Gh_A07G0470|Gh_D07G0535|Gh_D03G1402|Gh_A03G0182|Gh_D11G2013	Global and overview maps	Metabolism
Ubiquinone and other terpenoid-quinone biosynthesis	ko00130	2	78	0.24535	0.927294	Gh_A03G1091|Gh_A12G2643	Metabolism of cofactors and vitamins	Metabolism
Ubiquitin mediated proteolysis	ko04120	7	421	0.247625	0.927294	Gh_Sca130339G01|Gh_Sca004965G02|Gh_Sca004965G01|Gh_Sca104334G01|Gh_A01G0025|Gh_Sca078511G01|Gh_Sca056682G01	Folding, sorting and degradation	Genetic Information Processing
Glycosphingolipid biosynthesis - globo series	ko00603	1	28	0.292623	0.927294	Gh_A06G1107	Glycan biosynthesis and metabolism	Metabolism
Aldosterone-regulated sodium reabsorption	ko04960	1	29	0.30102	0.927294	Gh_A05G0864	Excretory system	Organismal Systems
Arginine and proline metabolism	ko00330	4	235	0.315553	0.927294	Gh_D07G0581|Gh_A08G1292|Gh_A04G1054|Gh_A07G0511	Amino acid metabolism	Metabolism
Amino sugar and nucleotide sugar metabolism	ko00520	6	387	0.324311	0.927294	Gh_A09G2323|Gh_D07G2045|Gh_D09G2020|Gh_D07G1636|Gh_A09G2318|Gh_D09G2016	Carbohydrate metabolism	Metabolism
Regulation of actin cytoskeleton	ko04810	4	239	0.326239	0.927294	Gh_D06G1567|Gh_A05G0864|Gh_A05G0193|Gh_D09G1111	Cell motility	Cellular Processes
Adrenergic signaling in cardiomyocytes	ko04261	3	170	0.337561	0.927294	Gh_D05G2382|Gh_A05G0864|Gh_A05G2130	Circulatory system	Organismal Systems
Carbon fixation pathways in prokaryotes	ko00720	2	100	0.341518	0.927294	Gh_A10G0948|Gh_D10G1617	Energy metabolism	Metabolism
Rap1 signaling pathway	ko04015	2	100	0.341518	0.927294	Gh_A05G0864|Gh_A05G0193	Signal transduction	Environmental Information Processing
MAPK signaling pathway - fly	ko04013	1	34	0.341538	0.927294	Gh_A05G0864	Signal transduction	Environmental Information Processing
Phagosome	ko04145	5	326	0.356651	0.927294	Gh_D06G1567|Gh_D11G0422|Gh_D01G0039|Gh_A11G0362|Gh_D09G1111	Transport and catabolism	Cellular Processes
Flavonoid biosynthesis	ko00941	2	104	0.358687	0.927294	Gh_D05G1123|Gh_A05G3743	Biosynthesis of other secondary metabolites	Metabolism
PI3K-Akt signaling pathway	ko04151	5	327	0.35899	0.927294	Gh_D05G2382|Gh_A05G0864|Gh_Sca044886G01|Gh_A05G2130|Gh_A08G0996	Signal transduction	Environmental Information Processing
Cholinergic synapse	ko04725	1	38	0.372258	0.927294	Gh_A05G0864	Nervous system	Organismal Systems
Serotonergic synapse	ko04726	1	38	0.372258	0.927294	Gh_A05G0864	Nervous system	Organismal Systems
Insulin signaling pathway	ko04910	4	257	0.374481	0.927294	Gh_A05G0864|Gh_Sca044886G01|Gh_Sca054591G01|Gh_D09G1272	Endocrine system	Organismal Systems
Circadian entrainment	ko04713	1	39	0.379711	0.927294	Gh_A05G0864	Environmental adaptation	Organismal Systems
Glycerophospholipid metabolism	ko00564	4	259	0.379836	0.927294	Gh_A09G1528|Gh_D12G0839|Gh_D13G2519|Gh_D09G1546	Lipid metabolism	Metabolism
Linoleic acid metabolism	ko00591	1	40	0.387077	0.927294	Gh_A08G1863	Lipid metabolism	Metabolism
mTOR signaling pathway	ko04150	2	112	0.392504	0.927294	Gh_A05G0864|Gh_Sca044886G01	Signal transduction	Environmental Information Processing
Estrogen signaling pathway	ko04915	2	114	0.400835	0.927294	Gh_A05G0864|Gh_A08G0996	Endocrine system	Organismal Systems
Prolactin signaling pathway	ko04917	1	42	0.401547	0.927294	Gh_A05G0864	Endocrine system	Organismal Systems
Starch and sucrose metabolism	ko00500	8	583	0.402896	0.927294	Gh_A02G1381|Gh_D05G3263|Gh_D07G2045|Gh_D02G1362|Gh_A05G1280|Gh_D07G1636|Gh_D03G0343|Gh_D12G1978	Carbohydrate metabolism	Metabolism
Fatty acid biosynthesis	ko00061	2	115	0.40498	0.927294	Gh_Sca054591G01|Gh_D08G1196	Lipid metabolism	Metabolism
Pyrimidine metabolism	ko00240	5	348	0.408105	0.927294	Gh_A06G1942|Gh_A11G1664|Gh_A02G1671|Gh_D12G0811|Gh_A12G2092	Nucleotide metabolism	Metabolism
Nicotinate and nicotinamide metabolism	ko00760	1	44	0.415676	0.927294	Gh_A07G2022	Metabolism of cofactors and vitamins	Metabolism
Arachidonic acid metabolism	ko00590	1	44	0.415676	0.927294	Gh_A02G1281	Lipid metabolism	Metabolism
Lysosome	ko04142	3	201	0.436419	0.927294	Gh_A12G1988|Gh_D01G0039|Gh_D12G2167	Transport and catabolism	Cellular Processes
Porphyrin and chlorophyll metabolism	ko00860	2	125	0.445633	0.927294	Gh_A09G2418|Gh_D09G1582	Metabolism of cofactors and vitamins	Metabolism
mRNA surveillance pathway	ko03015	6	448	0.452141	0.927294	Gh_A05G0587|Gh_A04G0570|Gh_A01G1530|Gh_D01G1779|Gh_D05G2382|Gh_A05G2130	Translation	Genetic Information Processing
beta-Alanine metabolism	ko00410	2	127	0.453577	0.927294	Gh_A06G1942|Gh_A08G1292	Metabolism of other amino acids	Metabolism
TNF signaling pathway	ko04668	1	50	0.456097	0.927294	Gh_A05G0864	Signal transduction	Environmental Information Processing
Zeatin biosynthesis	ko00908	1	53	0.475249	0.927294	Gh_A05G1631	Metabolism of terpenoids and polyketides	Metabolism
Circadian rhythm - plant	ko04712	2	135	0.484689	0.927294	Gh_D11G2839|Gh_D11G1068	Environmental adaptation	Organismal Systems
Progesterone-mediated oocyte maturation	ko04914	2	135	0.484689	0.927294	Gh_A05G0864|Gh_A08G0996	Endocrine system	Organismal Systems
Biotin metabolism	ko00780	1	55	0.487642	0.927294	Gh_D08G1196	Metabolism of cofactors and vitamins	Metabolism
Ascorbate and aldarate metabolism	ko00053	2	139	0.499828	0.927294	Gh_D13G2402|Gh_A13G2003	Carbohydrate metabolism	Metabolism
Alanine, aspartate and glutamate metabolism	ko00250	2	141	0.50729	0.927294	Gh_D07G1030|Gh_A07G2022	Amino acid metabolism	Metabolism
Thyroid hormone signaling pathway	ko04919	2	146	0.525623	0.927294	Gh_A05G0864|Gh_Sca044886G01	Endocrine system	Organismal Systems
Melanogenesis	ko04916	1	63	0.534359	0.927294	Gh_A05G0864	Endocrine system	Organismal Systems
Cell cycle - Caulobacter	ko04112	1	64	0.539891	0.927294	Gh_D06G0160	Cell growth and death	Cellular Processes
Drug metabolism - other enzymes	ko00983	1	65	0.545358	0.927294	Gh_A06G1942	Xenobiotics biodegradation and metabolism	Metabolism
ABC transporters	ko02010	1	68	0.561373	0.927294	Gh_D05G1131	Membrane transport	Environmental Information Processing
Dopaminergic synapse	ko04728	2	157	0.564308	0.927294	Gh_D05G2382|Gh_A05G2130	Nervous system	Organismal Systems
Regulation of autophagy	ko04140	1	69	0.566585	0.927294	Gh_D05G3054	Transport and catabolism	Cellular Processes
Fatty acid metabolism	ko01212	3	246	0.568333	0.927294	Gh_Sca054591G01|Gh_D08G1196|Gh_D01G1226	Global and overview maps	Metabolism
Long-term depression	ko04730	1	70	0.571735	0.927294	Gh_A05G0864	Nervous system	Organismal Systems
Fc epsilon RI signaling pathway	ko04664	1	72	0.581853	0.927294	Gh_A05G0864	Immune system	Organismal Systems
Stilbenoid, diarylheptanoid and gingerol biosynthesis	ko00945	1	73	0.586822	0.927294	Gh_D05G1123	Biosynthesis of other secondary metabolites	Metabolism
Aminoacyl-tRNA biosynthesis	ko00970	2	165	0.590989	0.927294	Gh_Sca005684G02|Gh_Sca039890G01	Translation	Genetic Information Processing
Vascular smooth muscle contraction	ko04270	1	75	0.596585	0.927294	Gh_A05G0864	Circulatory system	Organismal Systems
T cell receptor signaling pathway	ko04660	1	75	0.596585	0.927294	Gh_A05G0864	Immune system	Organismal Systems
Chemokine signaling pathway	ko04062	1	76	0.601379	0.927294	Gh_A05G0864	Immune system	Organismal Systems
Collecting duct acid secretion	ko04966	1	76	0.601379	0.927294	Gh_D01G0039	Excretory system	Organismal Systems
Adipocytokine signaling pathway	ko04920	1	79	0.615424	0.927294	Gh_Sca044886G01	Endocrine system	Organismal Systems
Synaptic vesicle cycle	ko04721	2	175	0.622603	0.927294	Gh_D01G0039|Gh_D09G0141	Nervous system	Organismal Systems
HIF-1 signaling pathway	ko04066	2	178	0.631712	0.927294	Gh_A05G0864|Gh_Sca044886G01	Signal transduction	Environmental Information Processing
GABAergic synapse	ko04727	1	87	0.65051	0.927294	Gh_D09G0141	Nervous system	Organismal Systems
Mismatch repair	ko03430	1	88	0.654665	0.927294	Gh_A13G1407	Replication and repair	Genetic Information Processing
GnRH signaling pathway	ko04912	1	91	0.666836	0.927294	Gh_A05G0864	Endocrine system	Organismal Systems
Carotenoid biosynthesis	ko00906	1	93	0.674711	0.927294	Gh_A05G1244	Metabolism of terpenoids and polyketides	Metabolism
Natural killer cell mediated cytotoxicity	ko04650	1	95	0.682401	0.927294	Gh_A05G0864	Immune system	Organismal Systems
Propanoate metabolism	ko00640	1	97	0.689909	0.927294	Gh_Sca054591G01	Carbohydrate metabolism	Metabolism
Toll-like receptor signaling pathway	ko04620	1	98	0.693596	0.927294	Gh_A05G0864	Immune system	Organismal Systems
Osteoclast differentiation	ko04380	1	98	0.693596	0.927294	Gh_A05G0864	Development	Organismal Systems
VEGF signaling pathway	ko04370	1	99	0.69724	0.927294	Gh_A05G0864	Signal transduction	Environmental Information Processing
Adherens junction	ko04520	1	100	0.70084	0.927294	Gh_A05G0864	Cell communication	Cellular Processes
B cell receptor signaling pathway	ko04662	1	101	0.704398	0.927294	Gh_A05G0864	Immune system	Organismal Systems
Biosynthesis of unsaturated fatty acids	ko01040	1	103	0.711387	0.927294	Gh_D01G1226	Lipid metabolism	Metabolism
Oocyte meiosis	ko04114	3	310	0.719587	0.927294	Gh_D05G2382|Gh_A05G0864|Gh_A05G2130	Cell growth and death	Cellular Processes
Pantothenate and CoA biosynthesis	ko00770	1	107	0.724874	0.927294	Gh_A06G1942	Metabolism of cofactors and vitamins	Metabolism
PPAR signaling pathway	ko03320	1	109	0.73138	0.927294	Gh_A12G1442	Endocrine system	Organismal Systems
Photosynthesis	ko00195	3	317	0.733339	0.927294	Gh_A13G2212|Gh_Sca010858G01|Gh_Sca104033G01	Energy metabolism	Metabolism
Spliceosome	ko03040	5	513	0.737239	0.927294	Gh_D06G1319|Gh_D01G0144|Gh_D10G2255|Gh_Sca012924G01|Gh_A08G0610	Transcription	Genetic Information Processing
Long-term potentiation	ko04720	1	113	0.743935	0.927294	Gh_A05G0864	Nervous system	Organismal Systems
Meiosis - yeast	ko04113	2	225	0.75273	0.927294	Gh_D05G2382|Gh_A05G2130	Cell growth and death	Cellular Processes
Gap junction	ko04540	1	116	0.752966	0.927294	Gh_A05G0864	Cell communication	Cellular Processes
Cyanoamino acid metabolism	ko00460	1	116	0.752966	0.927294	Gh_A02G1281	Metabolism of other amino acids	Metabolism
Focal adhesion	ko04510	1	117	0.755904	0.927294	Gh_A05G0864	Cell communication	Cellular Processes
Glutamatergic synapse	ko04724	1	121	0.767315	0.927294	Gh_A05G0864	Nervous system	Organismal Systems
RNA transport	ko03013	5	540	0.775946	0.927294	Gh_Sca005707G01|Gh_D05G3141|Gh_A04G0570|Gh_A13G2285|Gh_A08G0404	Translation	Genetic Information Processing
Purine metabolism	ko00230	4	445	0.781104	0.927294	Gh_D12G0811|Gh_A11G1664|Gh_A02G1671|Gh_A12G2092	Nucleotide metabolism	Metabolism
Axon guidance	ko04360	1	130	0.791081	0.927294	Gh_A05G0864	Development	Organismal Systems
DNA replication	ko03030	1	130	0.791081	0.927294	Gh_A13G1407	Replication and repair	Genetic Information Processing
Ras signaling pathway	ko04014	1	139	0.812424	0.938734	Gh_A05G0864	Signal transduction	Environmental Information Processing
TGF-beta signaling pathway	ko04350	1	140	0.814657	0.938734	Gh_A05G0864	Signal transduction	Environmental Information Processing
MAPK signaling pathway	ko04010	1	141	0.816863	0.938734	Gh_A05G0864	Signal transduction	Environmental Information Processing
Fructose and mannose metabolism	ko00051	1	154	0.843269	0.938734	Gh_D07G2045	Carbohydrate metabolism	Metabolism
Nucleotide excision repair	ko03420	1	154	0.843269	0.938734	Gh_A13G1407	Replication and repair	Genetic Information Processing
Cell cycle - yeast	ko04111	2	283	0.853554	0.944244	Gh_A05G2891|Gh_Sca066577G01	Cell growth and death	Cellular Processes
Neurotrophin signaling pathway	ko04722	1	167	0.865875	0.951925	Gh_A05G0864	Nervous system	Organismal Systems
FoxO signaling pathway	ko04068	1	195	0.904117	0.973506	Gh_A05G0864	Signal transduction	Environmental Information Processing
Fc gamma R-mediated phagocytosis	ko04666	1	210	0.919905	0.980862	Gh_A05G0864	Immune system	Organismal Systems
Plant-pathogen interaction	ko04626	3	490	0.933177	0.983245	Gh_A09G1924|Gh_D09G2132|Gh_A08G0996	Environmental adaptation	Organismal Systems
Plant hormone signal transduction	ko04075	7	948	0.937236	0.983245	Gh_A11G1993|Gh_D11G2839|Gh_A13G1607|Gh_D07G0374|Gh_D11G1989|Gh_D05G2727|Gh_A07G0317	Signal transduction	Environmental Information Processing
RNA degradation	ko03018	2	386	0.945605	0.983245	Gh_A04G0570|Gh_D01G0267	Folding, sorting and degradation	Genetic Information Processing
Peroxisome	ko04146	1	250	0.950442	0.983245	Gh_A04G0434	Transport and catabolism	Cellular Processes
Cysteine and methionine metabolism	ko00270	1	270	0.961025	0.983245	Gh_A08G0460	Amino acid metabolism	Metabolism
Cell cycle	ko04110	1	339	0.982999	0.99988	Gh_A05G2891	Cell growth and death	Cellular Processes
Ribosome	ko03010	3	1134	0.99988	0.99988	Gh_A12G0217|Gh_A12G0821|Gh_A05G2854	Translation	Genetic Information Processing
