# Supplementary material for: Genome-wide comparative transcriptome analysis of CMS-D2 and its maintainer and restorer lines in upland cotton
Source: BMC Genomics. 2017 Jun 8;18:454. doi: 10.1186/s12864-017-3841-0 (PMC5465541; doi:10.1186/s12864-017-3841-0)
Supplement: Supplementary file 13 — GO analysis of DEGs between A and R (XLSX 41 kb) [file 12864_2017_3841_MOESM2_ESM.xlsx]

## Sheet: 工作表1
Additional file 2. Trimmed sequencing data
Sample_ID	Total_Reads	Total_Bases	A%	T%	C%	G%	N%	Error%	Q20%	Q30%	GC%
dB3_1	48365894	6909167024	28.38	28.36	21.82	21.43	0	0.0113	98.24	94.43	43.25
dB3_2	46208878	6525765908	28.38	28.38	21.8	21.44	0	0.0113	98.25	94.49	43.24
dB3_3	40915284	5820671560	28.41	28.4	21.81	21.39	0	0.0116	98.13	94.2	43.2
dZB3_1	35886986	5093967147	28.48	28.35	21.81	21.36	0	0.0129	97.66	92.79	43.17
dZB3_2	46397948	6586340475	28.43	28.38	21.81	21.38	0	0.0121	97.91	93.46	43.19
dZB3_3	39667094	5624748537	28.45	28.37	21.79	21.38	0	0.0124	97.8	93.19	43.18
dZK3_1	45856082	6538675675	28.41	28.32	21.84	21.43	0	0.0114	98.19	94.31	43.27
dZK3_2	42681676	6118038953	28.37	28.27	21.91	21.45	0	0.0116	98.1	94.1	43.36
dZK3_3	52325842	7464321698	28.44	28.38	21.79	21.39	0	0.0114	98.2	94.34	43.19
