# Supplementary material for: Genome-wide comparative transcriptome analysis of CMS-D2 and its maintainer and restorer lines in upland cotton
Source: BMC Genomics. 2017 Jun 8;18:454. doi: 10.1186/s12864-017-3841-0 (PMC5465541; doi:10.1186/s12864-017-3841-0)
Supplement: Supplementary file 14 — KEGG analysis of DEGs between A and R (XLS 56 kb) [file 12864_2017_3841_MOESM3_ESM.xls]

## Sheet: 工作表1
Additional file 3. Mapping percentage to the TM-1 reference genome
Sample_ID	Reads	Percentage（%）
dB3_1	44381414/48365894	0.9176
dB3_2	42461220/46208878	0.9189
dB3_3	37507971/40915284	0.9167
dZB3_1	32651236/35886986	0.9098
dZB3_2	42395531/46397948	0.9137
dZB3_3	36102522/39667094	0.9101
dZK3_1	41523109/45856082	0.9055
dZK3_2	38672331/42681676	0.9061
dZK3_3	47391424/52325842	0.9057
