# Supplementary material for: Genome-wide comparative transcriptome analysis of CMS-D2 and its maintainer and restorer lines in upland cotton
Source: BMC Genomics. 2017 Jun 8;18:454. doi: 10.1186/s12864-017-3841-0 (PMC5465541; doi:10.1186/s12864-017-3841-0)
Supplement: Supplementary file 15 — GO enrichment analysis of DEGs between B and A (XLS 68 kb) [file 12864_2017_3841_MOESM4_ESM.xls]

## Sheet: 工作表1
Additional file 4. GO classification of the expressed genes
term_type	term	number	percent	GO	%
molecular_function	catalytic activity	23001	0.498397	GO:0003824	49.8397
molecular_function	binding	22866	0.495471	GO:0005488	49.5471
molecular_function	transporter activity	2677	0.0580065	GO:0005215	5.80065
molecular_function	nucleic acid binding transcription factor activity	1838	0.0398267	GO:0001071	3.98267
molecular_function	structural molecule activity	1362	0.0295125	GO:0005198	2.95125
molecular_function	molecular function regulator	560	0.0121343	GO:0098772	1.21343
molecular_function	enzyme regulator activity	495	0.0107259	GO:0030234	1.07259
molecular_function	molecular transducer activity	478	0.0103575	GO:0060089	1.03575
molecular_function	electron carrier activity	417	0.00903575	GO:0009055	0.903575
molecular_function	antioxidant activity	352	0.0076273	GO:0016209	0.76273
molecular_function	protein binding transcription factor activity	175	0.00379198	GO:0000988	0.379198
molecular_function	nutrient reservoir activity	110	0.00238353	GO:0045735	0.238353
molecular_function	guanyl-nucleotide exchange factor activity	65	0.00140845	GO:0005085	0.140845
molecular_function	metallochaperone activity	13	0.00028169	GO:0016530	0.028169
molecular_function	channel regulator activity	2	4.33e-05	GO:0016247	0.00433369
molecular_function	protein tag	2	4.33e-05	GO:0031386	0.00433369
molecular_function	translation regulator activity	2	4.33e-05	GO:0045182	0.00433369
cellular_component	cell	21221	0.459827	GO:0005623	45.9827
cellular_component	cell part	20897	0.452806	GO:0044464	45.2806
cellular_component	organelle	14269	0.309187	GO:0043226	30.9187
cellular_component	membrane	10113	0.219133	GO:0016020	21.9133
cellular_component	macromolecular complex	8667	0.187801	GO:0032991	18.7801
cellular_component	organelle part	7062	0.153023	GO:0044422	15.3023
cellular_component	membrane part	6400	0.138678	GO:0044425	13.8678
cellular_component	membrane-enclosed lumen	1061	0.0229902	GO:0031974	2.29902
cellular_component	extracellular region	958	0.0207584	GO:0005576	2.07584
cellular_component	cell junction	831	0.0180065	GO:0030054	1.80065
cellular_component	symplast	828	0.0179415	GO:0055044	1.79415
cellular_component	virion part	153	0.00331528	GO:0044423	0.331528
cellular_component	virion	153	0.00331528	GO:0019012	0.331528
cellular_component	nucleoid	60	0.00130011	GO:0009295	0.130011
cellular_component	extracellular region part	31	0.000671723	GO:0044421	0.0671723
cellular_component	extracellular matrix	22	0.000476706	GO:0031012	0.0476706
cellular_component	other organism	17	0.000368364	GO:0044215	0.0368364
cellular_component	other organism part	17	0.000368364	GO:0044217	0.0368364
biological_process	metabolic process	32285	0.699567	GO:0008152	69.9567
biological_process	cellular process	28157	0.610119	GO:0009987	61.0119
biological_process	single-organism process	23292	0.504702	GO:0044699	50.4702
biological_process	biological regulation	10401	0.225374	GO:0065007	22.5374
biological_process	regulation of biological process	9744	0.211138	GO:0050789	21.1138
biological_process	response to stimulus	8037	0.17415	GO:0050896	17.415
biological_process	cellular component organization or biogenesis	7575	0.164139	GO:0071840	16.4139
biological_process	localization	7570	0.16403	GO:0051179	16.403
biological_process	developmental process	4875	0.105634	GO:0032502	10.5634
biological_process	multicellular organismal process	4653	0.100823	GO:0032501	10.0823
biological_process	signaling	2763	0.05987	GO:0023052	5.987
biological_process	reproductive process	2751	0.05961	GO:0022414	5.961
biological_process	multi-organism process	1974	0.0427736	GO:0051704	4.27736
biological_process	negative regulation of biological process	1930	0.0418202	GO:0048519	4.18202
biological_process	positive regulation of biological process	1780	0.0385699	GO:0048518	3.85699
biological_process	growth	1157	0.0250704	GO:0040007	2.50704
biological_process	immune system process	991	0.0214735	GO:0002376	2.14735
biological_process	reproduction	832	0.0180282	GO:0000003	1.80282
biological_process	biological adhesion	174	0.00377031	GO:0022610	0.377031
biological_process	rhythmic process	163	0.00353196	GO:0048511	0.353196
biological_process	locomotion	26	0.00056338	GO:0040011	0.056338
biological_process	biological phase	1	2.17e-05	GO:0044848	0.00216685

## Sheet: 工作表2
biological_process	metabolic process	32285	0.699567	GO:0008152	69.9567
biological_process	cellular process	28157	0.610119	GO:0009987	61.0119
biological_process	single-organism process	23292	0.504702	GO:0044699	50.4702
biological_process	biological regulation	10401	0.225374	GO:0065007	22.5374
biological_process	regulation of biological process	9744	0.211138	GO:0050789	21.1138
biological_process	response to stimulus	8037	0.17415	GO:0050896	17.415
biological_process	cellular component organization or biogenesis	7575	0.164139	GO:0071840	16.4139
biological_process	localization	7570	0.16403	GO:0051179	16.403
biological_process	developmental process	4875	0.105634	GO:0032502	10.5634
biological_process	multicellular organismal process	4653	0.100823	GO:0032501	10.0823
biological_process	signaling	2763	0.05987	GO:0023052	5.987
biological_process	reproductive process	2751	0.05961	GO:0022414	5.961
biological_process	multi-organism process	1974	0.0427736	GO:0051704	4.27736
biological_process	negative regulation of biological process	1930	0.0418202	GO:0048519	4.18202
biological_process	positive regulation of biological process	1780	0.0385699	GO:0048518	3.85699
biological_process	growth	1157	0.0250704	GO:0040007	2.50704
biological_process	immune system process	991	0.0214735	GO:0002376	2.14735
biological_process	reproduction	832	0.0180282	GO:0000003	1.80282
biological_process	biological adhesion	174	0.00377031	GO:0022610	0.377031
biological_process	rhythmic process	163	0.00353196	GO:0048511	0.353196
biological_process	locomotion	26	0.00056338	GO:0040011	0.056338
biological_process	biological phase	1	2.17e-05	GO:0044848	0.00216685
