# Supplementary material for: Genome-wide comparative transcriptome analysis of CMS-D2 and its maintainer and restorer lines in upland cotton
Source: BMC Genomics. 2017 Jun 8;18:454. doi: 10.1186/s12864-017-3841-0 (PMC5465541; doi:10.1186/s12864-017-3841-0)
Supplement: Supplementary file 16 — GO enrichment analysis of DEGs between A and R (XLS 2620 kb) [file 12864_2017_3841_MOESM5_ESM.xls]

## Sheet: kegg_table
Additional file 5. KEGG classification of the expressed genes
#Query	Ko id(Gene id)	Ko name(Gene name)	hyperlink	Paths
Gh_A12G2559	K00517	E1.14.-.-	http://www.genome.jp/dbget-bin/www_bget?ko:K00517	path:ko00363;path:ko00624;path:ko00627;path:ko00903;path:ko00945;path:ko01100;path:ko01110;path:ko01120
Gh_A12G2554	K14347	SLC10A7, P7	http://www.genome.jp/dbget-bin/www_bget?ko:K14347
Gh_A12G2555	K00939	E2.7.4.3, adk	http://www.genome.jp/dbget-bin/www_bget?ko:K00939	path:ko00230;path:ko01100;path:ko01110
Gh_A12G2556	K07342	SEC61G, SSS1, secE	http://www.genome.jp/dbget-bin/www_bget?ko:K07342	path:ko03060;path:ko04141;path:ko04145;path:ko05110
Gh_A12G2557	K11292	SUPT6H, SPT6	http://www.genome.jp/dbget-bin/www_bget?ko:K11292
Gh_A05G1355	K01647	CS, gltA	http://www.genome.jp/dbget-bin/www_bget?ko:K01647	path:ko00020;path:ko00630;path:ko01100;path:ko01110;path:ko01120;path:ko01200;path:ko01210;path:ko01230
Gh_A05G1351	K15109	SLC25A20_29, CACT, CACL, CRC1	http://www.genome.jp/dbget-bin/www_bget?ko:K15109
Gh_A05G1349	K07466	RFA1, RPA1, rpa	http://www.genome.jp/dbget-bin/www_bget?ko:K07466	path:ko03030;path:ko03420;path:ko03430;path:ko03440;path:ko03460
Gh_A05G1366	K03251	EIF3D	http://www.genome.jp/dbget-bin/www_bget?ko:K03251	path:ko03013
Gh_A05G1344	K00688	E2.4.1.1, glgP, PYG	http://www.genome.jp/dbget-bin/www_bget?ko:K00688	path:ko00500;path:ko01100;path:ko01110;path:ko04910
Gh_A05G1343	K09510	DNAJB4	http://www.genome.jp/dbget-bin/www_bget?ko:K09510
Gh_A05G1337	K14486	K14486, ARF	http://www.genome.jp/dbget-bin/www_bget?ko:K14486	path:ko04075
Gh_A05G1336	K08498	STX6	http://www.genome.jp/dbget-bin/www_bget?ko:K08498	path:ko04130
Gh_A05G1328	K00430	E1.11.1.7	http://www.genome.jp/dbget-bin/www_bget?ko:K00430	path:ko00360;path:ko00940;path:ko01100;path:ko01110
Gh_A05G1327	K07555	ATPeAF1, ATPAF1	http://www.genome.jp/dbget-bin/www_bget?ko:K07555
Gh_A05G1317	K01568	E4.1.1.1, pdc	http://www.genome.jp/dbget-bin/www_bget?ko:K01568	path:ko00010;path:ko01100;path:ko01110
Gh_A05G1311	K08337	ATG7	http://www.genome.jp/dbget-bin/www_bget?ko:K08337	path:ko04140
Gh_A05G1362	K02988	RP-S5, MRPS5, rpsE	http://www.genome.jp/dbget-bin/www_bget?ko:K02988	path:ko03010
Gh_A05G1305	K06630	YWHAE	http://www.genome.jp/dbget-bin/www_bget?ko:K06630	path:ko04110;path:ko04114;path:ko04151;path:ko04390;path:ko04391;path:ko04722;path:ko05169;path:ko05203
Gh_A05G1297	K14496	PYL	http://www.genome.jp/dbget-bin/www_bget?ko:K14496	path:ko04075
Gh_A05G1292	K14611	SLC23A1_2, SVCT1_2	http://www.genome.jp/dbget-bin/www_bget?ko:K14611
Gh_A05G1290	K02868	RP-L11e, RPL11	http://www.genome.jp/dbget-bin/www_bget?ko:K02868	path:ko03010
Gh_A05G1286	K07904	RAB11A	http://www.genome.jp/dbget-bin/www_bget?ko:K07904	path:ko04144;path:ko04961;path:ko04962;path:ko04972
Gh_D05G3649	K16297	SCPL-II	http://www.genome.jp/dbget-bin/www_bget?ko:K16297
Gh_D05G3665	K01805	xylA	http://www.genome.jp/dbget-bin/www_bget?ko:K01805	path:ko00040;path:ko00051;path:ko01100
Gh_D05G3669	K17496	TIM50	http://www.genome.jp/dbget-bin/www_bget?ko:K17496
Gh_D05G3671	K17496	TIM50	http://www.genome.jp/dbget-bin/www_bget?ko:K17496
Gh_D05G3651	K16297	SCPL-II	http://www.genome.jp/dbget-bin/www_bget?ko:K16297
Gh_D05G3678	K01738	cysK	http://www.genome.jp/dbget-bin/www_bget?ko:K01738	path:ko00270;path:ko00920;path:ko01100;path:ko01120;path:ko01200;path:ko01230
Gh_D05G3680	K17046	DEK	http://www.genome.jp/dbget-bin/www_bget?ko:K17046
Gh_D05G3682	K01728	E4.2.2.2, pel	http://www.genome.jp/dbget-bin/www_bget?ko:K01728	path:ko00040
Gh_D05G3652	K16297	SCPL-II	http://www.genome.jp/dbget-bin/www_bget?ko:K16297
Gh_D05G3689	K02939	RP-L9, MRPL9, rplI	http://www.genome.jp/dbget-bin/www_bget?ko:K02939	path:ko03010
Gh_D05G3691	K08286	E2.7.11.-	http://www.genome.jp/dbget-bin/www_bget?ko:K08286
Gh_D05G3653	K11593	ELF2C	http://www.genome.jp/dbget-bin/www_bget?ko:K11593
Gh_D05G3698	K10406	KIFC2_3	http://www.genome.jp/dbget-bin/www_bget?ko:K10406
Gh_D05G3699	K10406	KIFC2_3	http://www.genome.jp/dbget-bin/www_bget?ko:K10406
Gh_D05G3700	K00876	udk, UCK	http://www.genome.jp/dbget-bin/www_bget?ko:K00876	path:ko00240;path:ko00983;path:ko01100
Gh_D05G3704	K10523	SPOP	http://www.genome.jp/dbget-bin/www_bget?ko:K10523
Gh_D05G3706	K11884	PNO1, DIM2	http://www.genome.jp/dbget-bin/www_bget?ko:K11884
Gh_D05G3707	K11885	DDI1	http://www.genome.jp/dbget-bin/www_bget?ko:K11885
Gh_D05G3711	K06617	E2.4.1.82	http://www.genome.jp/dbget-bin/www_bget?ko:K06617	path:ko00052
Gh_D05G3712	K07300	chaA, CAX	http://www.genome.jp/dbget-bin/www_bget?ko:K07300
Gh_D05G3714	K09422	MYBP	http://www.genome.jp/dbget-bin/www_bget?ko:K09422
Gh_D05G3715	K06699	PSME4	http://www.genome.jp/dbget-bin/www_bget?ko:K06699	path:ko03050
Gh_D05G3655	K00102	E1.1.2.4, dld	http://www.genome.jp/dbget-bin/www_bget?ko:K00102	path:ko00620
Gh_D05G3717	K12880	THOC3	http://www.genome.jp/dbget-bin/www_bget?ko:K12880	path:ko03013;path:ko03040
Gh_D05G3718	K14945	QKI	http://www.genome.jp/dbget-bin/www_bget?ko:K14945
Gh_D05G3719	K13448	CML	http://www.genome.jp/dbget-bin/www_bget?ko:K13448	path:ko04626
Gh_D05G3720	K06689	UBE2D_E, UBC4, UBC5	http://www.genome.jp/dbget-bin/www_bget?ko:K06689	path:ko04120;path:ko04141
Gh_D05G3723	K09142	K09142	http://www.genome.jp/dbget-bin/www_bget?ko:K09142
Gh_D05G3725	K08905	psaG	http://www.genome.jp/dbget-bin/www_bget?ko:K08905	path:ko00195;path:ko01100
Gh_D05G3728	K13342	PEX5, PXR1	http://www.genome.jp/dbget-bin/www_bget?ko:K13342	path:ko04146
Gh_D05G3729	K13342	PEX5, PXR1	http://www.genome.jp/dbget-bin/www_bget?ko:K13342	path:ko04146
Gh_D05G3731	K10669	TRPT1, TPT1	http://www.genome.jp/dbget-bin/www_bget?ko:K10669
Gh_A09G0388	K02705	psbC	http://www.genome.jp/dbget-bin/www_bget?ko:K02705	path:ko00195;path:ko01100
Gh_A09G0386	K16908	CRR1	http://www.genome.jp/dbget-bin/www_bget?ko:K16908
Gh_A11G2045	K07374	TUBA	http://www.genome.jp/dbget-bin/www_bget?ko:K07374	path:ko04145;path:ko04540;path:ko05130
Gh_A11G2050	K13754	SLC24A6, NCKX6	http://www.genome.jp/dbget-bin/www_bget?ko:K13754
Gh_A11G2051	K01025	E2.8.2.-	http://www.genome.jp/dbget-bin/www_bget?ko:K01025
Gh_A11G2037	K09422	MYBP	http://www.genome.jp/dbget-bin/www_bget?ko:K09422
Gh_A11G2052	K01025	E2.8.2.-	http://www.genome.jp/dbget-bin/www_bget?ko:K01025
Gh_A11G2053	K14309	NUP93	http://www.genome.jp/dbget-bin/www_bget?ko:K14309	path:ko03013
Gh_A11G2054	K14309	NUP93	http://www.genome.jp/dbget-bin/www_bget?ko:K14309	path:ko03013
Gh_A11G2055	K01025	E2.8.2.-	http://www.genome.jp/dbget-bin/www_bget?ko:K01025
Gh_A11G2056	K00962	pnp, PNPT1	http://www.genome.jp/dbget-bin/www_bget?ko:K00962	path:ko00230;path:ko00240;path:ko03018
Gh_A11G2057	K10756	RFC3_5	http://www.genome.jp/dbget-bin/www_bget?ko:K10756	path:ko03030;path:ko03420;path:ko03430
Gh_A11G2058	K13110	MFAP1	http://www.genome.jp/dbget-bin/www_bget?ko:K13110
Gh_A11G2059	K02704	psbB	http://www.genome.jp/dbget-bin/www_bget?ko:K02704	path:ko00195;path:ko01100
Gh_A11G2060	K14007	SEC24	http://www.genome.jp/dbget-bin/www_bget?ko:K14007	path:ko04141
Gh_A11G2061	K13863	SLC7A1, ATRC1	http://www.genome.jp/dbget-bin/www_bget?ko:K13863	path:ko05206
Gh_A11G2062	K13863	SLC7A1, ATRC1	http://www.genome.jp/dbget-bin/www_bget?ko:K13863	path:ko05206
Gh_A11G2063	K10523	SPOP	http://www.genome.jp/dbget-bin/www_bget?ko:K10523
Gh_A11G2066	K10573	UBE2A, UBC2, RAD6A	http://www.genome.jp/dbget-bin/www_bget?ko:K10573	path:ko04120
Gh_A11G2067	K11433	SETMAR	http://www.genome.jp/dbget-bin/www_bget?ko:K11433	path:ko00310
Gh_A11G2071	K10712	ADO	http://www.genome.jp/dbget-bin/www_bget?ko:K10712	path:ko00430;path:ko01100
Gh_A11G2039	K00326	E1.6.2.2	http://www.genome.jp/dbget-bin/www_bget?ko:K00326	path:ko00520;path:ko01110
Gh_A11G2072	K08496	GOSR2, BOS1	http://www.genome.jp/dbget-bin/www_bget?ko:K08496	path:ko04130
Gh_A11G2073	K12591	RRP6, EXOSC10	http://www.genome.jp/dbget-bin/www_bget?ko:K12591	path:ko03018
Gh_A11G2075	K03254	EIF3A	http://www.genome.jp/dbget-bin/www_bget?ko:K03254	path:ko03013
Gh_A11G2041	K09422	MYBP	http://www.genome.jp/dbget-bin/www_bget?ko:K09422
Gh_A11G2043	K00430	E1.11.1.7	http://www.genome.jp/dbget-bin/www_bget?ko:K00430	path:ko00360;path:ko00940;path:ko01100;path:ko01110
Gh_D05G3035	K02956	RP-S15, MRPS15, rpsO	http://www.genome.jp/dbget-bin/www_bget?ko:K02956	path:ko03010
Gh_D05G3038	K07466	RFA1, RPA1, rpa	http://www.genome.jp/dbget-bin/www_bget?ko:K07466	path:ko03030;path:ko03420;path:ko03430;path:ko03440;path:ko03460
Gh_D05G3036	K01673	cynT, can	http://www.genome.jp/dbget-bin/www_bget?ko:K01673	path:ko00910
Gh_A12G0771	K09338	HD-ZIP	http://www.genome.jp/dbget-bin/www_bget?ko:K09338
Gh_A03G0414	K09481	SEC61B, SBH2	http://www.genome.jp/dbget-bin/www_bget?ko:K09481	path:ko03060;path:ko04141;path:ko04145;path:ko05110
Gh_A04G0364	K01376	E3.4.22.-	http://www.genome.jp/dbget-bin/www_bget?ko:K01376
Gh_A04G0363	K01376	E3.4.22.-	http://www.genome.jp/dbget-bin/www_bget?ko:K01376
Gh_A04G0368	K16292	CEP, CYSEP	http://www.genome.jp/dbget-bin/www_bget?ko:K16292
Gh_A01G2105	K06966	K06966	http://www.genome.jp/dbget-bin/www_bget?ko:K06966
Gh_A09G2341	K13422	MYC2	http://www.genome.jp/dbget-bin/www_bget?ko:K13422	path:ko04075;path:ko04626
Gh_A07G0767	K14611	SLC23A1_2, SVCT1_2	http://www.genome.jp/dbget-bin/www_bget?ko:K14611
Gh_A07G0770	K14012	SHP1, UBX1, NSFL1C	http://www.genome.jp/dbget-bin/www_bget?ko:K14012	path:ko04141
Gh_A07G0772	K13429	CERK1	http://www.genome.jp/dbget-bin/www_bget?ko:K13429	path:ko04626
Gh_A07G0773	K05933	E1.14.17.4	http://www.genome.jp/dbget-bin/www_bget?ko:K05933	path:ko00270;path:ko01100;path:ko01110
Gh_A07G0774	K05933	E1.14.17.4	http://www.genome.jp/dbget-bin/www_bget?ko:K05933	path:ko00270;path:ko01100;path:ko01110
Gh_A07G0775	K05933	E1.14.17.4	http://www.genome.jp/dbget-bin/www_bget?ko:K05933	path:ko00270;path:ko01100;path:ko01110
Gh_A07G0776	K14491	ARR-B	http://www.genome.jp/dbget-bin/www_bget?ko:K14491	path:ko04075
Gh_A07G0780	K00784	rnz	http://www.genome.jp/dbget-bin/www_bget?ko:K00784	path:ko03013
Gh_A07G0781	K03131	TAF6	http://www.genome.jp/dbget-bin/www_bget?ko:K03131	path:ko03022;path:ko05168
Gh_A07G0784	K10520	ABTB1, BPOZ	http://www.genome.jp/dbget-bin/www_bget?ko:K10520
Gh_A07G0759	K06676	BRRN1, BRN1, CAPH	http://www.genome.jp/dbget-bin/www_bget?ko:K06676	path:ko04111
Gh_A07G0787	K12462	ARHGDI, RHOGDI	http://www.genome.jp/dbget-bin/www_bget?ko:K12462	path:ko04722;path:ko04962
Gh_A07G0792	K14411	MSI	http://www.genome.jp/dbget-bin/www_bget?ko:K14411	path:ko03015
Gh_A07G0794	K12741	HNRNPA1_3	http://www.genome.jp/dbget-bin/www_bget?ko:K12741	path:ko03040
Gh_A07G0795	K01897	ACSL, fadD	http://www.genome.jp/dbget-bin/www_bget?ko:K01897	path:ko00061;path:ko00071;path:ko01100;path:ko01212;path:ko03320;path:ko04146;path:ko04920
Gh_A07G0801	K01301	E3.4.17.21	http://www.genome.jp/dbget-bin/www_bget?ko:K01301
Gh_A07G0805	K16285	XERICO	http://www.genome.jp/dbget-bin/www_bget?ko:K16285
Gh_A07G0809	K03575	mutY	http://www.genome.jp/dbget-bin/www_bget?ko:K03575	path:ko03410
Gh_A07G0815	K06883	K06883	http://www.genome.jp/dbget-bin/www_bget?ko:K06883
Gh_A07G0818	K02699	psaL	http://www.genome.jp/dbget-bin/www_bget?ko:K02699	path:ko00195;path:ko01100
Gh_A07G0819	K04512	DAAM	http://www.genome.jp/dbget-bin/www_bget?ko:K04512	path:ko04310
Gh_A07G0763	K12160	SUMO, SMT3	http://www.genome.jp/dbget-bin/www_bget?ko:K12160	path:ko03013
Gh_A07G0828	K16904	DCTPP1	http://www.genome.jp/dbget-bin/www_bget?ko:K16904	path:ko00240;path:ko01100
Gh_A07G0829	K01893	NARS, asnS	http://www.genome.jp/dbget-bin/www_bget?ko:K01893	path:ko00970
Gh_A07G0832	K02912	RP-L32e, RPL32	http://www.genome.jp/dbget-bin/www_bget?ko:K02912	path:ko03010
Gh_A07G0833	K02912	RP-L32e, RPL32	http://www.genome.jp/dbget-bin/www_bget?ko:K02912	path:ko03010
Gh_A07G0834	K02912	RP-L32e, RPL32	http://www.genome.jp/dbget-bin/www_bget?ko:K02912	path:ko03010
Gh_A13G1041	K13412	CPK	http://www.genome.jp/dbget-bin/www_bget?ko:K13412	path:ko04626;path:ko05145
Gh_A13G1038	K14777	DDX47, RRP3	http://www.genome.jp/dbget-bin/www_bget?ko:K14777
Gh_A13G1037	K01011	TST, MPST, sseA	http://www.genome.jp/dbget-bin/www_bget?ko:K01011	path:ko00270;path:ko00920;path:ko01100;path:ko01120;path:ko04122
Gh_A13G1122	K08065	NFYB	http://www.genome.jp/dbget-bin/www_bget?ko:K08065	path:ko04612;path:ko05152;path:ko05166
Gh_A13G1030	K12815	DHX38, PRP16	http://www.genome.jp/dbget-bin/www_bget?ko:K12815	path:ko03040
Gh_A13G1027	K14834	NOC3	http://www.genome.jp/dbget-bin/www_bget?ko:K14834
Gh_A13G1024	K14488	SAUR	http://www.genome.jp/dbget-bin/www_bget?ko:K14488	path:ko04075
Gh_A13G1022	K15378	SLC45A1_2_4	http://www.genome.jp/dbget-bin/www_bget?ko:K15378
Gh_A13G1014	K14412	FUT13, FucTC	http://www.genome.jp/dbget-bin/www_bget?ko:K14412	path:ko00513
Gh_A13G1011	K10896	FANCM	http://www.genome.jp/dbget-bin/www_bget?ko:K10896	path:ko03460
Gh_A13G1009	K09422	MYBP	http://www.genome.jp/dbget-bin/www_bget?ko:K09422
Gh_A13G1008	K13993	HSP20	http://www.genome.jp/dbget-bin/www_bget?ko:K13993	path:ko04141
Gh_A13G1004	K09338	HD-ZIP	http://www.genome.jp/dbget-bin/www_bget?ko:K09338
Gh_A13G0999	K02939	RP-L9, MRPL9, rplI	http://www.genome.jp/dbget-bin/www_bget?ko:K02939	path:ko03010
Gh_A13G0997	K17784	MINOS1, MOS1	http://www.genome.jp/dbget-bin/www_bget?ko:K17784
Gh_A13G0996	K17784	MINOS1, MOS1	http://www.genome.jp/dbget-bin/www_bget?ko:K17784
Gh_A13G0995	K01061	E3.1.1.45	http://www.genome.jp/dbget-bin/www_bget?ko:K01061	path:ko00361;path:ko00364;path:ko00623;path:ko01100;path:ko01110;path:ko01120
Gh_A13G0994	K08734	MLH1	http://www.genome.jp/dbget-bin/www_bget?ko:K08734	path:ko03430;path:ko03460;path:ko05200;path:ko05210;path:ko05213
Gh_A13G0991	K00930	argB	http://www.genome.jp/dbget-bin/www_bget?ko:K00930	path:ko00330;path:ko01100;path:ko01110;path:ko01210;path:ko01230
Gh_A13G1117	K11416	SIRT6, SIR2L6	http://www.genome.jp/dbget-bin/www_bget?ko:K11416
Gh_A13G0985	K13111	SMU1	http://www.genome.jp/dbget-bin/www_bget?ko:K13111
Gh_A13G0984	K14545	RRP7	http://www.genome.jp/dbget-bin/www_bget?ko:K14545	path:ko03008
Gh_A13G0982	K04512	DAAM	http://www.genome.jp/dbget-bin/www_bget?ko:K04512	path:ko04310
Gh_A13G1131	K11253	H3	http://www.genome.jp/dbget-bin/www_bget?ko:K11253	path:ko05034;path:ko05202;path:ko05322
Gh_A13G1112	K10592	HUWE1, MULE, ARF-BP1	http://www.genome.jp/dbget-bin/www_bget?ko:K10592	path:ko04120
Gh_A13G1110	K15032	MTERFD	http://www.genome.jp/dbget-bin/www_bget?ko:K15032
Gh_A13G1107	K17491	SMEK, PPP4R3	http://www.genome.jp/dbget-bin/www_bget?ko:K17491
Gh_A13G1130	K01051	E3.1.1.11	http://www.genome.jp/dbget-bin/www_bget?ko:K01051	path:ko00040;path:ko00500;path:ko01100
Gh_A13G1106	K08286	E2.7.11.-	http://www.genome.jp/dbget-bin/www_bget?ko:K08286
Gh_A13G1105	K14835	NOP2	http://www.genome.jp/dbget-bin/www_bget?ko:K14835
Gh_A13G1102	K12863	CWC15	http://www.genome.jp/dbget-bin/www_bget?ko:K12863	path:ko03040
Gh_A13G1099	K06268	PPP3R, CNB	http://www.genome.jp/dbget-bin/www_bget?ko:K06268	path:ko04010;path:ko04020;path:ko04022;path:ko04114;path:ko04210;path:ko04310;path:ko04360;path:ko04370;path:ko04380;path:ko04650;path:ko04660;path:ko04662;path:ko04720;path:ko04724;path:ko04921;path:ko05010;path:ko05014;path:ko05031;path:ko05152;path:ko05166
Gh_A13G1098	K04079	htpG, HSP90A	http://www.genome.jp/dbget-bin/www_bget?ko:K04079	path:ko04141;path:ko04151;path:ko04612;path:ko04621;path:ko04626;path:ko04914;path:ko04915;path:ko05200;path:ko05215
Gh_A13G1097	K00876	udk, UCK	http://www.genome.jp/dbget-bin/www_bget?ko:K00876	path:ko00240;path:ko00983;path:ko01100
Gh_A13G1096	K01623	ALDO	http://www.genome.jp/dbget-bin/www_bget?ko:K01623	path:ko00010;path:ko00030;path:ko00051;path:ko00680;path:ko00710;path:ko01100;path:ko01110;path:ko01120;path:ko01200;path:ko01230
Gh_A13G1092	K11884	PNO1, DIM2	http://www.genome.jp/dbget-bin/www_bget?ko:K11884
Gh_A13G1091	K11885	DDI1	http://www.genome.jp/dbget-bin/www_bget?ko:K11885
Gh_A13G1088	K06617	E2.4.1.82	http://www.genome.jp/dbget-bin/www_bget?ko:K06617	path:ko00052
Gh_A13G1087	K02259	COX15	http://www.genome.jp/dbget-bin/www_bget?ko:K02259	path:ko00190;path:ko00860;path:ko01100;path:ko01110;path:ko02020
Gh_A13G1085	K07300	chaA, CAX	http://www.genome.jp/dbget-bin/www_bget?ko:K07300
Gh_A13G1083	K14571	RIX7, NVL	http://www.genome.jp/dbget-bin/www_bget?ko:K14571	path:ko03008
Gh_A13G1079	K16616	PARP8	http://www.genome.jp/dbget-bin/www_bget?ko:K16616
Gh_A13G1078	K08905	psaG	http://www.genome.jp/dbget-bin/www_bget?ko:K08905	path:ko00195;path:ko01100
Gh_A13G1072	K12179	COPS6, CSN6	http://www.genome.jp/dbget-bin/www_bget?ko:K12179
Gh_A13G1069	K00031	IDH1, IDH2, icd	http://www.genome.jp/dbget-bin/www_bget?ko:K00031	path:ko00020;path:ko00480;path:ko00720;path:ko01100;path:ko01110;path:ko01120;path:ko01200;path:ko01210;path:ko01230;path:ko04146
Gh_A13G1126	K14709	SLC39A1_2_3, ZIP1_2_3	http://www.genome.jp/dbget-bin/www_bget?ko:K14709
Gh_A13G1067	K01937	E6.3.4.2, pyrG	http://www.genome.jp/dbget-bin/www_bget?ko:K01937	path:ko00240;path:ko01100
Gh_A13G1066	K15601	KDM3	http://www.genome.jp/dbget-bin/www_bget?ko:K15601
Gh_A13G1062	K16280	RGLG	http://www.genome.jp/dbget-bin/www_bget?ko:K16280
Gh_A13G1125	K05389	KCNKF	http://www.genome.jp/dbget-bin/www_bget?ko:K05389
Gh_A13G1056	K02966	RP-S19e, RPS19	http://www.genome.jp/dbget-bin/www_bget?ko:K02966	path:ko03010
Gh_A13G1054	K00134	GAPDH, gapA	http://www.genome.jp/dbget-bin/www_bget?ko:K00134	path:ko00010;path:ko00710;path:ko01100;path:ko01110;path:ko01120;path:ko01200;path:ko01230;path:ko04066;path:ko05010
Gh_A13G1053	K00013	hisD	http://www.genome.jp/dbget-bin/www_bget?ko:K00013	path:ko00340;path:ko01100;path:ko01110;path:ko01230
Gh_A13G1049	K03798	ftsH, hflB	http://www.genome.jp/dbget-bin/www_bget?ko:K03798
Gh_A13G1046	K15262	BCP1, BCCIP	http://www.genome.jp/dbget-bin/www_bget?ko:K15262
Gh_A13G1044	K09422	MYBP	http://www.genome.jp/dbget-bin/www_bget?ko:K09422
Gh_A13G1043	K09422	MYBP	http://www.genome.jp/dbget-bin/www_bget?ko:K09422
Gh_A03G0767	K02892	RP-L23, MRPL23, rplW	http://www.genome.jp/dbget-bin/www_bget?ko:K02892	path:ko03010
Gh_A03G0763	K17943	PUM	http://www.genome.jp/dbget-bin/www_bget?ko:K17943
Gh_D02G2425	K03527	E1.17.1.2, lytB, ispH	http://www.genome.jp/dbget-bin/www_bget?ko:K03527	path:ko00900;path:ko01100;path:ko01110
Gh_D02G2426	K07399	resB, ccs1	http://www.genome.jp/dbget-bin/www_bget?ko:K07399
Gh_D02G2418	K10293	FBXO7	http://www.genome.jp/dbget-bin/www_bget?ko:K10293
Gh_D02G2420	K07374	TUBA	http://www.genome.jp/dbget-bin/www_bget?ko:K07374	path:ko04145;path:ko04540;path:ko05130
Gh_D02G2422	K00913	ITPK1	http://www.genome.jp/dbget-bin/www_bget?ko:K00913	path:ko00562;path:ko01100;path:ko04070
Gh_D06G2313	K15378	SLC45A1_2_4	http://www.genome.jp/dbget-bin/www_bget?ko:K15378
Gh_D06G2314	K03327	TC.MATE, SLC47A, norM, mdtK, dinF	http://www.genome.jp/dbget-bin/www_bget?ko:K03327
Gh_A05G0569	K00566	mnmA, trmU, TRMU	http://www.genome.jp/dbget-bin/www_bget?ko:K00566	path:ko04122
Gh_A05G0580	K09527	DNAJC7	http://www.genome.jp/dbget-bin/www_bget?ko:K09527
Gh_A05G0586	K00830	AGXT	http://www.genome.jp/dbget-bin/www_bget?ko:K00830	path:ko00250;path:ko00260;path:ko00630;path:ko00680;path:ko01100;path:ko01110;path:ko01120;path:ko01200;path:ko04146
Gh_A05G0587	K14409	SMG7, EST1C	http://www.genome.jp/dbget-bin/www_bget?ko:K14409	path:ko03015
Gh_A05G0593	K09595	HM13	http://www.genome.jp/dbget-bin/www_bget?ko:K09595
Gh_A05G0594	K13140	INTS3	http://www.genome.jp/dbget-bin/www_bget?ko:K13140
Gh_A05G0597	K03232	EEF1B	http://www.genome.jp/dbget-bin/www_bget?ko:K03232
Gh_A05G0598	K01188	E3.2.1.21	http://www.genome.jp/dbget-bin/www_bget?ko:K01188	path:ko00460;path:ko00500;path:ko00940;path:ko01100;path:ko01110
Gh_A05G0599	K04733	IRAK4	http://www.genome.jp/dbget-bin/www_bget?ko:K04733	path:ko04064;path:ko04210;path:ko04620;path:ko04722;path:ko05133;path:ko05140;path:ko05142;path:ko05145;path:ko05152;path:ko05162;path:ko05164
Gh_A05G0600	K02727	PSMA3	http://www.genome.jp/dbget-bin/www_bget?ko:K02727	path:ko03050
Gh_A05G0610	K12876	RBM8A, Y14	http://www.genome.jp/dbget-bin/www_bget?ko:K12876	path:ko03013;path:ko03015;path:ko03040
Gh_A05G0617	K13412	CPK	http://www.genome.jp/dbget-bin/www_bget?ko:K13412	path:ko04626;path:ko05145
Gh_A05G0619	K07359	CAMKK	http://www.genome.jp/dbget-bin/www_bget?ko:K07359	path:ko04152;path:ko04920;path:ko04921;path:ko05034
Gh_A05G0620	K08681	pdxT, pdx2	http://www.genome.jp/dbget-bin/www_bget?ko:K08681	path:ko00750
Gh_A05G0623	K08472	MLO	http://www.genome.jp/dbget-bin/www_bget?ko:K08472
Gh_A05G0576	K00858	ppnK, NADK	http://www.genome.jp/dbget-bin/www_bget?ko:K00858	path:ko00760;path:ko01100
Gh_D12G0476	K01934	E6.3.3.2	http://www.genome.jp/dbget-bin/www_bget?ko:K01934	path:ko00670;path:ko01100
Gh_D12G0478	K15115	SLC25A32, MFT	http://www.genome.jp/dbget-bin/www_bget?ko:K15115
Gh_D12G0479	K01868	TARS, thrS	http://www.genome.jp/dbget-bin/www_bget?ko:K01868	path:ko00970
Gh_D12G0480	K12391	AP1G1	http://www.genome.jp/dbget-bin/www_bget?ko:K12391	path:ko04142
Gh_D12G0482	K10573	UBE2A, UBC2, RAD6A	http://www.genome.jp/dbget-bin/www_bget?ko:K10573	path:ko04120
Gh_D12G0485	K09338	HD-ZIP	http://www.genome.jp/dbget-bin/www_bget?ko:K09338
Gh_D12G0487	K13094	RBM5_10	http://www.genome.jp/dbget-bin/www_bget?ko:K13094
Gh_D12G0488	K12864	CTNNBL1	http://www.genome.jp/dbget-bin/www_bget?ko:K12864	path:ko03040
Gh_D12G0490	K01881	PARS, proS	http://www.genome.jp/dbget-bin/www_bget?ko:K01881	path:ko00970
Gh_D12G0496	K01809	E5.3.1.8, manA	http://www.genome.jp/dbget-bin/www_bget?ko:K01809	path:ko00051;path:ko00520;path:ko01100;path:ko01110
Gh_D12G0504	K10717	CYP735A	http://www.genome.jp/dbget-bin/www_bget?ko:K10717	path:ko00908;path:ko01100;path:ko01110
Gh_D12G0506	K07904	RAB11A	http://www.genome.jp/dbget-bin/www_bget?ko:K07904	path:ko04144;path:ko04961;path:ko04962;path:ko04972
Gh_D12G0471	K05758	ARPC2	http://www.genome.jp/dbget-bin/www_bget?ko:K05758	path:ko04666;path:ko04810;path:ko05100;path:ko05130;path:ko05131;path:ko05132
Gh_D12G0472	K01937	E6.3.4.2, pyrG	http://www.genome.jp/dbget-bin/www_bget?ko:K01937	path:ko00240;path:ko01100
Gh_D13G2502	K14488	SAUR	http://www.genome.jp/dbget-bin/www_bget?ko:K14488	path:ko04075
Gh_D13G2511	K12345	SRD5A3	http://www.genome.jp/dbget-bin/www_bget?ko:K12345	path:ko00140
Gh_D13G2512	K02155	ATPeVPL, ATP6L	http://www.genome.jp/dbget-bin/www_bget?ko:K02155	path:ko00190;path:ko01100;path:ko04142;path:ko04145;path:ko04721;path:ko04966;path:ko05110;path:ko05120;path:ko05152;path:ko05323
Gh_D13G2513	K01583	E4.1.1.19	http://www.genome.jp/dbget-bin/www_bget?ko:K01583	path:ko00330;path:ko01100
Gh_D13G2515	K03965	NDUFB9	http://www.genome.jp/dbget-bin/www_bget?ko:K03965	path:ko00190;path:ko01100;path:ko04932;path:ko05010;path:ko05012;path:ko05016
Gh_D13G2516	K11498	CENPE	http://www.genome.jp/dbget-bin/www_bget?ko:K11498
Gh_D13G2517	K14686	SLC31A1, CTR1	http://www.genome.jp/dbget-bin/www_bget?ko:K14686	path:ko04978
Gh_D13G2519	K13508	GPAT	http://www.genome.jp/dbget-bin/www_bget?ko:K13508	path:ko00561;path:ko00564;path:ko01100
Gh_D13G2503	K14488	SAUR	http://www.genome.jp/dbget-bin/www_bget?ko:K14488	path:ko04075
Gh_D13G2520	K01962	accA	http://www.genome.jp/dbget-bin/www_bget?ko:K01962	path:ko00061;path:ko00253;path:ko00620;path:ko00640;path:ko00720;path:ko01100;path:ko01110;path:ko01120;path:ko01200;path:ko01212
Gh_D13G2526	K06670	SCC1, MCD1, RAD21	http://www.genome.jp/dbget-bin/www_bget?ko:K06670	path:ko04110;path:ko04111
Gh_D13G2527	K10750	CHAF1A	http://www.genome.jp/dbget-bin/www_bget?ko:K10750
Gh_D13G2504	K14488	SAUR	http://www.genome.jp/dbget-bin/www_bget?ko:K14488	path:ko04075
Gh_D13G2505	K02834	rbfA	http://www.genome.jp/dbget-bin/www_bget?ko:K02834
Gh_D13G2507	K00764	purF, PPAT	http://www.genome.jp/dbget-bin/www_bget?ko:K00764	path:ko00230;path:ko00250;path:ko01100;path:ko01110
Gh_D13G2508	K05544	DUS3	http://www.genome.jp/dbget-bin/www_bget?ko:K05544
Gh_D12G0761	K01610	E4.1.1.49, pckA	http://www.genome.jp/dbget-bin/www_bget?ko:K01610	path:ko00010;path:ko00020;path:ko00620;path:ko00710;path:ko01100;path:ko01110;path:ko01120;path:ko01200
Gh_D12G0752	K08235	E2.4.1.207	http://www.genome.jp/dbget-bin/www_bget?ko:K08235
Gh_D12G0757	K07374	TUBA	http://www.genome.jp/dbget-bin/www_bget?ko:K07374	path:ko04145;path:ko04540;path:ko05130
Gh_D12G0755	K04487	iscS, NFS1	http://www.genome.jp/dbget-bin/www_bget?ko:K04487	path:ko00730;path:ko01100;path:ko04122
Gh_A10G1783	K00873	PK, pyk	http://www.genome.jp/dbget-bin/www_bget?ko:K00873	path:ko00010;path:ko00230;path:ko00620;path:ko01100;path:ko01110;path:ko01120;path:ko01200;path:ko01230;path:ko04930;path:ko05203
Gh_A10G1784	K00565	RNMT	http://www.genome.jp/dbget-bin/www_bget?ko:K00565	path:ko03015
Gh_A10G1786	K00627	DLAT, aceF, pdhC	http://www.genome.jp/dbget-bin/www_bget?ko:K00627	path:ko00010;path:ko00020;path:ko00620;path:ko01100;path:ko01110;path:ko01120;path:ko01200
Gh_A10G1794	K14944	NOVA	http://www.genome.jp/dbget-bin/www_bget?ko:K14944
Gh_A10G1795	K03264	EIF6	http://www.genome.jp/dbget-bin/www_bget?ko:K03264	path:ko03008
Gh_A10G1804	K12885	RBMX, HNRNPG	http://www.genome.jp/dbget-bin/www_bget?ko:K12885	path:ko03040
Gh_A01G0999	K13126	PABPC	http://www.genome.jp/dbget-bin/www_bget?ko:K13126	path:ko03013;path:ko03015;path:ko03018
Gh_A01G0908	K14486	K14486, ARF	http://www.genome.jp/dbget-bin/www_bget?ko:K14486	path:ko04075
Gh_A01G0991	K14505	CYCD3	http://www.genome.jp/dbget-bin/www_bget?ko:K14505	path:ko04075
Gh_A01G0985	K03129	TAF4	http://www.genome.jp/dbget-bin/www_bget?ko:K03129	path:ko03022;path:ko05016;path:ko05168
Gh_A01G0980	K01176	E3.2.1.1, amyA, malS	http://www.genome.jp/dbget-bin/www_bget?ko:K01176	path:ko00500;path:ko01100;path:ko04973
Gh_A01G0979	K01176	E3.2.1.1, amyA, malS	http://www.genome.jp/dbget-bin/www_bget?ko:K01176	path:ko00500;path:ko01100;path:ko04973
Gh_A01G0976	K08911	LHCA5	http://www.genome.jp/dbget-bin/www_bget?ko:K08911	path:ko00196
Gh_A01G0997	K09286	EREBP	http://www.genome.jp/dbget-bin/www_bget?ko:K09286
Gh_A01G0972	K14499	BKI1	http://www.genome.jp/dbget-bin/www_bget?ko:K14499	path:ko04075
Gh_A01G0969	K06875	PDCD5, TFAR19	http://www.genome.jp/dbget-bin/www_bget?ko:K06875
Gh_A01G0996	K10395	KIF4S	http://www.genome.jp/dbget-bin/www_bget?ko:K10395
Gh_A01G0959	K03327	TC.MATE, SLC47A, norM, mdtK, dinF	http://www.genome.jp/dbget-bin/www_bget?ko:K03327
Gh_A01G0956	K10666	RNF5	http://www.genome.jp/dbget-bin/www_bget?ko:K10666	path:ko04141
Gh_A01G0955	K13510	LPCAT1_2	http://www.genome.jp/dbget-bin/www_bget?ko:K13510	path:ko00564;path:ko00565;path:ko01100
Gh_A01G0949	K12178	COPS4, CSN4	http://www.genome.jp/dbget-bin/www_bget?ko:K12178
Gh_A01G0944	K01810	GPI, pgi	http://www.genome.jp/dbget-bin/www_bget?ko:K01810	path:ko00010;path:ko00030;path:ko00500;path:ko00520;path:ko01100;path:ko01110;path:ko01120;path:ko01200
Gh_A01G0943	K13447	RBOH	http://www.genome.jp/dbget-bin/www_bget?ko:K13447	path:ko04626
Gh_A01G0942	K15449	TYW1	http://www.genome.jp/dbget-bin/www_bget?ko:K15449
Gh_A01G0940	K02899	RP-L27, MRPL27, rpmA	http://www.genome.jp/dbget-bin/www_bget?ko:K02899	path:ko03010
Gh_A01G0931	K02725	PSMA1	http://www.genome.jp/dbget-bin/www_bget?ko:K02725	path:ko03050
Gh_A01G0928	K10688	UBE2W, UBC16	http://www.genome.jp/dbget-bin/www_bget?ko:K10688	path:ko04120
Gh_A01G0927	K00279	CKX	http://www.genome.jp/dbget-bin/www_bget?ko:K00279	path:ko00908
Gh_A01G0925	K03671	trxA	http://www.genome.jp/dbget-bin/www_bget?ko:K03671
Gh_A01G0921	K03139	TFIIF2, GTF2F2, TFG2	http://www.genome.jp/dbget-bin/www_bget?ko:K03139	path:ko03022
Gh_A01G0920	K02154	ATPeVI, ATP6N1A	http://www.genome.jp/dbget-bin/www_bget?ko:K02154	path:ko00190;path:ko01100;path:ko04142;path:ko04145;path:ko04721;path:ko04966;path:ko05110;path:ko05120;path:ko05152;path:ko05323
Gh_A01G0916	K11674	MCRS1, INO80Q	http://www.genome.jp/dbget-bin/www_bget?ko:K11674	path:ko05168
Gh_D11G2391	K12827	SF3A3, SAP61, PRP9	http://www.genome.jp/dbget-bin/www_bget?ko:K12827	path:ko03040
Gh_D11G2393	K00963	UGP2, galU, galF	http://www.genome.jp/dbget-bin/www_bget?ko:K00963	path:ko00040;path:ko00052;path:ko00500;path:ko00520;path:ko01100;path:ko01110
Gh_D11G2400	K05349	bglX	http://www.genome.jp/dbget-bin/www_bget?ko:K05349	path:ko00460;path:ko00500;path:ko00940;path:ko01100;path:ko01110
Gh_D11G2401	K05349	bglX	http://www.genome.jp/dbget-bin/www_bget?ko:K05349	path:ko00460;path:ko00500;path:ko00940;path:ko01100;path:ko01110
Gh_D11G2403	K03243	EIF5B	http://www.genome.jp/dbget-bin/www_bget?ko:K03243	path:ko03013
Gh_D11G2404	K08486	STX1B_2_3	http://www.genome.jp/dbget-bin/www_bget?ko:K08486	path:ko04130;path:ko04721
Gh_D11G2406	K11267	PDS5	http://www.genome.jp/dbget-bin/www_bget?ko:K11267
Gh_D11G2407	K09422	MYBP	http://www.genome.jp/dbget-bin/www_bget?ko:K09422
Gh_D11G2311	K00799	GST, gst	http://www.genome.jp/dbget-bin/www_bget?ko:K00799	path:ko00480;path:ko00980;path:ko00982;path:ko05204
Gh_D11G2410	K09286	EREBP	http://www.genome.jp/dbget-bin/www_bget?ko:K09286
Gh_D11G2411	K07374	TUBA	http://www.genome.jp/dbget-bin/www_bget?ko:K07374	path:ko04145;path:ko04540;path:ko05130
Gh_D11G2412	K04565	SOD1	http://www.genome.jp/dbget-bin/www_bget?ko:K04565	path:ko04146;path:ko05014;path:ko05016;path:ko05020
Gh_D11G2313	K02604	ORC2	http://www.genome.jp/dbget-bin/www_bget?ko:K02604	path:ko04110;path:ko04111;path:ko04113
Gh_D11G2435	K01869	LARS, leuS	http://www.genome.jp/dbget-bin/www_bget?ko:K01869	path:ko00970
Gh_D11G2314	K03327	TC.MATE, SLC47A, norM, mdtK, dinF	http://www.genome.jp/dbget-bin/www_bget?ko:K03327
Gh_D11G2442	K11982	RNF115_126	http://www.genome.jp/dbget-bin/www_bget?ko:K11982
Gh_D11G2444	K01728	E4.2.2.2, pel	http://www.genome.jp/dbget-bin/www_bget?ko:K01728	path:ko00040
Gh_D11G2319	K02875	RP-L14e, RPL14	http://www.genome.jp/dbget-bin/www_bget?ko:K02875	path:ko03010
Gh_D11G2323	K03439	trmB, METTL1	http://www.genome.jp/dbget-bin/www_bget?ko:K03439
Gh_D11G2327	K00963	UGP2, galU, galF	http://www.genome.jp/dbget-bin/www_bget?ko:K00963	path:ko00040;path:ko00052;path:ko00500;path:ko00520;path:ko01100;path:ko01110
Gh_D11G2331	K17800	LETM1, MDM38	http://www.genome.jp/dbget-bin/www_bget?ko:K17800
Gh_D11G2333	K03687	GRPE	http://www.genome.jp/dbget-bin/www_bget?ko:K03687
Gh_D11G2334	K03327	TC.MATE, SLC47A, norM, mdtK, dinF	http://www.genome.jp/dbget-bin/www_bget?ko:K03327
Gh_D11G2335	K02704	psbB	http://www.genome.jp/dbget-bin/www_bget?ko:K02704	path:ko00195;path:ko01100
Gh_D11G2303	K03424	tatD	http://www.genome.jp/dbget-bin/www_bget?ko:K03424
Gh_D11G2336	K02635	petB	http://www.genome.jp/dbget-bin/www_bget?ko:K02635	path:ko00195;path:ko01100
Gh_D11G2338	K15559	RTT103	http://www.genome.jp/dbget-bin/www_bget?ko:K15559
Gh_D11G2340	K04505	PSEN1, PS1	http://www.genome.jp/dbget-bin/www_bget?ko:K04505	path:ko04310;path:ko04330;path:ko04722;path:ko05010
Gh_D11G2341	K09422	MYBP	http://www.genome.jp/dbget-bin/www_bget?ko:K09422
Gh_D11G2343	K00326	E1.6.2.2	http://www.genome.jp/dbget-bin/www_bget?ko:K00326	path:ko00520;path:ko01110
Gh_D11G2345	K00326	E1.6.2.2	http://www.genome.jp/dbget-bin/www_bget?ko:K00326	path:ko00520;path:ko01110
Gh_D11G2347	K09422	MYBP	http://www.genome.jp/dbget-bin/www_bget?ko:K09422
Gh_D11G2348	K00430	E1.11.1.7	http://www.genome.jp/dbget-bin/www_bget?ko:K00430	path:ko00360;path:ko00940;path:ko01100;path:ko01110
Gh_D11G2305	K01114	plcC	http://www.genome.jp/dbget-bin/www_bget?ko:K01114	path:ko00562;path:ko00564;path:ko00565;path:ko01100;path:ko04919
Gh_D11G2351	K00587	ICMT, STE14	http://www.genome.jp/dbget-bin/www_bget?ko:K00587	path:ko00900
Gh_D11G2356	K13754	SLC24A6, NCKX6	http://www.genome.jp/dbget-bin/www_bget?ko:K13754
Gh_D11G2357	K01025	E2.8.2.-	http://www.genome.jp/dbget-bin/www_bget?ko:K01025
Gh_D11G2358	K01025	E2.8.2.-	http://www.genome.jp/dbget-bin/www_bget?ko:K01025
Gh_D11G2359	K01025	E2.8.2.-	http://www.genome.jp/dbget-bin/www_bget?ko:K01025
Gh_D11G2360	K01025	E2.8.2.-	http://www.genome.jp/dbget-bin/www_bget?ko:K01025
Gh_D11G2361	K00962	pnp, PNPT1	http://www.genome.jp/dbget-bin/www_bget?ko:K00962	path:ko00230;path:ko00240;path:ko03018
Gh_D11G2362	K10756	RFC3_5	http://www.genome.jp/dbget-bin/www_bget?ko:K10756	path:ko03030;path:ko03420;path:ko03430
Gh_D11G2363	K13110	MFAP1	http://www.genome.jp/dbget-bin/www_bget?ko:K13110
Gh_D11G2365	K13863	SLC7A1, ATRC1	http://www.genome.jp/dbget-bin/www_bget?ko:K13863	path:ko05206
Gh_D11G2367	K13863	SLC7A1, ATRC1	http://www.genome.jp/dbget-bin/www_bget?ko:K13863	path:ko05206
Gh_D11G2368	K10523	SPOP	http://www.genome.jp/dbget-bin/www_bget?ko:K10523
Gh_D11G2370	K10573	UBE2A, UBC2, RAD6A	http://www.genome.jp/dbget-bin/www_bget?ko:K10573	path:ko04120
Gh_D11G2371	K11433	SETMAR	http://www.genome.jp/dbget-bin/www_bget?ko:K11433	path:ko00310
Gh_D11G2376	K10712	ADO	http://www.genome.jp/dbget-bin/www_bget?ko:K10712	path:ko00430;path:ko01100
Gh_D11G2377	K12817	PRPF18, PRP18	http://www.genome.jp/dbget-bin/www_bget?ko:K12817	path:ko03040
Gh_D11G2378	K08496	GOSR2, BOS1	http://www.genome.jp/dbget-bin/www_bget?ko:K08496	path:ko04130
Gh_D11G2379	K12591	RRP6, EXOSC10	http://www.genome.jp/dbget-bin/www_bget?ko:K12591	path:ko03018
Gh_D11G2381	K03254	EIF3A	http://www.genome.jp/dbget-bin/www_bget?ko:K03254	path:ko03013
Gh_D11G2384	K00549	metE	http://www.genome.jp/dbget-bin/www_bget?ko:K00549	path:ko00270;path:ko00450;path:ko01100;path:ko01110;path:ko01230
Gh_D11G2385	K10258	TER, TSC13, CER10	http://www.genome.jp/dbget-bin/www_bget?ko:K10258	path:ko00062;path:ko01040;path:ko01100;path:ko01110;path:ko01212
Gh_D11G2386	K10357	MYO5	http://www.genome.jp/dbget-bin/www_bget?ko:K10357
Gh_D11G2387	K01025	E2.8.2.-	http://www.genome.jp/dbget-bin/www_bget?ko:K01025
Gh_D11G2388	K01025	E2.8.2.-	http://www.genome.jp/dbget-bin/www_bget?ko:K01025
Gh_D11G2389	K08517	SEC22	http://www.genome.jp/dbget-bin/www_bget?ko:K08517	path:ko04130;path:ko04145;path:ko05134
Gh_D11G2390	K17583	NOM1	http://www.genome.jp/dbget-bin/www_bget?ko:K17583
Gh_D07G1738	K08472	MLO	http://www.genome.jp/dbget-bin/www_bget?ko:K08472
Gh_D07G1741	K04460	PPP5C	http://www.genome.jp/dbget-bin/www_bget?ko:K04460	path:ko04010
Gh_A08G2387	K17686	copA, ATP7	http://www.genome.jp/dbget-bin/www_bget?ko:K17686
Gh_A08G2388	K17686	copA, ATP7	http://www.genome.jp/dbget-bin/www_bget?ko:K17686
Gh_A08G2390	K07375	TUBB	http://www.genome.jp/dbget-bin/www_bget?ko:K07375	path:ko04145;path:ko04540;path:ko05130
Gh_A08G2391	K05765	CFL	http://www.genome.jp/dbget-bin/www_bget?ko:K05765	path:ko04360;path:ko04666;path:ko04810;path:ko05133
Gh_D01G1273	K11584	PPP2R5	http://www.genome.jp/dbget-bin/www_bget?ko:K11584	path:ko03015;path:ko04113;path:ko04114;path:ko04151;path:ko04152;path:ko04261;path:ko04728
Gh_D01G1282	K13525	VCP, CDC48	http://www.genome.jp/dbget-bin/www_bget?ko:K13525	path:ko04141;path:ko05134
Gh_D01G1274	K11584	PPP2R5	http://www.genome.jp/dbget-bin/www_bget?ko:K11584	path:ko03015;path:ko04113;path:ko04114;path:ko04151;path:ko04152;path:ko04261;path:ko04728
Gh_D01G1276	K10532	HGSNAT	http://www.genome.jp/dbget-bin/www_bget?ko:K10532	path:ko00531;path:ko01100;path:ko04142
Gh_D01G1277	K08235	E2.4.1.207	http://www.genome.jp/dbget-bin/www_bget?ko:K08235
Gh_D01G1279	K01892	HARS, hisS	http://www.genome.jp/dbget-bin/www_bget?ko:K01892	path:ko00970
Gh_D01G1280	K14488	SAUR	http://www.genome.jp/dbget-bin/www_bget?ko:K14488	path:ko04075
Gh_D01G1281	K13525	VCP, CDC48	http://www.genome.jp/dbget-bin/www_bget?ko:K13525	path:ko04141;path:ko05134
Gh_A11G0410	K09338	HD-ZIP	http://www.genome.jp/dbget-bin/www_bget?ko:K09338
Gh_A11G0412	K10579	UBE2M, UBC12	http://www.genome.jp/dbget-bin/www_bget?ko:K10579	path:ko04120
Gh_A11G0400	K00430	E1.11.1.7	http://www.genome.jp/dbget-bin/www_bget?ko:K00430	path:ko00360;path:ko00940;path:ko01100;path:ko01110
Gh_A11G0426	K09419	HSFF	http://www.genome.jp/dbget-bin/www_bget?ko:K09419
Gh_A11G0401	K08293	E2.7.11.24	http://www.genome.jp/dbget-bin/www_bget?ko:K08293
Gh_A11G0433	K13126	PABPC	http://www.genome.jp/dbget-bin/www_bget?ko:K13126	path:ko03013;path:ko03015;path:ko03018
Gh_A11G0435	K11799	WDR21A	http://www.genome.jp/dbget-bin/www_bget?ko:K11799
Gh_A11G0436	K17807	TAM41, MMP37	http://www.genome.jp/dbget-bin/www_bget?ko:K17807
Gh_A11G0437	K01363	CTSB	http://www.genome.jp/dbget-bin/www_bget?ko:K01363	path:ko04142;path:ko04612
Gh_A11G0438	K01110	PTEN	http://www.genome.jp/dbget-bin/www_bget?ko:K01110	path:ko00562;path:ko04068;path:ko04070;path:ko04115;path:ko04150;path:ko04151;path:ko04510;path:ko04530;path:ko05161;path:ko05200;path:ko05206;path:ko05213;path:ko05214;path:ko05215;path:ko05218;path:ko05222
Gh_A11G0440	K09422	MYBP	http://www.genome.jp/dbget-bin/www_bget?ko:K09422
Gh_A11G0441	K11339	MORF4L1, MRG15, EAF3	http://www.genome.jp/dbget-bin/www_bget?ko:K11339
Gh_A11G0442	K04508	TBL1	http://www.genome.jp/dbget-bin/www_bget?ko:K04508	path:ko04310
Gh_A11G0443	K14487	GH3	http://www.genome.jp/dbget-bin/www_bget?ko:K14487	path:ko04075
Gh_A11G0445	K03097	CSNK2A	http://www.genome.jp/dbget-bin/www_bget?ko:K03097	path:ko03008;path:ko04064;path:ko04310;path:ko04520;path:ko04530;path:ko04712;path:ko05162;path:ko05168;path:ko05169
Gh_A11G0403	K02201	E2.7.7.3B	http://www.genome.jp/dbget-bin/www_bget?ko:K02201	path:ko00770;path:ko01100
Gh_A11G0449	K02898	RP-L26e, RPL26	http://www.genome.jp/dbget-bin/www_bget?ko:K02898	path:ko03010
Gh_A11G0450	K03937	NDUFS4	http://www.genome.jp/dbget-bin/www_bget?ko:K03937	path:ko00190;path:ko01100;path:ko04932;path:ko05010;path:ko05012;path:ko05016
Gh_A11G0451	K07297	ADIPOR	http://www.genome.jp/dbget-bin/www_bget?ko:K07297	path:ko04152;path:ko04920;path:ko04932
Gh_A11G0453	K01762	ACS	http://www.genome.jp/dbget-bin/www_bget?ko:K01762	path:ko00270;path:ko01100;path:ko01110
Gh_A11G0454	K09338	HD-ZIP	http://www.genome.jp/dbget-bin/www_bget?ko:K09338
Gh_A11G0455	K08235	E2.4.1.207	http://www.genome.jp/dbget-bin/www_bget?ko:K08235
Gh_A11G0407	K08145	SLC2A8, GLUT8	http://www.genome.jp/dbget-bin/www_bget?ko:K08145
Gh_A05G2661	K01078	E3.1.3.2	http://www.genome.jp/dbget-bin/www_bget?ko:K01078	path:ko00627;path:ko00740;path:ko01120;path:ko05152
Gh_A05G2673	K13448	CML	http://www.genome.jp/dbget-bin/www_bget?ko:K13448	path:ko04626
Gh_A05G2672	K15305	VAC14, TAX1BP2	http://www.genome.jp/dbget-bin/www_bget?ko:K15305	path:ko05166;path:ko05203
Gh_A05G2671	K13148	CPSF3L, INTS11	http://www.genome.jp/dbget-bin/www_bget?ko:K13148
Gh_A05G2669	K01681	ACO, acnA	http://www.genome.jp/dbget-bin/www_bget?ko:K01681	path:ko00020;path:ko00630;path:ko00720;path:ko01100;path:ko01110;path:ko01120;path:ko01200;path:ko01210;path:ko01230
Gh_A04G1357	K03255	TIF31, CLU1	http://www.genome.jp/dbget-bin/www_bget?ko:K03255
Gh_A04G1358	K02916	RP-L35, MRPL35, rpmI	http://www.genome.jp/dbget-bin/www_bget?ko:K02916	path:ko03010
Gh_A04G1360	K16297	SCPL-II	http://www.genome.jp/dbget-bin/www_bget?ko:K16297
Gh_A13G2075	K15711	SMARCA3, HLTF	http://www.genome.jp/dbget-bin/www_bget?ko:K15711
Gh_A13G2066	K13342	PEX5, PXR1	http://www.genome.jp/dbget-bin/www_bget?ko:K13342	path:ko04146
Gh_A13G2069	K01784	galE, GALE	http://www.genome.jp/dbget-bin/www_bget?ko:K01784	path:ko00052;path:ko00520;path:ko01100;path:ko01110
Gh_A13G2072	K09754	CYP98A3, C3'H	http://www.genome.jp/dbget-bin/www_bget?ko:K09754	path:ko00940;path:ko00941;path:ko00945;path:ko01100;path:ko01110
Gh_A09G0385	K03327	TC.MATE, SLC47A, norM, mdtK, dinF	http://www.genome.jp/dbget-bin/www_bget?ko:K03327
Gh_D10G2418	K14840	NOP53, GLTSCR2	http://www.genome.jp/dbget-bin/www_bget?ko:K14840	path:ko05168
Gh_D10G2420	K12345	SRD5A3	http://www.genome.jp/dbget-bin/www_bget?ko:K12345	path:ko00140
Gh_D10G2410	K03348	APC1	http://www.genome.jp/dbget-bin/www_bget?ko:K03348	path:ko04110;path:ko04111;path:ko04113;path:ko04114;path:ko04120;path:ko04914;path:ko05166
Gh_D10G2429	K00279	CKX	http://www.genome.jp/dbget-bin/www_bget?ko:K00279	path:ko00908
Gh_D10G2430	K01537	E3.6.3.8	http://www.genome.jp/dbget-bin/www_bget?ko:K01537
Gh_D10G2431	K11271	DSCC1, DCC1	http://www.genome.jp/dbget-bin/www_bget?ko:K11271
Gh_A02G0521	K17491	SMEK, PPP4R3	http://www.genome.jp/dbget-bin/www_bget?ko:K17491
Gh_A02G0520	K02905	RP-L29e, RPL29	http://www.genome.jp/dbget-bin/www_bget?ko:K02905	path:ko03010
Gh_A02G0519	K07953	SAR1	http://www.genome.jp/dbget-bin/www_bget?ko:K07953	path:ko04141;path:ko05134
Gh_A02G0535	K01102	PDP	http://www.genome.jp/dbget-bin/www_bget?ko:K01102
Gh_A02G0506	K01784	galE, GALE	http://www.genome.jp/dbget-bin/www_bget?ko:K01784	path:ko00052;path:ko00520;path:ko01100;path:ko01110
Gh_A02G0497	K03245	EIF3J	http://www.genome.jp/dbget-bin/www_bget?ko:K03245	path:ko03013
Gh_A02G0494	K01115	PLD1_2	http://www.genome.jp/dbget-bin/www_bget?ko:K01115	path:ko00564;path:ko00565;path:ko01100;path:ko04014;path:ko04024;path:ko04144;path:ko04666;path:ko04724;path:ko04912
Gh_A02G0493	K02885	RP-L19e, RPL19	http://www.genome.jp/dbget-bin/www_bget?ko:K02885	path:ko03010
Gh_A02G0492	K01213	E3.2.1.67	http://www.genome.jp/dbget-bin/www_bget?ko:K01213	path:ko00040;path:ko00500;path:ko01100
Gh_A02G0491	K00249	ACADM, acd	http://www.genome.jp/dbget-bin/www_bget?ko:K00249	path:ko00071;path:ko00280;path:ko00410;path:ko00640;path:ko01100;path:ko01110;path:ko01200;path:ko01212;path:ko03320
Gh_A02G0490	K11490	NCAPH2	http://www.genome.jp/dbget-bin/www_bget?ko:K11490
Gh_A02G0487	K03327	TC.MATE, SLC47A, norM, mdtK, dinF	http://www.genome.jp/dbget-bin/www_bget?ko:K03327
Gh_A02G0486	K10418	DYNLL	http://www.genome.jp/dbget-bin/www_bget?ko:K10418	path:ko04962
Gh_A02G0484	K12862	PLRG1, PRL1, PRP46	http://www.genome.jp/dbget-bin/www_bget?ko:K12862	path:ko03040
Gh_A02G0483	K09518	DNAJB12	http://www.genome.jp/dbget-bin/www_bget?ko:K09518	path:ko04141
Gh_A02G0479	K08238	XXT	http://www.genome.jp/dbget-bin/www_bget?ko:K08238
Gh_A02G0475	K15108	SLC25A19, DNC, TPC1	http://www.genome.jp/dbget-bin/www_bget?ko:K15108
Gh_A02G0530	K15378	SLC45A1_2_4	http://www.genome.jp/dbget-bin/www_bget?ko:K15378
Gh_A02G0467	K15032	MTERFD	http://www.genome.jp/dbget-bin/www_bget?ko:K15032
Gh_A02G0466	K15032	MTERFD	http://www.genome.jp/dbget-bin/www_bget?ko:K15032
Gh_A11G3232	K03687	GRPE	http://www.genome.jp/dbget-bin/www_bget?ko:K03687
Gh_A11G3233	K03327	TC.MATE, SLC47A, norM, mdtK, dinF	http://www.genome.jp/dbget-bin/www_bget?ko:K03327
Gh_A11G3234	K04505	PSEN1, PS1	http://www.genome.jp/dbget-bin/www_bget?ko:K04505	path:ko04310;path:ko04330;path:ko04722;path:ko05010
Gh_A11G3235	K15559	RTT103	http://www.genome.jp/dbget-bin/www_bget?ko:K15559
Gh_A11G3237	K10802	HMGB1	http://www.genome.jp/dbget-bin/www_bget?ko:K10802	path:ko03410
Gh_A11G3238	K03327	TC.MATE, SLC47A, norM, mdtK, dinF	http://www.genome.jp/dbget-bin/www_bget?ko:K03327
Gh_A11G3223	K03439	trmB, METTL1	http://www.genome.jp/dbget-bin/www_bget?ko:K03439
Gh_A11G3226	K00963	UGP2, galU, galF	http://www.genome.jp/dbget-bin/www_bget?ko:K00963	path:ko00040;path:ko00052;path:ko00500;path:ko00520;path:ko01100;path:ko01110
Gh_A11G3227	K08472	MLO	http://www.genome.jp/dbget-bin/www_bget?ko:K08472
Gh_A02G0828	K11498	CENPE	http://www.genome.jp/dbget-bin/www_bget?ko:K11498
Gh_D13G1148	K15382	SLC50A, SWEET	http://www.genome.jp/dbget-bin/www_bget?ko:K15382
Gh_D13G1146	K15382	SLC50A, SWEET	http://www.genome.jp/dbget-bin/www_bget?ko:K15382
Gh_D13G1156	K10406	KIFC2_3	http://www.genome.jp/dbget-bin/www_bget?ko:K10406
Gh_D13G1155	K09872	PIP	http://www.genome.jp/dbget-bin/www_bget?ko:K09872
Gh_D13G1151	K01929	murF	http://www.genome.jp/dbget-bin/www_bget?ko:K01929	path:ko00300;path:ko00550;path:ko01100
Gh_D13G1150	K01051	E3.1.1.11	http://www.genome.jp/dbget-bin/www_bget?ko:K01051	path:ko00040;path:ko00500;path:ko01100
Gh_D02G2009	K00140	mmsA, iolA, ALDH6A1	http://www.genome.jp/dbget-bin/www_bget?ko:K00140	path:ko00280;path:ko00410;path:ko00562;path:ko00640;path:ko01100;path:ko01200
Gh_D02G2010	K00140	mmsA, iolA, ALDH6A1	http://www.genome.jp/dbget-bin/www_bget?ko:K00140	path:ko00280;path:ko00410;path:ko00562;path:ko00640;path:ko01100;path:ko01200
Gh_D02G2011	K01728	E4.2.2.2, pel	http://www.genome.jp/dbget-bin/www_bget?ko:K01728	path:ko00040
Gh_D02G2012	K09264	K09264	http://www.genome.jp/dbget-bin/www_bget?ko:K09264
Gh_D02G2015	K02331	POL5, MYBBP1A	http://www.genome.jp/dbget-bin/www_bget?ko:K02331
Gh_D02G2016	K03046	rpoC	http://www.genome.jp/dbget-bin/www_bget?ko:K03046	path:ko00230;path:ko00240;path:ko01100;path:ko03020
Gh_D02G2001	K17255	GDI1_2	http://www.genome.jp/dbget-bin/www_bget?ko:K17255
Gh_D02G2002	K02941	RP-LP0, RPLP0	http://www.genome.jp/dbget-bin/www_bget?ko:K02941	path:ko03010
Gh_D02G2005	K17065	DNM1L	http://www.genome.jp/dbget-bin/www_bget?ko:K17065	path:ko04668
Gh_A03G2065	K10251	HSD17B12, KAR, IFA38	http://www.genome.jp/dbget-bin/www_bget?ko:K10251	path:ko00062;path:ko00140;path:ko01040;path:ko01100;path:ko01110;path:ko01212
Gh_A03G2075	K17777	TIM9	http://www.genome.jp/dbget-bin/www_bget?ko:K17777
Gh_A03G2066	K12870	ISY1	http://www.genome.jp/dbget-bin/www_bget?ko:K12870	path:ko03040
Gh_A03G2068	K01803	TPI, tpiA	http://www.genome.jp/dbget-bin/www_bget?ko:K01803	path:ko00010;path:ko00051;path:ko00562;path:ko00710;path:ko01100;path:ko01110;path:ko01120;path:ko01200;path:ko01230
Gh_A03G2069	K04733	IRAK4	http://www.genome.jp/dbget-bin/www_bget?ko:K04733	path:ko04064;path:ko04210;path:ko04620;path:ko04722;path:ko05133;path:ko05140;path:ko05142;path:ko05145;path:ko05152;path:ko05162;path:ko05164
Gh_A03G2070	K03695	clpB	http://www.genome.jp/dbget-bin/www_bget?ko:K03695
Gh_A03G2071	K03695	clpB	http://www.genome.jp/dbget-bin/www_bget?ko:K03695
Gh_A03G2073	K10251	HSD17B12, KAR, IFA38	http://www.genome.jp/dbget-bin/www_bget?ko:K10251	path:ko00062;path:ko00140;path:ko01040;path:ko01100;path:ko01110;path:ko01212
Gh_D07G1728	K06928	K06928	http://www.genome.jp/dbget-bin/www_bget?ko:K06928	path:ko00230;path:ko00730;path:ko01100
Gh_D07G1724	K03781	katE, CAT, catB, srpA	http://www.genome.jp/dbget-bin/www_bget?ko:K03781	path:ko00380;path:ko00630;path:ko01110;path:ko04068;path:ko04146;path:ko05014
Gh_D07G1721	K00831	serC, PSAT1	http://www.genome.jp/dbget-bin/www_bget?ko:K00831	path:ko00260;path:ko00680;path:ko00750;path:ko01100;path:ko01120;path:ko01200;path:ko01230
Gh_D07G1719	K03250	EIF3E, INT6	http://www.genome.jp/dbget-bin/www_bget?ko:K03250	path:ko03013;path:ko05160
Gh_D07G1716	K02978	RP-S27e, RPS27	http://www.genome.jp/dbget-bin/www_bget?ko:K02978	path:ko03010
Gh_D07G1715	K02873	RP-L13e, RPL13	http://www.genome.jp/dbget-bin/www_bget?ko:K02873	path:ko03010
Gh_D07G1714	K09775	K09775	http://www.genome.jp/dbget-bin/www_bget?ko:K09775
Gh_D07G1713	K01061	E3.1.1.45	http://www.genome.jp/dbget-bin/www_bget?ko:K01061	path:ko00361;path:ko00364;path:ko00623;path:ko01100;path:ko01110;path:ko01120
Gh_D07G1711	K12816	CDC40, PRP17	http://www.genome.jp/dbget-bin/www_bget?ko:K12816	path:ko03040
Gh_D07G1737	K07088	K07088	http://www.genome.jp/dbget-bin/www_bget?ko:K07088
Gh_D07G1710	K06630	YWHAE	http://www.genome.jp/dbget-bin/www_bget?ko:K06630	path:ko04110;path:ko04114;path:ko04151;path:ko04390;path:ko04391;path:ko04722;path:ko05169;path:ko05203
Gh_D07G1709	K03934	NDUFS1	http://www.genome.jp/dbget-bin/www_bget?ko:K03934	path:ko00190;path:ko01100;path:ko04932;path:ko05010;path:ko05012;path:ko05016
Gh_D07G1708	K04078	groES, HSPE1	http://www.genome.jp/dbget-bin/www_bget?ko:K04078
Gh_D07G1707	K02936	RP-L7Ae, RPL7A	http://www.genome.jp/dbget-bin/www_bget?ko:K02936	path:ko03010
Gh_D07G1704	K08869	ADCK, ABC1	http://www.genome.jp/dbget-bin/www_bget?ko:K08869
Gh_D07G1703	K13379	RGP, UTM	http://www.genome.jp/dbget-bin/www_bget?ko:K13379
Gh_D07G1699	K11593	ELF2C	http://www.genome.jp/dbget-bin/www_bget?ko:K11593
Gh_D07G1696	K01052	LIPA	http://www.genome.jp/dbget-bin/www_bget?ko:K01052	path:ko00100;path:ko04142
Gh_D07G1695	K01052	LIPA	http://www.genome.jp/dbget-bin/www_bget?ko:K01052	path:ko00100;path:ko04142
Gh_D07G1694	K09584	PDIA6, TXNDC7	http://www.genome.jp/dbget-bin/www_bget?ko:K09584	path:ko04141
Gh_D07G1693	K11578	ZW10	http://www.genome.jp/dbget-bin/www_bget?ko:K11578
Gh_D07G1735	K12585	DIS3, RRP44	http://www.genome.jp/dbget-bin/www_bget?ko:K12585	path:ko03018
Gh_D07G1689	K00411	UQCRFS1, RIP1, petA	http://www.genome.jp/dbget-bin/www_bget?ko:K00411	path:ko00190;path:ko01100;path:ko02020;path:ko04260;path:ko04932;path:ko05010;path:ko05012;path:ko05016
Gh_D07G1686	K00873	PK, pyk	http://www.genome.jp/dbget-bin/www_bget?ko:K00873	path:ko00010;path:ko00230;path:ko00620;path:ko01100;path:ko01110;path:ko01120;path:ko01200;path:ko01230;path:ko04930;path:ko05203
Gh_D07G1734	K02867	RP-L11, MRPL11, rplK	http://www.genome.jp/dbget-bin/www_bget?ko:K02867	path:ko03010
Gh_D05G3264	K18108	E4.2.3.111	http://www.genome.jp/dbget-bin/www_bget?ko:K18108	path:ko00902;path:ko01100;path:ko01110
Gh_D05G3265	K18108	E4.2.3.111	http://www.genome.jp/dbget-bin/www_bget?ko:K18108	path:ko00902;path:ko01100;path:ko01110
Gh_D05G3266	K18108	E4.2.3.111	http://www.genome.jp/dbget-bin/www_bget?ko:K18108	path:ko00902;path:ko01100;path:ko01110
Gh_A05G2929	K07195	EXOC7, EXO70	http://www.genome.jp/dbget-bin/www_bget?ko:K07195	path:ko04910
Gh_A05G2933	K15400	HHT1	http://www.genome.jp/dbget-bin/www_bget?ko:K15400	path:ko00073
Gh_A05G2930	K15559	RTT103	http://www.genome.jp/dbget-bin/www_bget?ko:K15559
Gh_D01G1287	K09338	HD-ZIP	http://www.genome.jp/dbget-bin/www_bget?ko:K09338
Gh_A05G2952	K11368	ENY2, DC6, SUS1	http://www.genome.jp/dbget-bin/www_bget?ko:K11368
Gh_A05G2957	K05016	CLCN7	http://www.genome.jp/dbget-bin/www_bget?ko:K05016
Gh_A05G2960	K13448	CML	http://www.genome.jp/dbget-bin/www_bget?ko:K13448	path:ko04626
Gh_A05G2963	K00939	E2.7.4.3, adk	http://www.genome.jp/dbget-bin/www_bget?ko:K00939	path:ko00230;path:ko01100;path:ko01110
Gh_A05G2965	K04708	E1.1.1.102	http://www.genome.jp/dbget-bin/www_bget?ko:K04708	path:ko00600;path:ko01100
Gh_A05G2966	K00231	PPOX, hemY	http://www.genome.jp/dbget-bin/www_bget?ko:K00231	path:ko00860;path:ko01100;path:ko01110
Gh_A05G2970	K12177	COPS3, CSN3	http://www.genome.jp/dbget-bin/www_bget?ko:K12177
Gh_A05G2975	K17435	MRPL54	http://www.genome.jp/dbget-bin/www_bget?ko:K17435
Gh_A05G2976	K00134	GAPDH, gapA	http://www.genome.jp/dbget-bin/www_bget?ko:K00134	path:ko00010;path:ko00710;path:ko01100;path:ko01110;path:ko01120;path:ko01200;path:ko01230;path:ko04066;path:ko05010
Gh_A05G2978	K00036	G6PD, zwf	http://www.genome.jp/dbget-bin/www_bget?ko:K00036	path:ko00030;path:ko00480;path:ko01100;path:ko01110;path:ko01120;path:ko01200
Gh_A05G2979	K15627	ASPSCR1, ASPL	http://www.genome.jp/dbget-bin/www_bget?ko:K15627	path:ko05202
Gh_A05G2987	K07556	ATPeAF2, ATPAF2	http://www.genome.jp/dbget-bin/www_bget?ko:K07556
Gh_A05G2989	K00235	SDHB, SDH2	http://www.genome.jp/dbget-bin/www_bget?ko:K00235	path:ko00020;path:ko00190;path:ko01100;path:ko01110;path:ko01120;path:ko01200;path:ko04932;path:ko05010;path:ko05012;path:ko05016
Gh_A05G2993	K12896	SFRS7	http://www.genome.jp/dbget-bin/www_bget?ko:K12896	path:ko03040;path:ko05168
Gh_A05G2994	K14399	CLP1, HERB	http://www.genome.jp/dbget-bin/www_bget?ko:K14399	path:ko03015
Gh_A05G2995	K00995	E2.7.8.5, pgsA, PGS1	http://www.genome.jp/dbget-bin/www_bget?ko:K00995	path:ko00564;path:ko01100
Gh_A05G2996	K12129	PRR7	http://www.genome.jp/dbget-bin/www_bget?ko:K12129	path:ko04712
Gh_A05G2997	K16546	FGFR10P	http://www.genome.jp/dbget-bin/www_bget?ko:K16546
Gh_A05G3003	K03231	EEF1A	http://www.genome.jp/dbget-bin/www_bget?ko:K03231	path:ko03013;path:ko05134
Gh_A05G2945	K00430	E1.11.1.7	http://www.genome.jp/dbget-bin/www_bget?ko:K00430	path:ko00360;path:ko00940;path:ko01100;path:ko01110
Gh_A01G0849	K11088	SNRPD3, SMD3	http://www.genome.jp/dbget-bin/www_bget?ko:K11088	path:ko03040;path:ko05322
Gh_A01G0850	K00721	DPM1	http://www.genome.jp/dbget-bin/www_bget?ko:K00721	path:ko00510;path:ko01100
Gh_A01G0853	K14799	TSR1	http://www.genome.jp/dbget-bin/www_bget?ko:K14799
Gh_A01G0864	K03798	ftsH, hflB	http://www.genome.jp/dbget-bin/www_bget?ko:K03798
Gh_A01G0842	K04733	IRAK4	http://www.genome.jp/dbget-bin/www_bget?ko:K04733	path:ko04064;path:ko04210;path:ko04620;path:ko04722;path:ko05133;path:ko05140;path:ko05142;path:ko05145;path:ko05152;path:ko05162;path:ko05164
Gh_A01G0867	K06966	K06966	http://www.genome.jp/dbget-bin/www_bget?ko:K06966
Gh_A01G0870	K10526	OPCL1	http://www.genome.jp/dbget-bin/www_bget?ko:K10526	path:ko00592;path:ko01100
Gh_A01G0872	K00121	frmA, ADH5, adhC	http://www.genome.jp/dbget-bin/www_bget?ko:K00121	path:ko00010;path:ko00071;path:ko00350;path:ko00625;path:ko00626;path:ko00680;path:ko00830;path:ko00980;path:ko00982;path:ko01100;path:ko01110;path:ko01120;path:ko01200;path:ko01220;path:ko05204
Gh_A01G0874	K01322	E3.4.21.26, PREP	http://www.genome.jp/dbget-bin/www_bget?ko:K01322
Gh_A01G0843	K12385	NPC1	http://www.genome.jp/dbget-bin/www_bget?ko:K12385	path:ko04142
Gh_A01G0875	K01322	E3.4.21.26, PREP	http://www.genome.jp/dbget-bin/www_bget?ko:K01322
Gh_A01G0880	K01115	PLD1_2	http://www.genome.jp/dbget-bin/www_bget?ko:K01115	path:ko00564;path:ko00565;path:ko01100;path:ko04014;path:ko04024;path:ko04144;path:ko04666;path:ko04724;path:ko04912
Gh_A01G0882	K02147	ATPeVB, ATP6B1	http://www.genome.jp/dbget-bin/www_bget?ko:K02147	path:ko00190;path:ko01100;path:ko04145;path:ko04721;path:ko04966;path:ko05110;path:ko05120;path:ko05323
Gh_A01G0883	K17609	NXN	http://www.genome.jp/dbget-bin/www_bget?ko:K17609
Gh_A01G0894	K09487	HSP90B, TRA1	http://www.genome.jp/dbget-bin/www_bget?ko:K09487	path:ko04141;path:ko04151;path:ko04621;path:ko04626;path:ko04915;path:ko04918;path:ko05200;path:ko05215
Gh_A01G0845	K03781	katE, CAT, catB, srpA	http://www.genome.jp/dbget-bin/www_bget?ko:K03781	path:ko00380;path:ko00630;path:ko01110;path:ko04068;path:ko04146;path:ko05014
Gh_A01G0899	K12173	BRE, BRCC45	http://www.genome.jp/dbget-bin/www_bget?ko:K12173
Gh_A01G0900	K07375	TUBB	http://www.genome.jp/dbget-bin/www_bget?ko:K07375	path:ko04145;path:ko04540;path:ko05130
Gh_A01G0904	K06966	K06966	http://www.genome.jp/dbget-bin/www_bget?ko:K06966
Gh_A01G0848	K05868	CCNB	http://www.genome.jp/dbget-bin/www_bget?ko:K05868	path:ko04068;path:ko04110;path:ko04115;path:ko04914
Gh_D09G0001	K00660	CHS	http://www.genome.jp/dbget-bin/www_bget?ko:K00660	path:ko00941;path:ko01100;path:ko01110;path:ko04712
Gh_D09G0013	K14803	PTC2_3	http://www.genome.jp/dbget-bin/www_bget?ko:K14803
Gh_D09G0018	K01866	YARS, tyrS	http://www.genome.jp/dbget-bin/www_bget?ko:K01866	path:ko00970
Gh_D09G0002	K01191	E3.2.1.24	http://www.genome.jp/dbget-bin/www_bget?ko:K01191	path:ko00511
Gh_D09G0019	K07374	TUBA	http://www.genome.jp/dbget-bin/www_bget?ko:K07374	path:ko04145;path:ko04540;path:ko05130
Gh_D09G0022	K12617	PATL1, PAT1	http://www.genome.jp/dbget-bin/www_bget?ko:K12617	path:ko03018
Gh_D09G0023	K02540	MCM2	http://www.genome.jp/dbget-bin/www_bget?ko:K02540	path:ko03030;path:ko04110;path:ko04111;path:ko04113
Gh_D09G0003	K00928	lysC	http://www.genome.jp/dbget-bin/www_bget?ko:K00928	path:ko00260;path:ko00270;path:ko00300;path:ko01100;path:ko01110;path:ko01120;path:ko01210;path:ko01230
Gh_D09G0032	K07964	HPSE	http://www.genome.jp/dbget-bin/www_bget?ko:K07964	path:ko00531;path:ko01100;path:ko05205
Gh_D09G0033	K07964	HPSE	http://www.genome.jp/dbget-bin/www_bget?ko:K07964	path:ko00531;path:ko01100;path:ko05205
Gh_D09G0034	K14455	GOT2	http://www.genome.jp/dbget-bin/www_bget?ko:K14455	path:ko00250;path:ko00270;path:ko00330;path:ko00350;path:ko00360;path:ko00400;path:ko00710;path:ko00950;path:ko00960;path:ko01100;path:ko01110;path:ko01120;path:ko01200;path:ko01210;path:ko01230;path:ko04975
Gh_D09G0035	K13993	HSP20	http://www.genome.jp/dbget-bin/www_bget?ko:K13993	path:ko04141
Gh_D09G0036	K15077	ELA1	http://www.genome.jp/dbget-bin/www_bget?ko:K15077
Gh_D09G0040	K15422	SAL	http://www.genome.jp/dbget-bin/www_bget?ko:K15422	path:ko00562;path:ko00920;path:ko01100;path:ko01120;path:ko04070
Gh_D09G0004	K13250	SSR2	http://www.genome.jp/dbget-bin/www_bget?ko:K13250	path:ko04141
Gh_D09G0045	K08730	PTDSS2	http://www.genome.jp/dbget-bin/www_bget?ko:K08730	path:ko00564;path:ko01100
Gh_D09G0046	K03495	gidA, mnmG, MTO1	http://www.genome.jp/dbget-bin/www_bget?ko:K03495
Gh_D09G0050	K14775	UTP30, RSL1D1	http://www.genome.jp/dbget-bin/www_bget?ko:K14775
Gh_D09G0056	K13173	ARGLU1	http://www.genome.jp/dbget-bin/www_bget?ko:K13173
Gh_D09G0057	K14488	SAUR	http://www.genome.jp/dbget-bin/www_bget?ko:K14488	path:ko04075
Gh_D09G0062	K08675	PRSS15, PIM1	http://www.genome.jp/dbget-bin/www_bget?ko:K08675
Gh_D09G0066	K10801	MBD4	http://www.genome.jp/dbget-bin/www_bget?ko:K10801	path:ko03410
Gh_A13G2260	K07901	RAB8A, MEL	http://www.genome.jp/dbget-bin/www_bget?ko:K07901	path:ko04152;path:ko04972
Gh_A10G1305	K17361	ACOT9	http://www.genome.jp/dbget-bin/www_bget?ko:K17361
Gh_A10G1295	K02932	RP-L5e, RPL5	http://www.genome.jp/dbget-bin/www_bget?ko:K02932	path:ko03010
Gh_A10G1290	K12857	SNRNP40, PRP8BP	http://www.genome.jp/dbget-bin/www_bget?ko:K12857	path:ko03040
Gh_A10G1286	K03921	DESA1	http://www.genome.jp/dbget-bin/www_bget?ko:K03921	path:ko00061;path:ko01040;path:ko01212
Gh_A10G1285	K03921	DESA1	http://www.genome.jp/dbget-bin/www_bget?ko:K03921	path:ko00061;path:ko01040;path:ko01212
Gh_A10G1284	K03921	DESA1	http://www.genome.jp/dbget-bin/www_bget?ko:K03921	path:ko00061;path:ko01040;path:ko01212
Gh_A10G1302	K14512	MPK6	http://www.genome.jp/dbget-bin/www_bget?ko:K14512	path:ko04075
Gh_A10G1300	K09493	CCT1, TCP1	http://www.genome.jp/dbget-bin/www_bget?ko:K09493
Gh_A10G1298	K15040	VDAC2	http://www.genome.jp/dbget-bin/www_bget?ko:K15040	path:ko04020;path:ko04022;path:ko05012;path:ko05016;path:ko05166
Gh_A10G1297	K06874	K06874	http://www.genome.jp/dbget-bin/www_bget?ko:K06874
Gh_D09G0442	K14401	CPSF1, CFT1	http://www.genome.jp/dbget-bin/www_bget?ko:K14401	path:ko03015
Gh_D09G0444	K16732	PRC1	http://www.genome.jp/dbget-bin/www_bget?ko:K16732
Gh_D09G0445	K14826	FPR3_4	http://www.genome.jp/dbget-bin/www_bget?ko:K14826
Gh_D09G0448	K02969	RP-S20e, RPS20	http://www.genome.jp/dbget-bin/www_bget?ko:K02969	path:ko03010
Gh_D09G0453	K09422	MYBP	http://www.genome.jp/dbget-bin/www_bget?ko:K09422
Gh_D09G0457	K03680	EIF2B4	http://www.genome.jp/dbget-bin/www_bget?ko:K03680	path:ko03013
Gh_D09G0458	K02697	psaJ	http://www.genome.jp/dbget-bin/www_bget?ko:K02697	path:ko00195;path:ko01100
Gh_D09G0459	K08735	MSH2	http://www.genome.jp/dbget-bin/www_bget?ko:K08735	path:ko03430;path:ko05200;path:ko05210
Gh_D09G0466	K09313	CUTL	http://www.genome.jp/dbget-bin/www_bget?ko:K09313
Gh_D09G0467	K03021	RPC2, POLR3B	http://www.genome.jp/dbget-bin/www_bget?ko:K03021	path:ko00230;path:ko00240;path:ko01100;path:ko03020;path:ko04623;path:ko05169
Gh_D09G0437	K02874	RP-L14, MRPL14, rplN	http://www.genome.jp/dbget-bin/www_bget?ko:K02874	path:ko03010
Gh_D09G0475	K03966	NDUFB10	http://www.genome.jp/dbget-bin/www_bget?ko:K03966	path:ko00190;path:ko01100;path:ko04932;path:ko05010;path:ko05012;path:ko05016
Gh_D09G0476	K03626	EGD2, NACA	http://www.genome.jp/dbget-bin/www_bget?ko:K03626
Gh_D09G0478	K10406	KIFC2_3	http://www.genome.jp/dbget-bin/www_bget?ko:K10406
Gh_D09G0485	K09422	MYBP	http://www.genome.jp/dbget-bin/www_bget?ko:K09422
Gh_D09G0486	K02993	RP-S7e, RPS7	http://www.genome.jp/dbget-bin/www_bget?ko:K02993	path:ko03010
Gh_D09G0439	K06678	YCG1, CAPG	http://www.genome.jp/dbget-bin/www_bget?ko:K06678	path:ko04111
Gh_D09G0490	K14811	DBP3	http://www.genome.jp/dbget-bin/www_bget?ko:K14811
Gh_D09G0497	K12236	NFX1	http://www.genome.jp/dbget-bin/www_bget?ko:K12236
Gh_D09G0505	K02202	CDK7	http://www.genome.jp/dbget-bin/www_bget?ko:K02202	path:ko03022;path:ko03420;path:ko04110
Gh_D08G0992	K03943	NDUFV2	http://www.genome.jp/dbget-bin/www_bget?ko:K03943	path:ko00190;path:ko01100;path:ko04932;path:ko05010;path:ko05012;path:ko05016
Gh_D08G0988	K10088	OS9	http://www.genome.jp/dbget-bin/www_bget?ko:K10088	path:ko04141
Gh_D01G1165	K15032	MTERFD	http://www.genome.jp/dbget-bin/www_bget?ko:K15032
Gh_D01G1163	K03124	TFIIB, GTF2B, SUA7, tfb	http://www.genome.jp/dbget-bin/www_bget?ko:K03124	path:ko03022;path:ko05169;path:ko05203
Gh_D01G1158	K00021	E1.1.1.34	http://www.genome.jp/dbget-bin/www_bget?ko:K00021	path:ko00900;path:ko01100;path:ko01110;path:ko04152;path:ko04976
Gh_D01G1157	K03138	TFIIF1, GTF2F1, TFG1	http://www.genome.jp/dbget-bin/www_bget?ko:K03138	path:ko03022
Gh_D01G1173	K01408	IDE, ide	http://www.genome.jp/dbget-bin/www_bget?ko:K01408	path:ko05010
Gh_D01G1156	K03138	TFIIF1, GTF2F1, TFG1	http://www.genome.jp/dbget-bin/www_bget?ko:K03138	path:ko03022
Gh_D01G1154	K02957	RP-S15Ae, RPS15A	http://www.genome.jp/dbget-bin/www_bget?ko:K02957	path:ko03010
Gh_D01G1151	K07213	ATOX1, ATX1, copZ	http://www.genome.jp/dbget-bin/www_bget?ko:K07213	path:ko04978
Gh_D01G1172	K14811	DBP3	http://www.genome.jp/dbget-bin/www_bget?ko:K14811
Gh_D01G1147	K18081	MTMR1_2	http://www.genome.jp/dbget-bin/www_bget?ko:K18081
Gh_D01G1146	K06276	PDPK1	http://www.genome.jp/dbget-bin/www_bget?ko:K06276	path:ko03320;path:ko04068;path:ko04150;path:ko04151;path:ko04152;path:ko04510;path:ko04660;path:ko04664;path:ko04722;path:ko04910;path:ko04919;path:ko04960;path:ko05145;path:ko05160;path:ko05205;path:ko05213;path:ko05215;path:ko05223
Gh_D01G1145	K14003	PREB, SEC12	http://www.genome.jp/dbget-bin/www_bget?ko:K14003	path:ko04141
Gh_D01G1139	K12819	SLU7	http://www.genome.jp/dbget-bin/www_bget?ko:K12819	path:ko03040
Gh_D01G1137	K02138	ATPeFD, ATP5H	http://www.genome.jp/dbget-bin/www_bget?ko:K02138	path:ko00190;path:ko01100;path:ko05010;path:ko05012;path:ko05016
Gh_D01G1133	K11592	DICER1, DCR1	http://www.genome.jp/dbget-bin/www_bget?ko:K11592	path:ko05206
Gh_D01G1132	K04382	PPP2C	http://www.genome.jp/dbget-bin/www_bget?ko:K04382	path:ko03015;path:ko04111;path:ko04113;path:ko04114;path:ko04151;path:ko04152;path:ko04261;path:ko04350;path:ko04390;path:ko04391;path:ko04530;path:ko04728;path:ko04730;path:ko05142;path:ko05160
Gh_D01G1131	K08596	SENP7	http://www.genome.jp/dbget-bin/www_bget?ko:K08596
Gh_D01G1125	K10683	BARD1	http://www.genome.jp/dbget-bin/www_bget?ko:K10683
Gh_D01G1124	K07195	EXOC7, EXO70	http://www.genome.jp/dbget-bin/www_bget?ko:K07195	path:ko04910
Gh_D01G1123	K10357	MYO5	http://www.genome.jp/dbget-bin/www_bget?ko:K10357
Gh_D01G1169	K02138	ATPeFD, ATP5H	http://www.genome.jp/dbget-bin/www_bget?ko:K02138	path:ko00190;path:ko01100;path:ko05010;path:ko05012;path:ko05016
Gh_D01G1118	K00773	tgt, QTRT1	http://www.genome.jp/dbget-bin/www_bget?ko:K00773
Gh_D01G1117	K00773	tgt, QTRT1	http://www.genome.jp/dbget-bin/www_bget?ko:K00773
Gh_D01G1115	K06630	YWHAE	http://www.genome.jp/dbget-bin/www_bget?ko:K06630	path:ko04110;path:ko04114;path:ko04151;path:ko04390;path:ko04391;path:ko04722;path:ko05169;path:ko05203
Gh_D01G1101	K02882	RP-L18Ae, RPL18A	http://www.genome.jp/dbget-bin/www_bget?ko:K02882	path:ko03010
Gh_D01G1099	K01755	argH, ASL	http://www.genome.jp/dbget-bin/www_bget?ko:K01755	path:ko00250;path:ko00330;path:ko01100;path:ko01110;path:ko01230
Gh_D01G1166	K15014	SLC29A1_2_3, ENT1_2_3	http://www.genome.jp/dbget-bin/www_bget?ko:K15014
Gh_D01G1092	K00327	E1.6.2.4	http://www.genome.jp/dbget-bin/www_bget?ko:K00327
Gh_A05G3646	K13946	AUX1, LAX	http://www.genome.jp/dbget-bin/www_bget?ko:K13946	path:ko04075
Gh_A06G0538	K11816	YUCCA	http://www.genome.jp/dbget-bin/www_bget?ko:K11816	path:ko00380;path:ko01100
Gh_D11G2005	K00472	E1.14.11.2	http://www.genome.jp/dbget-bin/www_bget?ko:K00472	path:ko00330;path:ko01100
Gh_D11G2001	K01597	MVD, mvaD	http://www.genome.jp/dbget-bin/www_bget?ko:K01597	path:ko00900;path:ko01100;path:ko01110
Gh_D11G1991	K12347	SLC11A, NRAMP	http://www.genome.jp/dbget-bin/www_bget?ko:K12347	path:ko04142;path:ko04978
Gh_D11G1989	K14487	GH3	http://www.genome.jp/dbget-bin/www_bget?ko:K14487	path:ko04075
Gh_D11G2087	K04043	dnaK	http://www.genome.jp/dbget-bin/www_bget?ko:K04043	path:ko03018;path:ko05152
Gh_D11G1988	K04508	TBL1	http://www.genome.jp/dbget-bin/www_bget?ko:K04508	path:ko04310
Gh_D11G1981	K13692	IAGLU	http://www.genome.jp/dbget-bin/www_bget?ko:K13692
Gh_D11G1980	K00083	E1.1.1.195	http://www.genome.jp/dbget-bin/www_bget?ko:K00083	path:ko00940;path:ko01100;path:ko01110
Gh_D11G1978	K09422	MYBP	http://www.genome.jp/dbget-bin/www_bget?ko:K09422
Gh_D11G1976	K03842	ALG1	http://www.genome.jp/dbget-bin/www_bget?ko:K03842	path:ko00510;path:ko00513;path:ko01100
Gh_D11G1974	K03842	ALG1	http://www.genome.jp/dbget-bin/www_bget?ko:K03842	path:ko00510;path:ko00513;path:ko01100
Gh_D11G1970	K00700	glgB	http://www.genome.jp/dbget-bin/www_bget?ko:K00700	path:ko00500;path:ko01100;path:ko01110
Gh_D11G2084	K13152	ZMAT5	http://www.genome.jp/dbget-bin/www_bget?ko:K13152
Gh_D11G1959	K10577	UBE2I, UBC9	http://www.genome.jp/dbget-bin/www_bget?ko:K10577	path:ko03013;path:ko04064;path:ko04120;path:ko05206
Gh_D11G1957	K15196	BRF1, GTF3B	http://www.genome.jp/dbget-bin/www_bget?ko:K15196
Gh_D11G1956	K09284	AP2	http://www.genome.jp/dbget-bin/www_bget?ko:K09284
Gh_D11G2080	K02922	RP-L37e, RPL37	http://www.genome.jp/dbget-bin/www_bget?ko:K02922	path:ko03010
Gh_D11G2078	K02892	RP-L23, MRPL23, rplW	http://www.genome.jp/dbget-bin/www_bget?ko:K02892	path:ko03010
Gh_D11G2077	K01610	E4.1.1.49, pckA	http://www.genome.jp/dbget-bin/www_bget?ko:K01610	path:ko00010;path:ko00020;path:ko00620;path:ko00710;path:ko01100;path:ko01110;path:ko01120;path:ko01200
Gh_D11G2075	K10401	KIF18_19	http://www.genome.jp/dbget-bin/www_bget?ko:K10401
Gh_D11G2072	K14963	WDR5, SWD3, CPS30	http://www.genome.jp/dbget-bin/www_bget?ko:K14963
Gh_D11G2067	K02266	COX6A	http://www.genome.jp/dbget-bin/www_bget?ko:K02266	path:ko00190;path:ko01100;path:ko04260;path:ko04932;path:ko05010;path:ko05012;path:ko05016
Gh_D11G2065	K08235	E2.4.1.207	http://www.genome.jp/dbget-bin/www_bget?ko:K08235
Gh_D11G2062	K00826	E2.6.1.42, ilvE	http://www.genome.jp/dbget-bin/www_bget?ko:K00826	path:ko00280;path:ko00290;path:ko00770;path:ko01100;path:ko01110;path:ko01210;path:ko01230
Gh_D11G2061	K09422	MYBP	http://www.genome.jp/dbget-bin/www_bget?ko:K09422
Gh_D11G2060	K01762	ACS	http://www.genome.jp/dbget-bin/www_bget?ko:K01762	path:ko00270;path:ko01100;path:ko01110
Gh_D11G2057	K14810	DDX56, DBP9	http://www.genome.jp/dbget-bin/www_bget?ko:K14810
Gh_D11G2055	K09285	OVM, ANT	http://www.genome.jp/dbget-bin/www_bget?ko:K09285
Gh_D11G2048	K03978	engB	http://www.genome.jp/dbget-bin/www_bget?ko:K03978
Gh_D11G2045	K08679	E5.1.3.6	http://www.genome.jp/dbget-bin/www_bget?ko:K08679	path:ko00500;path:ko00520;path:ko01100
Gh_D11G2092	K00600	glyA, SHMT	http://www.genome.jp/dbget-bin/www_bget?ko:K00600	path:ko00260;path:ko00460;path:ko00630;path:ko00670;path:ko00680;path:ko01100;path:ko01110;path:ko01120;path:ko01200;path:ko01230
Gh_D11G2041	K11338	RUVBL2, RVB2, INO80J	http://www.genome.jp/dbget-bin/www_bget?ko:K11338
Gh_D11G2039	K07297	ADIPOR	http://www.genome.jp/dbget-bin/www_bget?ko:K07297	path:ko04152;path:ko04920;path:ko04932
Gh_D11G2035	K14682	argAB	http://www.genome.jp/dbget-bin/www_bget?ko:K14682	path:ko00330;path:ko01100;path:ko01110;path:ko01210;path:ko01230
Gh_D11G2034	K09422	MYBP	http://www.genome.jp/dbget-bin/www_bget?ko:K09422
Gh_D11G2091	K01414	prlC	http://www.genome.jp/dbget-bin/www_bget?ko:K01414
Gh_D11G2031	K07955	ARL8	http://www.genome.jp/dbget-bin/www_bget?ko:K07955
Gh_D11G2025	K00860	cysC	http://www.genome.jp/dbget-bin/www_bget?ko:K00860	path:ko00230;path:ko00920;path:ko01100;path:ko01120
Gh_D11G2024	K02898	RP-L26e, RPL26	http://www.genome.jp/dbget-bin/www_bget?ko:K02898	path:ko03010
Gh_D11G2090	K05752	C3ORF10, HSPC300	http://www.genome.jp/dbget-bin/www_bget?ko:K05752	path:ko04810
Gh_D11G2023	K15040	VDAC2	http://www.genome.jp/dbget-bin/www_bget?ko:K15040	path:ko04020;path:ko04022;path:ko05012;path:ko05016;path:ko05166
Gh_D11G2022	K11492	NCAPG2, LUZP5	http://www.genome.jp/dbget-bin/www_bget?ko:K11492
Gh_D11G2015	K03097	CSNK2A	http://www.genome.jp/dbget-bin/www_bget?ko:K03097	path:ko03008;path:ko04064;path:ko04310;path:ko04520;path:ko04530;path:ko04712;path:ko05162;path:ko05168;path:ko05169
Gh_D11G2014	K01455	E3.5.1.49	http://www.genome.jp/dbget-bin/www_bget?ko:K01455	path:ko00460;path:ko00630;path:ko00910;path:ko01200
Gh_D11G2013	K01455	E3.5.1.49	http://www.genome.jp/dbget-bin/www_bget?ko:K01455	path:ko00460;path:ko00630;path:ko00910;path:ko01200
Gh_A01G0268	K15631	ABA3	http://www.genome.jp/dbget-bin/www_bget?ko:K15631
Gh_A01G0278	K11517	HAO	http://www.genome.jp/dbget-bin/www_bget?ko:K11517	path:ko00630;path:ko01100;path:ko01110;path:ko04146
Gh_A01G0279	K11517	HAO	http://www.genome.jp/dbget-bin/www_bget?ko:K11517	path:ko00630;path:ko01100;path:ko01110;path:ko04146
Gh_A01G0280	K09840	NCED	http://www.genome.jp/dbget-bin/www_bget?ko:K09840	path:ko00906;path:ko01100;path:ko01110
Gh_A01G0275	K02113	ATPF1D, atpH	http://www.genome.jp/dbget-bin/www_bget?ko:K02113	path:ko00190;path:ko00195;path:ko01100
Gh_D08G1675	K03039	PSMD13, RPN9	http://www.genome.jp/dbget-bin/www_bget?ko:K03039	path:ko03050;path:ko05169
Gh_D08G1678	K12272	SRPRB, SRP102	http://www.genome.jp/dbget-bin/www_bget?ko:K12272	path:ko03060
Gh_D08G1680	K09060	GBF	http://www.genome.jp/dbget-bin/www_bget?ko:K09060
Gh_D08G1682	K08235	E2.4.1.207	http://www.genome.jp/dbget-bin/www_bget?ko:K08235
Gh_D08G1683	K00630	ATS1	http://www.genome.jp/dbget-bin/www_bget?ko:K00630	path:ko00561;path:ko00564;path:ko01100
Gh_D08G1581	K14855	RSA4, NLE1	http://www.genome.jp/dbget-bin/www_bget?ko:K14855
Gh_D08G1688	K13448	CML	http://www.genome.jp/dbget-bin/www_bget?ko:K13448	path:ko04626
Gh_D08G1689	K09658	DPM2	http://www.genome.jp/dbget-bin/www_bget?ko:K09658	path:ko00510;path:ko00563;path:ko01100
Gh_D08G1692	K02830	HRAD1, RAD17	http://www.genome.jp/dbget-bin/www_bget?ko:K02830	path:ko04111;path:ko04113
Gh_D08G1695	K16055	TPS	http://www.genome.jp/dbget-bin/www_bget?ko:K16055	path:ko00500;path:ko01100
Gh_D08G1696	K09422	MYBP	http://www.genome.jp/dbget-bin/www_bget?ko:K09422
Gh_D08G1697	K09422	MYBP	http://www.genome.jp/dbget-bin/www_bget?ko:K09422
Gh_D08G1582	K01205	NAGLU	http://www.genome.jp/dbget-bin/www_bget?ko:K01205	path:ko00531;path:ko01100;path:ko04142
Gh_D08G1707	K13422	MYC2	http://www.genome.jp/dbget-bin/www_bget?ko:K13422	path:ko04075;path:ko04626
Gh_D08G1583	K13366	MPAO, PAO1	http://www.genome.jp/dbget-bin/www_bget?ko:K13366	path:ko00330;path:ko00410
Gh_D08G1709	K03861	PIGP, GPI19, DSCR5	http://www.genome.jp/dbget-bin/www_bget?ko:K03861	path:ko00563;path:ko01100
Gh_D08G1714	K11826	AP2M1	http://www.genome.jp/dbget-bin/www_bget?ko:K11826	path:ko04144;path:ko04721;path:ko04961;path:ko05016
Gh_D08G1724	K09015	sufD	http://www.genome.jp/dbget-bin/www_bget?ko:K09015
Gh_D08G1725	K04123	KAO	http://www.genome.jp/dbget-bin/www_bget?ko:K04123	path:ko00904;path:ko01100;path:ko01110
Gh_D08G1730	K00948	PRPS, prsA	http://www.genome.jp/dbget-bin/www_bget?ko:K00948	path:ko00030;path:ko00230;path:ko01100;path:ko01110;path:ko01120;path:ko01200;path:ko01230
Gh_D08G1736	K00540	E1.-.-.-	http://www.genome.jp/dbget-bin/www_bget?ko:K00540
Gh_D08G1737	K13993	HSP20	http://www.genome.jp/dbget-bin/www_bget?ko:K13993	path:ko04141
Gh_D08G1746	K02267	COX6B	http://www.genome.jp/dbget-bin/www_bget?ko:K02267	path:ko00190;path:ko01100;path:ko04260;path:ko04932;path:ko05010;path:ko05012;path:ko05016
Gh_D08G1747	K14326	UPF1, RENT1	http://www.genome.jp/dbget-bin/www_bget?ko:K14326	path:ko03013;path:ko03015
Gh_D08G1752	K01338	lon	http://www.genome.jp/dbget-bin/www_bget?ko:K01338	path:ko04112
Gh_D08G1757	K08494	NSPN	http://www.genome.jp/dbget-bin/www_bget?ko:K08494
Gh_D08G1758	K02921	RP-L37Ae, RPL37A	http://www.genome.jp/dbget-bin/www_bget?ko:K02921	path:ko03010
Gh_D08G1760	K03115	CSNK2B	http://www.genome.jp/dbget-bin/www_bget?ko:K03115	path:ko03008;path:ko04064;path:ko04310;path:ko04520;path:ko04530;path:ko04712;path:ko05162;path:ko05168;path:ko05169
Gh_D08G1762	K14845	RAI1, DOM3Z	http://www.genome.jp/dbget-bin/www_bget?ko:K14845
Gh_D08G1764	K06268	PPP3R, CNB	http://www.genome.jp/dbget-bin/www_bget?ko:K06268	path:ko04010;path:ko04020;path:ko04022;path:ko04114;path:ko04210;path:ko04310;path:ko04360;path:ko04370;path:ko04380;path:ko04650;path:ko04660;path:ko04662;path:ko04720;path:ko04724;path:ko04921;path:ko05010;path:ko05014;path:ko05031;path:ko05152;path:ko05166
Gh_D08G1765	K14498	SNRK2	http://www.genome.jp/dbget-bin/www_bget?ko:K14498	path:ko04075
Gh_D08G1767	K10848	ERCC4, XPF	http://www.genome.jp/dbget-bin/www_bget?ko:K10848	path:ko03420;path:ko03460
Gh_D08G1779	K12181	COPS8, CSN8	http://www.genome.jp/dbget-bin/www_bget?ko:K12181
Gh_D08G1781	K11420	EHMT	http://www.genome.jp/dbget-bin/www_bget?ko:K11420	path:ko00310
Gh_D08G1591	K05539	dusA	http://www.genome.jp/dbget-bin/www_bget?ko:K05539
Gh_D08G1784	K12873	BUD31, G10	http://www.genome.jp/dbget-bin/www_bget?ko:K12873	path:ko03040
Gh_D08G1786	K02214	CDC7	http://www.genome.jp/dbget-bin/www_bget?ko:K02214	path:ko04110;path:ko04111;path:ko04113
Gh_D08G1791	K07874	RAB1A	http://www.genome.jp/dbget-bin/www_bget?ko:K07874	path:ko05134
Gh_D08G1793	K13199	SERBP1	http://www.genome.jp/dbget-bin/www_bget?ko:K13199
Gh_D08G1797	K05609	UCHL3, YUH1	http://www.genome.jp/dbget-bin/www_bget?ko:K05609
Gh_D08G1798	K09286	EREBP	http://www.genome.jp/dbget-bin/www_bget?ko:K09286
Gh_D08G1799	K09286	EREBP	http://www.genome.jp/dbget-bin/www_bget?ko:K09286
Gh_D08G1800	K09286	EREBP	http://www.genome.jp/dbget-bin/www_bget?ko:K09286
Gh_D08G1801	K09286	EREBP	http://www.genome.jp/dbget-bin/www_bget?ko:K09286
Gh_D08G1807	K09338	HD-ZIP	http://www.genome.jp/dbget-bin/www_bget?ko:K09338
Gh_D08G1809	K06892	K06892	http://www.genome.jp/dbget-bin/www_bget?ko:K06892
Gh_D08G1810	K06892	K06892	http://www.genome.jp/dbget-bin/www_bget?ko:K06892
Gh_D08G1594	K16615	PARP7	http://www.genome.jp/dbget-bin/www_bget?ko:K16615
Gh_D08G1811	K06892	K06892	http://www.genome.jp/dbget-bin/www_bget?ko:K06892
Gh_D08G1815	K09422	MYBP	http://www.genome.jp/dbget-bin/www_bget?ko:K09422
Gh_D08G1817	K10624	RBBP6	http://www.genome.jp/dbget-bin/www_bget?ko:K10624
Gh_D08G1819	K01433	purU	http://www.genome.jp/dbget-bin/www_bget?ko:K01433	path:ko00630;path:ko00670
Gh_D08G1595	K08064	NFYA	http://www.genome.jp/dbget-bin/www_bget?ko:K08064	path:ko04612;path:ko05152
Gh_D08G1823	K09873	TIP	http://www.genome.jp/dbget-bin/www_bget?ko:K09873
Gh_D08G1596	K13121	FRA10AC1	http://www.genome.jp/dbget-bin/www_bget?ko:K13121
Gh_D08G1831	K03028	PSMD2, RPN1	http://www.genome.jp/dbget-bin/www_bget?ko:K03028	path:ko03050;path:ko05169
Gh_D08G1833	K13337	PEX19	http://www.genome.jp/dbget-bin/www_bget?ko:K13337	path:ko04146
Gh_D08G1838	K01873	VARS, valS	http://www.genome.jp/dbget-bin/www_bget?ko:K01873	path:ko00970
Gh_D08G1839	K13993	HSP20	http://www.genome.jp/dbget-bin/www_bget?ko:K13993	path:ko04141
Gh_D08G1851	K00016	LDH, ldh	http://www.genome.jp/dbget-bin/www_bget?ko:K00016	path:ko00010;path:ko00270;path:ko00620;path:ko00640;path:ko01100;path:ko01110;path:ko01120
Gh_D08G1853	K09338	HD-ZIP	http://www.genome.jp/dbget-bin/www_bget?ko:K09338
Gh_D08G1856	K01193	E3.2.1.26, sacA	http://www.genome.jp/dbget-bin/www_bget?ko:K01193	path:ko00052;path:ko00500;path:ko01100
Gh_D08G1859	K08736	MSH3	http://www.genome.jp/dbget-bin/www_bget?ko:K08736	path:ko03430;path:ko05200;path:ko05210
Gh_D08G1860	K14488	SAUR	http://www.genome.jp/dbget-bin/www_bget?ko:K14488	path:ko04075
Gh_D08G1861	K01369	LGMN	http://www.genome.jp/dbget-bin/www_bget?ko:K01369	path:ko04142;path:ko04612
Gh_D08G1865	K09560	ST13	http://www.genome.jp/dbget-bin/www_bget?ko:K09560
Gh_D08G1866	K09422	MYBP	http://www.genome.jp/dbget-bin/www_bget?ko:K09422
Gh_D08G1600	K09422	MYBP	http://www.genome.jp/dbget-bin/www_bget?ko:K09422
Gh_D08G1868	K00276	AOC3, AOC2, tynA	http://www.genome.jp/dbget-bin/www_bget?ko:K00276	path:ko00260;path:ko00350;path:ko00360;path:ko00410;path:ko00950;path:ko00960;path:ko01100;path:ko01110
Gh_D08G1869	K08679	E5.1.3.6	http://www.genome.jp/dbget-bin/www_bget?ko:K08679	path:ko00500;path:ko00520;path:ko01100
Gh_D08G1877	K15292	STXBP1, MUNC18-1	http://www.genome.jp/dbget-bin/www_bget?ko:K15292	path:ko04721
Gh_D08G1879	K14423	SMO1	http://www.genome.jp/dbget-bin/www_bget?ko:K14423	path:ko00100;path:ko01100
Gh_D08G1882	K01358	clpP, CLPP	http://www.genome.jp/dbget-bin/www_bget?ko:K01358	path:ko04112
Gh_D08G1884	K12846	SNRNP27	http://www.genome.jp/dbget-bin/www_bget?ko:K12846	path:ko03040
Gh_D08G1888	K14270	ACS10_12	http://www.genome.jp/dbget-bin/www_bget?ko:K14270
Gh_D08G1603	K05863	SLC25A4S, ANT	http://www.genome.jp/dbget-bin/www_bget?ko:K05863	path:ko04020;path:ko04022;path:ko05012;path:ko05016;path:ko05166
Gh_D08G1604	K13496	UGT73C	http://www.genome.jp/dbget-bin/www_bget?ko:K13496
Gh_D08G1605	K15687	MKRN	http://www.genome.jp/dbget-bin/www_bget?ko:K15687
Gh_D08G1609	K03216	trmL, cspR	http://www.genome.jp/dbget-bin/www_bget?ko:K03216
Gh_D08G1610	K13096	SF4	http://www.genome.jp/dbget-bin/www_bget?ko:K13096
Gh_D08G1611	K07904	RAB11A	http://www.genome.jp/dbget-bin/www_bget?ko:K07904	path:ko04144;path:ko04961;path:ko04962;path:ko04972
Gh_D08G1613	K15032	MTERFD	http://www.genome.jp/dbget-bin/www_bget?ko:K15032
Gh_D08G1615	K03255	TIF31, CLU1	http://www.genome.jp/dbget-bin/www_bget?ko:K03255
Gh_D08G1628	K08819	CDK12_13	http://www.genome.jp/dbget-bin/www_bget?ko:K08819
Gh_D08G1637	K12400	AP4E1	http://www.genome.jp/dbget-bin/www_bget?ko:K12400	path:ko04142
Gh_D08G1639	K09843	E1.14.13.93	http://www.genome.jp/dbget-bin/www_bget?ko:K09843	path:ko00906
Gh_D08G1641	K06174	ABCE1	http://www.genome.jp/dbget-bin/www_bget?ko:K06174
Gh_D08G1645	K06066	CIR	http://www.genome.jp/dbget-bin/www_bget?ko:K06066	path:ko04330
Gh_D08G1653	K08829	MAK	http://www.genome.jp/dbget-bin/www_bget?ko:K08829
Gh_D08G1655	K10577	UBE2I, UBC9	http://www.genome.jp/dbget-bin/www_bget?ko:K10577	path:ko03013;path:ko04064;path:ko04120;path:ko05206
Gh_D08G1656	K06685	MOB1, Mats	http://www.genome.jp/dbget-bin/www_bget?ko:K06685	path:ko04111;path:ko04390;path:ko04391
Gh_D08G1665	K00558	DNMT1, dcm	http://www.genome.jp/dbget-bin/www_bget?ko:K00558	path:ko00270;path:ko01100;path:ko05206
Gh_D02G0984	K04392	RAC1	http://www.genome.jp/dbget-bin/www_bget?ko:K04392	path:ko04010;path:ko04014;path:ko04015;path:ko04024;path:ko04062;path:ko04145;path:ko04151;path:ko04310;path:ko04360;path:ko04370;path:ko04380;path:ko04510;path:ko04520;path:ko04620;path:ko04650;path:ko04662;path:ko04664;path:ko04666;path:ko04670;path:ko04722;path:ko04810;path:ko04932;path:ko04972;path:ko05014;path:ko05100;path:ko05120;path:ko05131;path:ko05132;path:ko05200;path:ko05203;path:ko05…
Gh_D02G0978	K14488	SAUR	http://www.genome.jp/dbget-bin/www_bget?ko:K14488	path:ko04075
Gh_D02G0992	K14504	TCH4	http://www.genome.jp/dbget-bin/www_bget?ko:K14504	path:ko04075
Gh_D02G0974	K01597	MVD, mvaD	http://www.genome.jp/dbget-bin/www_bget?ko:K01597	path:ko00900;path:ko01100;path:ko01110
Gh_D02G0973	K11253	H3	http://www.genome.jp/dbget-bin/www_bget?ko:K11253	path:ko05034;path:ko05202;path:ko05322
Gh_D02G0990	K14500	BSK	http://www.genome.jp/dbget-bin/www_bget?ko:K14500	path:ko04075
Gh_D02G0989	K10526	OPCL1	http://www.genome.jp/dbget-bin/www_bget?ko:K10526	path:ko00592;path:ko01100
Gh_D02G0986	K00472	E1.14.11.2	http://www.genome.jp/dbget-bin/www_bget?ko:K00472	path:ko00330;path:ko01100
Gh_D13G0807	K11434	PRMT1	http://www.genome.jp/dbget-bin/www_bget?ko:K11434	path:ko04068
Gh_D13G0806	K15405	MAH1, CYP96A15	http://www.genome.jp/dbget-bin/www_bget?ko:K15405	path:ko00073;path:ko01110
Gh_D13G0804	K13681	FUT	http://www.genome.jp/dbget-bin/www_bget?ko:K13681
Gh_D13G0802	K09422	MYBP	http://www.genome.jp/dbget-bin/www_bget?ko:K09422
Gh_D13G0801	K02875	RP-L14e, RPL14	http://www.genome.jp/dbget-bin/www_bget?ko:K02875	path:ko03010
Gh_D13G0800	K12614	DDX6, RCK, DHH1	http://www.genome.jp/dbget-bin/www_bget?ko:K12614	path:ko03018
Gh_D13G0799	K09422	MYBP	http://www.genome.jp/dbget-bin/www_bget?ko:K09422
Gh_D13G0812	K11593	ELF2C	http://www.genome.jp/dbget-bin/www_bget?ko:K11593
Gh_D13G0810	K03036	PSMD11, RPN6	http://www.genome.jp/dbget-bin/www_bget?ko:K03036	path:ko03050;path:ko05169
Gh_D10G1879	K01592	E4.1.1.25	http://www.genome.jp/dbget-bin/www_bget?ko:K01592	path:ko00350;path:ko00950;path:ko01100;path:ko01110
Gh_D10G1880	K00430	E1.11.1.7	http://www.genome.jp/dbget-bin/www_bget?ko:K00430	path:ko00360;path:ko00940;path:ko01100;path:ko01110
Gh_D10G1881	K00430	E1.11.1.7	http://www.genome.jp/dbget-bin/www_bget?ko:K00430	path:ko00360;path:ko00940;path:ko01100;path:ko01110
Gh_D10G1882	K00430	E1.11.1.7	http://www.genome.jp/dbget-bin/www_bget?ko:K00430	path:ko00360;path:ko00940;path:ko01100;path:ko01110
Gh_D10G1884	K00799	GST, gst	http://www.genome.jp/dbget-bin/www_bget?ko:K00799	path:ko00480;path:ko00980;path:ko00982;path:ko05204
Gh_D10G1888	K04506	SIAH1	http://www.genome.jp/dbget-bin/www_bget?ko:K04506	path:ko04115;path:ko04120;path:ko04310
Gh_D10G1792	K10735	GINS4, SLD5	http://www.genome.jp/dbget-bin/www_bget?ko:K10735
Gh_D10G1896	K04506	SIAH1	http://www.genome.jp/dbget-bin/www_bget?ko:K04506	path:ko04115;path:ko04120;path:ko04310
Gh_D10G1900	K01166	E3.1.27.1	http://www.genome.jp/dbget-bin/www_bget?ko:K01166
Gh_D10G1901	K12486	SMAP	http://www.genome.jp/dbget-bin/www_bget?ko:K12486	path:ko04144
Gh_D10G1902	K17479	GRXCR1	http://www.genome.jp/dbget-bin/www_bget?ko:K17479
Gh_D10G1905	K15542	PFS2	http://www.genome.jp/dbget-bin/www_bget?ko:K15542	path:ko03015
Gh_D10G1908	K02937	RP-L7e, RPL7	http://www.genome.jp/dbget-bin/www_bget?ko:K02937	path:ko03010
Gh_D10G1909	K14492	ARR-A	http://www.genome.jp/dbget-bin/www_bget?ko:K14492	path:ko04075
Gh_D10G1910	K13103	TFIP11	http://www.genome.jp/dbget-bin/www_bget?ko:K13103
Gh_D10G1912	K09875	SIP	http://www.genome.jp/dbget-bin/www_bget?ko:K09875
Gh_D10G1914	K02938	RP-L8e, RPL8	http://www.genome.jp/dbget-bin/www_bget?ko:K02938	path:ko03010
Gh_D10G1915	K12160	SUMO, SMT3	http://www.genome.jp/dbget-bin/www_bget?ko:K12160	path:ko03013
Gh_D10G1795	K14811	DBP3	http://www.genome.jp/dbget-bin/www_bget?ko:K14811
Gh_D10G1923	K00889	E2.7.1.68, PIP5K	http://www.genome.jp/dbget-bin/www_bget?ko:K00889	path:ko00562;path:ko01100;path:ko04070;path:ko04144;path:ko04666;path:ko04810
Gh_D10G1806	K09534	DNAJC14	http://www.genome.jp/dbget-bin/www_bget?ko:K09534
Gh_D10G1810	K13496	UGT73C	http://www.genome.jp/dbget-bin/www_bget?ko:K13496
Gh_D10G1812	K08592	SENP1	http://www.genome.jp/dbget-bin/www_bget?ko:K08592
Gh_D10G1817	K04077	groEL, HSPD1	http://www.genome.jp/dbget-bin/www_bget?ko:K04077	path:ko03018;path:ko04940;path:ko05134;path:ko05152
Gh_D10G1818	K09422	MYBP	http://www.genome.jp/dbget-bin/www_bget?ko:K09422
Gh_D10G1784	K00430	E1.11.1.7	http://www.genome.jp/dbget-bin/www_bget?ko:K00430	path:ko00360;path:ko00940;path:ko01100;path:ko01110
Gh_D10G1821	K10589	UBE3C	http://www.genome.jp/dbget-bin/www_bget?ko:K10589	path:ko04120
Gh_D10G1825	K11188	PRDX6	http://www.genome.jp/dbget-bin/www_bget?ko:K11188	path:ko00360;path:ko00940;path:ko01100;path:ko01110
Gh_D10G1830	K00898	PDK2_3_4	http://www.genome.jp/dbget-bin/www_bget?ko:K00898
Gh_D10G1834	K05658	ABCB1	http://www.genome.jp/dbget-bin/www_bget?ko:K05658	path:ko02010;path:ko04976;path:ko05206
Gh_D10G1835	K04799	FEN1, RAD2	http://www.genome.jp/dbget-bin/www_bget?ko:K04799	path:ko03030;path:ko03410;path:ko03450
Gh_D10G1836	K14006	SEC23	http://www.genome.jp/dbget-bin/www_bget?ko:K14006	path:ko04141
Gh_D10G1838	K02866	RP-L10e, RPL10	http://www.genome.jp/dbget-bin/www_bget?ko:K02866	path:ko03010
Gh_D10G1786	K01102	PDP	http://www.genome.jp/dbget-bin/www_bget?ko:K01102
Gh_D10G1841	K15025	EIF1AD	http://www.genome.jp/dbget-bin/www_bget?ko:K15025
Gh_D10G1842	K15710	SHPRH	http://www.genome.jp/dbget-bin/www_bget?ko:K15710
Gh_D10G1845	K00487	CYP73A	http://www.genome.jp/dbget-bin/www_bget?ko:K00487	path:ko00130;path:ko00360;path:ko00940;path:ko00941;path:ko00945;path:ko01100;path:ko01110;path:ko01220
Gh_D10G1846	K00799	GST, gst	http://www.genome.jp/dbget-bin/www_bget?ko:K00799	path:ko00480;path:ko00980;path:ko00982;path:ko05204
Gh_D10G1847	K11374	ELP2	http://www.genome.jp/dbget-bin/www_bget?ko:K11374
Gh_D10G1849	K07407	E3.2.1.22B, galA, rafA	http://www.genome.jp/dbget-bin/www_bget?ko:K07407	path:ko00052;path:ko00561;path:ko00600;path:ko00603
Gh_D10G1850	K02976	RP-S26e, RPS26	http://www.genome.jp/dbget-bin/www_bget?ko:K02976	path:ko03010
Gh_D10G1852	K04564	SOD2	http://www.genome.jp/dbget-bin/www_bget?ko:K04564	path:ko04068;path:ko04146;path:ko05016
Gh_D10G1856	K00939	E2.7.4.3, adk	http://www.genome.jp/dbget-bin/www_bget?ko:K00939	path:ko00230;path:ko01100;path:ko01110
Gh_D10G1858	K14492	ARR-A	http://www.genome.jp/dbget-bin/www_bget?ko:K14492	path:ko04075
Gh_D10G1859	K14492	ARR-A	http://www.genome.jp/dbget-bin/www_bget?ko:K14492	path:ko04075
Gh_D10G1864	K00888	PI4K	http://www.genome.jp/dbget-bin/www_bget?ko:K00888	path:ko00562;path:ko01100;path:ko04070
Gh_D10G1865	K12153	CYP79A2	http://www.genome.jp/dbget-bin/www_bget?ko:K12153	path:ko00460;path:ko00966;path:ko01110;path:ko01210
Gh_D10G1868	K15437	AIMP1, ARC1	http://www.genome.jp/dbget-bin/www_bget?ko:K15437
Gh_D10G1869	K14492	ARR-A	http://www.genome.jp/dbget-bin/www_bget?ko:K14492	path:ko04075
Gh_D10G1870	K03301	TC.AAA	http://www.genome.jp/dbget-bin/www_bget?ko:K03301
Gh_D10G1871	K06901	pbuG	http://www.genome.jp/dbget-bin/www_bget?ko:K06901
Gh_D10G1872	K01934	E6.3.3.2	http://www.genome.jp/dbget-bin/www_bget?ko:K01934	path:ko00670;path:ko01100
Gh_A04G0236	K13421	UMPS	http://www.genome.jp/dbget-bin/www_bget?ko:K13421	path:ko00240;path:ko00983;path:ko01100
Gh_A04G0235	K13348	MPV17	http://www.genome.jp/dbget-bin/www_bget?ko:K13348	path:ko04146
Gh_D06G1257	K10903	HUS1	http://www.genome.jp/dbget-bin/www_bget?ko:K10903
Gh_D11G2182	K15272	SLC35A1_2_3	http://www.genome.jp/dbget-bin/www_bget?ko:K15272
Gh_D11G2183	K00430	E1.11.1.7	http://www.genome.jp/dbget-bin/www_bget?ko:K00430	path:ko00360;path:ko00940;path:ko01100;path:ko01110
Gh_D11G2184	K17095	ANXA7_11	http://www.genome.jp/dbget-bin/www_bget?ko:K17095
Gh_D11G2190	K15040	VDAC2	http://www.genome.jp/dbget-bin/www_bget?ko:K15040	path:ko04020;path:ko04022;path:ko05012;path:ko05016;path:ko05166
Gh_D11G2191	K15255	PIF1	http://www.genome.jp/dbget-bin/www_bget?ko:K15255
Gh_D11G2196	K00799	GST, gst	http://www.genome.jp/dbget-bin/www_bget?ko:K00799	path:ko00480;path:ko00980;path:ko00982;path:ko05204
Gh_D11G2197	K13153	SNRNP25	http://www.genome.jp/dbget-bin/www_bget?ko:K13153
Gh_D11G2201	K01087	otsB	http://www.genome.jp/dbget-bin/www_bget?ko:K01087	path:ko00500;path:ko01100
Gh_D11G2202	K09286	EREBP	http://www.genome.jp/dbget-bin/www_bget?ko:K09286
Gh_D11G2203	K00028	E1.1.1.39	http://www.genome.jp/dbget-bin/www_bget?ko:K00028	path:ko00620;path:ko00710;path:ko01100;path:ko01120;path:ko01200
Gh_D11G2204	K05285	PIGN	http://www.genome.jp/dbget-bin/www_bget?ko:K05285	path:ko00563;path:ko01100
Gh_D11G2205	K00232	E1.3.3.6, ACOX1, ACOX3	http://www.genome.jp/dbget-bin/www_bget?ko:K00232	path:ko00071;path:ko00592;path:ko01040;path:ko01100;path:ko01212;path:ko03320;path:ko04024;path:ko04146
Gh_D11G2178	K04646	CLTC	http://www.genome.jp/dbget-bin/www_bget?ko:K04646	path:ko04142;path:ko04144;path:ko04721;path:ko04961;path:ko05016;path:ko05100
Gh_D11G2180	K07893	RAB6A	http://www.genome.jp/dbget-bin/www_bget?ko:K07893
Gh_D11G2181	K02892	RP-L23, MRPL23, rplW	http://www.genome.jp/dbget-bin/www_bget?ko:K02892	path:ko03010
Gh_A12G0480	K13094	RBM5_10	http://www.genome.jp/dbget-bin/www_bget?ko:K13094
Gh_A12G0476	K12391	AP1G1	http://www.genome.jp/dbget-bin/www_bget?ko:K12391	path:ko04142
Gh_A12G0475	K01868	TARS, thrS	http://www.genome.jp/dbget-bin/www_bget?ko:K01868	path:ko00970
Gh_A12G0474	K15115	SLC25A32, MFT	http://www.genome.jp/dbget-bin/www_bget?ko:K15115
Gh_A12G0488	K01809	E5.3.1.8, manA	http://www.genome.jp/dbget-bin/www_bget?ko:K01809	path:ko00051;path:ko00520;path:ko01100;path:ko01110
Gh_A12G0472	K01934	E6.3.3.2	http://www.genome.jp/dbget-bin/www_bget?ko:K01934	path:ko00670;path:ko01100
Gh_A12G0482	K08498	STX6	http://www.genome.jp/dbget-bin/www_bget?ko:K08498	path:ko04130
Gh_A12G0481	K12864	CTNNBL1	http://www.genome.jp/dbget-bin/www_bget?ko:K12864	path:ko03040
Gh_D13G1095	K02875	RP-L14e, RPL14	http://www.genome.jp/dbget-bin/www_bget?ko:K02875	path:ko03010
Gh_D13G1104	K12619	XRN2, RAT1	http://www.genome.jp/dbget-bin/www_bget?ko:K12619	path:ko03008;path:ko03018
Gh_D13G1106	K01738	cysK	http://www.genome.jp/dbget-bin/www_bget?ko:K01738	path:ko00270;path:ko00920;path:ko01100;path:ko01120;path:ko01200;path:ko01230
Gh_D13G1112	K15361	WDR48, UAF1	http://www.genome.jp/dbget-bin/www_bget?ko:K15361	path:ko03460
Gh_D13G1113	K14289	XPO5	http://www.genome.jp/dbget-bin/www_bget?ko:K14289	path:ko03013
Gh_D13G1115	K12580	CNOT3, NOT3	http://www.genome.jp/dbget-bin/www_bget?ko:K12580	path:ko03018
Gh_D13G1129	K15718	LOX1_5	http://www.genome.jp/dbget-bin/www_bget?ko:K15718	path:ko00591
Gh_D13G1136	K09490	HSPA5, BIP	http://www.genome.jp/dbget-bin/www_bget?ko:K09490	path:ko03060;path:ko04141;path:ko04918;path:ko05020
Gh_D13G1138	K02971	RP-S21e, RPS21	http://www.genome.jp/dbget-bin/www_bget?ko:K02971	path:ko03010
Gh_D13G1098	K09550	PFDN4	http://www.genome.jp/dbget-bin/www_bget?ko:K09550
Gh_D13G1142	K13511	TAZ	http://www.genome.jp/dbget-bin/www_bget?ko:K13511	path:ko00564
Gh_D13G1143	K03065	PSMC3, RPT5	http://www.genome.jp/dbget-bin/www_bget?ko:K03065	path:ko03050;path:ko05169
Gh_D13G1145	K12890	SFRS1_9	http://www.genome.jp/dbget-bin/www_bget?ko:K12890	path:ko03040;path:ko05168
Gh_D13G1102	K02974	RP-S24e, RPS24	http://www.genome.jp/dbget-bin/www_bget?ko:K02974	path:ko03010
Gh_A07G1500	K01609	trpC	http://www.genome.jp/dbget-bin/www_bget?ko:K01609	path:ko00400;path:ko01100;path:ko01110;path:ko01230
Gh_D08G2114	K15501	PPP6R3, SAPS3	http://www.genome.jp/dbget-bin/www_bget?ko:K15501
Gh_D08G2115	K13113	UBL5, HUB1	http://www.genome.jp/dbget-bin/www_bget?ko:K13113
Gh_D08G2119	K15285	SLC35E3	http://www.genome.jp/dbget-bin/www_bget?ko:K15285
Gh_D08G2124	K02575	NRT, narK, nrtP, nasA	http://www.genome.jp/dbget-bin/www_bget?ko:K02575	path:ko00910
Gh_D08G2127	K09422	MYBP	http://www.genome.jp/dbget-bin/www_bget?ko:K09422
Gh_D08G2105	K09872	PIP	http://www.genome.jp/dbget-bin/www_bget?ko:K09872
Gh_D08G2106	K02870	RP-L12e, RPL12	http://www.genome.jp/dbget-bin/www_bget?ko:K02870	path:ko03010
Gh_D08G2109	K09338	HD-ZIP	http://www.genome.jp/dbget-bin/www_bget?ko:K09338
Gh_D02G1116	K13648	GAUT	http://www.genome.jp/dbget-bin/www_bget?ko:K13648	path:ko00500;path:ko00520;path:ko01110
Gh_D02G1115	K14548	UTP4, CIRH1A	http://www.genome.jp/dbget-bin/www_bget?ko:K14548	path:ko03008
Gh_A01G1406	K09872	PIP	http://www.genome.jp/dbget-bin/www_bget?ko:K09872
Gh_A01G1404	K03094	SKP1, CBF3D	http://www.genome.jp/dbget-bin/www_bget?ko:K03094	path:ko04110;path:ko04111;path:ko04114;path:ko04120;path:ko04141;path:ko04310;path:ko04350;path:ko04710;path:ko05168
Gh_A01G1403	K15893	HPR1	http://www.genome.jp/dbget-bin/www_bget?ko:K15893	path:ko00260;path:ko00630;path:ko01100;path:ko01110
Gh_A01G1401	K00999	CDIPT	http://www.genome.jp/dbget-bin/www_bget?ko:K00999	path:ko00562;path:ko00564;path:ko01100;path:ko04070
Gh_A01G1487	K00430	E1.11.1.7	http://www.genome.jp/dbget-bin/www_bget?ko:K00430	path:ko00360;path:ko00940;path:ko01100;path:ko01110
Gh_A01G1486	K12890	SFRS1_9	http://www.genome.jp/dbget-bin/www_bget?ko:K12890	path:ko03040;path:ko05168
Gh_A01G1484	K14294	WIBG, PYM	http://www.genome.jp/dbget-bin/www_bget?ko:K14294	path:ko03013;path:ko03015
Gh_A01G1483	K14815	MRT4	http://www.genome.jp/dbget-bin/www_bget?ko:K14815
Gh_A01G1482	K02879	RP-L17, MRPL17, rplQ	http://www.genome.jp/dbget-bin/www_bget?ko:K02879	path:ko03010
Gh_A01G1480	K02365	ESP1	http://www.genome.jp/dbget-bin/www_bget?ko:K02365	path:ko04110;path:ko04111;path:ko04113;path:ko04114
Gh_A01G1479	K11547	NDC80, HEC1, TID3	http://www.genome.jp/dbget-bin/www_bget?ko:K11547
Gh_A01G1475	K10355	ACTF	http://www.genome.jp/dbget-bin/www_bget?ko:K10355
Gh_A01G1472	K14432	ABF	http://www.genome.jp/dbget-bin/www_bget?ko:K14432	path:ko04075
Gh_A01G1469	K12385	NPC1	http://www.genome.jp/dbget-bin/www_bget?ko:K12385	path:ko04142
Gh_A01G1465	K04523	UBQLN, DSK2	http://www.genome.jp/dbget-bin/www_bget?ko:K04523	path:ko04141
Gh_A01G1464	K00591	COQ3	http://www.genome.jp/dbget-bin/www_bget?ko:K00591	path:ko00130;path:ko01100;path:ko01110
Gh_A01G1462	K05868	CCNB	http://www.genome.jp/dbget-bin/www_bget?ko:K05868	path:ko04068;path:ko04110;path:ko04115;path:ko04914
Gh_A01G1460	K00591	COQ3	http://www.genome.jp/dbget-bin/www_bget?ko:K00591	path:ko00130;path:ko01100;path:ko01110
Gh_A01G1454	K14500	BSK	http://www.genome.jp/dbget-bin/www_bget?ko:K14500	path:ko04075
Gh_A01G1446	K12812	UAP56, BAT1, SUB2	http://www.genome.jp/dbget-bin/www_bget?ko:K12812	path:ko03013;path:ko03015;path:ko03040;path:ko05164
Gh_A01G1443	K01183	E3.2.1.14	http://www.genome.jp/dbget-bin/www_bget?ko:K01183	path:ko00520;path:ko01110
Gh_A01G1442	K01183	E3.2.1.14	http://www.genome.jp/dbget-bin/www_bget?ko:K01183	path:ko00520;path:ko01110
Gh_A01G1441	K01183	E3.2.1.14	http://www.genome.jp/dbget-bin/www_bget?ko:K01183	path:ko00520;path:ko01110
Gh_A01G1440	K06966	K06966	http://www.genome.jp/dbget-bin/www_bget?ko:K06966
Gh_A01G1426	K13789	GGPS	http://www.genome.jp/dbget-bin/www_bget?ko:K13789	path:ko00900;path:ko01100;path:ko01110
Gh_A01G1423	K11804	WDR42A	http://www.genome.jp/dbget-bin/www_bget?ko:K11804
Gh_A01G1418	K14685	SLC40A1, FPN1	http://www.genome.jp/dbget-bin/www_bget?ko:K14685	path:ko04978
Gh_A01G1491	K10418	DYNLL	http://www.genome.jp/dbget-bin/www_bget?ko:K10418	path:ko04962
Gh_A01G1416	K09537	DNAJC17	http://www.genome.jp/dbget-bin/www_bget?ko:K09537
Gh_A01G1412	K01102	PDP	http://www.genome.jp/dbget-bin/www_bget?ko:K01102
Gh_A01G1409	K03033	PSMD3, RPN3	http://www.genome.jp/dbget-bin/www_bget?ko:K03033	path:ko03050;path:ko05169
Gh_A01G1407	K12868	SYF2	http://www.genome.jp/dbget-bin/www_bget?ko:K12868	path:ko03040
Gh_D12G2120	K00261	GLUD1_2, gdhA	http://www.genome.jp/dbget-bin/www_bget?ko:K00261	path:ko00250;path:ko00330;path:ko00471;path:ko00910;path:ko01100;path:ko04964
Gh_D12G2123	K01358	clpP, CLPP	http://www.genome.jp/dbget-bin/www_bget?ko:K01358	path:ko04112
Gh_D12G2124	K11420	EHMT	http://www.genome.jp/dbget-bin/www_bget?ko:K11420	path:ko00310
Gh_D12G2128	K13783	SLC37A1_2	http://www.genome.jp/dbget-bin/www_bget?ko:K13783
Gh_D12G2033	K00855	PRK, prkB	http://www.genome.jp/dbget-bin/www_bget?ko:K00855	path:ko00710;path:ko01100;path:ko01120;path:ko01200
Gh_D12G2130	K05607	AUH	http://www.genome.jp/dbget-bin/www_bget?ko:K05607	path:ko00280;path:ko01100
Gh_D12G2131	K09287	RAV	http://www.genome.jp/dbget-bin/www_bget?ko:K09287
Gh_D12G2132	K05609	UCHL3, YUH1	http://www.genome.jp/dbget-bin/www_bget?ko:K05609
Gh_D12G2133	K09286	EREBP	http://www.genome.jp/dbget-bin/www_bget?ko:K09286
Gh_D12G2134	K09286	EREBP	http://www.genome.jp/dbget-bin/www_bget?ko:K09286
Gh_D12G2135	K09286	EREBP	http://www.genome.jp/dbget-bin/www_bget?ko:K09286
Gh_D12G2136	K01535	E3.6.3.6	http://www.genome.jp/dbget-bin/www_bget?ko:K01535	path:ko00190
Gh_D12G2137	K01074	PPT	http://www.genome.jp/dbget-bin/www_bget?ko:K01074	path:ko00062;path:ko01100;path:ko01212;path:ko04142
Gh_D12G2139	K09338	HD-ZIP	http://www.genome.jp/dbget-bin/www_bget?ko:K09338
Gh_D12G2141	K16278	K16278, HOS1	http://www.genome.jp/dbget-bin/www_bget?ko:K16278
Gh_D12G2143	K00232	E1.3.3.6, ACOX1, ACOX3	http://www.genome.jp/dbget-bin/www_bget?ko:K00232	path:ko00071;path:ko00592;path:ko01040;path:ko01100;path:ko01212;path:ko03320;path:ko04024;path:ko04146
Gh_D12G2146	K10624	RBBP6	http://www.genome.jp/dbget-bin/www_bget?ko:K10624
Gh_D12G2147	K02877	RP-L15e, RPL15	http://www.genome.jp/dbget-bin/www_bget?ko:K02877	path:ko03010
Gh_D12G2148	K08740	MSH4	http://www.genome.jp/dbget-bin/www_bget?ko:K08740
Gh_D12G2157	K13337	PEX19	http://www.genome.jp/dbget-bin/www_bget?ko:K13337	path:ko04146
Gh_D12G2167	K01369	LGMN	http://www.genome.jp/dbget-bin/www_bget?ko:K01369	path:ko04142;path:ko04612
Gh_D12G2168	K14488	SAUR	http://www.genome.jp/dbget-bin/www_bget?ko:K14488	path:ko04075
Gh_D12G2172	K01193	E3.2.1.26, sacA	http://www.genome.jp/dbget-bin/www_bget?ko:K01193	path:ko00052;path:ko00500;path:ko01100
Gh_D12G2173	K01087	otsB	http://www.genome.jp/dbget-bin/www_bget?ko:K01087	path:ko00500;path:ko01100
Gh_D12G2176	K00759	E2.4.2.7, apt	http://www.genome.jp/dbget-bin/www_bget?ko:K00759	path:ko00230;path:ko01100
Gh_D12G2181	K00016	LDH, ldh	http://www.genome.jp/dbget-bin/www_bget?ko:K00016	path:ko00010;path:ko00270;path:ko00620;path:ko00640;path:ko01100;path:ko01110;path:ko01120
Gh_D12G2190	K09422	MYBP	http://www.genome.jp/dbget-bin/www_bget?ko:K09422
Gh_D12G2196	K13448	CML	http://www.genome.jp/dbget-bin/www_bget?ko:K13448	path:ko04626
Gh_D12G2198	K06980	K06980	http://www.genome.jp/dbget-bin/www_bget?ko:K06980
Gh_D12G2201	K15292	STXBP1, MUNC18-1	http://www.genome.jp/dbget-bin/www_bget?ko:K15292	path:ko04721
Gh_D12G2202	K14423	SMO1	http://www.genome.jp/dbget-bin/www_bget?ko:K14423	path:ko00100;path:ko01100
Gh_D12G2203	K08998	K08998	http://www.genome.jp/dbget-bin/www_bget?ko:K08998
Gh_D12G2208	K01358	clpP, CLPP	http://www.genome.jp/dbget-bin/www_bget?ko:K01358	path:ko04112
Gh_D12G2216	K14270	ACS10_12	http://www.genome.jp/dbget-bin/www_bget?ko:K14270
Gh_D12G2041	K00600	glyA, SHMT	http://www.genome.jp/dbget-bin/www_bget?ko:K00600	path:ko00260;path:ko00460;path:ko00630;path:ko00670;path:ko00680;path:ko01100;path:ko01110;path:ko01120;path:ko01200;path:ko01230
Gh_D12G2222	K05277	E1.14.11.19	http://www.genome.jp/dbget-bin/www_bget?ko:K05277	path:ko00941;path:ko01100;path:ko01110
Gh_D12G2225	K03364	CDH1	http://www.genome.jp/dbget-bin/www_bget?ko:K03364	path:ko04110;path:ko04111;path:ko04120;path:ko04914
Gh_D12G2228	K03237	EIF2S1	http://www.genome.jp/dbget-bin/www_bget?ko:K03237	path:ko03013;path:ko04141;path:ko04932;path:ko05160;path:ko05162;path:ko05164;path:ko05168
Gh_D12G2230	K01641	E2.3.3.10	http://www.genome.jp/dbget-bin/www_bget?ko:K01641	path:ko00072;path:ko00280;path:ko00650;path:ko00900;path:ko01100;path:ko01110
Gh_D12G2232	K00108	E1.1.99.1, betA, CHDH	http://www.genome.jp/dbget-bin/www_bget?ko:K00108	path:ko00260;path:ko01100
Gh_D12G2242	K09419	HSFF	http://www.genome.jp/dbget-bin/www_bget?ko:K09419
Gh_D12G2244	K01784	galE, GALE	http://www.genome.jp/dbget-bin/www_bget?ko:K01784	path:ko00052;path:ko00520;path:ko01100;path:ko01110
Gh_D12G2044	K00938	E2.7.4.2, mvaK2	http://www.genome.jp/dbget-bin/www_bget?ko:K00938	path:ko00900;path:ko01100;path:ko01110
Gh_D12G2250	K09377	CSRP	http://www.genome.jp/dbget-bin/www_bget?ko:K09377
Gh_D12G2255	K01883	CARS, cysS	http://www.genome.jp/dbget-bin/www_bget?ko:K01883	path:ko00970
Gh_D12G2258	K12235	SRR	http://www.genome.jp/dbget-bin/www_bget?ko:K12235	path:ko00260
Gh_D12G2259	K00799	GST, gst	http://www.genome.jp/dbget-bin/www_bget?ko:K00799	path:ko00480;path:ko00980;path:ko00982;path:ko05204
Gh_D12G2260	K00432	E1.11.1.9	http://www.genome.jp/dbget-bin/www_bget?ko:K00432	path:ko00480;path:ko00590;path:ko04918
Gh_D12G2261	K01883	CARS, cysS	http://www.genome.jp/dbget-bin/www_bget?ko:K01883	path:ko00970
Gh_D12G2262	K00432	E1.11.1.9	http://www.genome.jp/dbget-bin/www_bget?ko:K00432	path:ko00480;path:ko00590;path:ko04918
Gh_D12G2268	K15201	GTP3C3, TFC4	http://www.genome.jp/dbget-bin/www_bget?ko:K15201
Gh_D12G2271	K15398	CYP86A4S	http://www.genome.jp/dbget-bin/www_bget?ko:K15398	path:ko00073;path:ko01100
Gh_D12G2047	K17498	SPN1, IWS1	http://www.genome.jp/dbget-bin/www_bget?ko:K17498
Gh_D12G2275	K10576	UBE2H, UBC8	http://www.genome.jp/dbget-bin/www_bget?ko:K10576	path:ko04120
Gh_D12G2277	K12897	TRA2	http://www.genome.jp/dbget-bin/www_bget?ko:K12897	path:ko03040
Gh_D12G2280	K02150	ATPeVE, ATP6E	http://www.genome.jp/dbget-bin/www_bget?ko:K02150	path:ko00190;path:ko01100;path:ko04145;path:ko04721;path:ko04966;path:ko05110;path:ko05120;path:ko05323
Gh_D12G2048	K08235	E2.4.1.207	http://www.genome.jp/dbget-bin/www_bget?ko:K08235
Gh_D12G2284	K00012	UGDH, ugd	http://www.genome.jp/dbget-bin/www_bget?ko:K00012	path:ko00040;path:ko00053;path:ko00500;path:ko00520;path:ko01100;path:ko01110
Gh_D12G2052	K12668	OST2, DAD1	http://www.genome.jp/dbget-bin/www_bget?ko:K12668	path:ko00510;path:ko00513;path:ko01100;path:ko04141
Gh_D12G2059	K08488	STX7	http://www.genome.jp/dbget-bin/www_bget?ko:K08488	path:ko04130;path:ko04145
Gh_D12G2026	K06685	MOB1, Mats	http://www.genome.jp/dbget-bin/www_bget?ko:K06685	path:ko04111;path:ko04390;path:ko04391
Gh_D12G2060	K07541	PIGX	http://www.genome.jp/dbget-bin/www_bget?ko:K07541	path:ko00563;path:ko01100
Gh_D12G2063	K09419	HSFF	http://www.genome.jp/dbget-bin/www_bget?ko:K09419
Gh_D12G2064	K11971	RNF14, ARA54	http://www.genome.jp/dbget-bin/www_bget?ko:K11971
Gh_D12G2065	K05658	ABCB1	http://www.genome.jp/dbget-bin/www_bget?ko:K05658	path:ko02010;path:ko04976;path:ko05206
Gh_D12G2066	K14837	NOP12	http://www.genome.jp/dbget-bin/www_bget?ko:K14837
Gh_D12G2071	K00469	MIOX	http://www.genome.jp/dbget-bin/www_bget?ko:K00469	path:ko00053;path:ko00562
Gh_D12G2073	K12493	ARFGAP2_3	http://www.genome.jp/dbget-bin/www_bget?ko:K12493	path:ko04144
Gh_D12G2074	K13422	MYC2	http://www.genome.jp/dbget-bin/www_bget?ko:K13422	path:ko04075;path:ko04626
Gh_D12G2076	K14496	PYL	http://www.genome.jp/dbget-bin/www_bget?ko:K14496	path:ko04075
Gh_D12G2077	K15109	SLC25A20_29, CACT, CACL, CRC1	http://www.genome.jp/dbget-bin/www_bget?ko:K15109
Gh_D12G2083	K02639	petF	http://www.genome.jp/dbget-bin/www_bget?ko:K02639	path:ko00195
Gh_D12G2085	K17620	EYA2	http://www.genome.jp/dbget-bin/www_bget?ko:K17620
Gh_D12G2092	K00948	PRPS, prsA	http://www.genome.jp/dbget-bin/www_bget?ko:K00948	path:ko00030;path:ko00230;path:ko01100;path:ko01110;path:ko01120;path:ko01200;path:ko01230
Gh_D12G2100	K00540	E1.-.-.-	http://www.genome.jp/dbget-bin/www_bget?ko:K00540
Gh_D12G2106	K14326	UPF1, RENT1	http://www.genome.jp/dbget-bin/www_bget?ko:K14326	path:ko03013;path:ko03015
Gh_D12G2108	K02134	ATPeF1D, ATP5D	http://www.genome.jp/dbget-bin/www_bget?ko:K02134	path:ko00190;path:ko01100;path:ko05010;path:ko05012;path:ko05016
Gh_D12G2111	K14648	ENDOU, PP11	http://www.genome.jp/dbget-bin/www_bget?ko:K14648
Gh_D12G2112	K01177	E3.2.1.2	http://www.genome.jp/dbget-bin/www_bget?ko:K01177	path:ko00500;path:ko01100
Gh_D12G2114	K02921	RP-L37Ae, RPL37A	http://www.genome.jp/dbget-bin/www_bget?ko:K02921	path:ko03010
Gh_D12G2115	K03115	CSNK2B	http://www.genome.jp/dbget-bin/www_bget?ko:K03115	path:ko03008;path:ko04064;path:ko04310;path:ko04520;path:ko04530;path:ko04712;path:ko05162;path:ko05168;path:ko05169
Gh_D08G0468	K00949	E2.7.6.2, THI80	http://www.genome.jp/dbget-bin/www_bget?ko:K00949	path:ko00730;path:ko01100
Gh_D08G0469	K08238	XXT	http://www.genome.jp/dbget-bin/www_bget?ko:K08238
Gh_D08G0470	K08238	XXT	http://www.genome.jp/dbget-bin/www_bget?ko:K08238
Gh_D08G0460	K01679	E4.2.1.2B, fumC	http://www.genome.jp/dbget-bin/www_bget?ko:K01679	path:ko00020;path:ko00620;path:ko00720;path:ko01100;path:ko01110;path:ko01120;path:ko01200;path:ko05200;path:ko05211
Gh_D08G0461	K09286	EREBP	http://www.genome.jp/dbget-bin/www_bget?ko:K09286
Gh_D08G0464	K02883	RP-L18e, RPL18	http://www.genome.jp/dbget-bin/www_bget?ko:K02883	path:ko03010
Gh_D08G0467	K12623	LSM4	http://www.genome.jp/dbget-bin/www_bget?ko:K12623	path:ko03018;path:ko03040
Gh_D12G0798	K15014	SLC29A1_2_3, ENT1_2_3	http://www.genome.jp/dbget-bin/www_bget?ko:K15014
Gh_D12G0797	K10406	KIFC2_3	http://www.genome.jp/dbget-bin/www_bget?ko:K10406
Gh_D12G0796	K11267	PDS5	http://www.genome.jp/dbget-bin/www_bget?ko:K11267
Gh_A03G0787	K00863	E2.7.1.29, DAK1, DAK2	http://www.genome.jp/dbget-bin/www_bget?ko:K00863	path:ko00561;path:ko00680;path:ko01100;path:ko01120;path:ko01200;path:ko04622
Gh_A03G0792	K03686	dnaJ	http://www.genome.jp/dbget-bin/www_bget?ko:K03686
Gh_A03G0794	K10143	RFWD2, COP1	http://www.genome.jp/dbget-bin/www_bget?ko:K10143	path:ko04115;path:ko04120;path:ko04712
Gh_A03G0795	K01785	E5.1.3.3, galM	http://www.genome.jp/dbget-bin/www_bget?ko:K01785	path:ko00010;path:ko00052;path:ko01100;path:ko01110;path:ko01120
Gh_A03G0780	K00948	PRPS, prsA	http://www.genome.jp/dbget-bin/www_bget?ko:K00948	path:ko00030;path:ko00230;path:ko01100;path:ko01110;path:ko01120;path:ko01200;path:ko01230
Gh_A03G0783	K07204	RAPTOR	http://www.genome.jp/dbget-bin/www_bget?ko:K07204	path:ko04150;path:ko04151;path:ko04152;path:ko04910;path:ko05206
Gh_A12G0726	K09338	HD-ZIP	http://www.genome.jp/dbget-bin/www_bget?ko:K09338
Gh_A08G0706	K11000	CALS	http://www.genome.jp/dbget-bin/www_bget?ko:K11000
Gh_A08G0700	K13917	RNGTT	http://www.genome.jp/dbget-bin/www_bget?ko:K13917	path:ko03015
Gh_D10G2083	K14012	SHP1, UBX1, NSFL1C	http://www.genome.jp/dbget-bin/www_bget?ko:K14012	path:ko04141
Gh_D10G2080	K06111	EXOC4, SEC8L1	http://www.genome.jp/dbget-bin/www_bget?ko:K06111	path:ko04530
Gh_D10G2078	K09286	EREBP	http://www.genome.jp/dbget-bin/www_bget?ko:K09286
Gh_D10G2077	K12193	VPS24, CHMP3	http://www.genome.jp/dbget-bin/www_bget?ko:K12193	path:ko04144
Gh_D10G2074	K01373	CTSF	http://www.genome.jp/dbget-bin/www_bget?ko:K01373	path:ko04142
Gh_D10G2085	K16296	SCPL-I	http://www.genome.jp/dbget-bin/www_bget?ko:K16296
Gh_A11G1441	K14709	SLC39A1_2_3, ZIP1_2_3	http://www.genome.jp/dbget-bin/www_bget?ko:K14709
Gh_A11G1429	K10528	HPL	http://www.genome.jp/dbget-bin/www_bget?ko:K10528	path:ko00592
Gh_A11G1426	K13429	CERK1	http://www.genome.jp/dbget-bin/www_bget?ko:K13429	path:ko04626
Gh_A11G1422	K11584	PPP2R5	http://www.genome.jp/dbget-bin/www_bget?ko:K11584	path:ko03015;path:ko04113;path:ko04114;path:ko04151;path:ko04152;path:ko04261;path:ko04728
Gh_A11G1421	K00895	E2.7.1.90, pfk	http://www.genome.jp/dbget-bin/www_bget?ko:K00895	path:ko00051
Gh_A11G1418	K14611	SLC23A1_2, SVCT1_2	http://www.genome.jp/dbget-bin/www_bget?ko:K14611
Gh_A11G1439	K03136	TFIIE1, GTF2E1, TFA1, tfe	http://www.genome.jp/dbget-bin/www_bget?ko:K03136	path:ko03022;path:ko05169;path:ko05203
Gh_A11G1437	K02873	RP-L13e, RPL13	http://www.genome.jp/dbget-bin/www_bget?ko:K02873	path:ko03010
Gh_A11G1434	K00228	CPOX, hemF	http://www.genome.jp/dbget-bin/www_bget?ko:K00228	path:ko00860;path:ko01100;path:ko01110
Gh_A11G1433	K01265	E3.4.11.18, map	http://www.genome.jp/dbget-bin/www_bget?ko:K01265
Gh_A02G1050	K01188	E3.2.1.21	http://www.genome.jp/dbget-bin/www_bget?ko:K01188	path:ko00460;path:ko00500;path:ko00940;path:ko01100;path:ko01110
Gh_A02G1051	K08057	CALR	http://www.genome.jp/dbget-bin/www_bget?ko:K08057	path:ko04141;path:ko04145;path:ko04612;path:ko05142;path:ko05166
Gh_A02G1788	K03921	DESA1	http://www.genome.jp/dbget-bin/www_bget?ko:K03921	path:ko00061;path:ko01040;path:ko01212
Gh_A05G2851	K02892	RP-L23, MRPL23, rplW	http://www.genome.jp/dbget-bin/www_bget?ko:K02892	path:ko03010
Gh_A05G2852	K02886	RP-L2, MRPL2, rplB	http://www.genome.jp/dbget-bin/www_bget?ko:K02886	path:ko03010
Gh_A05G2853	K02874	RP-L14, MRPL14, rplN	http://www.genome.jp/dbget-bin/www_bget?ko:K02874	path:ko03010
Gh_A05G2854	K02948	RP-S11, MRPS11, rpsK	http://www.genome.jp/dbget-bin/www_bget?ko:K02948	path:ko03010
Gh_A05G2855	K02709	psbH	http://www.genome.jp/dbget-bin/www_bget?ko:K02709	path:ko00195;path:ko01100
Gh_A05G2857	K14484	IAA	http://www.genome.jp/dbget-bin/www_bget?ko:K14484	path:ko04075
Gh_A05G2847	K05575	ndhD	http://www.genome.jp/dbget-bin/www_bget?ko:K05575	path:ko00190;path:ko01100
Gh_A02G0927	K00430	E1.11.1.7	http://www.genome.jp/dbget-bin/www_bget?ko:K00430	path:ko00360;path:ko00940;path:ko01100;path:ko01110
Gh_A02G0929	K02923	RP-L38e, RPL38	http://www.genome.jp/dbget-bin/www_bget?ko:K02923	path:ko03010
Gh_A02G0915	K03969	pspA	http://www.genome.jp/dbget-bin/www_bget?ko:K03969
Gh_A02G0919	K15633	gpmI	http://www.genome.jp/dbget-bin/www_bget?ko:K15633	path:ko00010;path:ko00260;path:ko00680;path:ko01100;path:ko01110;path:ko01120;path:ko01200;path:ko01230
Gh_A02G0920	K13448	CML	http://www.genome.jp/dbget-bin/www_bget?ko:K13448	path:ko04626
Gh_A02G0921	K01802	E5.2.1.8	http://www.genome.jp/dbget-bin/www_bget?ko:K01802
Gh_A03G0883	K09422	MYBP	http://www.genome.jp/dbget-bin/www_bget?ko:K09422
Gh_A03G0886	K03020	RPC19, POLR1D	http://www.genome.jp/dbget-bin/www_bget?ko:K03020	path:ko00230;path:ko00240;path:ko01100;path:ko03020;path:ko04623;path:ko05169
Gh_A03G0890	K00592	E2.1.1.127	http://www.genome.jp/dbget-bin/www_bget?ko:K00592
Gh_A03G0900	K03263	EIF5A	http://www.genome.jp/dbget-bin/www_bget?ko:K03263
Gh_A03G0878	K00108	E1.1.99.1, betA, CHDH	http://www.genome.jp/dbget-bin/www_bget?ko:K00108	path:ko00260;path:ko01100
Gh_A03G0879	K02955	RP-S14e, RPS14	http://www.genome.jp/dbget-bin/www_bget?ko:K02955	path:ko03010
Gh_D08G0013	K10643	CNOT4, NOT4, MOT2	http://www.genome.jp/dbget-bin/www_bget?ko:K10643	path:ko03018
Gh_D08G0014	K09284	AP2	http://www.genome.jp/dbget-bin/www_bget?ko:K09284
Gh_D08G0017	K11671	NFRKB, INO80G	http://www.genome.jp/dbget-bin/www_bget?ko:K11671
Gh_D08G0002	K15285	SLC35E3	http://www.genome.jp/dbget-bin/www_bget?ko:K15285
Gh_D08G0021	K11254	H4	http://www.genome.jp/dbget-bin/www_bget?ko:K11254	path:ko05034;path:ko05203;path:ko05322
Gh_D08G0024	K11254	H4	http://www.genome.jp/dbget-bin/www_bget?ko:K11254	path:ko05034;path:ko05203;path:ko05322
Gh_D08G0027	K12605	CNOT2, NOT2	http://www.genome.jp/dbget-bin/www_bget?ko:K12605	path:ko03018
Gh_D08G0003	K13511	TAZ	http://www.genome.jp/dbget-bin/www_bget?ko:K13511	path:ko00564
Gh_D08G0031	K02918	RP-L35e, RPL35	http://www.genome.jp/dbget-bin/www_bget?ko:K02918	path:ko03010
Gh_D08G0032	K02893	RP-L23Ae, RPL23A	http://www.genome.jp/dbget-bin/www_bget?ko:K02893	path:ko03010
Gh_D08G0033	K11252	H2B	http://www.genome.jp/dbget-bin/www_bget?ko:K11252	path:ko05034;path:ko05203;path:ko05322
Gh_D08G0034	K11251	H2A	http://www.genome.jp/dbget-bin/www_bget?ko:K11251	path:ko05034;path:ko05322
Gh_D08G0035	K11251	H2A	http://www.genome.jp/dbget-bin/www_bget?ko:K11251	path:ko05034;path:ko05322
Gh_D08G0037	K11254	H4	http://www.genome.jp/dbget-bin/www_bget?ko:K11254	path:ko05034;path:ko05203;path:ko05322
Gh_D08G0042	K10355	ACTF	http://www.genome.jp/dbget-bin/www_bget?ko:K10355
Gh_D08G0043	K01803	TPI, tpiA	http://www.genome.jp/dbget-bin/www_bget?ko:K01803	path:ko00010;path:ko00051;path:ko00562;path:ko00710;path:ko01100;path:ko01110;path:ko01120;path:ko01200;path:ko01230
Gh_D08G0005	K01568	E4.1.1.1, pdc	http://www.genome.jp/dbget-bin/www_bget?ko:K01568	path:ko00010;path:ko01100;path:ko01110
Gh_D08G0007	K09872	PIP	http://www.genome.jp/dbget-bin/www_bget?ko:K09872
Gh_D08G0008	K12948	SPCS3, SPC3	http://www.genome.jp/dbget-bin/www_bget?ko:K12948	path:ko03060
Gh_D08G0009	K13288	orn, REX2, REXO2	http://www.genome.jp/dbget-bin/www_bget?ko:K13288	path:ko03008
Gh_A05G2648	K02890	RP-L22, MRPL22, rplV	http://www.genome.jp/dbget-bin/www_bget?ko:K02890	path:ko03010
Gh_A05G2655	K01681	ACO, acnA	http://www.genome.jp/dbget-bin/www_bget?ko:K01681	path:ko00020;path:ko00630;path:ko00720;path:ko01100;path:ko01110;path:ko01120;path:ko01200;path:ko01210;path:ko01230
Gh_A05G2658	K11314	TADA2A, ADA2	http://www.genome.jp/dbget-bin/www_bget?ko:K11314
Gh_A05G2659	K13691	SGT1	http://www.genome.jp/dbget-bin/www_bget?ko:K13691
Gh_A05G2643	K06694	PSMD10	http://www.genome.jp/dbget-bin/www_bget?ko:K06694
Gh_A05G2645	K15283	SLC35E1	http://www.genome.jp/dbget-bin/www_bget?ko:K15283
Gh_A01G0450	K00074	paaH, hbd, fadB, mmgB	http://www.genome.jp/dbget-bin/www_bget?ko:K00074	path:ko00360;path:ko00362;path:ko00650;path:ko01100;path:ko01120
Gh_A01G0452	K03246	EIF3I	http://www.genome.jp/dbget-bin/www_bget?ko:K03246	path:ko03013
Gh_A01G0453	K03327	TC.MATE, SLC47A, norM, mdtK, dinF	http://www.genome.jp/dbget-bin/www_bget?ko:K03327
Gh_A01G0454	K16297	SCPL-II	http://www.genome.jp/dbget-bin/www_bget?ko:K16297
Gh_A01G0455	K16297	SCPL-II	http://www.genome.jp/dbget-bin/www_bget?ko:K16297
Gh_A01G0456	K14487	GH3	http://www.genome.jp/dbget-bin/www_bget?ko:K14487	path:ko04075
Gh_A01G0457	K16054	DEP1	http://www.genome.jp/dbget-bin/www_bget?ko:K16054	path:ko00270;path:ko01100
Gh_A01G0466	K10581	UBE2O	http://www.genome.jp/dbget-bin/www_bget?ko:K10581	path:ko04120
Gh_A01G0472	K03514	POLS, TRF4	http://www.genome.jp/dbget-bin/www_bget?ko:K03514	path:ko03018
Gh_A01G0476	K10666	RNF5	http://www.genome.jp/dbget-bin/www_bget?ko:K10666	path:ko04141
Gh_A01G0482	K15377	SLC44A2_4_5	http://www.genome.jp/dbget-bin/www_bget?ko:K15377
Gh_A01G0485	K08472	MLO	http://www.genome.jp/dbget-bin/www_bget?ko:K08472
Gh_A01G0488	K07277	SAM50, TOB55, bamA	http://www.genome.jp/dbget-bin/www_bget?ko:K07277
Gh_A01G0443	K08838	STK24_25_MST4	http://www.genome.jp/dbget-bin/www_bget?ko:K08838
Gh_A01G0446	K17506	PPM1L, PP2CE	http://www.genome.jp/dbget-bin/www_bget?ko:K17506
Gh_D03G1721	K03671	trxA	http://www.genome.jp/dbget-bin/www_bget?ko:K03671
Gh_D03G1724	K09422	MYBP	http://www.genome.jp/dbget-bin/www_bget?ko:K09422
Gh_D03G1726	K03040	rpoA	http://www.genome.jp/dbget-bin/www_bget?ko:K03040	path:ko00230;path:ko00240;path:ko01100;path:ko03020
Gh_D03G1728	K03188	ureF	http://www.genome.jp/dbget-bin/www_bget?ko:K03188
Gh_D03G1715	K01358	clpP, CLPP	http://www.genome.jp/dbget-bin/www_bget?ko:K01358	path:ko04112
Gh_D03G1731	K03875	SKP2, FBXL1	http://www.genome.jp/dbget-bin/www_bget?ko:K03875	path:ko04068;path:ko04110;path:ko04120;path:ko05168;path:ko05169;path:ko05200;path:ko05203;path:ko05222
Gh_D03G1734	K02896	RP-L24e, RPL24	http://www.genome.jp/dbget-bin/www_bget?ko:K02896	path:ko03010
Gh_D03G1738	K00416	QCR6, UQCRH	http://www.genome.jp/dbget-bin/www_bget?ko:K00416	path:ko00190;path:ko01100;path:ko04260;path:ko04932;path:ko05010;path:ko05012;path:ko05016
Gh_D03G1739	K12447	USP	http://www.genome.jp/dbget-bin/www_bget?ko:K12447	path:ko00040;path:ko00052;path:ko00053;path:ko00520;path:ko01100;path:ko01110
Gh_D03G1744	K00472	E1.14.11.2	http://www.genome.jp/dbget-bin/www_bget?ko:K00472	path:ko00330;path:ko01100
Gh_D03G1745	K17492	UBN	http://www.genome.jp/dbget-bin/www_bget?ko:K17492
Gh_D03G1746	K10728	TOPBP1	http://www.genome.jp/dbget-bin/www_bget?ko:K10728
Gh_D03G1717	K15382	SLC50A, SWEET	http://www.genome.jp/dbget-bin/www_bget?ko:K15382
Gh_D03G1748	K05933	E1.14.17.4	http://www.genome.jp/dbget-bin/www_bget?ko:K05933	path:ko00270;path:ko01100;path:ko01110
Gh_D03G1749	K03070	secA	http://www.genome.jp/dbget-bin/www_bget?ko:K03070	path:ko03060;path:ko03070
Gh_D03G1752	K06627	CCNA	http://www.genome.jp/dbget-bin/www_bget?ko:K06627	path:ko04110;path:ko04152;path:ko04914;path:ko05161;path:ko05169;path:ko05203
Gh_D03G1753	K11816	YUCCA	http://www.genome.jp/dbget-bin/www_bget?ko:K11816	path:ko00380;path:ko01100
Gh_D03G1754	K11816	YUCCA	http://www.genome.jp/dbget-bin/www_bget?ko:K11816	path:ko00380;path:ko01100
Gh_D03G1757	K03661	ATPeVPF, ATP6F	http://www.genome.jp/dbget-bin/www_bget?ko:K03661	path:ko00190;path:ko01100;path:ko04142;path:ko04145;path:ko04721;path:ko05110;path:ko05120;path:ko05152;path:ko05323
Gh_D03G1760	K00417	QCR7, UQCRB	http://www.genome.jp/dbget-bin/www_bget?ko:K00417	path:ko00190;path:ko01100;path:ko04260;path:ko04932;path:ko05010;path:ko05012;path:ko05016
Gh_D03G1719	K14498	SNRK2	http://www.genome.jp/dbget-bin/www_bget?ko:K14498	path:ko04075
Gh_D03G1766	K03841	FBP, fbp	http://www.genome.jp/dbget-bin/www_bget?ko:K03841	path:ko00010;path:ko00030;path:ko00051;path:ko00680;path:ko00710;path:ko01100;path:ko01110;path:ko01120;path:ko01200;path:ko04152;path:ko04910
Gh_D03G1767	K12622	LSM3	http://www.genome.jp/dbget-bin/www_bget?ko:K12622	path:ko03018;path:ko03040
Gh_D03G1777	K17925	SNX13	http://www.genome.jp/dbget-bin/www_bget?ko:K17925
Gh_D03G1778	K02922	RP-L37e, RPL37	http://www.genome.jp/dbget-bin/www_bget?ko:K02922	path:ko03010
Gh_D03G1784	K00472	E1.14.11.2	http://www.genome.jp/dbget-bin/www_bget?ko:K00472	path:ko00330;path:ko01100
Gh_D03G1786	K17471	SULTR3	http://www.genome.jp/dbget-bin/www_bget?ko:K17471
Gh_D03G1787	K17302	COPB2, SEC27	http://www.genome.jp/dbget-bin/www_bget?ko:K17302
Gh_D03G1788	K15304	RANBP3	http://www.genome.jp/dbget-bin/www_bget?ko:K15304	path:ko05166
Gh_D03G1793	K10803	XRCC1	http://www.genome.jp/dbget-bin/www_bget?ko:K10803	path:ko03410
Gh_D03G1795	K15918	GLYK	http://www.genome.jp/dbget-bin/www_bget?ko:K15918	path:ko00260;path:ko00561;path:ko00630;path:ko01100;path:ko01110
Gh_D03G1796	K07767	E3.6.4.3	http://www.genome.jp/dbget-bin/www_bget?ko:K07767
Gh_A05G3902	K08597	SENP8, NEDP1, DEN1	http://www.genome.jp/dbget-bin/www_bget?ko:K08597
Gh_A05G3891	K16573	TUBGCP6, GCP6	http://www.genome.jp/dbget-bin/www_bget?ko:K16573
Gh_A05G3909	K08472	MLO	http://www.genome.jp/dbget-bin/www_bget?ko:K08472
Gh_A05G3893	K02183	CALM	http://www.genome.jp/dbget-bin/www_bget?ko:K02183	path:ko04014;path:ko04015;path:ko04020;path:ko04022;path:ko04024;path:ko04070;path:ko04114;path:ko04261;path:ko04270;path:ko04626;path:ko04713;path:ko04720;path:ko04722;path:ko04728;path:ko04740;path:ko04744;path:ko04745;path:ko04750;path:ko04910;path:ko04912;path:ko04915;path:ko04916;path:ko04921;path:ko04970;path:ko04971;path:ko05010;path:ko05031;path:ko05034;path:ko05133;path:ko05152;path:ko05…
Gh_A05G3894	K16297	SCPL-II	http://www.genome.jp/dbget-bin/www_bget?ko:K16297
Gh_A05G3895	K02493	hemK, prmC	http://www.genome.jp/dbget-bin/www_bget?ko:K02493
Gh_A05G3896	K15376	GPHN	http://www.genome.jp/dbget-bin/www_bget?ko:K15376	path:ko04727
Gh_D08G0828	K03061	PSMC2, RPT1	http://www.genome.jp/dbget-bin/www_bget?ko:K03061	path:ko03050;path:ko05169
Gh_D08G0836	K12483	EHD1	http://www.genome.jp/dbget-bin/www_bget?ko:K12483	path:ko04144
Gh_D08G0837	K10696	BRE1	http://www.genome.jp/dbget-bin/www_bget?ko:K10696
Gh_D08G0829	K00430	E1.11.1.7	http://www.genome.jp/dbget-bin/www_bget?ko:K00430	path:ko00360;path:ko00940;path:ko01100;path:ko01110
Gh_D08G0846	K01887	RARS, argS	http://www.genome.jp/dbget-bin/www_bget?ko:K01887	path:ko00970
Gh_D08G0847	K05868	CCNB	http://www.genome.jp/dbget-bin/www_bget?ko:K05868	path:ko04068;path:ko04110;path:ko04115;path:ko04914
Gh_D11G2099	K00083	E1.1.1.195	http://www.genome.jp/dbget-bin/www_bget?ko:K00083	path:ko00940;path:ko01100;path:ko01110
Gh_D11G2149	K14498	SNRK2	http://www.genome.jp/dbget-bin/www_bget?ko:K14498	path:ko04075
Gh_D11G2100	K03437	spoU	http://www.genome.jp/dbget-bin/www_bget?ko:K03437
Gh_D11G2150	K02991	RP-S6e, RPS6	http://www.genome.jp/dbget-bin/www_bget?ko:K02991	path:ko03010;path:ko04066;path:ko04150;path:ko04151;path:ko04910;path:ko05205
Gh_D11G2151	K00430	E1.11.1.7	http://www.genome.jp/dbget-bin/www_bget?ko:K00430	path:ko00360;path:ko00940;path:ko01100;path:ko01110
Gh_D11G2153	K07904	RAB11A	http://www.genome.jp/dbget-bin/www_bget?ko:K07904	path:ko04144;path:ko04961;path:ko04962;path:ko04972
Gh_D11G2157	K11755	hisIE	http://www.genome.jp/dbget-bin/www_bget?ko:K11755	path:ko00340;path:ko01100;path:ko01110;path:ko01230
Gh_D11G2162	K15135	MED18	http://www.genome.jp/dbget-bin/www_bget?ko:K15135
Gh_D11G2165	K13029	CYP71E1	http://www.genome.jp/dbget-bin/www_bget?ko:K13029	path:ko00460;path:ko01110
Gh_D11G2168	K09422	MYBP	http://www.genome.jp/dbget-bin/www_bget?ko:K09422
Gh_D11G2171	K02904	RP-L29, rpmC	http://www.genome.jp/dbget-bin/www_bget?ko:K02904	path:ko03010
Gh_D11G2172	K11842	USP12_46	http://www.genome.jp/dbget-bin/www_bget?ko:K11842
Gh_D11G2117	K10703	PHS1, PAS2	http://www.genome.jp/dbget-bin/www_bget?ko:K10703	path:ko00062;path:ko01040;path:ko01100;path:ko01110;path:ko01212
Gh_D11G2121	K15104	SLC25A11, OGC	http://www.genome.jp/dbget-bin/www_bget?ko:K15104
Gh_D11G2098	K00083	E1.1.1.195	http://www.genome.jp/dbget-bin/www_bget?ko:K00083	path:ko00940;path:ko01100;path:ko01110
Gh_D11G2135	K03327	TC.MATE, SLC47A, norM, mdtK, dinF	http://www.genome.jp/dbget-bin/www_bget?ko:K03327
Gh_D11G2137	K13108	SNIP1	http://www.genome.jp/dbget-bin/www_bget?ko:K13108
Gh_D11G2139	K01531	E3.6.3.2, mgtA, mgtB	http://www.genome.jp/dbget-bin/www_bget?ko:K01531
Gh_D11G2140	K09338	HD-ZIP	http://www.genome.jp/dbget-bin/www_bget?ko:K09338
Gh_A07G1560	K06928	K06928	http://www.genome.jp/dbget-bin/www_bget?ko:K06928	path:ko00230;path:ko00730;path:ko01100
Gh_A07G1554	K00831	serC, PSAT1	http://www.genome.jp/dbget-bin/www_bget?ko:K00831	path:ko00260;path:ko00680;path:ko00750;path:ko01100;path:ko01120;path:ko01200;path:ko01230
Gh_A07G1556	K03781	katE, CAT, catB, srpA	http://www.genome.jp/dbget-bin/www_bget?ko:K03781	path:ko00380;path:ko00630;path:ko01110;path:ko04068;path:ko04146;path:ko05014
Gh_A07G1558	K15422	SAL	http://www.genome.jp/dbget-bin/www_bget?ko:K15422	path:ko00562;path:ko00920;path:ko01100;path:ko01120;path:ko04070
Gh_D04G1992	K12741	HNRNPA1_3	http://www.genome.jp/dbget-bin/www_bget?ko:K12741	path:ko03040
Gh_D04G1981	K16810	TBCCD1	http://www.genome.jp/dbget-bin/www_bget?ko:K16810
Gh_D10G2349	K12599	SKI2, SKIV2L	http://www.genome.jp/dbget-bin/www_bget?ko:K12599	path:ko03018
Gh_D10G2344	K13354	SLC25A17, PMP34	http://www.genome.jp/dbget-bin/www_bget?ko:K13354	path:ko04146
Gh_D10G2343	K12947	SPCS2, SPC2	http://www.genome.jp/dbget-bin/www_bget?ko:K12947	path:ko03060
Gh_D10G2468	K01100	E3.1.3.37	http://www.genome.jp/dbget-bin/www_bget?ko:K01100	path:ko00710;path:ko01100;path:ko01120;path:ko01200
Gh_D10G2471	K09377	CSRP	http://www.genome.jp/dbget-bin/www_bget?ko:K09377
Gh_D10G2473	K02917	RP-L35Ae, RPL35A	http://www.genome.jp/dbget-bin/www_bget?ko:K02917	path:ko03010
Gh_D10G2474	K08492	STX18	http://www.genome.jp/dbget-bin/www_bget?ko:K08492	path:ko04130;path:ko04145
Gh_D10G2477	K12619	XRN2, RAT1	http://www.genome.jp/dbget-bin/www_bget?ko:K12619	path:ko03008;path:ko03018
Gh_D10G2478	K09422	MYBP	http://www.genome.jp/dbget-bin/www_bget?ko:K09422
Gh_D05G3581	K01681	ACO, acnA	http://www.genome.jp/dbget-bin/www_bget?ko:K01681	path:ko00020;path:ko00630;path:ko00720;path:ko01100;path:ko01110;path:ko01120;path:ko01200;path:ko01210;path:ko01230
Gh_D05G3580	K01681	ACO, acnA	http://www.genome.jp/dbget-bin/www_bget?ko:K01681	path:ko00020;path:ko00630;path:ko00720;path:ko01100;path:ko01110;path:ko01120;path:ko01200;path:ko01210;path:ko01230
Gh_D05G3591	K01681	ACO, acnA	http://www.genome.jp/dbget-bin/www_bget?ko:K01681	path:ko00020;path:ko00630;path:ko00720;path:ko01100;path:ko01110;path:ko01120;path:ko01200;path:ko01210;path:ko01230
Gh_D05G3576	K01728	E4.2.2.2, pel	http://www.genome.jp/dbget-bin/www_bget?ko:K01728	path:ko00040
Gh_D05G3590	K01681	ACO, acnA	http://www.genome.jp/dbget-bin/www_bget?ko:K01681	path:ko00020;path:ko00630;path:ko00720;path:ko01100;path:ko01110;path:ko01120;path:ko01200;path:ko01210;path:ko01230
Gh_D05G3571	K16587	HAUS4	http://www.genome.jp/dbget-bin/www_bget?ko:K16587
Gh_D05G3568	K16587	HAUS4	http://www.genome.jp/dbget-bin/www_bget?ko:K16587
Gh_D05G3567	K13412	CPK	http://www.genome.jp/dbget-bin/www_bget?ko:K13412	path:ko04626;path:ko05145
Gh_D05G3563	K10745	RNASEH2C	http://www.genome.jp/dbget-bin/www_bget?ko:K10745	path:ko03030
Gh_D05G3560	K14776	DDX10, DBP4	http://www.genome.jp/dbget-bin/www_bget?ko:K14776
Gh_D05G3588	K01728	E4.2.2.2, pel	http://www.genome.jp/dbget-bin/www_bget?ko:K01728	path:ko00040
Gh_D05G3586	K01728	E4.2.2.2, pel	http://www.genome.jp/dbget-bin/www_bget?ko:K01728	path:ko00040
Gh_D05G3541	K03263	EIF5A	http://www.genome.jp/dbget-bin/www_bget?ko:K03263
Gh_D05G3539	K12619	XRN2, RAT1	http://www.genome.jp/dbget-bin/www_bget?ko:K12619	path:ko03008;path:ko03018
Gh_D10G2226	K07901	RAB8A, MEL	http://www.genome.jp/dbget-bin/www_bget?ko:K07901	path:ko04152;path:ko04972
Gh_D10G2225	K00164	OGDH, sucA	http://www.genome.jp/dbget-bin/www_bget?ko:K00164	path:ko00020;path:ko00310;path:ko00380;path:ko01100;path:ko01110;path:ko01120;path:ko01200
Gh_D10G2222	K03355	APC8, CDC23	http://www.genome.jp/dbget-bin/www_bget?ko:K03355	path:ko04110;path:ko04111;path:ko04113;path:ko04114;path:ko04120;path:ko04914;path:ko05166
Gh_A02G0591	K06173	truA, PUS1	http://www.genome.jp/dbget-bin/www_bget?ko:K06173
Gh_A02G0589	K02906	RP-L3, MRPL3, rplC	http://www.genome.jp/dbget-bin/www_bget?ko:K02906	path:ko03010
Gh_A02G0651	K00430	E1.11.1.7	http://www.genome.jp/dbget-bin/www_bget?ko:K00430	path:ko00360;path:ko00940;path:ko01100;path:ko01110
Gh_A02G0585	K12619	XRN2, RAT1	http://www.genome.jp/dbget-bin/www_bget?ko:K12619	path:ko03008;path:ko03018
Gh_A02G0583	K08494	NSPN	http://www.genome.jp/dbget-bin/www_bget?ko:K08494
Gh_A02G0582	K03025	RPC34, POLR3F	http://www.genome.jp/dbget-bin/www_bget?ko:K03025	path:ko00230;path:ko00240;path:ko01100;path:ko03020;path:ko04623;path:ko05169
Gh_A02G0578	K00789	metK	http://www.genome.jp/dbget-bin/www_bget?ko:K00789	path:ko00270;path:ko01100;path:ko01110;path:ko01230
Gh_A02G0575	K08341	GABARAP, ATG8, LC3	http://www.genome.jp/dbget-bin/www_bget?ko:K08341	path:ko04068;path:ko04140;path:ko04727
Gh_A02G0570	K11434	PRMT1	http://www.genome.jp/dbget-bin/www_bget?ko:K11434	path:ko04068
Gh_A02G0568	K12823	DDX5, DBP2	http://www.genome.jp/dbget-bin/www_bget?ko:K12823	path:ko03040;path:ko05202;path:ko05205
Gh_A02G0560	K13993	HSP20	http://www.genome.jp/dbget-bin/www_bget?ko:K13993	path:ko04141
Gh_A02G0647	K02964	RP-S18e, RPS18	http://www.genome.jp/dbget-bin/www_bget?ko:K02964	path:ko03010
Gh_A02G0554	K14803	PTC2_3	http://www.genome.jp/dbget-bin/www_bget?ko:K14803
Gh_A02G0553	K00382	DLD, lpd, pdhD	http://www.genome.jp/dbget-bin/www_bget?ko:K00382	path:ko00010;path:ko00020;path:ko00260;path:ko00280;path:ko00620;path:ko01100;path:ko01110;path:ko01120;path:ko01200
Gh_A02G0551	K02945	RP-S1, rpsA	http://www.genome.jp/dbget-bin/www_bget?ko:K02945	path:ko03010
Gh_A02G0549	K09422	MYBP	http://www.genome.jp/dbget-bin/www_bget?ko:K09422
Gh_A02G0545	K14376	PAP	http://www.genome.jp/dbget-bin/www_bget?ko:K14376	path:ko03015
Gh_A02G0542	K00430	E1.11.1.7	http://www.genome.jp/dbget-bin/www_bget?ko:K00430	path:ko00360;path:ko00940;path:ko01100;path:ko01110
Gh_A02G0645	K12124	GI	http://www.genome.jp/dbget-bin/www_bget?ko:K12124	path:ko04712
Gh_A02G0643	K16584	HAUS1	http://www.genome.jp/dbget-bin/www_bget?ko:K16584
Gh_A02G0641	K02945	RP-S1, rpsA	http://www.genome.jp/dbget-bin/www_bget?ko:K02945	path:ko03010
Gh_A02G0637	K07897	RAB7A	http://www.genome.jp/dbget-bin/www_bget?ko:K07897	path:ko04144;path:ko04145;path:ko05132;path:ko05146;path:ko05152
Gh_A02G0658	K14432	ABF	http://www.genome.jp/dbget-bin/www_bget?ko:K14432	path:ko04075
Gh_A02G0635	K01855	PUS3, DEG1	http://www.genome.jp/dbget-bin/www_bget?ko:K01855
Gh_A02G0657	K02925	RP-L3e, RPL3	http://www.genome.jp/dbget-bin/www_bget?ko:K02925	path:ko03010
Gh_A02G0627	K15139	MED22	http://www.genome.jp/dbget-bin/www_bget?ko:K15139
Gh_A02G0626	K15378	SLC45A1_2_4	http://www.genome.jp/dbget-bin/www_bget?ko:K15378
Gh_A02G0625	K09458	fabF	http://www.genome.jp/dbget-bin/www_bget?ko:K09458	path:ko00061;path:ko00780;path:ko01100;path:ko01212
Gh_A02G0656	K14948	PTBP2, NPTB	http://www.genome.jp/dbget-bin/www_bget?ko:K14948
Gh_A02G0654	K16675	ZDHHC14	http://www.genome.jp/dbget-bin/www_bget?ko:K16675	path:ko04391
Gh_A02G0615	K08472	MLO	http://www.genome.jp/dbget-bin/www_bget?ko:K08472
Gh_A02G0609	K13412	CPK	http://www.genome.jp/dbget-bin/www_bget?ko:K13412	path:ko04626;path:ko05145
Gh_A02G0608	K00106	XDH	http://www.genome.jp/dbget-bin/www_bget?ko:K00106	path:ko00230;path:ko00232;path:ko00983;path:ko01100;path:ko01110;path:ko01120;path:ko04146
Gh_A02G0602	K08245	E3.4.23.40	http://www.genome.jp/dbget-bin/www_bget?ko:K08245
Gh_A02G0601	K08245	E3.4.23.40	http://www.genome.jp/dbget-bin/www_bget?ko:K08245
Gh_A04G0192	K10405	KIFC1	http://www.genome.jp/dbget-bin/www_bget?ko:K10405
Gh_A04G0190	K17655	MRPP3	http://www.genome.jp/dbget-bin/www_bget?ko:K17655
Gh_A04G0198	K15803	GERD	http://www.genome.jp/dbget-bin/www_bget?ko:K15803	path:ko00909;path:ko01100
Gh_A04G0186	K10798	PARP	http://www.genome.jp/dbget-bin/www_bget?ko:K10798	path:ko03410
Gh_A04G0182	K08770	UBC	http://www.genome.jp/dbget-bin/www_bget?ko:K08770	path:ko03320
Gh_A04G0181	K08770	UBC	http://www.genome.jp/dbget-bin/www_bget?ko:K08770	path:ko03320
Gh_A04G0180	K08770	UBC	http://www.genome.jp/dbget-bin/www_bget?ko:K08770	path:ko03320
Gh_A04G0177	K03113	EIF1, SUI1	http://www.genome.jp/dbget-bin/www_bget?ko:K03113	path:ko03013
Gh_A04G0176	K03113	EIF1, SUI1	http://www.genome.jp/dbget-bin/www_bget?ko:K03113	path:ko03013
Gh_A04G0172	K16297	SCPL-II	http://www.genome.jp/dbget-bin/www_bget?ko:K16297
Gh_A04G0195	K11251	H2A	http://www.genome.jp/dbget-bin/www_bget?ko:K11251	path:ko05034;path:ko05322
Gh_A05G1603	K14488	SAUR	http://www.genome.jp/dbget-bin/www_bget?ko:K14488	path:ko04075
Gh_A05G1606	K14488	SAUR	http://www.genome.jp/dbget-bin/www_bget?ko:K14488	path:ko04075
Gh_A05G1607	K14486	K14486, ARF	http://www.genome.jp/dbget-bin/www_bget?ko:K14486	path:ko04075
Gh_A05G1613	K11498	CENPE	http://www.genome.jp/dbget-bin/www_bget?ko:K11498
Gh_A05G1620	K01373	CTSF	http://www.genome.jp/dbget-bin/www_bget?ko:K01373	path:ko04142
Gh_A05G1596	K03256	TRM6, GCD10	http://www.genome.jp/dbget-bin/www_bget?ko:K03256
Gh_A05G1627	K03671	trxA	http://www.genome.jp/dbget-bin/www_bget?ko:K03671
Gh_A05G1631	K00279	CKX	http://www.genome.jp/dbget-bin/www_bget?ko:K00279	path:ko00908
Gh_A05G1632	K10688	UBE2W, UBC16	http://www.genome.jp/dbget-bin/www_bget?ko:K10688	path:ko04120
Gh_A05G1634	K03665	hflX	http://www.genome.jp/dbget-bin/www_bget?ko:K03665
Gh_A05G1635	K00430	E1.11.1.7	http://www.genome.jp/dbget-bin/www_bget?ko:K00430	path:ko00360;path:ko00940;path:ko01100;path:ko01110
Gh_A05G1637	K03064	PSMC6, RPT4	http://www.genome.jp/dbget-bin/www_bget?ko:K03064	path:ko03050;path:ko05169
Gh_A05G1598	K17338	REEP1_2_3_4	http://www.genome.jp/dbget-bin/www_bget?ko:K17338
Gh_A05G1600	K06966	K06966	http://www.genome.jp/dbget-bin/www_bget?ko:K06966
Gh_A05G1601	K12619	XRN2, RAT1	http://www.genome.jp/dbget-bin/www_bget?ko:K12619	path:ko03008;path:ko03018
Gh_A05G1602	K13811	PAPSS	http://www.genome.jp/dbget-bin/www_bget?ko:K13811	path:ko00230;path:ko00450;path:ko00920;path:ko01100;path:ko01120
Gh_A12G2695	K00033	PGD, gnd	http://www.genome.jp/dbget-bin/www_bget?ko:K00033	path:ko00030;path:ko00480;path:ko01100;path:ko01110;path:ko01120;path:ko01200
Gh_A12G2696	K02519	infB, MTIF2	http://www.genome.jp/dbget-bin/www_bget?ko:K02519
Gh_A12G2697	K01792	E5.1.3.15	http://www.genome.jp/dbget-bin/www_bget?ko:K01792	path:ko00010;path:ko01100;path:ko01110;path:ko01120
Gh_A12G2700	K06689	UBE2D_E, UBC4, UBC5	http://www.genome.jp/dbget-bin/www_bget?ko:K06689	path:ko04120;path:ko04141
Gh_A12G2686	K13412	CPK	http://www.genome.jp/dbget-bin/www_bget?ko:K13412	path:ko04626;path:ko05145
Gh_A12G2687	K14536	RIA1	http://www.genome.jp/dbget-bin/www_bget?ko:K14536	path:ko03008
Gh_A12G2690	K02518	infA	http://www.genome.jp/dbget-bin/www_bget?ko:K02518
Gh_A02G1767	K02470	gyrB	http://www.genome.jp/dbget-bin/www_bget?ko:K02470
Gh_A08G2461	K01662	dxs	http://www.genome.jp/dbget-bin/www_bget?ko:K01662	path:ko00730;path:ko00900;path:ko01100;path:ko01110
Gh_A04G1421	K01704	leuD	http://www.genome.jp/dbget-bin/www_bget?ko:K01704	path:ko00290;path:ko00660;path:ko01100;path:ko01110;path:ko01210;path:ko01230
Gh_A04G1424	K00021	E1.1.1.34	http://www.genome.jp/dbget-bin/www_bget?ko:K00021	path:ko00900;path:ko01100;path:ko01110;path:ko04152;path:ko04976
Gh_A10G1036	K00873	PK, pyk	http://www.genome.jp/dbget-bin/www_bget?ko:K00873	path:ko00010;path:ko00230;path:ko00620;path:ko01100;path:ko01110;path:ko01120;path:ko01200;path:ko01230;path:ko04930;path:ko05203
Gh_A10G1037	K05575	ndhD	http://www.genome.jp/dbget-bin/www_bget?ko:K05575	path:ko00190;path:ko01100
Gh_A10G1034	K17471	SULTR3	http://www.genome.jp/dbget-bin/www_bget?ko:K17471
Gh_A01G1100	K11592	DICER1, DCR1	http://www.genome.jp/dbget-bin/www_bget?ko:K11592	path:ko05206
Gh_A01G1097	K02138	ATPeFD, ATP5H	http://www.genome.jp/dbget-bin/www_bget?ko:K02138	path:ko00190;path:ko01100;path:ko05010;path:ko05012;path:ko05016
Gh_A01G1095	K12819	SLU7	http://www.genome.jp/dbget-bin/www_bget?ko:K12819	path:ko03040
Gh_A01G1104	K08064	NFYA	http://www.genome.jp/dbget-bin/www_bget?ko:K08064	path:ko04612;path:ko05152
Gh_A01G1094	K13412	CPK	http://www.genome.jp/dbget-bin/www_bget?ko:K13412	path:ko04626;path:ko05145
Gh_A01G1102	K04382	PPP2C	http://www.genome.jp/dbget-bin/www_bget?ko:K04382	path:ko03015;path:ko04111;path:ko04113;path:ko04114;path:ko04151;path:ko04152;path:ko04261;path:ko04350;path:ko04390;path:ko04391;path:ko04530;path:ko04728;path:ko04730;path:ko05142;path:ko05160
Gh_A01G1101	K15451	PPM2, LCMT2, TYW4	http://www.genome.jp/dbget-bin/www_bget?ko:K15451
Gh_A04G1295	K15803	GERD	http://www.genome.jp/dbget-bin/www_bget?ko:K15803	path:ko00909;path:ko01100
Gh_A06G0952	K17301	COPB1, SEC26	http://www.genome.jp/dbget-bin/www_bget?ko:K17301
Gh_D07G1599	K02995	RP-S8e, RPS8	http://www.genome.jp/dbget-bin/www_bget?ko:K02995	path:ko03010
Gh_D07G1604	K09561	STUB1, CHIP	http://www.genome.jp/dbget-bin/www_bget?ko:K09561	path:ko04120;path:ko04141
Gh_D07G1610	K07904	RAB11A	http://www.genome.jp/dbget-bin/www_bget?ko:K07904	path:ko04144;path:ko04961;path:ko04962;path:ko04972
Gh_D07G1613	K16586	HAUS3	http://www.genome.jp/dbget-bin/www_bget?ko:K16586
Gh_D07G1614	K12619	XRN2, RAT1	http://www.genome.jp/dbget-bin/www_bget?ko:K12619	path:ko03008;path:ko03018
Gh_D07G1591	K10527	MFP2	http://www.genome.jp/dbget-bin/www_bget?ko:K10527	path:ko00071;path:ko00592;path:ko01100;path:ko01212
Gh_D07G1592	K06269	PPP1C	http://www.genome.jp/dbget-bin/www_bget?ko:K06269	path:ko03015;path:ko04022;path:ko04024;path:ko04113;path:ko04114;path:ko04261;path:ko04270;path:ko04390;path:ko04510;path:ko04611;path:ko04720;path:ko04728;path:ko04750;path:ko04810;path:ko04910;path:ko04921;path:ko05031;path:ko05034;path:ko05168;path:ko05205
Gh_D07G1595	K02903	RP-L28e, RPL28	http://www.genome.jp/dbget-bin/www_bget?ko:K02903	path:ko03010
Gh_D07G1596	K12599	SKI2, SKIV2L	http://www.genome.jp/dbget-bin/www_bget?ko:K12599	path:ko03018
Gh_A12G0730	K07374	TUBA	http://www.genome.jp/dbget-bin/www_bget?ko:K07374	path:ko04145;path:ko04540;path:ko05130
Gh_A12G0731	K05283	PIGW	http://www.genome.jp/dbget-bin/www_bget?ko:K05283	path:ko00563;path:ko01100
Gh_A12G0732	K04487	iscS, NFS1	http://www.genome.jp/dbget-bin/www_bget?ko:K04487	path:ko00730;path:ko01100;path:ko04122
Gh_A09G0405	K05765	CFL	http://www.genome.jp/dbget-bin/www_bget?ko:K05765	path:ko04360;path:ko04666;path:ko04810;path:ko05133
Gh_A09G0404	K03023	RPC82, POLR3C	http://www.genome.jp/dbget-bin/www_bget?ko:K03023	path:ko00230;path:ko00240;path:ko01100;path:ko03020;path:ko04623;path:ko05169
Gh_A09G0401	K02920	RP-L36e, RPL36	http://www.genome.jp/dbget-bin/www_bget?ko:K02920	path:ko03010
Gh_A09G0399	K15338	GEN1, GEN	http://www.genome.jp/dbget-bin/www_bget?ko:K15338
Gh_A09G0397	K17278	PGRMC1_2	http://www.genome.jp/dbget-bin/www_bget?ko:K17278
Gh_A09G0396	K07952	ARFRP1	http://www.genome.jp/dbget-bin/www_bget?ko:K07952
Gh_A09G0393	K16833	PPP1R2, IPP2	http://www.genome.jp/dbget-bin/www_bget?ko:K16833
Gh_A09G0392	K07760	CDK	http://www.genome.jp/dbget-bin/www_bget?ko:K07760
Gh_A11G2763	K12619	XRN2, RAT1	http://www.genome.jp/dbget-bin/www_bget?ko:K12619	path:ko03008;path:ko03018
Gh_A11G2760	K00225	GLDH	http://www.genome.jp/dbget-bin/www_bget?ko:K00225	path:ko00053;path:ko01100;path:ko01110
Gh_A11G2759	K06677	YCS4, CNAP1, CAPD2	http://www.genome.jp/dbget-bin/www_bget?ko:K06677	path:ko04111
Gh_A11G2758	K03238	EIF2S2	http://www.genome.jp/dbget-bin/www_bget?ko:K03238	path:ko03013
Gh_A11G2757	K01760	metC	http://www.genome.jp/dbget-bin/www_bget?ko:K01760	path:ko00270;path:ko00450;path:ko01100;path:ko01110;path:ko01230
Gh_A11G2755	K14788	NOL10, ENP2	http://www.genome.jp/dbget-bin/www_bget?ko:K14788
Gh_A11G2753	K11498	CENPE	http://www.genome.jp/dbget-bin/www_bget?ko:K11498
Gh_A11G2749	K14431	TGA	http://www.genome.jp/dbget-bin/www_bget?ko:K14431	path:ko04075
Gh_A11G2747	K14819	DUSP12, YVH1	http://www.genome.jp/dbget-bin/www_bget?ko:K14819
Gh_A11G2745	K13947	PIN	http://www.genome.jp/dbget-bin/www_bget?ko:K13947
Gh_A11G2744	K01640	E4.1.3.4, HMGCL, hmgL	http://www.genome.jp/dbget-bin/www_bget?ko:K01640	path:ko00072;path:ko00280;path:ko00281;path:ko00650;path:ko01100;path:ko01110;path:ko04146
Gh_A11G2742	K07375	TUBB	http://www.genome.jp/dbget-bin/www_bget?ko:K07375	path:ko04145;path:ko04540;path:ko05130
Gh_A11G2736	K12865	PQBP1, NPW38	http://www.genome.jp/dbget-bin/www_bget?ko:K12865	path:ko03040
Gh_A11G2732	K14320	AAAS	http://www.genome.jp/dbget-bin/www_bget?ko:K14320	path:ko03013
Gh_A11G2731	K11420	EHMT	http://www.genome.jp/dbget-bin/www_bget?ko:K11420	path:ko00310
Gh_A11G2730	K10583	UBE2S, E2EPF	http://www.genome.jp/dbget-bin/www_bget?ko:K10583	path:ko04120
Gh_A11G2729	K12619	XRN2, RAT1	http://www.genome.jp/dbget-bin/www_bget?ko:K12619	path:ko03008;path:ko03018
Gh_A11G2728	K11968	ARIH1	http://www.genome.jp/dbget-bin/www_bget?ko:K11968
Gh_A11G2726	K09422	MYBP	http://www.genome.jp/dbget-bin/www_bget?ko:K09422
Gh_A11G2722	K09458	fabF	http://www.genome.jp/dbget-bin/www_bget?ko:K09458	path:ko00061;path:ko00780;path:ko01100;path:ko01212
Gh_A11G2716	K01188	E3.2.1.21	http://www.genome.jp/dbget-bin/www_bget?ko:K01188	path:ko00460;path:ko00500;path:ko00940;path:ko01100;path:ko01110
Gh_A11G2707	K07977	ARF	http://www.genome.jp/dbget-bin/www_bget?ko:K07977
Gh_A11G2703	K09422	MYBP	http://www.genome.jp/dbget-bin/www_bget?ko:K09422
Gh_A07G2259	K17943	PUM	http://www.genome.jp/dbget-bin/www_bget?ko:K17943
Gh_A11G2011	K03842	ALG1	http://www.genome.jp/dbget-bin/www_bget?ko:K03842	path:ko00510;path:ko00513;path:ko01100
Gh_A11G2008	K09422	MYBP	http://www.genome.jp/dbget-bin/www_bget?ko:K09422
Gh_A11G2007	K09422	MYBP	http://www.genome.jp/dbget-bin/www_bget?ko:K09422
Gh_A11G2005	K00083	E1.1.1.195	http://www.genome.jp/dbget-bin/www_bget?ko:K00083	path:ko00940;path:ko01100;path:ko01110
Gh_A11G2004	K13692	IAGLU	http://www.genome.jp/dbget-bin/www_bget?ko:K13692
Gh_A11G1995	K00517	E1.14.-.-	http://www.genome.jp/dbget-bin/www_bget?ko:K00517	path:ko00363;path:ko00624;path:ko00627;path:ko00903;path:ko00945;path:ko01100;path:ko01110;path:ko01120
Gh_A11G1994	K04508	TBL1	http://www.genome.jp/dbget-bin/www_bget?ko:K04508	path:ko04310
Gh_A11G1993	K14487	GH3	http://www.genome.jp/dbget-bin/www_bget?ko:K14487	path:ko04075
Gh_A11G1991	K12347	SLC11A, NRAMP	http://www.genome.jp/dbget-bin/www_bget?ko:K12347	path:ko04142;path:ko04978
Gh_A11G1988	K12619	XRN2, RAT1	http://www.genome.jp/dbget-bin/www_bget?ko:K12619	path:ko03008;path:ko03018
Gh_A11G2015	K03842	ALG1	http://www.genome.jp/dbget-bin/www_bget?ko:K03842	path:ko00510;path:ko00513;path:ko01100
Gh_A11G1977	K12619	XRN2, RAT1	http://www.genome.jp/dbget-bin/www_bget?ko:K12619	path:ko03008;path:ko03018
Gh_A11G1976	K12619	XRN2, RAT1	http://www.genome.jp/dbget-bin/www_bget?ko:K12619	path:ko03008;path:ko03018
Gh_A11G1972	K00472	E1.14.11.2	http://www.genome.jp/dbget-bin/www_bget?ko:K00472	path:ko00330;path:ko01100
Gh_A11G1971	K03250	EIF3E, INT6	http://www.genome.jp/dbget-bin/www_bget?ko:K03250	path:ko03013;path:ko05160
Gh_A08G0849	K03966	NDUFB10	http://www.genome.jp/dbget-bin/www_bget?ko:K03966	path:ko00190;path:ko01100;path:ko04932;path:ko05010;path:ko05012;path:ko05016
Gh_A06G1138	K10695	RNF1_2	http://www.genome.jp/dbget-bin/www_bget?ko:K10695
Gh_A06G1136	K12619	XRN2, RAT1	http://www.genome.jp/dbget-bin/www_bget?ko:K12619	path:ko03008;path:ko03018
Gh_A02G1070	K01091	E3.1.3.18, gph	http://www.genome.jp/dbget-bin/www_bget?ko:K01091	path:ko00630;path:ko01100;path:ko01110
Gh_Sca004730G01	K14802	DRS2, ATP8A	http://www.genome.jp/dbget-bin/www_bget?ko:K14802
Gh_D02G2399	K09597	SPPL2B	http://www.genome.jp/dbget-bin/www_bget?ko:K09597
Gh_A11G1833	K09286	EREBP	http://www.genome.jp/dbget-bin/www_bget?ko:K09286
Gh_A12G0677	K14505	CYCD3	http://www.genome.jp/dbget-bin/www_bget?ko:K14505	path:ko04075
Gh_A12G0674	K10577	UBE2I, UBC9	http://www.genome.jp/dbget-bin/www_bget?ko:K10577	path:ko03013;path:ko04064;path:ko04120;path:ko05206
Gh_A03G2089	K13448	CML	http://www.genome.jp/dbget-bin/www_bget?ko:K13448	path:ko04626
Gh_D05G2894	K12397	AP3B	http://www.genome.jp/dbget-bin/www_bget?ko:K12397	path:ko04142
Gh_D05G2893	K06941	rlmN	http://www.genome.jp/dbget-bin/www_bget?ko:K06941
Gh_D05G2892	K00729	ALG5	http://www.genome.jp/dbget-bin/www_bget?ko:K00729	path:ko00510;path:ko01100
Gh_D05G2902	K07904	RAB11A	http://www.genome.jp/dbget-bin/www_bget?ko:K07904	path:ko04144;path:ko04961;path:ko04962;path:ko04972
Gh_D05G2900	K16547	NEDD1	http://www.genome.jp/dbget-bin/www_bget?ko:K16547
Gh_D05G2872	K12619	XRN2, RAT1	http://www.genome.jp/dbget-bin/www_bget?ko:K12619	path:ko03008;path:ko03018
Gh_D05G2865	K02918	RP-L35e, RPL35	http://www.genome.jp/dbget-bin/www_bget?ko:K02918	path:ko03010
Gh_D05G2864	K07195	EXOC7, EXO70	http://www.genome.jp/dbget-bin/www_bget?ko:K07195	path:ko04910
Gh_D05G2861	K03245	EIF3J	http://www.genome.jp/dbget-bin/www_bget?ko:K03245	path:ko03013
Gh_D05G2856	K02864	RP-L10, MRPL10, rplJ	http://www.genome.jp/dbget-bin/www_bget?ko:K02864	path:ko03010
Gh_D05G2896	K11672	ACTR5, ARP5, INO80M	http://www.genome.jp/dbget-bin/www_bget?ko:K11672
Gh_D05G2841	K02973	RP-S23e, RPS23	http://www.genome.jp/dbget-bin/www_bget?ko:K02973	path:ko03010
Gh_D05G2837	K04650	NCOR1, N-CoR	http://www.genome.jp/dbget-bin/www_bget?ko:K04650	path:ko04919;path:ko05202
Gh_D05G2836	K06688	UBE2C, UBC11	http://www.genome.jp/dbget-bin/www_bget?ko:K06688	path:ko04120
Gh_A12G0672	K04077	groEL, HSPD1	http://www.genome.jp/dbget-bin/www_bget?ko:K04077	path:ko03018;path:ko04940;path:ko05134;path:ko05152
Gh_A12G0670	K09284	AP2	http://www.genome.jp/dbget-bin/www_bget?ko:K09284
Gh_A12G0668	K13717	OTUD3	http://www.genome.jp/dbget-bin/www_bget?ko:K13717
Gh_A12G0665	K00763	pncB, NAPRT1	http://www.genome.jp/dbget-bin/www_bget?ko:K00763	path:ko00760;path:ko01100
Gh_A12G0659	K07204	RAPTOR	http://www.genome.jp/dbget-bin/www_bget?ko:K07204	path:ko04150;path:ko04151;path:ko04152;path:ko04910;path:ko05206
Gh_A12G0658	K14411	MSI	http://www.genome.jp/dbget-bin/www_bget?ko:K14411	path:ko03015
Gh_A13G2170	K03955	NDUFAB1	http://www.genome.jp/dbget-bin/www_bget?ko:K03955	path:ko00190;path:ko01100;path:ko04932;path:ko05010;path:ko05012;path:ko05016
Gh_Sca004767G01	K01873	VARS, valS	http://www.genome.jp/dbget-bin/www_bget?ko:K01873	path:ko00970
Gh_D03G0754	K14802	DRS2, ATP8A	http://www.genome.jp/dbget-bin/www_bget?ko:K14802
Gh_D03G0745	K03217	yidC, spoIIIJ, OXA1	http://www.genome.jp/dbget-bin/www_bget?ko:K03217	path:ko03060;path:ko03070
Gh_D03G0744	K01897	ACSL, fadD	http://www.genome.jp/dbget-bin/www_bget?ko:K01897	path:ko00061;path:ko00071;path:ko01100;path:ko01212;path:ko03320;path:ko04146;path:ko04920
Gh_D03G0739	K14497	PP2C	http://www.genome.jp/dbget-bin/www_bget?ko:K14497	path:ko04075
Gh_D03G0724	K02111	ATPF1A, atpA	http://www.genome.jp/dbget-bin/www_bget?ko:K02111	path:ko00190;path:ko00195;path:ko01100
Gh_D03G0718	K06689	UBE2D_E, UBC4, UBC5	http://www.genome.jp/dbget-bin/www_bget?ko:K06689	path:ko04120;path:ko04141
Gh_D03G0812	K15382	SLC50A, SWEET	http://www.genome.jp/dbget-bin/www_bget?ko:K15382
Gh_D03G0811	K09490	HSPA5, BIP	http://www.genome.jp/dbget-bin/www_bget?ko:K09490	path:ko03060;path:ko04141;path:ko04918;path:ko05020
Gh_D03G0702	K04733	IRAK4	http://www.genome.jp/dbget-bin/www_bget?ko:K04733	path:ko04064;path:ko04210;path:ko04620;path:ko04722;path:ko05133;path:ko05140;path:ko05142;path:ko05145;path:ko05152;path:ko05162;path:ko05164
Gh_D03G0700	K07052	K07052	http://www.genome.jp/dbget-bin/www_bget?ko:K07052
Gh_D03G0690	K01866	YARS, tyrS	http://www.genome.jp/dbget-bin/www_bget?ko:K01866	path:ko00970
Gh_D03G0688	K13447	RBOH	http://www.genome.jp/dbget-bin/www_bget?ko:K13447	path:ko04626
Gh_D03G0684	K06269	PPP1C	http://www.genome.jp/dbget-bin/www_bget?ko:K06269	path:ko03015;path:ko04022;path:ko04024;path:ko04113;path:ko04114;path:ko04261;path:ko04270;path:ko04390;path:ko04510;path:ko04611;path:ko04720;path:ko04728;path:ko04750;path:ko04810;path:ko04910;path:ko04921;path:ko05031;path:ko05034;path:ko05168;path:ko05205
Gh_D03G0682	K13426	WRKY29	http://www.genome.jp/dbget-bin/www_bget?ko:K13426	path:ko04626
Gh_D03G0681	K11135	PINX1	http://www.genome.jp/dbget-bin/www_bget?ko:K11135
Gh_D03G0680	K11792	DDA1	http://www.genome.jp/dbget-bin/www_bget?ko:K11792
Gh_D03G0679	K01770	ispF	http://www.genome.jp/dbget-bin/www_bget?ko:K01770	path:ko00900;path:ko01100;path:ko01110
Gh_D03G0678	K01762	ACS	http://www.genome.jp/dbget-bin/www_bget?ko:K01762	path:ko00270;path:ko01100;path:ko01110
Gh_D03G0677	K06943	NOG1	http://www.genome.jp/dbget-bin/www_bget?ko:K06943	path:ko03008
Gh_D03G0803	K01194	E3.2.1.28, treA, treF	http://www.genome.jp/dbget-bin/www_bget?ko:K01194	path:ko00500;path:ko01100
Gh_D03G0796	K08867	WNK, PRKWNK	http://www.genome.jp/dbget-bin/www_bget?ko:K08867
Gh_D03G0819	K12619	XRN2, RAT1	http://www.genome.jp/dbget-bin/www_bget?ko:K12619	path:ko03008;path:ko03018
Gh_D03G0818	K14689	SLC30A2, ZNT2	http://www.genome.jp/dbget-bin/www_bget?ko:K14689
Gh_D03G0762	K01784	galE, GALE	http://www.genome.jp/dbget-bin/www_bget?ko:K01784	path:ko00052;path:ko00520;path:ko01100;path:ko01110
Gh_A03G1977	K09419	HSFF	http://www.genome.jp/dbget-bin/www_bget?ko:K09419
Gh_A03G1978	K05658	ABCB1	http://www.genome.jp/dbget-bin/www_bget?ko:K05658	path:ko02010;path:ko04976;path:ko05206
Gh_A03G1979	K09422	MYBP	http://www.genome.jp/dbget-bin/www_bget?ko:K09422
Gh_A03G1970	K13448	CML	http://www.genome.jp/dbget-bin/www_bget?ko:K13448	path:ko04626
Gh_A03G1973	K02897	RP-L25, rplY	http://www.genome.jp/dbget-bin/www_bget?ko:K02897	path:ko03010
Gh_A03G1975	K08488	STX7	http://www.genome.jp/dbget-bin/www_bget?ko:K08488	path:ko04130;path:ko04145
Gh_A07G2189	K02112	ATPF1B, atpD	http://www.genome.jp/dbget-bin/www_bget?ko:K02112	path:ko00190;path:ko00195;path:ko01100
Gh_D07G2472	K13448	CML	http://www.genome.jp/dbget-bin/www_bget?ko:K13448	path:ko04626
Gh_D07G2471	K08869	ADCK, ABC1	http://www.genome.jp/dbget-bin/www_bget?ko:K08869
Gh_A13G2267	K15728	LPIN	http://www.genome.jp/dbget-bin/www_bget?ko:K15728	path:ko00561;path:ko00564;path:ko01100
Gh_D08G1037	K03661	ATPeVPF, ATP6F	http://www.genome.jp/dbget-bin/www_bget?ko:K03661	path:ko00190;path:ko01100;path:ko04142;path:ko04145;path:ko04721;path:ko05110;path:ko05120;path:ko05152;path:ko05323
Gh_D08G1038	K04506	SIAH1	http://www.genome.jp/dbget-bin/www_bget?ko:K04506	path:ko04115;path:ko04120;path:ko04310
Gh_D08G1041	K01369	LGMN	http://www.genome.jp/dbget-bin/www_bget?ko:K01369	path:ko04142;path:ko04612
Gh_D06G0971	K09286	EREBP	http://www.genome.jp/dbget-bin/www_bget?ko:K09286
Gh_D06G0970	K17913	CCD8	http://www.genome.jp/dbget-bin/www_bget?ko:K17913	path:ko00906
Gh_D06G0969	K14304	NUP85	http://www.genome.jp/dbget-bin/www_bget?ko:K14304	path:ko03013
Gh_D06G0966	K09338	HD-ZIP	http://www.genome.jp/dbget-bin/www_bget?ko:K09338
Gh_D06G0959	K00029	E1.1.1.40, maeB	http://www.genome.jp/dbget-bin/www_bget?ko:K00029	path:ko00620;path:ko00710;path:ko01100;path:ko01120;path:ko01200
Gh_D06G1062	K06990	K06990	http://www.genome.jp/dbget-bin/www_bget?ko:K06990
Gh_D06G0958	K01867	WARS, trpS	http://www.genome.jp/dbget-bin/www_bget?ko:K01867	path:ko00970
Gh_D06G0957	K14490	AHP	http://www.genome.jp/dbget-bin/www_bget?ko:K14490	path:ko04075
Gh_D06G0955	K17795	TIM17	http://www.genome.jp/dbget-bin/www_bget?ko:K17795
Gh_D06G0951	K14376	PAP	http://www.genome.jp/dbget-bin/www_bget?ko:K14376	path:ko03015
Gh_D06G0950	K09566	PPIG	http://www.genome.jp/dbget-bin/www_bget?ko:K09566
Gh_D06G0944	K03093	SIGMA70	http://www.genome.jp/dbget-bin/www_bget?ko:K03093
Gh_D06G0941	K08790	STK38, NDR	http://www.genome.jp/dbget-bin/www_bget?ko:K08790
Gh_D06G0939	K01369	LGMN	http://www.genome.jp/dbget-bin/www_bget?ko:K01369	path:ko04142;path:ko04612
Gh_D06G0935	K00600	glyA, SHMT	http://www.genome.jp/dbget-bin/www_bget?ko:K00600	path:ko00260;path:ko00460;path:ko00630;path:ko00670;path:ko00680;path:ko01100;path:ko01110;path:ko01120;path:ko01200;path:ko01230
Gh_D06G0929	K01772	hemH, FECH	http://www.genome.jp/dbget-bin/www_bget?ko:K01772	path:ko00860;path:ko01100;path:ko01110
Gh_D06G0928	K13210	FUBP	http://www.genome.jp/dbget-bin/www_bget?ko:K13210
Gh_D06G0927	K03940	NDUFS7	http://www.genome.jp/dbget-bin/www_bget?ko:K03940	path:ko00190;path:ko01100;path:ko04932;path:ko05010;path:ko05012;path:ko05016
Gh_D06G0926	K04354	PPP2R2	http://www.genome.jp/dbget-bin/www_bget?ko:K04354	path:ko03015;path:ko04111;path:ko04151;path:ko04152;path:ko04261;path:ko04390;path:ko04391;path:ko04530;path:ko04728;path:ko05142;path:ko05160
Gh_D06G0922	K06268	PPP3R, CNB	http://www.genome.jp/dbget-bin/www_bget?ko:K06268	path:ko04010;path:ko04020;path:ko04022;path:ko04114;path:ko04210;path:ko04310;path:ko04360;path:ko04370;path:ko04380;path:ko04650;path:ko04660;path:ko04662;path:ko04720;path:ko04724;path:ko04921;path:ko05010;path:ko05014;path:ko05031;path:ko05152;path:ko05166
Gh_D06G0921	K04424	ZAK, MLTK	http://www.genome.jp/dbget-bin/www_bget?ko:K04424	path:ko04010;path:ko04530
Gh_D06G0920	K00281	GLDC, gcvP	http://www.genome.jp/dbget-bin/www_bget?ko:K00281	path:ko00260;path:ko01100;path:ko01200
Gh_D06G0916	K02905	RP-L29e, RPL29	http://www.genome.jp/dbget-bin/www_bget?ko:K02905	path:ko03010
Gh_D06G0915	K14709	SLC39A1_2_3, ZIP1_2_3	http://www.genome.jp/dbget-bin/www_bget?ko:K14709
Gh_D06G1057	K00696	E2.4.1.14	http://www.genome.jp/dbget-bin/www_bget?ko:K00696	path:ko00500;path:ko01100
Gh_D06G0906	K10576	UBE2H, UBC8	http://www.genome.jp/dbget-bin/www_bget?ko:K10576	path:ko04120
Gh_D06G0902	K01193	E3.2.1.26, sacA	http://www.genome.jp/dbget-bin/www_bget?ko:K01193	path:ko00052;path:ko00500;path:ko01100
Gh_D06G0901	K05863	SLC25A4S, ANT	http://www.genome.jp/dbget-bin/www_bget?ko:K05863	path:ko04020;path:ko04022;path:ko05012;path:ko05016;path:ko05166
Gh_D06G0899	K10400	KIF15	http://www.genome.jp/dbget-bin/www_bget?ko:K10400
Gh_D06G0897	K06966	K06966	http://www.genome.jp/dbget-bin/www_bget?ko:K06966
Gh_D06G0896	K03257	EIF4A	http://www.genome.jp/dbget-bin/www_bget?ko:K03257	path:ko03013
Gh_D06G1054	K00759	E2.4.2.7, apt	http://www.genome.jp/dbget-bin/www_bget?ko:K00759	path:ko00230;path:ko01100
Gh_D06G1051	K00799	GST, gst	http://www.genome.jp/dbget-bin/www_bget?ko:K00799	path:ko00480;path:ko00980;path:ko00982;path:ko05204
Gh_D06G1049	K00434	E1.11.1.11	http://www.genome.jp/dbget-bin/www_bget?ko:K00434	path:ko00053;path:ko00480
Gh_D06G1046	K14515	EBF1_2	http://www.genome.jp/dbget-bin/www_bget?ko:K14515	path:ko04075
Gh_D06G1040	K12812	UAP56, BAT1, SUB2	http://www.genome.jp/dbget-bin/www_bget?ko:K12812	path:ko03013;path:ko03015;path:ko03040;path:ko05164
Gh_D06G1069	K00811	ASP5	http://www.genome.jp/dbget-bin/www_bget?ko:K00811	path:ko00250;path:ko00270;path:ko00330;path:ko00350;path:ko00360;path:ko00400;path:ko00950;path:ko00960;path:ko01100;path:ko01110;path:ko01210;path:ko01230
Gh_D06G1034	K13431	SRPR	http://www.genome.jp/dbget-bin/www_bget?ko:K13431	path:ko03060
Gh_D06G1033	K00655	plsC	http://www.genome.jp/dbget-bin/www_bget?ko:K00655	path:ko00561;path:ko00564;path:ko01100
Gh_D06G1032	K17086	TM9SF2_4	http://www.genome.jp/dbget-bin/www_bget?ko:K17086
Gh_D06G1031	K01255	CARP, pepA	http://www.genome.jp/dbget-bin/www_bget?ko:K01255	path:ko00480;path:ko01100
Gh_D06G1030	K01246	tag	http://www.genome.jp/dbget-bin/www_bget?ko:K01246	path:ko03410
Gh_D06G1026	K08835	OXSR1, STK39	http://www.genome.jp/dbget-bin/www_bget?ko:K08835
Gh_D06G1018	K02951	RP-S12e, RPS12	http://www.genome.jp/dbget-bin/www_bget?ko:K02951	path:ko03010
Gh_D06G1013	K17824	DCUN1D4_5	http://www.genome.jp/dbget-bin/www_bget?ko:K17824
Gh_D06G1004	K15029	EIF3L	http://www.genome.jp/dbget-bin/www_bget?ko:K15029
Gh_D06G0999	K03978	engB	http://www.genome.jp/dbget-bin/www_bget?ko:K03978
Gh_D06G0998	K02922	RP-L37e, RPL37	http://www.genome.jp/dbget-bin/www_bget?ko:K02922	path:ko03010
Gh_D06G0997	K11816	YUCCA	http://www.genome.jp/dbget-bin/www_bget?ko:K11816	path:ko00380;path:ko01100
Gh_D06G0995	K08287	E2.7.12.1	http://www.genome.jp/dbget-bin/www_bget?ko:K08287
Gh_D06G0994	K00826	E2.6.1.42, ilvE	http://www.genome.jp/dbget-bin/www_bget?ko:K00826	path:ko00280;path:ko00290;path:ko00770;path:ko01100;path:ko01110;path:ko01210;path:ko01230
Gh_D06G0990	K10689	PEX4	http://www.genome.jp/dbget-bin/www_bget?ko:K10689
Gh_D06G0983	K01759	E4.4.1.5, GLO1, gloA	http://www.genome.jp/dbget-bin/www_bget?ko:K01759	path:ko00620;path:ko04011
Gh_D06G0982	K09873	TIP	http://www.genome.jp/dbget-bin/www_bget?ko:K09873
Gh_D06G0979	K12590	RRP46, EXOSC5	http://www.genome.jp/dbget-bin/www_bget?ko:K12590	path:ko03018
Gh_D06G0977	K17491	SMEK, PPP4R3	http://www.genome.jp/dbget-bin/www_bget?ko:K17491
Gh_D03G0668	K10669	TRPT1, TPT1	http://www.genome.jp/dbget-bin/www_bget?ko:K10669
Gh_D03G0669	K05610	UCHL5, UCH37	http://www.genome.jp/dbget-bin/www_bget?ko:K05610
Gh_D03G0670	K01142	E3.1.11.2, xthA	http://www.genome.jp/dbget-bin/www_bget?ko:K01142	path:ko03410
Gh_D03G0671	K02604	ORC2	http://www.genome.jp/dbget-bin/www_bget?ko:K02604	path:ko04110;path:ko04111;path:ko04113
Gh_D03G0673	K15015	SLC32A, VGAT	http://www.genome.jp/dbget-bin/www_bget?ko:K15015	path:ko04721;path:ko04723;path:ko04727;path:ko05032;path:ko05033
Gh_D03G0674	K16569	TUBGCP2, GCP2	http://www.genome.jp/dbget-bin/www_bget?ko:K16569
Gh_D03G0675	K02887	RP-L20, MRPL20, rplT	http://www.genome.jp/dbget-bin/www_bget?ko:K02887	path:ko03010
Gh_D03G0676	K02963	RP-S18, MRPS18, rpsR	http://www.genome.jp/dbget-bin/www_bget?ko:K02963	path:ko03010
Gh_D03G0664	K00700	glgB	http://www.genome.jp/dbget-bin/www_bget?ko:K00700	path:ko00500;path:ko01100;path:ko01110
Gh_D03G0666	K03515	REV1	http://www.genome.jp/dbget-bin/www_bget?ko:K03515	path:ko03460
Gh_D03G0667	K02470	gyrB	http://www.genome.jp/dbget-bin/www_bget?ko:K02470
Gh_A12G0785	K10406	KIFC2_3	http://www.genome.jp/dbget-bin/www_bget?ko:K10406
Gh_A12G0784	K01662	dxs	http://www.genome.jp/dbget-bin/www_bget?ko:K01662	path:ko00730;path:ko00900;path:ko01100;path:ko01110
Gh_A12G0782	K13162	PCBP2_3_4	http://www.genome.jp/dbget-bin/www_bget?ko:K13162
Gh_A13G2206	K12345	SRD5A3	http://www.genome.jp/dbget-bin/www_bget?ko:K12345	path:ko00140
Gh_A13G2207	K02155	ATPeVPL, ATP6L	http://www.genome.jp/dbget-bin/www_bget?ko:K02155	path:ko00190;path:ko01100;path:ko04142;path:ko04145;path:ko04721;path:ko04966;path:ko05110;path:ko05120;path:ko05152;path:ko05323
Gh_A13G2208	K01583	E4.1.1.19	http://www.genome.jp/dbget-bin/www_bget?ko:K01583	path:ko00330;path:ko01100
Gh_A13G2210	K03965	NDUFB9	http://www.genome.jp/dbget-bin/www_bget?ko:K03965	path:ko00190;path:ko01100;path:ko04932;path:ko05010;path:ko05012;path:ko05016
Gh_A13G2211	K11498	CENPE	http://www.genome.jp/dbget-bin/www_bget?ko:K11498
Gh_A13G2212	K02111	ATPF1A, atpA	http://www.genome.jp/dbget-bin/www_bget?ko:K02111	path:ko00190;path:ko00195;path:ko01100
Gh_A13G2213	K02110	ATPF0C, atpE	http://www.genome.jp/dbget-bin/www_bget?ko:K02110	path:ko00190;path:ko00195;path:ko01100
Gh_A13G2214	K14686	SLC31A1, CTR1	http://www.genome.jp/dbget-bin/www_bget?ko:K14686	path:ko04978
Gh_A13G2198	K14488	SAUR	http://www.genome.jp/dbget-bin/www_bget?ko:K14488	path:ko04075
Gh_A13G2199	K14488	SAUR	http://www.genome.jp/dbget-bin/www_bget?ko:K14488	path:ko04075
Gh_A13G2200	K02834	rbfA	http://www.genome.jp/dbget-bin/www_bget?ko:K02834
Gh_A13G2202	K00764	purF, PPAT	http://www.genome.jp/dbget-bin/www_bget?ko:K00764	path:ko00230;path:ko00250;path:ko01100;path:ko01110
Gh_A13G2203	K05544	DUS3	http://www.genome.jp/dbget-bin/www_bget?ko:K05544
Gh_A03G0772	K13917	RNGTT	http://www.genome.jp/dbget-bin/www_bget?ko:K13917	path:ko03015
Gh_A03G0774	K10357	MYO5	http://www.genome.jp/dbget-bin/www_bget?ko:K10357
Gh_D03G0506	K02712	psbK	http://www.genome.jp/dbget-bin/www_bget?ko:K02712	path:ko00195;path:ko01100
Gh_D03G0499	K00913	ITPK1	http://www.genome.jp/dbget-bin/www_bget?ko:K00913	path:ko00562;path:ko01100;path:ko04070
Gh_D03G0497	K09422	MYBP	http://www.genome.jp/dbget-bin/www_bget?ko:K09422
Gh_D03G0496	K13176	THOC7	http://www.genome.jp/dbget-bin/www_bget?ko:K13176	path:ko03013
Gh_D03G0493	K09419	HSFF	http://www.genome.jp/dbget-bin/www_bget?ko:K09419
Gh_D03G0492	K08488	STX7	http://www.genome.jp/dbget-bin/www_bget?ko:K08488	path:ko04130;path:ko04145
Gh_D03G0490	K04794	PTH2	http://www.genome.jp/dbget-bin/www_bget?ko:K04794
Gh_D03G0485	K03678	RRP45, EXOSC9	http://www.genome.jp/dbget-bin/www_bget?ko:K03678	path:ko03018
Gh_D03G0483	K08235	E2.4.1.207	http://www.genome.jp/dbget-bin/www_bget?ko:K08235
Gh_D03G0588	K03921	DESA1	http://www.genome.jp/dbget-bin/www_bget?ko:K03921	path:ko00061;path:ko01040;path:ko01212
Gh_D03G0479	K01904	E6.2.1.12	http://www.genome.jp/dbget-bin/www_bget?ko:K01904	path:ko00130;path:ko00360;path:ko00940;path:ko01100;path:ko01110
Gh_D03G0477	K14290	XPO1, CRM1	http://www.genome.jp/dbget-bin/www_bget?ko:K14290	path:ko03008;path:ko03013;path:ko05164;path:ko05166;path:ko05169
Gh_D03G0476	K12930	BZ1	http://www.genome.jp/dbget-bin/www_bget?ko:K12930	path:ko00942;path:ko01100;path:ko01110
Gh_D03G0465	K14487	GH3	http://www.genome.jp/dbget-bin/www_bget?ko:K14487	path:ko04075
Gh_D03G0464	K12870	ISY1	http://www.genome.jp/dbget-bin/www_bget?ko:K12870	path:ko03040
Gh_D03G0457	K00083	E1.1.1.195	http://www.genome.jp/dbget-bin/www_bget?ko:K00083	path:ko00940;path:ko01100;path:ko01110
Gh_D03G0455	K10999	CESA	http://www.genome.jp/dbget-bin/www_bget?ko:K10999
Gh_D03G0452	K13091	RBM39, RNPC2	http://www.genome.jp/dbget-bin/www_bget?ko:K13091
Gh_D03G0451	K10807	RRM1	http://www.genome.jp/dbget-bin/www_bget?ko:K10807	path:ko00230;path:ko00240;path:ko00480;path:ko01100
Gh_D03G0585	K14484	IAA	http://www.genome.jp/dbget-bin/www_bget?ko:K14484	path:ko04075
Gh_D03G0445	K13415	BRI1	http://www.genome.jp/dbget-bin/www_bget?ko:K13415	path:ko04075
Gh_D03G0435	K03027	RPC40, POLR1C	http://www.genome.jp/dbget-bin/www_bget?ko:K03027	path:ko00230;path:ko00240;path:ko01100;path:ko03020;path:ko04623;path:ko05169
Gh_D03G0434	K04799	FEN1, RAD2	http://www.genome.jp/dbget-bin/www_bget?ko:K04799	path:ko03030;path:ko03410;path:ko03450
Gh_D03G0432	K00705	malQ	http://www.genome.jp/dbget-bin/www_bget?ko:K00705	path:ko00500;path:ko01100
Gh_D03G0583	K09873	TIP	http://www.genome.jp/dbget-bin/www_bget?ko:K09873
Gh_D03G0424	K00681	ggt	http://www.genome.jp/dbget-bin/www_bget?ko:K00681	path:ko00430;path:ko00460;path:ko00480;path:ko00590;path:ko01100
Gh_D03G0423	K00681	ggt	http://www.genome.jp/dbget-bin/www_bget?ko:K00681	path:ko00430;path:ko00460;path:ko00480;path:ko00590;path:ko01100
Gh_D03G0422	K01893	NARS, asnS	http://www.genome.jp/dbget-bin/www_bget?ko:K01893	path:ko00970
Gh_D03G0417	K12875	ACIN1, ACINUS	http://www.genome.jp/dbget-bin/www_bget?ko:K12875	path:ko03013;path:ko03015;path:ko03040
Gh_D03G0416	K12875	ACIN1, ACINUS	http://www.genome.jp/dbget-bin/www_bget?ko:K12875	path:ko03013;path:ko03015;path:ko03040
Gh_D03G0415	K09140	TSR3	http://www.genome.jp/dbget-bin/www_bget?ko:K09140
Gh_D03G0408	K01858	E5.5.1.4, INO1	http://www.genome.jp/dbget-bin/www_bget?ko:K01858	path:ko00521;path:ko00562;path:ko01100;path:ko01110
Gh_D03G0405	K02372	fabZ	http://www.genome.jp/dbget-bin/www_bget?ko:K02372	path:ko00061;path:ko00780;path:ko01100;path:ko01212
Gh_D03G0399	K01834	PGAM, gpmA	http://www.genome.jp/dbget-bin/www_bget?ko:K01834	path:ko00010;path:ko00260;path:ko00680;path:ko01100;path:ko01110;path:ko01120;path:ko01200;path:ko01230
Gh_D03G0396	K14514	EIN3	http://www.genome.jp/dbget-bin/www_bget?ko:K14514	path:ko04075
Gh_D03G0395	K05310	GPI7	http://www.genome.jp/dbget-bin/www_bget?ko:K05310	path:ko00563
Gh_D03G0394	K11855	USP36_42	http://www.genome.jp/dbget-bin/www_bget?ko:K11855
Gh_D03G0391	K15104	SLC25A11, OGC	http://www.genome.jp/dbget-bin/www_bget?ko:K15104
Gh_D03G0579	K04646	CLTC	http://www.genome.jp/dbget-bin/www_bget?ko:K04646	path:ko04142;path:ko04144;path:ko04721;path:ko04961;path:ko05016;path:ko05100
Gh_D03G0575	K00700	glgB	http://www.genome.jp/dbget-bin/www_bget?ko:K00700	path:ko00500;path:ko01100;path:ko01110
Gh_D03G0574	K14313	NUP35, NUP53	http://www.genome.jp/dbget-bin/www_bget?ko:K14313	path:ko03013
Gh_D03G0594	K03260	EIF4G	http://www.genome.jp/dbget-bin/www_bget?ko:K03260	path:ko03013;path:ko05416
Gh_D03G0569	K03350	APC3, CDC27	http://www.genome.jp/dbget-bin/www_bget?ko:K03350	path:ko04110;path:ko04111;path:ko04113;path:ko04114;path:ko04120;path:ko04914;path:ko05166
Gh_D03G0565	K03849	ALG8	http://www.genome.jp/dbget-bin/www_bget?ko:K03849	path:ko00510;path:ko01100
Gh_D03G0562	K00029	E1.1.1.40, maeB	http://www.genome.jp/dbget-bin/www_bget?ko:K00029	path:ko00620;path:ko00710;path:ko01100;path:ko01120;path:ko01200
Gh_D03G0561	K15174	PAF1	http://www.genome.jp/dbget-bin/www_bget?ko:K15174
Gh_D03G0557	K05759	PFN	http://www.genome.jp/dbget-bin/www_bget?ko:K05759	path:ko04015;path:ko04810;path:ko05131;path:ko05132
Gh_D03G0556	K00850	pfkA, PFK	http://www.genome.jp/dbget-bin/www_bget?ko:K00850	path:ko00010;path:ko00030;path:ko00051;path:ko00052;path:ko00680;path:ko01100;path:ko01110;path:ko01120;path:ko01200;path:ko01230;path:ko04152
Gh_D03G0550	K02140	ATPeFG, ATP5L	http://www.genome.jp/dbget-bin/www_bget?ko:K02140	path:ko00190;path:ko01100
Gh_D03G0549	K04354	PPP2R2	http://www.genome.jp/dbget-bin/www_bget?ko:K04354	path:ko03015;path:ko04111;path:ko04151;path:ko04152;path:ko04261;path:ko04390;path:ko04391;path:ko04530;path:ko04728;path:ko05142;path:ko05160
Gh_D03G0546	K01115	PLD1_2	http://www.genome.jp/dbget-bin/www_bget?ko:K01115	path:ko00564;path:ko00565;path:ko01100;path:ko04014;path:ko04024;path:ko04144;path:ko04666;path:ko04724;path:ko04912
Gh_D03G0542	K11279	NAP1L1, NRP	http://www.genome.jp/dbget-bin/www_bget?ko:K11279
Gh_D03G0541	K01193	E3.2.1.26, sacA	http://www.genome.jp/dbget-bin/www_bget?ko:K01193	path:ko00052;path:ko00500;path:ko01100
Gh_D03G0539	K00565	RNMT	http://www.genome.jp/dbget-bin/www_bget?ko:K00565	path:ko03015
Gh_D03G0532	K05928	E2.1.1.95	http://www.genome.jp/dbget-bin/www_bget?ko:K05928	path:ko00130;path:ko01100;path:ko01110
Gh_D03G0530	K02605	ORC3	http://www.genome.jp/dbget-bin/www_bget?ko:K02605	path:ko04110;path:ko04111;path:ko04113
Gh_D03G0589	K12479	VPS45	http://www.genome.jp/dbget-bin/www_bget?ko:K12479	path:ko04144
Gh_D03G0512	K02144	ATPeV54kD	http://www.genome.jp/dbget-bin/www_bget?ko:K02144	path:ko00190;path:ko01100;path:ko04142;path:ko04145;path:ko04721;path:ko05110;path:ko05120;path:ko05152;path:ko05323
Gh_Sca004734G04	K09422	MYBP	http://www.genome.jp/dbget-bin/www_bget?ko:K09422
Gh_Sca004734G05	K01082	E3.1.3.7, cysQ, MET22, BPNT1	http://www.genome.jp/dbget-bin/www_bget?ko:K01082	path:ko00920;path:ko01100;path:ko01120
Gh_D07G1836	K02690	psaB	http://www.genome.jp/dbget-bin/www_bget?ko:K02690	path:ko00195;path:ko01100
Gh_A12G0496	K10717	CYP735A	http://www.genome.jp/dbget-bin/www_bget?ko:K10717	path:ko00908;path:ko01100;path:ko01110
Gh_A12G0497	K07904	RAB11A	http://www.genome.jp/dbget-bin/www_bget?ko:K07904	path:ko04144;path:ko04961;path:ko04962;path:ko04972
Gh_A03G0700	K06287	maf	http://www.genome.jp/dbget-bin/www_bget?ko:K06287
Gh_A03G0701	K15397	KCS	http://www.genome.jp/dbget-bin/www_bget?ko:K15397	path:ko00062;path:ko01110
Gh_A03G0702	K08145	SLC2A8, GLUT8	http://www.genome.jp/dbget-bin/www_bget?ko:K08145
Gh_A03G0694	K07375	TUBB	http://www.genome.jp/dbget-bin/www_bget?ko:K07375	path:ko04145;path:ko04540;path:ko05130
Gh_A03G0695	K12178	COPS4, CSN4	http://www.genome.jp/dbget-bin/www_bget?ko:K12178
Gh_A02G1777	K00889	E2.7.1.68, PIP5K	http://www.genome.jp/dbget-bin/www_bget?ko:K00889	path:ko00562;path:ko01100;path:ko04070;path:ko04144;path:ko04666;path:ko04810
Gh_A12G0725	K09422	MYBP	http://www.genome.jp/dbget-bin/www_bget?ko:K09422
Gh_A12G0721	K09285	OVM, ANT	http://www.genome.jp/dbget-bin/www_bget?ko:K09285
Gh_A12G0720	K14411	MSI	http://www.genome.jp/dbget-bin/www_bget?ko:K14411	path:ko03015
Gh_D02G0294	K03032	PSMD1, RPN2	http://www.genome.jp/dbget-bin/www_bget?ko:K03032	path:ko03050;path:ko05169
Gh_D02G0304	K00660	CHS	http://www.genome.jp/dbget-bin/www_bget?ko:K00660	path:ko00941;path:ko01100;path:ko01110;path:ko04712
Gh_D02G0305	K01687	ilvD	http://www.genome.jp/dbget-bin/www_bget?ko:K01687	path:ko00290;path:ko00770;path:ko01100;path:ko01110;path:ko01210;path:ko01230
Gh_D02G0310	K10523	SPOP	http://www.genome.jp/dbget-bin/www_bget?ko:K10523
Gh_D02G0311	K01915	glnA	http://www.genome.jp/dbget-bin/www_bget?ko:K01915	path:ko00250;path:ko00330;path:ko00630;path:ko00910;path:ko01100;path:ko01120;path:ko01230;path:ko02020;path:ko04724;path:ko04727
Gh_D02G0315	K00799	GST, gst	http://www.genome.jp/dbget-bin/www_bget?ko:K00799	path:ko00480;path:ko00980;path:ko00982;path:ko05204
Gh_D02G0316	K02872	RP-L13Ae, RPL13A	http://www.genome.jp/dbget-bin/www_bget?ko:K02872	path:ko03010
Gh_D02G0318	K02872	RP-L13Ae, RPL13A	http://www.genome.jp/dbget-bin/www_bget?ko:K02872	path:ko03010
Gh_D02G0320	K02872	RP-L13Ae, RPL13A	http://www.genome.jp/dbget-bin/www_bget?ko:K02872	path:ko03010
Gh_D02G0323	K00799	GST, gst	http://www.genome.jp/dbget-bin/www_bget?ko:K00799	path:ko00480;path:ko00980;path:ko00982;path:ko05204
Gh_D02G0326	K00799	GST, gst	http://www.genome.jp/dbget-bin/www_bget?ko:K00799	path:ko00480;path:ko00980;path:ko00982;path:ko05204
Gh_D02G0327	K00799	GST, gst	http://www.genome.jp/dbget-bin/www_bget?ko:K00799	path:ko00480;path:ko00980;path:ko00982;path:ko05204
Gh_D02G0328	K00799	GST, gst	http://www.genome.jp/dbget-bin/www_bget?ko:K00799	path:ko00480;path:ko00980;path:ko00982;path:ko05204
Gh_D02G0329	K00799	GST, gst	http://www.genome.jp/dbget-bin/www_bget?ko:K00799	path:ko00480;path:ko00980;path:ko00982;path:ko05204
Gh_D02G0330	K00799	GST, gst	http://www.genome.jp/dbget-bin/www_bget?ko:K00799	path:ko00480;path:ko00980;path:ko00982;path:ko05204
Gh_D02G0331	K00799	GST, gst	http://www.genome.jp/dbget-bin/www_bget?ko:K00799	path:ko00480;path:ko00980;path:ko00982;path:ko05204
Gh_D02G0332	K11346	ING4	http://www.genome.jp/dbget-bin/www_bget?ko:K11346
Gh_D02G0343	K10808	RRM2	http://www.genome.jp/dbget-bin/www_bget?ko:K10808	path:ko00230;path:ko00240;path:ko00480;path:ko01100;path:ko04115
Gh_D02G0346	K16302	CNNM	http://www.genome.jp/dbget-bin/www_bget?ko:K16302
Gh_D02G0349	K08066	NFYC	http://www.genome.jp/dbget-bin/www_bget?ko:K08066	path:ko04612;path:ko05152
Gh_D02G0350	K17757	CARKD	http://www.genome.jp/dbget-bin/www_bget?ko:K17757
Gh_D02G0353	K13354	SLC25A17, PMP34	http://www.genome.jp/dbget-bin/www_bget?ko:K13354	path:ko04146
Gh_D02G0354	K01090	E3.1.3.16	http://www.genome.jp/dbget-bin/www_bget?ko:K01090
Gh_D02G0288	K09142	K09142	http://www.genome.jp/dbget-bin/www_bget?ko:K09142
Gh_D03G1584	K16278	K16278, HOS1	http://www.genome.jp/dbget-bin/www_bget?ko:K16278
Gh_D03G1586	K16278	K16278, HOS1	http://www.genome.jp/dbget-bin/www_bget?ko:K16278
Gh_D03G1591	K09286	EREBP	http://www.genome.jp/dbget-bin/www_bget?ko:K09286
Gh_D03G1600	K02884	RP-L19, MRPL19, rplS	http://www.genome.jp/dbget-bin/www_bget?ko:K02884	path:ko03010
Gh_D03G1603	K12181	COPS8, CSN8	http://www.genome.jp/dbget-bin/www_bget?ko:K12181
Gh_D03G1611	K03115	CSNK2B	http://www.genome.jp/dbget-bin/www_bget?ko:K03115	path:ko03008;path:ko04064;path:ko04310;path:ko04520;path:ko04530;path:ko04712;path:ko05162;path:ko05168;path:ko05169
Gh_D03G1612	K08494	NSPN	http://www.genome.jp/dbget-bin/www_bget?ko:K08494
Gh_D03G1617	K14326	UPF1, RENT1	http://www.genome.jp/dbget-bin/www_bget?ko:K14326	path:ko03013;path:ko03015
Gh_D03G1625	K02437	gcvH, GCSH	http://www.genome.jp/dbget-bin/www_bget?ko:K02437	path:ko00260;path:ko00630;path:ko01110
Gh_D03G1631	K11826	AP2M1	http://www.genome.jp/dbget-bin/www_bget?ko:K11826	path:ko04144;path:ko04721;path:ko04961;path:ko05016
Gh_A04G1341	K11498	CENPE	http://www.genome.jp/dbget-bin/www_bget?ko:K11498
Gh_A03G2108	K15168	MED25	http://www.genome.jp/dbget-bin/www_bget?ko:K15168
Gh_A08G0711	K00430	E1.11.1.7	http://www.genome.jp/dbget-bin/www_bget?ko:K00430	path:ko00360;path:ko00940;path:ko01100;path:ko01110
Gh_A08G0707	K11000	CALS	http://www.genome.jp/dbget-bin/www_bget?ko:K11000
Gh_A08G0719	K10696	BRE1	http://www.genome.jp/dbget-bin/www_bget?ko:K10696
Gh_A08G0714	K00430	E1.11.1.7	http://www.genome.jp/dbget-bin/www_bget?ko:K00430	path:ko00360;path:ko00940;path:ko01100;path:ko01110
Gh_A08G0712	K00430	E1.11.1.7	http://www.genome.jp/dbget-bin/www_bget?ko:K00430	path:ko00360;path:ko00940;path:ko01100;path:ko01110
Gh_A03G0862	K15378	SLC45A1_2_4	http://www.genome.jp/dbget-bin/www_bget?ko:K15378
Gh_A01G1608	K09264	K09264	http://www.genome.jp/dbget-bin/www_bget?ko:K09264
Gh_A01G1607	K13448	CML	http://www.genome.jp/dbget-bin/www_bget?ko:K13448	path:ko04626
Gh_A01G1606	K13448	CML	http://www.genome.jp/dbget-bin/www_bget?ko:K13448	path:ko04626
Gh_A01G1605	K00001	E1.1.1.1, adh	http://www.genome.jp/dbget-bin/www_bget?ko:K00001	path:ko00010;path:ko00071;path:ko00350;path:ko00625;path:ko00626;path:ko00830;path:ko00980;path:ko00982;path:ko01100;path:ko01110;path:ko01120;path:ko01220
Gh_A01G1602	K09580	PDIA1, P4HB	http://www.genome.jp/dbget-bin/www_bget?ko:K09580	path:ko04141
Gh_A01G1600	K05279	E2.1.1.76	http://www.genome.jp/dbget-bin/www_bget?ko:K05279	path:ko00944
Gh_A01G1598	K03542	psbS	http://www.genome.jp/dbget-bin/www_bget?ko:K03542	path:ko00195;path:ko01100
Gh_A01G1595	K11267	PDS5	http://www.genome.jp/dbget-bin/www_bget?ko:K11267
Gh_A01G1616	K09338	HD-ZIP	http://www.genome.jp/dbget-bin/www_bget?ko:K09338
Gh_A01G1589	K01436	K01436	http://www.genome.jp/dbget-bin/www_bget?ko:K01436
Gh_A01G1587	K11982	RNF115_126	http://www.genome.jp/dbget-bin/www_bget?ko:K11982
Gh_A01G1586	K10534	NR	http://www.genome.jp/dbget-bin/www_bget?ko:K10534	path:ko00910;path:ko01120
Gh_A01G1581	K03262	EIF5	http://www.genome.jp/dbget-bin/www_bget?ko:K03262	path:ko03013
Gh_A01G1580	K01922	PPCS, coaB	http://www.genome.jp/dbget-bin/www_bget?ko:K01922	path:ko00770;path:ko01100
Gh_A01G1578	K14431	TGA	http://www.genome.jp/dbget-bin/www_bget?ko:K14431	path:ko04075
Gh_A01G1575	K01188	E3.2.1.21	http://www.genome.jp/dbget-bin/www_bget?ko:K01188	path:ko00460;path:ko00500;path:ko00940;path:ko01100;path:ko01110
Gh_A01G1574	K11262	ACAC	http://www.genome.jp/dbget-bin/www_bget?ko:K11262	path:ko00061;path:ko00254;path:ko00620;path:ko00640;path:ko01100;path:ko01212;path:ko04152;path:ko04910
Gh_A01G1613	K04506	SIAH1	http://www.genome.jp/dbget-bin/www_bget?ko:K04506	path:ko04115;path:ko04120;path:ko04310
Gh_A01G1612	K12115	ZTL	http://www.genome.jp/dbget-bin/www_bget?ko:K12115	path:ko04712
Gh_D12G0800	K00888	PI4K	http://www.genome.jp/dbget-bin/www_bget?ko:K00888	path:ko00562;path:ko01100;path:ko04070
Gh_A12G0695	K00430	E1.11.1.7	http://www.genome.jp/dbget-bin/www_bget?ko:K00430	path:ko00360;path:ko00940;path:ko01100;path:ko01110
Gh_A12G0692	K03097	CSNK2A	http://www.genome.jp/dbget-bin/www_bget?ko:K03097	path:ko03008;path:ko04064;path:ko04310;path:ko04520;path:ko04530;path:ko04712;path:ko05162;path:ko05168;path:ko05169
Gh_A06G0989	K14514	EIN3	http://www.genome.jp/dbget-bin/www_bget?ko:K14514	path:ko04075
Gh_A06G0988	K12606	RCD1, CNOT9, CAF40	http://www.genome.jp/dbget-bin/www_bget?ko:K12606	path:ko03018
Gh_A08G0862	K00797	speE, SRM	http://www.genome.jp/dbget-bin/www_bget?ko:K00797	path:ko00270;path:ko00330;path:ko00410;path:ko00480;path:ko01100
Gh_A08G0860	K00264	GLT1	http://www.genome.jp/dbget-bin/www_bget?ko:K00264	path:ko00250;path:ko00910;path:ko01100;path:ko01110;path:ko01120;path:ko01230
Gh_A03G0836	K16284	SIS3	http://www.genome.jp/dbget-bin/www_bget?ko:K16284
Gh_D13G2146	K08490	STX5	http://www.genome.jp/dbget-bin/www_bget?ko:K08490	path:ko04130
Gh_D13G2144	K10144	RCHY1, PIRH2	http://www.genome.jp/dbget-bin/www_bget?ko:K10144	path:ko04115;path:ko04120;path:ko05162
Gh_D13G2138	K02949	RP-S11e, RPS11	http://www.genome.jp/dbget-bin/www_bget?ko:K02949	path:ko03010
Gh_A06G1059	K02295	CRY	http://www.genome.jp/dbget-bin/www_bget?ko:K02295	path:ko04710
Gh_A06G1058	K02265	COX5B	http://www.genome.jp/dbget-bin/www_bget?ko:K02265	path:ko00190;path:ko01100;path:ko04260;path:ko04932;path:ko05010;path:ko05012;path:ko05016
Gh_A11G3102	K13545	ACD2	http://www.genome.jp/dbget-bin/www_bget?ko:K13545	path:ko00860;path:ko01110
Gh_A11G3104	K03327	TC.MATE, SLC47A, norM, mdtK, dinF	http://www.genome.jp/dbget-bin/www_bget?ko:K03327
Gh_A11G3105	K13448	CML	http://www.genome.jp/dbget-bin/www_bget?ko:K13448	path:ko04626
Gh_A07G1068	K01051	E3.1.1.11	http://www.genome.jp/dbget-bin/www_bget?ko:K01051	path:ko00040;path:ko00500;path:ko01100
Gh_A07G1067	K08472	MLO	http://www.genome.jp/dbget-bin/www_bget?ko:K08472
Gh_A07G1066	K03231	EEF1A	http://www.genome.jp/dbget-bin/www_bget?ko:K03231	path:ko03013;path:ko05134
Gh_A07G1063	K14535	TAF9, FAP7	http://www.genome.jp/dbget-bin/www_bget?ko:K14535	path:ko03008;path:ko03022
Gh_A07G1058	K01056	PTH1, pth, spoVC	http://www.genome.jp/dbget-bin/www_bget?ko:K01056
Gh_A07G1056	K05359	ADT, PDT	http://www.genome.jp/dbget-bin/www_bget?ko:K05359	path:ko00400;path:ko01100;path:ko01110;path:ko01230
Gh_A07G1053	K15095	E1.1.1.208	http://www.genome.jp/dbget-bin/www_bget?ko:K15095	path:ko00902;path:ko01110
Gh_A07G1154	K14491	ARR-B	http://www.genome.jp/dbget-bin/www_bget?ko:K14491	path:ko04075
Gh_A07G1050	K16297	SCPL-II	http://www.genome.jp/dbget-bin/www_bget?ko:K16297
Gh_A07G1151	K15115	SLC25A32, MFT	http://www.genome.jp/dbget-bin/www_bget?ko:K15115
Gh_A07G1150	K10406	KIFC2_3	http://www.genome.jp/dbget-bin/www_bget?ko:K10406
Gh_A07G1149	K01679	E4.2.1.2B, fumC	http://www.genome.jp/dbget-bin/www_bget?ko:K01679	path:ko00020;path:ko00620;path:ko00720;path:ko01100;path:ko01110;path:ko01120;path:ko01200;path:ko05200;path:ko05211
Gh_A07G1148	K14780	DHX37, DHR1	http://www.genome.jp/dbget-bin/www_bget?ko:K14780
Gh_A07G1144	K13093	HTATSF1	http://www.genome.jp/dbget-bin/www_bget?ko:K13093
Gh_A07G1143	K01051	E3.1.1.11	http://www.genome.jp/dbget-bin/www_bget?ko:K01051	path:ko00040;path:ko00500;path:ko01100
Gh_A07G1141	K09955	K09955	http://www.genome.jp/dbget-bin/www_bget?ko:K09955
Gh_A07G1162	K09422	MYBP	http://www.genome.jp/dbget-bin/www_bget?ko:K09422
Gh_A07G1138	K09285	OVM, ANT	http://www.genome.jp/dbget-bin/www_bget?ko:K09285
Gh_A07G1135	K05863	SLC25A4S, ANT	http://www.genome.jp/dbget-bin/www_bget?ko:K05863	path:ko04020;path:ko04022;path:ko05012;path:ko05016;path:ko05166
Gh_A07G1134	K07374	TUBA	http://www.genome.jp/dbget-bin/www_bget?ko:K07374	path:ko04145;path:ko04540;path:ko05130
Gh_A07G1161	K09584	PDIA6, TXNDC7	http://www.genome.jp/dbget-bin/www_bget?ko:K09584	path:ko04141
Gh_A07G1127	K16584	HAUS1	http://www.genome.jp/dbget-bin/www_bget?ko:K16584
Gh_A07G1126	K09422	MYBP	http://www.genome.jp/dbget-bin/www_bget?ko:K09422
Gh_A07G1123	K13412	CPK	http://www.genome.jp/dbget-bin/www_bget?ko:K13412	path:ko04626;path:ko05145
Gh_A07G1122	K00392	sir	http://www.genome.jp/dbget-bin/www_bget?ko:K00392	path:ko00920;path:ko01100;path:ko01120
Gh_A07G1119	K06316	RFT1	http://www.genome.jp/dbget-bin/www_bget?ko:K06316	path:ko00510
Gh_A07G1117	K11001	PIGY	http://www.genome.jp/dbget-bin/www_bget?ko:K11001	path:ko00563;path:ko01100
Gh_A07G1111	K10734	GINS3	http://www.genome.jp/dbget-bin/www_bget?ko:K10734
Gh_A07G1105	K16329	psuG	http://www.genome.jp/dbget-bin/www_bget?ko:K16329	path:ko00240
Gh_A07G1103	K01640	E4.1.3.4, HMGCL, hmgL	http://www.genome.jp/dbget-bin/www_bget?ko:K01640	path:ko00072;path:ko00280;path:ko00281;path:ko00650;path:ko01100;path:ko01110;path:ko04146
Gh_A07G1158	K07025	K07025	http://www.genome.jp/dbget-bin/www_bget?ko:K07025
Gh_A07G1099	K13412	CPK	http://www.genome.jp/dbget-bin/www_bget?ko:K13412	path:ko04626;path:ko05145
Gh_A07G1098	K13083	CYP75A	http://www.genome.jp/dbget-bin/www_bget?ko:K13083	path:ko00941;path:ko00944;path:ko01110
Gh_A07G1096	K09595	HM13	http://www.genome.jp/dbget-bin/www_bget?ko:K09595
Gh_A07G1088	K01114	plcC	http://www.genome.jp/dbget-bin/www_bget?ko:K01114	path:ko00562;path:ko00564;path:ko00565;path:ko01100;path:ko04919
Gh_A07G1087	K14409	SMG7, EST1C	http://www.genome.jp/dbget-bin/www_bget?ko:K14409	path:ko03015
Gh_A07G1086	K06184	ABCF1	http://www.genome.jp/dbget-bin/www_bget?ko:K06184
Gh_A07G1085	K01464	DPYS, dht, hydA	http://www.genome.jp/dbget-bin/www_bget?ko:K01464	path:ko00240;path:ko00410;path:ko00770;path:ko00983;path:ko01100
Gh_A07G1083	K00919	ispE	http://www.genome.jp/dbget-bin/www_bget?ko:K00919	path:ko00900;path:ko01100;path:ko01110
Gh_A07G1081	K03635	MOCS2, moaE	http://www.genome.jp/dbget-bin/www_bget?ko:K03635	path:ko00790;path:ko01100;path:ko04122
Gh_A07G1079	K02937	RP-L7e, RPL7	http://www.genome.jp/dbget-bin/www_bget?ko:K02937	path:ko03010
Gh_A07G1078	K02882	RP-L18Ae, RPL18A	http://www.genome.jp/dbget-bin/www_bget?ko:K02882	path:ko03010
Gh_A07G1077	K07375	TUBB	http://www.genome.jp/dbget-bin/www_bget?ko:K07375	path:ko04145;path:ko04540;path:ko05130
Gh_A07G1076	K12176	COPS2, CSN2, TRIP15	http://www.genome.jp/dbget-bin/www_bget?ko:K12176
Gh_A07G1074	K07359	CAMKK	http://www.genome.jp/dbget-bin/www_bget?ko:K07359	path:ko04152;path:ko04920;path:ko04921;path:ko05034
Gh_D10G1491	K17471	SULTR3	http://www.genome.jp/dbget-bin/www_bget?ko:K17471
Gh_D10G1482	K11593	ELF2C	http://www.genome.jp/dbget-bin/www_bget?ko:K11593
Gh_D10G1480	K11446	JARID1	http://www.genome.jp/dbget-bin/www_bget?ko:K11446
Gh_D10G1477	K14319	RANGAP1	http://www.genome.jp/dbget-bin/www_bget?ko:K14319	path:ko03013
Gh_D10G1476	K11647	SMARCA2_4	http://www.genome.jp/dbget-bin/www_bget?ko:K11647
Gh_D10G1475	K11308	MYST1, MOF, KAT8	http://www.genome.jp/dbget-bin/www_bget?ko:K11308
Gh_D10G1490	K02984	RP-S3Ae, RPS3A	http://www.genome.jp/dbget-bin/www_bget?ko:K02984	path:ko03010
Gh_D10G1487	K00873	PK, pyk	http://www.genome.jp/dbget-bin/www_bget?ko:K00873	path:ko00010;path:ko00230;path:ko00620;path:ko01100;path:ko01110;path:ko01120;path:ko01200;path:ko01230;path:ko04930;path:ko05203
Gh_D10G1484	K12502	VTE3, APG1	http://www.genome.jp/dbget-bin/www_bget?ko:K12502	path:ko00130;path:ko01100;path:ko01110
Gh_D10G1483	K13448	CML	http://www.genome.jp/dbget-bin/www_bget?ko:K13448	path:ko04626
Gh_A03G0711	K03064	PSMC6, RPT4	http://www.genome.jp/dbget-bin/www_bget?ko:K03064	path:ko03050;path:ko05169
Gh_A03G0709	K04371	MAPK1_3	http://www.genome.jp/dbget-bin/www_bget?ko:K04371	path:ko04010;path:ko04012;path:ko04013;path:ko04014;path:ko04015;path:ko04022;path:ko04024;path:ko04062;path:ko04066;path:ko04068;path:ko04114;path:ko04150;path:ko04151;path:ko04261;path:ko04270;path:ko04320;path:ko04350;path:ko04360;path:ko04370;path:ko04380;path:ko04510;path:ko04520;path:ko04540;path:ko04611;path:ko04620;path:ko04621;path:ko04650;path:ko04660;path:ko04662;path:ko04664;path:ko04…
Gh_A03G0706	K14290	XPO1, CRM1	http://www.genome.jp/dbget-bin/www_bget?ko:K14290	path:ko03008;path:ko03013;path:ko05164;path:ko05166;path:ko05169
Gh_A03G0714	K01373	CTSF	http://www.genome.jp/dbget-bin/www_bget?ko:K01373	path:ko04142
Gh_A03G0712	K03671	trxA	http://www.genome.jp/dbget-bin/www_bget?ko:K03671
Gh_A08G0011	K11254	H4	http://www.genome.jp/dbget-bin/www_bget?ko:K11254	path:ko05034;path:ko05203;path:ko05322
Gh_A08G0012	K11254	H4	http://www.genome.jp/dbget-bin/www_bget?ko:K11254	path:ko05034;path:ko05203;path:ko05322
Gh_A08G0014	K11254	H4	http://www.genome.jp/dbget-bin/www_bget?ko:K11254	path:ko05034;path:ko05203;path:ko05322
Gh_A08G0017	K03015	RPB7, POLR2G	http://www.genome.jp/dbget-bin/www_bget?ko:K03015	path:ko00230;path:ko00240;path:ko01100;path:ko03020;path:ko05016;path:ko05169
Gh_A08G0018	K07904	RAB11A	http://www.genome.jp/dbget-bin/www_bget?ko:K07904	path:ko04144;path:ko04961;path:ko04962;path:ko04972
Gh_A08G0019	K14686	SLC31A1, CTR1	http://www.genome.jp/dbget-bin/www_bget?ko:K14686	path:ko04978
Gh_A08G0020	K13993	HSP20	http://www.genome.jp/dbget-bin/www_bget?ko:K13993	path:ko04141
Gh_A08G0022	K14638	SLC15A3_4, PHT	http://www.genome.jp/dbget-bin/www_bget?ko:K14638
Gh_A08G0023	K02926	RP-L4, MRPL4, rplD	http://www.genome.jp/dbget-bin/www_bget?ko:K02926	path:ko03010
Gh_A08G0025	K07300	chaA, CAX	http://www.genome.jp/dbget-bin/www_bget?ko:K07300
Gh_A08G0002	K10355	ACTF	http://www.genome.jp/dbget-bin/www_bget?ko:K10355
Gh_A08G0035	K11824	AP2A	http://www.genome.jp/dbget-bin/www_bget?ko:K11824	path:ko04144;path:ko04721;path:ko04961;path:ko05016
Gh_A08G0036	K13680	CSLA	http://www.genome.jp/dbget-bin/www_bget?ko:K13680
Gh_A08G0037	K05359	ADT, PDT	http://www.genome.jp/dbget-bin/www_bget?ko:K05359	path:ko00400;path:ko01100;path:ko01110;path:ko01230
Gh_A08G0003	K01803	TPI, tpiA	http://www.genome.jp/dbget-bin/www_bget?ko:K01803	path:ko00010;path:ko00051;path:ko00562;path:ko00710;path:ko01100;path:ko01110;path:ko01120;path:ko01200;path:ko01230
Gh_A08G0038	K15634	gpmB	http://www.genome.jp/dbget-bin/www_bget?ko:K15634	path:ko00010;path:ko00260;path:ko00680;path:ko01100;path:ko01110;path:ko01120;path:ko01200;path:ko01230
Gh_A08G0042	K02943	RP-LP2, RPLP2	http://www.genome.jp/dbget-bin/www_bget?ko:K02943	path:ko03010
Gh_A08G0044	K13356	FAR	http://www.genome.jp/dbget-bin/www_bget?ko:K13356	path:ko00073;path:ko04146
Gh_A08G0045	K11293	HIRA, HIR1	http://www.genome.jp/dbget-bin/www_bget?ko:K11293
Gh_A08G0046	K12196	VPS4	http://www.genome.jp/dbget-bin/www_bget?ko:K12196	path:ko04144
Gh_A08G0050	K03531	ftsZ	http://www.genome.jp/dbget-bin/www_bget?ko:K03531	path:ko04112
Gh_A08G0051	K02639	petF	http://www.genome.jp/dbget-bin/www_bget?ko:K02639	path:ko00195
Gh_A08G0052	K13448	CML	http://www.genome.jp/dbget-bin/www_bget?ko:K13448	path:ko04626
Gh_A08G0053	K13161	HNRNPR	http://www.genome.jp/dbget-bin/www_bget?ko:K13161
Gh_A08G0059	K02955	RP-S14e, RPS14	http://www.genome.jp/dbget-bin/www_bget?ko:K02955	path:ko03010
Gh_A08G0060	K08515	VAMP7	http://www.genome.jp/dbget-bin/www_bget?ko:K08515	path:ko04130
Gh_A08G0066	K12611	DCP1B	http://www.genome.jp/dbget-bin/www_bget?ko:K12611	path:ko03018
Gh_A08G0006	K07025	K07025	http://www.genome.jp/dbget-bin/www_bget?ko:K07025
Gh_A08G0007	K14677	ACY1	http://www.genome.jp/dbget-bin/www_bget?ko:K14677	path:ko00330;path:ko01100;path:ko01110;path:ko01210;path:ko01230
Gh_A08G0008	K17943	PUM	http://www.genome.jp/dbget-bin/www_bget?ko:K17943
Gh_A05G2346	K14488	SAUR	http://www.genome.jp/dbget-bin/www_bget?ko:K14488	path:ko04075
Gh_A05G2347	K00430	E1.11.1.7	http://www.genome.jp/dbget-bin/www_bget?ko:K00430	path:ko00360;path:ko00940;path:ko01100;path:ko01110
Gh_A05G2348	K09580	PDIA1, P4HB	http://www.genome.jp/dbget-bin/www_bget?ko:K09580	path:ko04141
Gh_A05G2349	K15692	RNF13, RZF	http://www.genome.jp/dbget-bin/www_bget?ko:K15692
Gh_A05G2353	K06689	UBE2D_E, UBC4, UBC5	http://www.genome.jp/dbget-bin/www_bget?ko:K06689	path:ko04120;path:ko04141
Gh_A05G2354	K02888	RP-L21, MRPL21, rplU	http://www.genome.jp/dbget-bin/www_bget?ko:K02888	path:ko03010
Gh_A05G2355	K13412	CPK	http://www.genome.jp/dbget-bin/www_bget?ko:K13412	path:ko04626;path:ko05145
Gh_A05G2358	K17541	SCYL2	http://www.genome.jp/dbget-bin/www_bget?ko:K17541
Gh_A05G2360	K00939	E2.7.4.3, adk	http://www.genome.jp/dbget-bin/www_bget?ko:K00939	path:ko00230;path:ko01100;path:ko01110
Gh_A05G2339	K15865	CDKAL1	http://www.genome.jp/dbget-bin/www_bget?ko:K15865
Gh_A05G2369	K13354	SLC25A17, PMP34	http://www.genome.jp/dbget-bin/www_bget?ko:K13354	path:ko04146
Gh_A05G2374	K02866	RP-L10e, RPL10	http://www.genome.jp/dbget-bin/www_bget?ko:K02866	path:ko03010
Gh_A05G2375	K04688	RPS6KB	http://www.genome.jp/dbget-bin/www_bget?ko:K04688	path:ko04012;path:ko04066;path:ko04150;path:ko04151;path:ko04152;path:ko04350;path:ko04666;path:ko04910;path:ko05205;path:ko05221
Gh_A05G2378	K08876	SCYL1	http://www.genome.jp/dbget-bin/www_bget?ko:K08876
Gh_A05G2379	K03549	kup	http://www.genome.jp/dbget-bin/www_bget?ko:K03549
Gh_A05G2341	K09191	GTF3A	http://www.genome.jp/dbget-bin/www_bget?ko:K09191
Gh_A05G2342	K09422	MYBP	http://www.genome.jp/dbget-bin/www_bget?ko:K09422
Gh_A03G0869	K04713	SUR2	http://www.genome.jp/dbget-bin/www_bget?ko:K04713	path:ko00600;path:ko01100
Gh_D02G1112	K02923	RP-L38e, RPL38	http://www.genome.jp/dbget-bin/www_bget?ko:K02923	path:ko03010
Gh_A04G0547	K01623	ALDO	http://www.genome.jp/dbget-bin/www_bget?ko:K01623	path:ko00010;path:ko00030;path:ko00051;path:ko00680;path:ko00710;path:ko01100;path:ko01110;path:ko01120;path:ko01200;path:ko01230
Gh_D08G0804	K02891	RP-L22e, RPL22	http://www.genome.jp/dbget-bin/www_bget?ko:K02891	path:ko03010
Gh_D08G0806	K16571	TUBGCP4, GCP4	http://www.genome.jp/dbget-bin/www_bget?ko:K16571
Gh_D08G0807	K11091	SNRPA	http://www.genome.jp/dbget-bin/www_bget?ko:K11091	path:ko03040
Gh_D08G0809	K04799	FEN1, RAD2	http://www.genome.jp/dbget-bin/www_bget?ko:K04799	path:ko03030;path:ko03410;path:ko03450
Gh_D08G0814	K02883	RP-L18e, RPL18	http://www.genome.jp/dbget-bin/www_bget?ko:K02883	path:ko03010
Gh_D08G2729	K01051	E3.1.1.11	http://www.genome.jp/dbget-bin/www_bget?ko:K01051	path:ko00040;path:ko00500;path:ko01100
Gh_D08G0719	K10844	ERCC2, XPD	http://www.genome.jp/dbget-bin/www_bget?ko:K10844	path:ko03022;path:ko03420
Gh_D08G0720	K02689	psaA	http://www.genome.jp/dbget-bin/www_bget?ko:K02689	path:ko00195;path:ko01100
Gh_D08G0723	K11087	SNRPD1, SMD1	http://www.genome.jp/dbget-bin/www_bget?ko:K11087	path:ko03040;path:ko05322
Gh_D08G0730	K10760	IPT	http://www.genome.jp/dbget-bin/www_bget?ko:K10760	path:ko00908;path:ko01100;path:ko01110
Gh_D08G0731	K02967	RP-S2, MRPS2, rpsB	http://www.genome.jp/dbget-bin/www_bget?ko:K02967	path:ko03010
Gh_D08G0732	K16302	CNNM	http://www.genome.jp/dbget-bin/www_bget?ko:K16302
Gh_D08G0733	K17424	MRPL43	http://www.genome.jp/dbget-bin/www_bget?ko:K17424
Gh_D08G0708	K14319	RANGAP1	http://www.genome.jp/dbget-bin/www_bget?ko:K14319	path:ko03013
Gh_D08G0734	K00432	E1.11.1.9	http://www.genome.jp/dbget-bin/www_bget?ko:K00432	path:ko00480;path:ko00590;path:ko04918
Gh_D08G0738	K15032	MTERFD	http://www.genome.jp/dbget-bin/www_bget?ko:K15032
Gh_D08G0744	K12621	LSM2	http://www.genome.jp/dbget-bin/www_bget?ko:K12621	path:ko03018;path:ko03040
Gh_D08G0748	K11801	WDR23	http://www.genome.jp/dbget-bin/www_bget?ko:K11801
Gh_D08G0751	K11251	H2A	http://www.genome.jp/dbget-bin/www_bget?ko:K11251	path:ko05034;path:ko05322
Gh_D08G0759	K11816	YUCCA	http://www.genome.jp/dbget-bin/www_bget?ko:K11816	path:ko00380;path:ko01100
Gh_D08G0763	K14485	TIR1	http://www.genome.jp/dbget-bin/www_bget?ko:K14485	path:ko04075
Gh_D08G0764	K10144	RCHY1, PIRH2	http://www.genome.jp/dbget-bin/www_bget?ko:K10144	path:ko04115;path:ko04120;path:ko05162
Gh_D08G0766	K01870	IARS, ileS	http://www.genome.jp/dbget-bin/www_bget?ko:K01870	path:ko00970
Gh_D08G0771	K13339	PEX6, PXAAA1	http://www.genome.jp/dbget-bin/www_bget?ko:K13339	path:ko04146
Gh_D08G0775	K00432	E1.11.1.9	http://www.genome.jp/dbget-bin/www_bget?ko:K00432	path:ko00480;path:ko00590;path:ko04918
Gh_D08G0779	K11664	VPS72, TCFL1, YL1	http://www.genome.jp/dbget-bin/www_bget?ko:K11664
Gh_D08G0781	K12827	SF3A3, SAP61, PRP9	http://www.genome.jp/dbget-bin/www_bget?ko:K12827	path:ko03040
Gh_D08G0782	K03347	CUL1, CDC53	http://www.genome.jp/dbget-bin/www_bget?ko:K03347	path:ko04110;path:ko04111;path:ko04114;path:ko04120;path:ko04141;path:ko04310;path:ko04350;path:ko04710;path:ko05168
Gh_D08G0714	K07870	RHOT1, ARHT1	http://www.genome.jp/dbget-bin/www_bget?ko:K07870
Gh_D08G0792	K14778	DDX49, DBP8	http://www.genome.jp/dbget-bin/www_bget?ko:K14778
Gh_D08G0794	K14839	NOP16	http://www.genome.jp/dbget-bin/www_bget?ko:K14839
Gh_D08G0798	K03938	NDUFS5	http://www.genome.jp/dbget-bin/www_bget?ko:K03938	path:ko00190;path:ko01100;path:ko04932;path:ko05010;path:ko05012;path:ko05016
Gh_D11G1372	K02894	RP-L23e, RPL23	http://www.genome.jp/dbget-bin/www_bget?ko:K02894	path:ko03010
Gh_D11G1374	K13217	PRPF39, PRP39	http://www.genome.jp/dbget-bin/www_bget?ko:K13217
Gh_D11G1377	K14484	IAA	http://www.genome.jp/dbget-bin/www_bget?ko:K14484	path:ko04075
Gh_D11G1380	K03953	NDUFA9	http://www.genome.jp/dbget-bin/www_bget?ko:K03953	path:ko00190;path:ko01100;path:ko04932;path:ko05010;path:ko05012;path:ko05016
Gh_D11G1387	K10357	MYO5	http://www.genome.jp/dbget-bin/www_bget?ko:K10357
Gh_D11G1388	K11816	YUCCA	http://www.genome.jp/dbget-bin/www_bget?ko:K11816	path:ko00380;path:ko01100
Gh_D11G1390	K03676	grxC, GLRX, GLRX2	http://www.genome.jp/dbget-bin/www_bget?ko:K03676
Gh_D11G1391	K00799	GST, gst	http://www.genome.jp/dbget-bin/www_bget?ko:K00799	path:ko00480;path:ko00980;path:ko00982;path:ko05204
Gh_D11G1392	K02693	psaE	http://www.genome.jp/dbget-bin/www_bget?ko:K02693	path:ko00195;path:ko01100
Gh_D11G1394	K04077	groEL, HSPD1	http://www.genome.jp/dbget-bin/www_bget?ko:K04077	path:ko03018;path:ko04940;path:ko05134;path:ko05152
Gh_D11G1396	K00670	E2.3.1.88	http://www.genome.jp/dbget-bin/www_bget?ko:K00670
Gh_D11G1397	K13993	HSP20	http://www.genome.jp/dbget-bin/www_bget?ko:K13993	path:ko04141
Gh_D11G1400	K01728	E4.2.2.2, pel	http://www.genome.jp/dbget-bin/www_bget?ko:K01728	path:ko00040
Gh_D11G1401	K07513	ACAA1	http://www.genome.jp/dbget-bin/www_bget?ko:K07513	path:ko00071;path:ko00280;path:ko00362;path:ko00592;path:ko01040;path:ko01100;path:ko01110;path:ko01120;path:ko01212;path:ko03320;path:ko04146
Gh_D11G1403	K12624	LSM5	http://www.genome.jp/dbget-bin/www_bget?ko:K12624	path:ko03018;path:ko03040
Gh_D11G1408	K08511	ATVAMP72	http://www.genome.jp/dbget-bin/www_bget?ko:K08511
Gh_D11G1409	K14538	NUG1, GNL3	http://www.genome.jp/dbget-bin/www_bget?ko:K14538	path:ko03008
Gh_D11G1414	K15289	SLC35F5	http://www.genome.jp/dbget-bin/www_bget?ko:K15289
Gh_D11G1422	K02872	RP-L13Ae, RPL13A	http://www.genome.jp/dbget-bin/www_bget?ko:K02872	path:ko03010
Gh_D11G1431	K05292	PIGT	http://www.genome.jp/dbget-bin/www_bget?ko:K05292	path:ko00563;path:ko01100
Gh_D11G1433	K06628	CDC45	http://www.genome.jp/dbget-bin/www_bget?ko:K06628	path:ko04110;path:ko04111;path:ko04113
Gh_D11G1434	K14306	NUP62	http://www.genome.jp/dbget-bin/www_bget?ko:K14306	path:ko03013
Gh_D03G0606	K08064	NFYA	http://www.genome.jp/dbget-bin/www_bget?ko:K08064	path:ko04612;path:ko05152
Gh_D03G0607	K00942	E2.7.4.8, gmk	http://www.genome.jp/dbget-bin/www_bget?ko:K00942	path:ko00230;path:ko01100
Gh_D03G0608	K06207	typA, bipA	http://www.genome.jp/dbget-bin/www_bget?ko:K06207
Gh_D03G0609	K13412	CPK	http://www.genome.jp/dbget-bin/www_bget?ko:K13412	path:ko04626;path:ko05145
Gh_D03G0596	K11251	H2A	http://www.genome.jp/dbget-bin/www_bget?ko:K11251	path:ko05034;path:ko05322
Gh_D03G0610	K14172	LHCB7	http://www.genome.jp/dbget-bin/www_bget?ko:K14172	path:ko00196
Gh_D03G0615	K00565	RNMT	http://www.genome.jp/dbget-bin/www_bget?ko:K00565	path:ko03015
Gh_D03G0616	K00963	UGP2, galU, galF	http://www.genome.jp/dbget-bin/www_bget?ko:K00963	path:ko00040;path:ko00052;path:ko00500;path:ko00520;path:ko01100;path:ko01110
Gh_D03G0597	K13137	STRAP, UNRIP	http://www.genome.jp/dbget-bin/www_bget?ko:K13137	path:ko03013
Gh_D03G0617	K08770	UBC	http://www.genome.jp/dbget-bin/www_bget?ko:K08770	path:ko03320
Gh_D03G0619	K09419	HSFF	http://www.genome.jp/dbget-bin/www_bget?ko:K09419
Gh_D03G0620	K09285	OVM, ANT	http://www.genome.jp/dbget-bin/www_bget?ko:K09285
Gh_D03G0624	K00384	E1.8.1.9, trxB	http://www.genome.jp/dbget-bin/www_bget?ko:K00384	path:ko00240;path:ko00450
Gh_D03G0599	K07897	RAB7A	http://www.genome.jp/dbget-bin/www_bget?ko:K07897	path:ko04144;path:ko04145;path:ko05132;path:ko05146;path:ko05152
Gh_D03G0602	K15216	RRN3, TIFIA	http://www.genome.jp/dbget-bin/www_bget?ko:K15216
Gh_A06G0967	K13120	FAM32A	http://www.genome.jp/dbget-bin/www_bget?ko:K13120
Gh_A06G0968	K00783	rlmH	http://www.genome.jp/dbget-bin/www_bget?ko:K00783
Gh_A06G0969	K01669	E4.1.99.3, phrB	http://www.genome.jp/dbget-bin/www_bget?ko:K01669
Gh_A06G0960	K01535	E3.6.3.6	http://www.genome.jp/dbget-bin/www_bget?ko:K01535	path:ko00190
Gh_A06G0961	K09613	COPS5, CSN5	http://www.genome.jp/dbget-bin/www_bget?ko:K09613
Gh_A06G0963	K14416	HBS1	http://www.genome.jp/dbget-bin/www_bget?ko:K14416	path:ko03015;path:ko05134
Gh_A08G1333	K08819	CDK12_13	http://www.genome.jp/dbget-bin/www_bget?ko:K08819
Gh_A08G1323	K03255	TIF31, CLU1	http://www.genome.jp/dbget-bin/www_bget?ko:K03255
Gh_A08G1321	K07904	RAB11A	http://www.genome.jp/dbget-bin/www_bget?ko:K07904	path:ko04144;path:ko04961;path:ko04962;path:ko04972
Gh_A08G1320	K03514	POLS, TRF4	http://www.genome.jp/dbget-bin/www_bget?ko:K03514	path:ko03018
Gh_A08G1319	K03216	trmL, cspR	http://www.genome.jp/dbget-bin/www_bget?ko:K03216
Gh_A08G1313	K15687	MKRN	http://www.genome.jp/dbget-bin/www_bget?ko:K15687
Gh_A08G1312	K03028	PSMD2, RPN1	http://www.genome.jp/dbget-bin/www_bget?ko:K03028	path:ko03050;path:ko05169
Gh_A08G1311	K05863	SLC25A4S, ANT	http://www.genome.jp/dbget-bin/www_bget?ko:K05863	path:ko04020;path:ko04022;path:ko05012;path:ko05016;path:ko05166
Gh_A08G1308	K09422	MYBP	http://www.genome.jp/dbget-bin/www_bget?ko:K09422
Gh_A08G1304	K13121	FRA10AC1	http://www.genome.jp/dbget-bin/www_bget?ko:K13121
Gh_A08G1303	K08064	NFYA	http://www.genome.jp/dbget-bin/www_bget?ko:K08064	path:ko04612;path:ko05152
Gh_A08G1302	K16615	PARP7	http://www.genome.jp/dbget-bin/www_bget?ko:K16615
Gh_A08G1299	K05539	dusA	http://www.genome.jp/dbget-bin/www_bget?ko:K05539
Gh_A08G1292	K13366	MPAO, PAO1	http://www.genome.jp/dbget-bin/www_bget?ko:K13366	path:ko00330;path:ko00410
Gh_A08G1291	K01205	NAGLU	http://www.genome.jp/dbget-bin/www_bget?ko:K01205	path:ko00531;path:ko01100;path:ko04142
Gh_A08G1290	K00927	PGK, pgk	http://www.genome.jp/dbget-bin/www_bget?ko:K00927	path:ko00010;path:ko00710;path:ko01100;path:ko01110;path:ko01120;path:ko01200;path:ko01230
Gh_A08G1289	K14855	RSA4, NLE1	http://www.genome.jp/dbget-bin/www_bget?ko:K14855
Gh_A10G0146	K08235	E2.4.1.207	http://www.genome.jp/dbget-bin/www_bget?ko:K08235
Gh_A10G0147	K08770	UBC	http://www.genome.jp/dbget-bin/www_bget?ko:K08770	path:ko03320
Gh_A10G0149	K10862	TDP1	http://www.genome.jp/dbget-bin/www_bget?ko:K10862
Gh_A10G0140	K00517	E1.14.-.-	http://www.genome.jp/dbget-bin/www_bget?ko:K00517	path:ko00363;path:ko00624;path:ko00627;path:ko00903;path:ko00945;path:ko01100;path:ko01110;path:ko01120
Gh_A10G0141	K05350	bglB	http://www.genome.jp/dbget-bin/www_bget?ko:K05350	path:ko00460;path:ko00500;path:ko00940;path:ko01100;path:ko01110
Gh_A10G0142	K05350	bglB	http://www.genome.jp/dbget-bin/www_bget?ko:K05350	path:ko00460;path:ko00500;path:ko00940;path:ko01100;path:ko01110
Gh_A10G0143	K09338	HD-ZIP	http://www.genome.jp/dbget-bin/www_bget?ko:K09338
Gh_A11G1883	K04043	dnaK	http://www.genome.jp/dbget-bin/www_bget?ko:K04043	path:ko03018;path:ko05152
Gh_A11G1881	K05752	C3ORF10, HSPC300	http://www.genome.jp/dbget-bin/www_bget?ko:K05752	path:ko04810
Gh_A11G1880	K01414	prlC	http://www.genome.jp/dbget-bin/www_bget?ko:K01414
Gh_A11G1879	K00600	glyA, SHMT	http://www.genome.jp/dbget-bin/www_bget?ko:K00600	path:ko00260;path:ko00460;path:ko00630;path:ko00670;path:ko00680;path:ko01100;path:ko01110;path:ko01120;path:ko01200;path:ko01230
Gh_Sca004718G01	K09338	HD-ZIP	http://www.genome.jp/dbget-bin/www_bget?ko:K09338
Gh_A10G1392	K15422	SAL	http://www.genome.jp/dbget-bin/www_bget?ko:K15422	path:ko00562;path:ko00920;path:ko01100;path:ko01120;path:ko04070
Gh_A10G1390	K07910	RAB18	http://www.genome.jp/dbget-bin/www_bget?ko:K07910
Gh_A10G1388	K11000	CALS	http://www.genome.jp/dbget-bin/www_bget?ko:K11000
Gh_D12G0590	K08293	E2.7.11.24	http://www.genome.jp/dbget-bin/www_bget?ko:K08293
Gh_D12G0587	K10688	UBE2W, UBC16	http://www.genome.jp/dbget-bin/www_bget?ko:K10688	path:ko04120
Gh_D12G0585	K09264	K09264	http://www.genome.jp/dbget-bin/www_bget?ko:K09264
Gh_D12G0580	K01051	E3.1.1.11	http://www.genome.jp/dbget-bin/www_bget?ko:K01051	path:ko00040;path:ko00500;path:ko01100
Gh_D12G0578	K01623	ALDO	http://www.genome.jp/dbget-bin/www_bget?ko:K01623	path:ko00010;path:ko00030;path:ko00051;path:ko00680;path:ko00710;path:ko01100;path:ko01110;path:ko01120;path:ko01200;path:ko01230
Gh_D12G0575	K11498	CENPE	http://www.genome.jp/dbget-bin/www_bget?ko:K11498
Gh_D12G0571	K01711	gmd, GMDS	http://www.genome.jp/dbget-bin/www_bget?ko:K01711	path:ko00051;path:ko00520;path:ko01100
Gh_D12G0570	K07304	msrA	http://www.genome.jp/dbget-bin/www_bget?ko:K07304
Gh_D12G0566	K00475	E1.14.11.9	http://www.genome.jp/dbget-bin/www_bget?ko:K00475	path:ko00941;path:ko01100;path:ko01110
Gh_D12G0564	K02641	petH	http://www.genome.jp/dbget-bin/www_bget?ko:K02641	path:ko00195;path:ko01100
Gh_D12G0562	K01735	aroB	http://www.genome.jp/dbget-bin/www_bget?ko:K01735	path:ko00400;path:ko01100;path:ko01110;path:ko01230
Gh_D12G0560	K01681	ACO, acnA	http://www.genome.jp/dbget-bin/www_bget?ko:K01681	path:ko00020;path:ko00630;path:ko00720;path:ko01100;path:ko01110;path:ko01120;path:ko01200;path:ko01210;path:ko01230
Gh_D12G0559	K00472	E1.14.11.2	http://www.genome.jp/dbget-bin/www_bget?ko:K00472	path:ko00330;path:ko01100
Gh_D12G0556	K01115	PLD1_2	http://www.genome.jp/dbget-bin/www_bget?ko:K01115	path:ko00564;path:ko00565;path:ko01100;path:ko04014;path:ko04024;path:ko04144;path:ko04666;path:ko04724;path:ko04912
Gh_D12G0551	K00030	IDH3	http://www.genome.jp/dbget-bin/www_bget?ko:K00030	path:ko00020;path:ko01100;path:ko01110;path:ko01120;path:ko01200;path:ko01210;path:ko01230
Gh_D12G0550	K11644	SIN3A	http://www.genome.jp/dbget-bin/www_bget?ko:K11644	path:ko04919;path:ko05016;path:ko05202
Gh_D12G0548	K09564	PPIE	http://www.genome.jp/dbget-bin/www_bget?ko:K09564	path:ko03040
Gh_D12G0605	K02201	E2.7.7.3B	http://www.genome.jp/dbget-bin/www_bget?ko:K02201	path:ko00770;path:ko01100
Gh_D12G0544	K09422	MYBP	http://www.genome.jp/dbget-bin/www_bget?ko:K09422
Gh_D12G0542	K13648	GAUT	http://www.genome.jp/dbget-bin/www_bget?ko:K13648	path:ko00500;path:ko00520;path:ko01110
Gh_D12G0536	K14207	SLC38A2, SNAT2	http://www.genome.jp/dbget-bin/www_bget?ko:K14207	path:ko04724;path:ko04727;path:ko04974
Gh_D12G0535	K16750	BLOC1S2	http://www.genome.jp/dbget-bin/www_bget?ko:K16750
Gh_A13G0797	K03327	TC.MATE, SLC47A, norM, mdtK, dinF	http://www.genome.jp/dbget-bin/www_bget?ko:K03327
Gh_A13G0794	K09422	MYBP	http://www.genome.jp/dbget-bin/www_bget?ko:K09422
Gh_A02G1716	K07088	K07088	http://www.genome.jp/dbget-bin/www_bget?ko:K07088
Gh_A02G1624	K12345	SRD5A3	http://www.genome.jp/dbget-bin/www_bget?ko:K12345	path:ko00140
Gh_A02G1623	K02155	ATPeVPL, ATP6L	http://www.genome.jp/dbget-bin/www_bget?ko:K02155	path:ko00190;path:ko01100;path:ko04142;path:ko04145;path:ko04721;path:ko04966;path:ko05110;path:ko05120;path:ko05152;path:ko05323
Gh_A02G1617	K09264	K09264	http://www.genome.jp/dbget-bin/www_bget?ko:K09264
Gh_A02G1715	K08852	ERN1	http://www.genome.jp/dbget-bin/www_bget?ko:K08852	path:ko04141;path:ko04932;path:ko05010
Gh_A02G1616	K00128	E1.2.1.3	http://www.genome.jp/dbget-bin/www_bget?ko:K00128	path:ko00010;path:ko00040;path:ko00053;path:ko00071;path:ko00280;path:ko00310;path:ko00330;path:ko00340;path:ko00380;path:ko00410;path:ko00561;path:ko00620;path:ko00625;path:ko00903;path:ko01100;path:ko01110;path:ko01120
Gh_A02G1612	K14191	DIM1	http://www.genome.jp/dbget-bin/www_bget?ko:K14191
Gh_A02G1611	K12637	CYP90C1, ROT3	http://www.genome.jp/dbget-bin/www_bget?ko:K12637	path:ko00905;path:ko01100;path:ko01110
Gh_A02G1610	K10688	UBE2W, UBC16	http://www.genome.jp/dbget-bin/www_bget?ko:K10688	path:ko04120
Gh_A02G1714	K08852	ERN1	http://www.genome.jp/dbget-bin/www_bget?ko:K08852	path:ko04141;path:ko04932;path:ko05010
Gh_A02G1605	K08293	E2.7.11.24	http://www.genome.jp/dbget-bin/www_bget?ko:K08293
Gh_A02G1713	K05387	GRIP	http://www.genome.jp/dbget-bin/www_bget?ko:K05387
Gh_A02G1591	K03357	APC10, DOC1	http://www.genome.jp/dbget-bin/www_bget?ko:K03357	path:ko04110;path:ko04111;path:ko04113;path:ko04114;path:ko04120;path:ko04914;path:ko05166
Gh_A02G1588	K01247	alkA	http://www.genome.jp/dbget-bin/www_bget?ko:K01247	path:ko03410
Gh_A02G1712	K14803	PTC2_3	http://www.genome.jp/dbget-bin/www_bget?ko:K14803
Gh_A02G1586	K07943	ARL2	http://www.genome.jp/dbget-bin/www_bget?ko:K07943
Gh_A02G1585	K06287	maf	http://www.genome.jp/dbget-bin/www_bget?ko:K06287
Gh_A02G1580	K12399	AP3S	http://www.genome.jp/dbget-bin/www_bget?ko:K12399	path:ko04142
Gh_A02G1711	K14209	SLC36A, PAT	http://www.genome.jp/dbget-bin/www_bget?ko:K14209
Gh_A02G1574	K00234	SDHA, SDH1	http://www.genome.jp/dbget-bin/www_bget?ko:K00234	path:ko00020;path:ko00190;path:ko01100;path:ko01110;path:ko01120;path:ko01200;path:ko04932;path:ko05010;path:ko05012;path:ko05016
Gh_A02G1563	K09338	HD-ZIP	http://www.genome.jp/dbget-bin/www_bget?ko:K09338
Gh_A02G1561	K12356	UGT72E	http://www.genome.jp/dbget-bin/www_bget?ko:K12356	path:ko00940
Gh_A02G1560	K10579	UBE2M, UBC12	http://www.genome.jp/dbget-bin/www_bget?ko:K10579	path:ko04120
Gh_A02G1708	K08739	MLH3	http://www.genome.jp/dbget-bin/www_bget?ko:K08739	path:ko03430
Gh_A02G1707	K03858	PIGH, GPI15	http://www.genome.jp/dbget-bin/www_bget?ko:K03858	path:ko00563;path:ko01100
Gh_A02G1724	K13342	PEX5, PXR1	http://www.genome.jp/dbget-bin/www_bget?ko:K13342	path:ko04146
Gh_A02G1706	K15032	MTERFD	http://www.genome.jp/dbget-bin/www_bget?ko:K15032
Gh_A02G1700	K11778	DHDDS, RER2, SRT1	http://www.genome.jp/dbget-bin/www_bget?ko:K11778	path:ko00900;path:ko01110
Gh_A02G1698	K03781	katE, CAT, catB, srpA	http://www.genome.jp/dbget-bin/www_bget?ko:K03781	path:ko00380;path:ko00630;path:ko01110;path:ko04068;path:ko04146;path:ko05014
Gh_A02G1697	K04523	UBQLN, DSK2	http://www.genome.jp/dbget-bin/www_bget?ko:K04523	path:ko04141
Gh_A02G1696	K05868	CCNB	http://www.genome.jp/dbget-bin/www_bget?ko:K05868	path:ko04068;path:ko04110;path:ko04115;path:ko04914
Gh_A02G1695	K00640	cysE	http://www.genome.jp/dbget-bin/www_bget?ko:K00640	path:ko00270;path:ko00920;path:ko01100;path:ko01120;path:ko01200;path:ko01230
Gh_A02G1722	K15078	SLX1	http://www.genome.jp/dbget-bin/www_bget?ko:K15078	path:ko03460
Gh_A02G1676	K08999	K08999	http://www.genome.jp/dbget-bin/www_bget?ko:K08999
Gh_A02G1674	K01115	PLD1_2	http://www.genome.jp/dbget-bin/www_bget?ko:K01115	path:ko00564;path:ko00565;path:ko01100;path:ko04014;path:ko04024;path:ko04144;path:ko04666;path:ko04724;path:ko04912
Gh_A02G1672	K03006	RPB1, POLR2A	http://www.genome.jp/dbget-bin/www_bget?ko:K03006	path:ko00230;path:ko00240;path:ko01100;path:ko03020;path:ko05016;path:ko05168;path:ko05169
Gh_A02G1671	K03006	RPB1, POLR2A	http://www.genome.jp/dbget-bin/www_bget?ko:K03006	path:ko00230;path:ko00240;path:ko01100;path:ko03020;path:ko05016;path:ko05168;path:ko05169
Gh_A02G1668	K01681	ACO, acnA	http://www.genome.jp/dbget-bin/www_bget?ko:K01681	path:ko00020;path:ko00630;path:ko00720;path:ko01100;path:ko01110;path:ko01120;path:ko01200;path:ko01210;path:ko01230
Gh_A02G1663	K00430	E1.11.1.7	http://www.genome.jp/dbget-bin/www_bget?ko:K00430	path:ko00360;path:ko00940;path:ko01100;path:ko01110
Gh_A02G1656	K03094	SKP1, CBF3D	http://www.genome.jp/dbget-bin/www_bget?ko:K03094	path:ko04110;path:ko04111;path:ko04114;path:ko04120;path:ko04141;path:ko04310;path:ko04350;path:ko04710;path:ko05168
Gh_A02G1650	K04392	RAC1	http://www.genome.jp/dbget-bin/www_bget?ko:K04392	path:ko04010;path:ko04014;path:ko04015;path:ko04024;path:ko04062;path:ko04145;path:ko04151;path:ko04310;path:ko04360;path:ko04370;path:ko04380;path:ko04510;path:ko04520;path:ko04620;path:ko04650;path:ko04662;path:ko04664;path:ko04666;path:ko04670;path:ko04722;path:ko04810;path:ko04932;path:ko04972;path:ko05014;path:ko05100;path:ko05120;path:ko05131;path:ko05132;path:ko05200;path:ko05203;path:ko05…
Gh_A02G1648	K00434	E1.11.1.11	http://www.genome.jp/dbget-bin/www_bget?ko:K00434	path:ko00053;path:ko00480
Gh_A02G1647	K02731	PSMA7	http://www.genome.jp/dbget-bin/www_bget?ko:K02731	path:ko03050
Gh_A02G1644	K01191	E3.2.1.24	http://www.genome.jp/dbget-bin/www_bget?ko:K01191	path:ko00511
Gh_A02G1643	K03029	PSMD4, RPN10	http://www.genome.jp/dbget-bin/www_bget?ko:K03029	path:ko03050;path:ko05169
Gh_A02G1642	K15692	RNF13, RZF	http://www.genome.jp/dbget-bin/www_bget?ko:K15692
Gh_A02G1635	K13412	CPK	http://www.genome.jp/dbget-bin/www_bget?ko:K13412	path:ko04626;path:ko05145
Gh_A02G1633	K08874	TRRAP	http://www.genome.jp/dbget-bin/www_bget?ko:K08874	path:ko05166
Gh_A02G1631	K14962	WDR82, SWD2, CPS35	http://www.genome.jp/dbget-bin/www_bget?ko:K14962	path:ko03015
Gh_A02G1627	K02938	RP-L8e, RPL8	http://www.genome.jp/dbget-bin/www_bget?ko:K02938	path:ko03010
Gh_A12G0833	K07897	RAB7A	http://www.genome.jp/dbget-bin/www_bget?ko:K07897	path:ko04144;path:ko04145;path:ko05132;path:ko05146;path:ko05152
Gh_A12G0832	K07897	RAB7A	http://www.genome.jp/dbget-bin/www_bget?ko:K07897	path:ko04144;path:ko04145;path:ko05132;path:ko05146;path:ko05152
Gh_A12G0831	K14521	NAT10, KRE33	http://www.genome.jp/dbget-bin/www_bget?ko:K14521	path:ko03008
Gh_D10G1457	K10357	MYO5	http://www.genome.jp/dbget-bin/www_bget?ko:K10357
Gh_D10G1468	K15397	KCS	http://www.genome.jp/dbget-bin/www_bget?ko:K15397	path:ko00062;path:ko01110
Gh_D10G1469	K01522	FHIT	http://www.genome.jp/dbget-bin/www_bget?ko:K01522	path:ko00230;path:ko05222;path:ko05223
Gh_A11G1855	K09338	HD-ZIP	http://www.genome.jp/dbget-bin/www_bget?ko:K09338
Gh_A04G0623	K11294	NCL, NSR1	http://www.genome.jp/dbget-bin/www_bget?ko:K11294	path:ko05130
Gh_A04G0635	K08506	SYP7	http://www.genome.jp/dbget-bin/www_bget?ko:K08506	path:ko04130
Gh_A04G0636	K08770	UBC	http://www.genome.jp/dbget-bin/www_bget?ko:K08770	path:ko03320
Gh_A04G0638	K15889	PCME	http://www.genome.jp/dbget-bin/www_bget?ko:K15889	path:ko00900
Gh_A04G0639	K00430	E1.11.1.7	http://www.genome.jp/dbget-bin/www_bget?ko:K00430	path:ko00360;path:ko00940;path:ko01100;path:ko01110
Gh_A04G0624	K06966	K06966	http://www.genome.jp/dbget-bin/www_bget?ko:K06966
Gh_A04G0643	K17491	SMEK, PPP4R3	http://www.genome.jp/dbget-bin/www_bget?ko:K17491
Gh_A04G0646	K01952	purL, PFAS	http://www.genome.jp/dbget-bin/www_bget?ko:K01952	path:ko00230;path:ko01100;path:ko01110
Gh_A04G0647	K07252	E3.6.1.43	http://www.genome.jp/dbget-bin/www_bget?ko:K07252	path:ko00510
Gh_A04G0648	K03231	EEF1A	http://www.genome.jp/dbget-bin/www_bget?ko:K03231	path:ko03013;path:ko05134
Gh_A04G0651	K10590	TRIP12	http://www.genome.jp/dbget-bin/www_bget?ko:K10590	path:ko04120
Gh_A04G0652	K00434	E1.11.1.11	http://www.genome.jp/dbget-bin/www_bget?ko:K00434	path:ko00053;path:ko00480
Gh_A04G0653	K02930	RP-L4e, RPL4	http://www.genome.jp/dbget-bin/www_bget?ko:K02930	path:ko03010
Gh_A04G0656	K10878	SPO11	http://www.genome.jp/dbget-bin/www_bget?ko:K10878	path:ko04113
Gh_A04G0657	K10878	SPO11	http://www.genome.jp/dbget-bin/www_bget?ko:K10878	path:ko04113
Gh_A04G0660	K01102	PDP	http://www.genome.jp/dbget-bin/www_bget?ko:K01102
Gh_A04G0664	K02069	ABC.X2.P	http://www.genome.jp/dbget-bin/www_bget?ko:K02069
Gh_A04G0668	K15728	LPIN	http://www.genome.jp/dbget-bin/www_bget?ko:K15728	path:ko00561;path:ko00564;path:ko01100
Gh_A04G0671	K07195	EXOC7, EXO70	http://www.genome.jp/dbget-bin/www_bget?ko:K07195	path:ko04910
Gh_A04G0680	K08287	E2.7.12.1	http://www.genome.jp/dbget-bin/www_bget?ko:K08287
Gh_A04G0681	K01778	dapF	http://www.genome.jp/dbget-bin/www_bget?ko:K01778	path:ko00300;path:ko01100;path:ko01110;path:ko01120;path:ko01230
Gh_A04G0682	K10398	KIF11, EG5	http://www.genome.jp/dbget-bin/www_bget?ko:K10398
Gh_A04G0685	K07901	RAB8A, MEL	http://www.genome.jp/dbget-bin/www_bget?ko:K07901	path:ko04152;path:ko04972
Gh_A04G0686	K01507	ppa	http://www.genome.jp/dbget-bin/www_bget?ko:K01507	path:ko00190
Gh_A04G0629	K09872	PIP	http://www.genome.jp/dbget-bin/www_bget?ko:K09872
Gh_A04G0687	K11252	H2B	http://www.genome.jp/dbget-bin/www_bget?ko:K11252	path:ko05034;path:ko05203;path:ko05322
Gh_A04G0688	K07943	ARL2	http://www.genome.jp/dbget-bin/www_bget?ko:K07943
Gh_A04G0630	K02152	ATPeVG, ATP6G1	http://www.genome.jp/dbget-bin/www_bget?ko:K02152	path:ko00190;path:ko01100;path:ko04145;path:ko04721;path:ko04966;path:ko05110;path:ko05120;path:ko05323
Gh_A04G0696	K12492	ARFGAP1	http://www.genome.jp/dbget-bin/www_bget?ko:K12492	path:ko04144
Gh_A04G0698	K11254	H4	http://www.genome.jp/dbget-bin/www_bget?ko:K11254	path:ko05034;path:ko05203;path:ko05322
Gh_A03G0840	K09287	RAV	http://www.genome.jp/dbget-bin/www_bget?ko:K09287
Gh_A03G0849	K03681	RRP40, EXOSC3	http://www.genome.jp/dbget-bin/www_bget?ko:K03681	path:ko03018
Gh_A03G0848	K15083	RAD16	http://www.genome.jp/dbget-bin/www_bget?ko:K15083
Gh_A03G0846	K06268	PPP3R, CNB	http://www.genome.jp/dbget-bin/www_bget?ko:K06268	path:ko04010;path:ko04020;path:ko04022;path:ko04114;path:ko04210;path:ko04310;path:ko04360;path:ko04370;path:ko04380;path:ko04650;path:ko04660;path:ko04662;path:ko04720;path:ko04724;path:ko04921;path:ko05010;path:ko05014;path:ko05031;path:ko05152;path:ko05166
Gh_A03G0843	K01551	arsA, ASNA1	http://www.genome.jp/dbget-bin/www_bget?ko:K01551
Gh_A07G1534	K11578	ZW10	http://www.genome.jp/dbget-bin/www_bget?ko:K11578
Gh_A07G1535	K09584	PDIA6, TXNDC7	http://www.genome.jp/dbget-bin/www_bget?ko:K09584	path:ko04141
Gh_D12G2809	K16052	ynaI, mscMJ, MSL	http://www.genome.jp/dbget-bin/www_bget?ko:K16052
Gh_D12G2800	K14514	EIN3	http://www.genome.jp/dbget-bin/www_bget?ko:K14514	path:ko04075
Gh_D12G2801	K01408	IDE, ide	http://www.genome.jp/dbget-bin/www_bget?ko:K01408	path:ko05010
Gh_D12G2802	K05906	PCYOX1, FCLY	http://www.genome.jp/dbget-bin/www_bget?ko:K05906	path:ko00900
Gh_A01G2012	K00430	E1.11.1.7	http://www.genome.jp/dbget-bin/www_bget?ko:K00430	path:ko00360;path:ko00940;path:ko01100;path:ko01110
Gh_A07G1361	K08495	GOSR1, GOS1	http://www.genome.jp/dbget-bin/www_bget?ko:K08495	path:ko04130
Gh_A07G1350	K02732	PSMB1	http://www.genome.jp/dbget-bin/www_bget?ko:K02732	path:ko03050
Gh_A07G1348	K13254	SPAST	http://www.genome.jp/dbget-bin/www_bget?ko:K13254
Gh_A07G1360	K00615	E2.2.1.1, tktA, tktB	http://www.genome.jp/dbget-bin/www_bget?ko:K00615	path:ko00030;path:ko00710;path:ko01051;path:ko01100;path:ko01110;path:ko01120;path:ko01200;path:ko01230
Gh_A07G1359	K00800	aroA	http://www.genome.jp/dbget-bin/www_bget?ko:K00800	path:ko00400;path:ko01100;path:ko01110;path:ko01230
Gh_A07G1358	K00800	aroA	http://www.genome.jp/dbget-bin/www_bget?ko:K00800	path:ko00400;path:ko01100;path:ko01110;path:ko01230
Gh_A07G1357	K08679	E5.1.3.6	http://www.genome.jp/dbget-bin/www_bget?ko:K08679	path:ko00500;path:ko00520;path:ko01100
Gh_A07G1356	K02953	RP-S13e, RPS13	http://www.genome.jp/dbget-bin/www_bget?ko:K02953	path:ko03010
Gh_A07G1355	K14423	SMO1	http://www.genome.jp/dbget-bin/www_bget?ko:K14423	path:ko00100;path:ko01100
Gh_D13G1017	K04077	groEL, HSPD1	http://www.genome.jp/dbget-bin/www_bget?ko:K04077	path:ko03018;path:ko04940;path:ko05134;path:ko05152
Gh_D13G1018	K09458	fabF	http://www.genome.jp/dbget-bin/www_bget?ko:K09458	path:ko00061;path:ko00780;path:ko01100;path:ko01212
Gh_D06G0865	K01051	E3.1.1.11	http://www.genome.jp/dbget-bin/www_bget?ko:K01051	path:ko00040;path:ko00500;path:ko01100
Gh_D06G0868	K04482	RAD51	http://www.genome.jp/dbget-bin/www_bget?ko:K04482	path:ko03440;path:ko03460;path:ko05200;path:ko05212
Gh_D06G0869	K00921	PIKFYVE, FAB1	http://www.genome.jp/dbget-bin/www_bget?ko:K00921	path:ko00562;path:ko04070;path:ko04145;path:ko04810
Gh_D06G0870	K00799	GST, gst	http://www.genome.jp/dbget-bin/www_bget?ko:K00799	path:ko00480;path:ko00980;path:ko00982;path:ko05204
Gh_D06G0874	K11975	RNF144	http://www.genome.jp/dbget-bin/www_bget?ko:K11975
Gh_D06G0881	K01533	copB	http://www.genome.jp/dbget-bin/www_bget?ko:K01533
Gh_D06G0885	K00279	CKX	http://www.genome.jp/dbget-bin/www_bget?ko:K00279	path:ko00908
Gh_D06G0886	K09422	MYBP	http://www.genome.jp/dbget-bin/www_bget?ko:K09422
Gh_D06G0889	K00797	speE, SRM	http://www.genome.jp/dbget-bin/www_bget?ko:K00797	path:ko00270;path:ko00330;path:ko00410;path:ko00480;path:ko01100
Gh_D06G0860	K16274	AIP2	http://www.genome.jp/dbget-bin/www_bget?ko:K16274
Gh_D06G0864	K14157	AASS	http://www.genome.jp/dbget-bin/www_bget?ko:K14157	path:ko00310;path:ko01100;path:ko01110
Gh_A01G1225	K13464	JAZ	http://www.genome.jp/dbget-bin/www_bget?ko:K13464	path:ko04075;path:ko04626
Gh_A01G1222	K10704	UBE2V	http://www.genome.jp/dbget-bin/www_bget?ko:K10704
Gh_A01G1224	K00423	E1.10.3.3	http://www.genome.jp/dbget-bin/www_bget?ko:K00423	path:ko00053;path:ko01100
Gh_A12G0795	K00430	E1.11.1.7	http://www.genome.jp/dbget-bin/www_bget?ko:K00430	path:ko00360;path:ko00940;path:ko01100;path:ko01110
Gh_A12G0796	K07893	RAB6A	http://www.genome.jp/dbget-bin/www_bget?ko:K07893
Gh_A12G0791	K01595	ppc	http://www.genome.jp/dbget-bin/www_bget?ko:K01595	path:ko00620;path:ko00680;path:ko00710;path:ko00720;path:ko01100;path:ko01120;path:ko01200
Gh_A12G0794	K02991	RP-S6e, RPS6	http://www.genome.jp/dbget-bin/www_bget?ko:K02991	path:ko03010;path:ko04066;path:ko04150;path:ko04151;path:ko04910;path:ko05205
Gh_A06G0881	K01255	CARP, pepA	http://www.genome.jp/dbget-bin/www_bget?ko:K01255	path:ko00480;path:ko01100
Gh_A06G0882	K17086	TM9SF2_4	http://www.genome.jp/dbget-bin/www_bget?ko:K17086
Gh_A06G0884	K00655	plsC	http://www.genome.jp/dbget-bin/www_bget?ko:K00655	path:ko00561;path:ko00564;path:ko01100
Gh_A06G0885	K13431	SRPR	http://www.genome.jp/dbget-bin/www_bget?ko:K13431	path:ko03060
Gh_A12G1389	K17471	SULTR3	http://www.genome.jp/dbget-bin/www_bget?ko:K17471
Gh_A12G1402	K13448	CML	http://www.genome.jp/dbget-bin/www_bget?ko:K13448	path:ko04626
Gh_A12G1403	K15305	VAC14, TAX1BP2	http://www.genome.jp/dbget-bin/www_bget?ko:K15305	path:ko05166;path:ko05203
Gh_A12G1407	K12116	FKF1	http://www.genome.jp/dbget-bin/www_bget?ko:K12116	path:ko04712
Gh_A12G1408	K03648	UNG, UDG	http://www.genome.jp/dbget-bin/www_bget?ko:K03648	path:ko03410;path:ko05340
Gh_A12G1410	K14439	SMARCAD1	http://www.genome.jp/dbget-bin/www_bget?ko:K14439
Gh_A12G1414	K01580	E4.1.1.15, gadB, gadA, GAD	http://www.genome.jp/dbget-bin/www_bget?ko:K01580	path:ko00250;path:ko00410;path:ko00430;path:ko00650;path:ko01100;path:ko01110;path:ko04727;path:ko04940
Gh_A12G1382	K03109	SRP9	http://www.genome.jp/dbget-bin/www_bget?ko:K03109	path:ko03060
Gh_A12G1383	K01807	rpiA	http://www.genome.jp/dbget-bin/www_bget?ko:K01807	path:ko00030;path:ko00710;path:ko01100;path:ko01110;path:ko01120;path:ko01200;path:ko01230
Gh_A10G0931	K02913	RP-L33, MRPL33, rpmG	http://www.genome.jp/dbget-bin/www_bget?ko:K02913	path:ko03010
Gh_A10G0939	K14490	AHP	http://www.genome.jp/dbget-bin/www_bget?ko:K14490	path:ko04075
Gh_A10G0940	K00472	E1.14.11.2	http://www.genome.jp/dbget-bin/www_bget?ko:K00472	path:ko00330;path:ko01100
Gh_A10G0932	K03952	NDUFA8	http://www.genome.jp/dbget-bin/www_bget?ko:K03952	path:ko00190;path:ko01100;path:ko04932;path:ko05010;path:ko05012;path:ko05016
Gh_A10G0933	K12900	FUSIP1	http://www.genome.jp/dbget-bin/www_bget?ko:K12900	path:ko03040
Gh_A10G0936	K11801	WDR23	http://www.genome.jp/dbget-bin/www_bget?ko:K11801
Gh_A10G1102	K13448	CML	http://www.genome.jp/dbget-bin/www_bget?ko:K13448	path:ko04626
[truncated: 21,213 more rows]
