# Supplementary material for: Genome-wide comparative transcriptome analysis of CMS-D2 and its maintainer and restorer lines in upland cotton
Source: BMC Genomics. 2017 Jun 8;18:454. doi: 10.1186/s12864-017-3841-0 (PMC5465541; doi:10.1186/s12864-017-3841-0)
Supplement: Supplementary file 17 — GO enrichment analysis of DEGs between B and R (XLS 560 kb) [file 12864_2017_3841_MOESM6_ESM.xls]

## Sheet: 工作表1
Additional file 6. Information on the differentially expressed genes between B and A
gene_id	dZB3_count	dB3_count	dZB3_fpkm	dB3_fpkm	pvalue	FDR	log2FC(dZB3/dB3)	log2FC(dB3/dZB3)	up-down-regulation(dZB3/dB3)	up-down-regulation(dB3/dZB3)	significant(FDR<=0.05,|logFC|>=1)	status	Qeury_length	NR_tophit_name	NR_tophit_description	NR_topHSP_%-Simil	Swissprot_tophit_name	Swissprot_tophit_description	Swissprot_tophsp_%-Simil	GOs	String_tophit_name	String_tophit_description	String_topHSP_%-Simil	COG	KOG	NOG	KO/Gene_ID	KEGG_GENE_NAME
Gh_D11G0091	0	428.829	0	280.376	5e-05	0.00199199	-8.13122	8.13122	down	up	yes	OK	99	gi|224122428|ref|XP_002318831.1|	Tapetum-specific protein A9 precursor [Populus trichocarpa]	0.82	gi|5902675|sp|Q43495.1|108_SOLLC	RecName: Full=Protein 108; Flags: Precursor [Solanum lycopersicum]	0.7	_	3694.grail3.0079006901	hypothetical protein	0.8152	_	_	NOG275013	None	_
Gh_A11G0087	0	419.696	0	274.76	5e-05	0.00199199	-8.10203	8.10203	down	up	yes	OK	99	gi|224122428|ref|XP_002318831.1|	Tapetum-specific protein A9 precursor [Populus trichocarpa]	0.82	gi|5902675|sp|Q43495.1|108_SOLLC	RecName: Full=Protein 108; Flags: Precursor [Solanum lycopersicum]	0.7	_	3694.grail3.0079006901	hypothetical protein	0.8152	_	_	NOG275013	None	_
Gh_A06G0034	4.3006	1066.68	1.03869	251.596	5e-05	0.00199199	-7.9202	7.9202	down	up	yes	OK	173	gi|590594301|ref|XP_007017813.1|	Uncharacterized protein TCM_034235 [Theobroma cacao]	0.62	_	_	_	_	_	_	_	_	_	_	None	_
Gh_A05G1802	0	91.4165	0	80.0418	5e-05	0.00199199	-6.32268	6.32268	down	up	yes	OK	88	gi|590597248|ref|XP_007018557.1|	Gibberellin-regulated family protein [Theobroma cacao]	0.81	gi|75164757|sp|Q948Z4.1|SNAK1_SOLTU	RecName: Full=Snakin-1; Flags: Precursor	0.74	_	_	_	_	_	_	_	None	_
Gh_A12G2348	0	121.092	0	79.0565	5e-05	0.00199199	-6.30481	6.30481	down	up	yes	OK	99	gi|590672434|ref|XP_007038611.1|	FAR1-related sequence 5 isoform 1 [Theobroma cacao]	0.71	gi|5902675|sp|Q43495.1|108_SOLLC	RecName: Full=Protein 108; Flags: Precursor [Solanum lycopersicum]	0.66	_	3694.gw1.XV.3226.1	hypothetical protein	0.8852	_	_	NOG275013	None	_
Gh_A05G1635	2.87901	227.744	0.270996	21.2515	0.00075	0.0176045	-6.29315	6.29315	down	up	yes	OK	349	gi|590593665|ref|XP_007017633.1|	Peroxidase superfamily protein [Theobroma cacao]	0.97	gi|25453202|sp|Q96512.1|PER9_ARATH	RecName: Full=Peroxidase 9; Short=Atperox P9; AltName: Full=ATP18a; Flags: Precursor [Arabidopsis thaliana]	0.86	GO:0006804;GO:0006979;GO:0046872;GO:0020037;GO:0004601;GO:0055114	29760.GSVIVG00014550001	SubName: Full=Chromosome chr18 scaffold_1, whole genome shotgun sequence;	0.8728	_	_	NOG277930	K00430	E1.11.1.7
Gh_D12G2484	0	110.133	0	71.9652	5e-05	0.00199199	-6.16923	6.16923	down	up	yes	OK	99	gi|590672434|ref|XP_007038611.1|	FAR1-related sequence 5 isoform 1 [Theobroma cacao]	0.71	gi|5902675|sp|Q43495.1|108_SOLLC	RecName: Full=Protein 108; Flags: Precursor [Solanum lycopersicum]	0.68	_	3694.gw1.XV.3226.1	hypothetical protein	0.8852	_	_	NOG275013	None	_
Gh_A02G0542	12.6826	776.672	1.26461	76.6807	5e-05	0.00199199	-5.9221	5.9221	down	up	yes	OK	333	gi|158905747|gb|ABW82529.1|	class III peroxidase [Gossypium hirsutum]	0.97	gi|26397553|sp|O23474.2|PER40_ARATH	RecName: Full=Peroxidase 40; Short=Atperox P40; Flags: Precursor [Arabidopsis thaliana]	0.78	GO:0006804;GO:0006979;GO:0046872;GO:0020037;GO:0004601;GO:0055114	3694.gw1.VIII.466.1	hypothetical protein	0.8459	COG0376	_	NOG297225	K00430	E1.11.1.7
Gh_A12G0337	7.89223	472.374	0.395912	23.5821	5e-05	0.00199199	-5.89637	5.89637	down	up	yes	OK	602	gi|590684240|ref|XP_007041798.1|	Basic helix-loop-helix DNA-binding superfamily protein, putative [Theobroma cacao]	0.83	gi|218563495|sp|Q9ZVX2.2|AMS_ARATH	RecName: Full=Transcription factor ABORTED MICROSPORES; AltName: Full=Basic helix-loop-helix protein 21; Short=AtbHLH21; Short=bHLH 21; AltName: Full=Transcription	0.72	GO:0003677;GO:0009555;GO:0006355;GO:0048658;GO:0046983;GO:0005667;GO:0003700;GO:0045449	_	_	_	_	_	_	None	_
Gh_D05G1817	8.67529	467.547	0.816681	43.6258	5e-05	0.00199199	-5.73927	5.73927	down	up	yes	OK	349	gi|590593665|ref|XP_007017633.1|	Peroxidase superfamily protein [Theobroma cacao]	0.97	gi|25453202|sp|Q96512.1|PER9_ARATH	RecName: Full=Peroxidase 9; Short=Atperox P9; AltName: Full=ATP18a; Flags: Precursor [Arabidopsis thaliana]	0.87	GO:0006804;GO:0006979;GO:0046872;GO:0020037;GO:0004601;GO:0055114	29760.GSVIVG00014550001	SubName: Full=Chromosome chr18 scaffold_1, whole genome shotgun sequence;	0.8699	_	_	NOG277930	K00430	E1.11.1.7
Gh_D06G2280	22.1947	1119.86	5.31842	261.843	5e-05	0.00199199	-5.62156	5.62156	down	up	yes	OK	174	gi|590594301|ref|XP_007017813.1|	Uncharacterized protein TCM_034235 [Theobroma cacao]	0.62	_	_	_	_	_	_	_	_	_	_	None	_
Gh_A08G2316	0	514.012	0	48.2896	5e-05	0.00199199	-5.59364	5.59364	down	up	yes	OK	347	gi|590587541|ref|XP_007015991.1|	GDSL esterase/lipase isoform 1 [Theobroma cacao]	0.84	gi|334302898|sp|Q9FFC6.3|GDL78_ARATH	RecName: Full=GDSL esterase/lipase At5g22810; AltName: Full=Extracellular lipase At5g22810; Flags: Precursor [Arabidopsis thaliana]	0.78	GO:0016042;GO:0016298	29760.GSVIVG00022108001	SubName: Full=Chromosome chr6 scaffold_25, whole genome shotgun sequence;	0.7881	COG3240	_	_	None	_
Gh_A08G0845	9.20451	262.496	1.92898	53.9862	5e-05	0.00199199	-4.80668	4.80668	down	up	yes	OK	190	gi|590664571|ref|XP_007036507.1|	Bifunctional inhibitor/lipid-transfer protein/seed storage 2S albumin superfamily protein, putative [Theobroma cacao]	0.8	_	_	_	GO:0031225	_	_	_	_	_	_	None	_
Gh_D12G0328	17.4921	441.772	0.877476	22.0532	5e-05	0.00199199	-4.65148	4.65148	down	up	yes	OK	602	gi|590684240|ref|XP_007041798.1|	Basic helix-loop-helix DNA-binding superfamily protein, putative [Theobroma cacao]	0.83	gi|218563495|sp|Q9ZVX2.2|AMS_ARATH	RecName: Full=Transcription factor ABORTED MICROSPORES; AltName: Full=Basic helix-loop-helix protein 21; Short=AtbHLH21; Short=bHLH 21; AltName: Full=Transcription	0.7	GO:0003677;GO:0009555;GO:0006355;GO:0048658;GO:0046983;GO:0005667;GO:0003700;GO:0045449	_	_	_	_	_	_	None	_
Gh_A12G0778	2.89692	70.1107	0.0880478	2.12514	0.00075	0.0176045	-4.59313	4.59313	down	up	yes	OK	954	gi|566181265|ref|XP_002310866.2|	hypothetical protein POPTR_0007s14240g [Populus trichocarpa]	0.69	_	_	_	_	_	_	_	_	_	_	None	_
Gh_D03G0281	0	77.8646	0	23.1916	5e-05	0.00199199	-4.53553	4.53553	down	up	yes	OK	149	gi|587925350|gb|EXC12618.1|	hypothetical protein L484_012996 [Morus notabilis]	0.57	_	_	_	_	_	_	_	_	_	_	None	_
Gh_A13G1728	11.0269	256.904	1.09909	25.3563	5e-05	0.00199199	-4.52796	4.52796	down	up	yes	OK	333	gi|593705162|ref|XP_007152945.1|	hypothetical protein PHAVU_004G173600g [Phaseolus vulgaris]	0.73	gi|75220226|sp|O82199.1|C3H20_ARATH	RecName: Full=Zinc finger CCCH domain-containing protein 20; Short=AtC3H20 [Arabidopsis thaliana]	0.72	_	59689.fgenesh2_kg.7__1270__AT4G29190.1	annotation not avaliable	0.7778	_	KOG1595	_	None	_
Gh_D03G1533	4.08259	94.6384	1.65853	37.1492	5e-05	0.00199199	-4.48535	4.48535	down	up	yes	OK	127	_	_	_	_	_	_	_	_	_	_	_	_	_	None	_
Gh_A07G1978	4.59208	102.993	0.295105	6.5793	5e-05	0.00199199	-4.47863	4.47863	down	up	yes	OK	483	gi|567193788|ref|XP_006405564.1|	hypothetical protein EUTSA_v10028293mg [Eutrema salsugineum]	0.76	gi|74896802|sp|Q54DY9.1|BCS1B_DICDI	RecName: Full=Probable mitochondrial chaperone BCS1-B; AltName: Full=BCS1-like protein 2 [Dictyostelium discoideum]	0.61	_	3702.AT3G28600.1-P	ATP binding / ATPase/ nucleoside-triphosphatase/ nucleotide binding; ATP binding / ATPase/ n [...]	0.763	COG0465	KOG0743	_	None	_
Gh_D05G1997	2.27752	49.5118	2.17259	43.3353	0.00245	0.0418302	-4.31805	4.31805	down	up	yes	OK	88	gi|590597248|ref|XP_007018557.1|	Gibberellin-regulated family protein [Theobroma cacao]	0.81	gi|75164757|sp|Q948Z4.1|SNAK1_SOLTU	RecName: Full=Snakin-1; Flags: Precursor	0.74	_	_	_	_	_	_	_	None	_
Gh_A12G1448	4.11903	81.1185	1.03929	20.0104	5e-05	0.00199199	-4.26708	4.26708	down	up	yes	OK	168	gi|590698083|ref|XP_007045618.1|	Transmembrane protein 97 [Theobroma cacao]	0.73	_	_	_	_	_	_	_	_	_	_	None	_
Gh_A11G3008	3.53546	67.6138	0.49378	9.31649	0.00015	0.00504383	-4.23785	4.23785	down	up	yes	OK	255	gi|641842760|gb|KDO61663.1|	hypothetical protein CISIN_1g041914mg [Citrus sinensis]	0.82	gi|75283876|sp|Q5C9I9.1|ISPD_MENPI	RecName: Full=(-)-isopiperitenol/(-)-carveol dehydrogenase, mitochondrial; Flags: Precursor	0.7	GO:0055114;GO:0016491	3694.grail3.0005000301	hypothetical protein	0.7857	COG1028	KOG0725	_	None	_
Gh_A05G1809	7.25369	119.582	1.33472	21.6243	5e-05	0.00199199	-4.01804	4.01804	down	up	yes	OK	208	gi|497626334|ref|WP_009940518.1|	hypothetical protein [Mycobacterium tuberculosis]	0.62	gi|121627|sp|P09789.1|GRP1_PETHY	RecName: Full=Glycine-rich cell wall structural protein 1; Flags: Precursor [Petunia x hybrida]	0.54	_	_	_	_	_	_	_	None	_
Gh_A03G2006	5.39367	87.0926	0.308092	4.94857	5e-05	0.00199199	-4.00558	4.00558	down	up	yes	OK	536	gi|14334057|gb|AAK60517.1|AF332974_1	P450 monooxygenase [Gossypium arboreum]	1	gi|5915853|sp|O81973.1|C93A3_SOYBN	RecName: Full=Cytochrome P450 93A3; AltName: Full=Cytochrome P450 CP5 [Glycine max]	0.54	GO:0016705;GO:0020037;GO:0005506;GO:0004497;GO:0055114	_	_	_	_	_	_	None	_
Gh_D11G1828	12.2466	193.935	0.869447	13.6776	5e-05	0.00199199	-3.97557	3.97557	down	up	yes	OK	443	gi|590703255|ref|XP_007046825.1|	P-loop containing nucleoside triphosphate hydrolases superfamily protein isoform 1 [Theobroma P-loop containing nucleoside tri	0.86	gi|74896802|sp|Q54DY9.1|BCS1B_DICDI	RecName: Full=Probable mitochondrial chaperone BCS1-B; AltName: Full=BCS1-like protein 2 [Dictyostelium discoideum]	0.64	GO:0016787;GO:0005524;GO:0008152	3694.gw1.VII.3711.1	hypothetical protein	0.7662	COG0465	KOG0743	_	None	_
Gh_D05G1906	3.33415	51.2986	0.176721	2.70498	0.00045	0.0119291	-3.93607	3.93607	down	up	yes	OK	573	gi|590592774|ref|XP_007017375.1|	Major facilitator superfamily protein [Theobroma cacao]	0.88	gi|75311133|sp|Q9LFB8.1|PTR5_ARATH	RecName: Full=Protein NRT1/ PTR FAMILY 8.2; Short=AtNPF8.2; AltName: Full=Peptide transporter PTR5 [Arabidopsis thaliana]	0.53	GO:0016020;GO:0006810;GO:0005215	3694.eugene3.00400226	hypothetical protein	0.8431	COG3104	KOG1237	_	None	_
Gh_D02G2428	4.53773	73.1109	2.98908	45.7125	5e-05	0.00199199	-3.93482	3.93482	down	up	yes	OK	101	gi|590687342|ref|XP_007042637.1|	Uncharacterized protein TCM_007224 [Theobroma cacao]	0.83	gi|122180229|sp|Q1PEY6.1|EPFL6_ARATH	RecName: Full=EPIDERMAL PATTERNING FACTOR-like protein 6; Short=EPF-like protein 6; Flags: Precursor [Arabidopsis thaliana]	0.54	_	_	_	_	_	_	_	None	_
Gh_D11G2342	2.62518	40.2356	0.163312	2.4884	0.00165	0.0314576	-3.92952	3.92952	down	up	yes	OK	497	gi|590640361|ref|XP_007029933.1|	Catalytic, putative [Theobroma Catalytic, putative [Theobroma cacao]	0.91	gi|75120698|sp|Q6DBG8.1|ARAD1_ARATH	RecName: Full=Probable arabinosyltransferase ARAD1; AltName: Full=Arabinan alpha-1,5-arabinosyltransferase; AltName: Full=L-Arabinosyltransferase; AltName: Full=Pr	0.62	_	3694.estExt_Genewise1_v1.C_LG_XIX1330	hypothetical protein	0.8819	_	KOG1021	_	None	_
Gh_D07G1774	4.31851	65.5775	0.121367	1.83808	5e-05	0.00199199	-3.92075	3.92075	down	up	yes	OK	1027	gi|590568424|ref|XP_007010788.1|	Receptor like protein 6, putative [Theobroma cacao]	0.79	gi|75337597|sp|Q9SSL9.1|PEPR1_ARATH	RecName: Full=Leucine-rich repeat receptor-like protein kinase PEPR1; AltName: Full=Elicitor peptide 1 receptor 1; Short=PEP1 receptor 1; Flags: Precursor [Arabido	0.48	_	_	_	_	_	_	_	None	_
Gh_A08G2286	0	185.208	0	15.0988	5e-05	0.00199199	-3.91636	3.91636	down	up	yes	OK	391	gi|590602286|ref|XP_007019713.1|	Galactosyltransferase family protein isoform 1 [Theobroma cacao]	0.89	gi|75169424|sp|Q9C809.1|B3GT8_ARATH	RecName: Full=Probable beta-1,3-galactosyltransferase 8 [Arabidopsis thaliana]	0.84	GO:0006486;GO:0005794;GO:0016021;GO:0008378	29760.GSVIVG00031974001	SubName: Full=Chromosome chr18 scaffold_61, whole genome shotgun sequence;	0.8605	_	KOG2288	_	None	_
Gh_D01G0181	2.20465	32.577	0.213505	3.12623	0.0029	0.0470004	-3.87208	3.87208	down	up	yes	OK	341	gi|60460512|gb|AAX20386.1|	putative CCCH-type zinc finger transcription factor [Gossypium hirsutum]	0.96	gi|75268098|sp|Q9ZWA1.1|C3H2_ARATH	RecName: Full=Zinc finger CCCH domain-containing protein 2; Short=AtC3H2; AltName: Full=Protein SOMNUS; Short=SOM [Arabidopsis thaliana]	0.7	_	29760.GSVIVG00018620001	SubName: Full=Chromosome chr12 scaffold_18, whole genome shotgun sequence;	0.7966	_	KOG1595	_	None	_
Gh_A06G2003	2.24109	34.0825	0.890159	12.9365	0.0028	0.0458657	-3.86124	3.86124	down	up	yes	OK	129	gi|590622745|ref|XP_007025133.1|	Glucan endo-1,3-beta-glucosidase-beta-glucanase, putative isoform 1 [Theobroma cacao]	0.78	_	_	_	_	3694.gw1.I.2319.1	hypothetical protein	0.7625	_	_	NOG298465	None	_
Gh_Sca175839G01	0	2.15972	0	14.4644	0.0015	0.0294002	-3.85443	3.85443	down	up	yes	OK	54	gi|590625962|ref|XP_007026031.1|	Kinase superfamily protein [Theobroma cacao]	0.96	gi|45477166|sp|Q9FE20.1|PBS1_ARATH	RecName: Full=Serine/threonine-protein kinase PBS1; AltName: Full=AvrPphB susceptible protein 1 [Arabidopsis thaliana]	0.87	GO:0004674;GO:0005524;GO:0009069;GO:0006468	3694.grail3.8260000101	hypothetical protein	0.8889	_	KOG1187	_	None	_
Gh_D08G1031	26.8584	396.092	5.54826	80.1621	5e-05	0.00199199	-3.85281	3.85281	down	up	yes	OK	192	gi|590664571|ref|XP_007036507.1|	Bifunctional inhibitor/lipid-transfer protein/seed storage 2S albumin superfamily protein, putative [Theobroma cacao]	0.81	_	_	_	GO:0031225	_	_	_	_	_	_	None	_
Gh_D08G1196	5.41158	76.6423	0.345352	4.86208	5e-05	0.00199199	-3.81543	3.81543	down	up	yes	OK	486	gi|590679413|ref|XP_007040574.1|	3-ketoacyl-acyl carrier protein synthase I [Theobroma cacao]	0.92	gi|20141399|sp|P52410.2|KASC1_ARATH	RecName: Full=3-oxoacyl-[acyl-carrier-protein]	0.88	GO:0016747;GO:0006633	3694.gw1.I.8529.1	hypothetical protein	0.9612	COG0304	KOG1394	_	K09458	fabF
Gh_D05G1894	8.6932	120.163	0.511566	7.03173	5e-05	0.00199199	-3.78089	3.78089	down	up	yes	OK	522	gi|590592897|ref|XP_007017409.1|	Cytochrome P450, family 82, subfamily C, polypeptide 4, putative [Theobroma cacao]	0.88	gi|5915844|sp|O49858.1|C82A3_SOYBN	RecName: Full=Cytochrome P450 82A3; AltName: Full=Cytochrome P450 CP6 [Glycine max]	0.69	GO:0016705;GO:0020037;GO:0005506;GO:0004497;GO:0055114	29760.GSVIVG00014720001	SubName: Full=Chromosome chr18 scaffold_1, whole genome shotgun sequence;	0.7522	COG2124	KOG0156	_	None	_
Gh_A12G0367	4.64704	62.1946	0.375265	4.98201	5e-05	0.00199199	-3.73075	3.73075	down	up	yes	OK	397	gi|590684827|ref|XP_007041944.1|	Chalcone and stilbene synthase family protein [Theobroma cacao]	0.95	gi|116385|sp|P08894.1|CHSA_PETHY	RecName: Full=Chalcone synthase A; AltName: Full=Naringenin-chalcone synthase A	0.63	GO:0030639;GO:0090439;GO:0005783;GO:0016210;GO:0009813;GO:0080110	29760.GSVIVG00036027001	SubName: Full=Chromosome chr3 scaffold_8, whole genome shotgun sequence;	0.9358	COG3424	_	_	None	_
Gh_D05G3506	15.3794	199.695	0.846914	10.9327	5e-05	0.00199199	-3.69029	3.69029	down	up	yes	OK	554	gi|3287826|sp|O49853.1|DCS4_GOSAR	RecName: Full=(+)-delta-cadinene synthase isozyme C2; Short=D-cadinene synthase C2 (+)-delta-cadinene synthase [Gossypium arboreum]	1	gi|3287826|sp|O49853.1|DCS4_GOSAR	RecName: Full=(+)-delta-cadinene synthase isozyme C2; Short=D-cadinene synthase C2	1	GO:0000287;GO:0016114;GO:0047461	_	_	_	_	_	_	K15803	GERD
Gh_D08G2444	0	156.434	0	12.7554	5e-05	0.00199199	-3.67304	3.67304	down	up	yes	OK	391	gi|590602286|ref|XP_007019713.1|	Galactosyltransferase family protein isoform 1 [Theobroma cacao]	0.89	gi|75169424|sp|Q9C809.1|B3GT8_ARATH	RecName: Full=Probable beta-1,3-galactosyltransferase 8 [Arabidopsis thaliana]	0.84	GO:0006486;GO:0005794;GO:0016021;GO:0008378	29760.GSVIVG00031974001	SubName: Full=Chromosome chr18 scaffold_61, whole genome shotgun sequence;	0.8605	_	KOG2288	_	None	_
Gh_D08G2688	0	75.63	0	12.6665	5e-05	0.00199199	-3.66295	3.66295	down	up	yes	OK	220	gi|590587541|ref|XP_007015991.1|	GDSL esterase/lipase isoform 1 [Theobroma cacao]	0.89	gi|75170264|sp|Q9FFN0.1|GDL72_ARATH	RecName: Full=GDSL esterase/lipase At5g03810; AltName: Full=Extracellular lipase At5g03810; Flags: Precursor [Arabidopsis thaliana]	0.79	GO:0016042;GO:0016298	_	_	_	_	_	_	None	_
Gh_D10G1761	2.42387	30.3064	0.667021	8.13292	0.0023	0.0399977	-3.60797	3.60797	down	up	yes	OK	159	gi|10505374|gb|AAG18453.1|AF305066_1	PR protein class 10 [Gossypium hirsutum]	1	gi|114922|sp|P15494.2|BEV1A_BETPN	RecName: Full=Major pollen allergen Bet v 1-A; AltName: Full=Allergen Bet v I-A; AltName: Allergen=Bet v 1-A [Betula pendula]	0.66	_	_	_	_	_	_	_	None	_
Gh_D07G0995	4.37286	53.4935	0.295781	3.59624	0.0002	0.00632409	-3.60389	3.60389	down	up	yes	OK	462	gi|590588688|ref|XP_007016264.1|	UGT protein [Theobroma cacao]	0.84	gi|75264230|sp|Q9LTH3.1|U76E1_ARATH	RecName: Full=UDP-glycosyltransferase 76E1 [Arabidopsis thaliana]	0.63	GO:0008152;GO:0016758	_	_	_	_	_	_	None	_
Gh_A12G1447	7.58222	92.7096	1.95213	23.2598	5e-05	0.00199199	-3.57472	3.57472	down	up	yes	OK	166	gi|590698083|ref|XP_007045618.1|	Transmembrane protein 97 [Theobroma cacao]	0.7	_	_	_	_	_	_	_	_	_	_	None	_
Gh_D05G2197	3.62624	43.5846	0.633916	7.48763	0.00035	0.00983058	-3.56215	3.56215	down	up	yes	OK	216	gi|590598279|ref|XP_007018849.1|	Bifunctional inhibitor/lipid-transfer protein/seed storage 2S albumin superfamily protein [Theobroma cacao]	0.68	_	_	_	_	_	_	_	_	_	_	None	_
Gh_D11G1040	3.55337	41.2802	0.148356	1.71703	0.0001	0.00360715	-3.53278	3.53278	down	up	yes	OK	711	gi|596051222|ref|XP_007220618.1|	hypothetical protein PRUPE_ppa002149mg [Prunus persica]	0.84	gi|75253975|sp|Q67XD9.1|CINV2_ARATH	RecName: Full=Alkaline/neutral invertase CINV2; AltName: Full=Cytosolic invertase 2 [Arabidopsis thaliana]	0.87	GO:0033926;GO:0008152	3694.fgenesh4_pm.C_LG_II000804	hypothetical protein	0.9249	_	_	NOG04872	None	_
Gh_D11G1989	3.22545	37.2987	0.160631	1.84848	0.0009	0.0201769	-3.52452	3.52452	down	up	yes	OK	606	gi|590705396|ref|XP_007047426.1|	Auxin-responsive GH3 family protein [Theobroma cacao]	0.94	gi|122167127|sp|Q0D4Z6.1|GH38_ORYSJ	RecName: Full=Probable indole-3-acetic acid-amido synthetase GH3.8; AltName: Full=Auxin-responsive GH3-like protein 8; Short=OsGH3-8 [Oryza sativa Japonica Group]	0.85	_	3694.eugene3.02050011	GH3 family protein	0.9231	_	_	NOG86848	K14487	GH3
Gh_A03G0248	2.82466	32.9939	0.631162	7.22883	0.00145	0.0286327	-3.51768	3.51768	down	up	yes	OK	182	gi|590590853|ref|XP_007016852.1|	Lactoylglutathione lyase family protein / glyoxalase I family protein isoform 1 [Theobroma cacao]	0.84	gi|3334244|sp|O04885.1|LGUL_BRAJU	RecName: Full=Lactoylglutathione lyase; AltName: Full=Aldoketomutase; AltName: Full=Glyoxalase I; Short=Glx I; AltName: Full=Ketone-aldehyde mutase; AltName: Full=Me	0.87	GO:0004462;GO:0046872;GO:0006094;GO:0005829;GO:0006096;GO:0009651;GO:0009507	3694.fgenesh4_kg.C_LG_IX000057	SubName: Full=Putative uncharacterized protein;	0.8508	COG0346	KOG2944	_	K01759	E4.4.1.5, GLO1, gloA
Gh_A03G1988	2.64188	31.6508	1.16945	13.3405	0.0024	0.041209	-3.51191	3.51191	down	up	yes	OK	122	gi|590677199|ref|XP_007039954.1|	Bifunctional inhibitor/lipid-transfer protein/seed storage 2S albumin superfamily protein, putative [Theobroma cacao]	0.61	_	_	_	_	_	_	_	_	_	_	None	_
Gh_D08G1389	4.484	50.9422	0.189632	2.1451	5e-05	0.00199199	-3.49977	3.49977	down	up	yes	OK	703	gi|596051222|ref|XP_007220618.1|	hypothetical protein PRUPE_ppa002149mg [Prunus persica]	0.8	gi|75253975|sp|Q67XD9.1|CINV2_ARATH	RecName: Full=Alkaline/neutral invertase CINV2; AltName: Full=Cytosolic invertase 2 [Arabidopsis thaliana]	0.86	GO:0033926;GO:0008152	3694.fgenesh4_pm.C_LG_II000804	hypothetical protein	0.9292	_	_	NOG04872	None	_
Gh_D11G0317	8.78581	99.5817	1.22644	13.7218	5e-05	0.00199199	-3.48392	3.48392	down	up	yes	OK	255	gi|641842760|gb|KDO61663.1|	hypothetical protein CISIN_1g041914mg [Citrus sinensis]	0.82	gi|75283876|sp|Q5C9I9.1|ISPD_MENPI	RecName: Full=(-)-isopiperitenol/(-)-carveol dehydrogenase, mitochondrial; Flags: Precursor	0.69	GO:0055114;GO:0016491	29760.GSVIVG00000086001	SubName: Full=Chromosome chr17 scaffold_101, whole genome shotgun sequence;	0.8112	COG1028	KOG0725	_	None	_
Gh_D13G2157	25.149	280.548	2.60267	28.739	5e-05	0.00199199	-3.46495	3.46495	down	up	yes	OK	323	gi|587946233|gb|EXC32582.1|	Gibberellin 20 oxidase 1 [Morus notabilis]	0.71	gi|75308873|sp|Q9C899.1|F6H2_ARATH	RecName: Full=Feruloyl CoA ortho-hydroxylase 2 [Arabidopsis thaliana]	0.53	_	_	_	_	_	_	_	None	_
Gh_A08G2224	9.8394	108.211	0.789636	8.61417	5e-05	0.00199199	-3.44745	3.44745	down	up	yes	OK	399	gi|590573822|ref|XP_007012228.1|	Uncharacterized protein TCM_037250 [Theobroma cacao]	0.87	_	_	_	_	_	_	_	_	_	_	None	_
Gh_A03G1605	5.19297	59.887	3.45146	37.3577	5e-05	0.00199199	-3.43613	3.43613	down	up	yes	OK	101	gi|590687342|ref|XP_007042637.1|	Uncharacterized protein TCM_007224 [Theobroma cacao]	0.85	gi|122180229|sp|Q1PEY6.1|EPFL6_ARATH	RecName: Full=EPIDERMAL PATTERNING FACTOR-like protein 6; Short=EPF-like protein 6; Flags: Precursor [Arabidopsis thaliana]	0.46	_	_	_	_	_	_	_	None	_
Gh_A06G0262	5.74011	62.8823	1.36178	14.5723	5e-05	0.00199199	-3.41966	3.41966	down	up	yes	OK	175	gi|124502497|gb|ABN13629.1|	blue copper-like protein [Gossypium hirsutum]	0.96	gi|2493318|sp|Q41001.1|BCP_PEA	RecName: Full=Blue copper protein; Flags: Precursor	0.71	GO:0009055;GO:0006118	_	_	_	_	_	_	None	_
Gh_D03G0553	8.25658	87.7209	0.764095	8.04574	5e-05	0.00199199	-3.3964	3.3964	down	up	yes	OK	354	gi|596139828|ref|XP_007222415.1|	hypothetical protein PRUPE_ppa008192mg [Prunus persica]	0.85	_	_	_	GO:0008408;GO:0003723;GO:0006623;GO:0005622;GO:0090305;GO:0016192	29760.GSVIVG00034226001	SubName: Full=Chromosome chr9 scaffold_7, whole genome shotgun sequence;	0.845	_	KOG2405	_	None	_
Gh_D07G2198	10.7879	114.099	0.693739	7.29179	5e-05	0.00199199	-3.39381	3.39381	down	up	yes	OK	483	gi|567193788|ref|XP_006405564.1|	hypothetical protein EUTSA_v10028293mg [Eutrema salsugineum]	0.75	gi|46395757|sp|Q7ZTL7.1|BCS1_XENLA	RecName: Full=Mitochondrial chaperone BCS1; AltName: Full=BCS1-like protein [Xenopus laevis]	0.52	_	3702.AT3G28600.1-P	ATP binding / ATPase/ nucleoside-triphosphatase/ nucleotide binding; ATP binding / ATPase/ n [...]	0.763	COG0465	KOG0743	_	None	_
Gh_D05G3507	4.31913	44.964	0.237875	2.46122	0.00025	0.00757223	-3.3711	3.3711	down	up	yes	OK	554	gi|61354279|gb|AAX44033.1|	(+)-delta-cadinene synthase [Gossypium hirsutum]	1	gi|3287832|sp|P93665.1|DCS1_GOSHI	RecName: Full=(+)-delta-cadinene synthase; Short=D-cadinene synthase	0.99	GO:0000287;GO:0016114;GO:0047461	_	_	_	_	_	_	K15803	GERD
Gh_D12G0110	0	105.563	0	10.3465	5e-05	0.00199199	-3.37107	3.37107	down	up	yes	OK	335	gi|255565208|ref|XP_002523596.1|	cinnamoyl-CoA reductase, putative [Ricinus communis]	0.91	gi|75276293|sp|Q500U8.1|TKPR1_ARATH	RecName: Full=Tetraketide alpha-pyrone reductase 1; AltName: Full=Protein DIHYDROFLAVONOL 4-REDUCTASE-LIKE 1 [Arabidopsis thaliana]	0.88	GO:0045552;GO:0009813;GO:0055114;GO:0050662	3702.AT4G35420.1-P	dihydroflavonol 4-reductase family / dihydrokaempferol 4-reductase family; dihydroflavonol 4 [...]	0.8953	COG0451	KOG1502	_	None	_
Gh_D10G2255	9.60348	99.3082	0.680139	6.98349	5e-05	0.00199199	-3.36005	3.36005	down	up	yes	OK	444	gi|590563221|ref|XP_007009308.1|	SC35-like splicing factor 30 isoform 1 [Theobroma cacao]	0.88	gi|75329651|sp|Q8L3X8.1|SRC30_ARATH	RecName: Full=Serine/arginine-rich SC35-like splicing factor SCL30; Short=At-SCL30; Short=AtSCL30; AltName: Full=SC35-like splicing factor 30; AltName: Full=Serine	0.67	GO:0006979;GO:0000398;GO:0000166;GO:0016607;GO:0003676	3694.gw1.X.2172.1	hypothetical protein	0.9462	_	KOG0118	_	K12900	FUSIP1
Gh_D01G1984	3.97269	40.733	0.505919	5.11626	0.00015	0.00504383	-3.33811	3.33811	down	up	yes	OK	274	gi|89258498|gb|ABD65462.1|	short chain alcohol dehydrogenase [Gossypium hirsutum]	0.93	gi|75306651|sp|Q94KL7.1|SILD_FORIN	RecName: Full=Secoisolariciresinol dehydrogenase	0.74	GO:0055114;GO:0016491	29760.GSVIVG00021540001	SubName: Full=Chromosome chr8 scaffold_23, whole genome shotgun sequence;	0.8171	COG1028	KOG0725	_	None	_
Gh_D04G1407	3.57189	35.9775	0.387546	3.86199	0.0006	0.014811	-3.3169	3.3169	down	up	yes	OK	311	gi|225446934|ref|XP_002267227.1|	PREDICTED: epoxide hydrolase 2 [Vitis vinifera]	0.86	gi|1708375|sp|P34914.2|HYES_MOUSE	RecName: Full=Bifunctional epoxide hydrolase 2; Includes: RecName: Full=Cytosolic epoxide hydrolase 2; Short=CEH; AltName: Full=Epoxide hydratase; AltName: Full=Solu	0.58	GO:0016787;GO:0008152	29760.GSVIVG00025831001	SubName: Full=Chromosome chr12 scaffold_36, whole genome shotgun sequence;	0.8642	COG0596	KOG4178	_	None	_
Gh_A02G1130	7.50814	75.0762	0.310252	3.08927	5e-05	0.00199199	-3.31575	3.31575	down	up	yes	OK	718	gi|590619852|ref|XP_007024391.1|	Core-2/I-branching beta-1,6-N-acetylglucosaminyltransferase family protein [Theobroma cacao]	0.88	_	_	_	GO:0008375;GO:0016020;GO:0008152	3694.gw1.119.43.1	hypothetical protein	0.8366	_	_	NOG242310;NOG227430	None	_
Gh_A08G2487	0	10.6734	0	0.992799	5e-05	0.00199199	-3.3115	3.3115	down	up	yes	OK	350	gi|590724152|ref|XP_007052385.1|	Nucleotide-diphospho-sugar transferase family protein [Theobroma cacao]	0.84	gi|122213725|sp|Q3E6Y3.1|Y1869_ARATH	RecName: Full=Uncharacterized protein At1g28695; Flags: Precursor [Arabidopsis thaliana]	0.72	GO:0008152;GO:0016740	3694.gw1.II.1447.1	hypothetical protein	0.8176	_	_	NOG234009	None	_
Gh_D13G1407	5.64932	55.5863	0.342882	3.35513	5e-05	0.00199199	-3.29058	3.29058	down	up	yes	OK	508	gi|567921090|ref|XP_006452551.1|	hypothetical protein CICLE_v10010293mg [Citrus clementina]	0.78	gi|5915839|sp|O48923.1|C71DA_SOYBN	RecName: Full=Cytochrome P450 71D10 [Glycine max]	0.73	GO:0046872;GO:0016491	29760.GSVIVG00027076001	SubName: Full=Chromosome chr8 scaffold_41, whole genome shotgun sequence;	0.8036	COG2124	KOG0156	_	None	_
Gh_A12G2346	0	23.4629	0	9.77874	5e-05	0.00199199	-3.28965	3.28965	down	up	yes	OK	123	gi|590672457|ref|XP_007038617.1|	Bifunctional inhibitor/lipid-transfer protein/seed storage 2S albumin superfamily protein [Theobroma cacao]	0.81	gi|218527946|sp|Q9FIT2.2|NLTPE_ARATH	RecName: Full=Putative non-specific lipid-transfer protein 14; Short=LTP 14; Flags: Precursor [Arabidopsis thaliana]	0.7	GO:0008289;GO:0006869	29760.GSVIVG00007377001	RecName: Full=Non-specific lipid-transfer protein;; Plant non-specific lipid-transfer protei [...]	0.7917	_	_	NOG241568	None	_
Gh_A13G2343	17.6964	173.524	1.83043	17.776	5e-05	0.00199199	-3.27968	3.27968	down	up	yes	OK	323	gi|587946233|gb|EXC32582.1|	Gibberellin 20 oxidase 1 [Morus notabilis]	0.71	gi|75308873|sp|Q9C899.1|F6H2_ARATH	RecName: Full=Feruloyl CoA ortho-hydroxylase 2 [Arabidopsis thaliana]	0.54	_	_	_	_	_	_	_	None	_
Gh_D05G3508	14.505	141.478	0.796995	7.73005	5e-05	0.00199199	-3.27784	3.27784	down	up	yes	OK	555	gi|61354279|gb|AAX44033.1|	(+)-delta-cadinene synthase [Gossypium hirsutum]	0.98	gi|3287826|sp|O49853.1|DCS4_GOSAR	RecName: Full=(+)-delta-cadinene synthase isozyme C2; Short=D-cadinene synthase C2	0.98	GO:0000287;GO:0016114;GO:0047461	_	_	_	_	_	_	K15803	GERD
Gh_A05G3383	6.2496	60.6788	0.476242	4.58865	5e-05	0.00199199	-3.2683	3.2683	down	up	yes	OK	417	gi|590638376|ref|XP_007029375.1|	Adipose-regulatory protein, putative [Theobroma cacao]	0.8	_	_	_	_	3694.eugene3.00870045	hypothetical protein	0.7899	_	KOG4200	_	None	_
Gh_A02G1439	0	33.193	0	9.48349	5e-05	0.00199199	-3.24542	3.24542	down	up	yes	OK	153	gi|595830202|ref|XP_007206023.1|	hypothetical protein PRUPE_ppa012448mg [Prunus persica]	0.54	_	_	_	_	_	_	_	_	_	_	None	_
Gh_A13G0160	0	11.3467	0	0.947832	5e-05	0.00199199	-3.24463	3.24463	down	up	yes	OK	383	gi|590562504|ref|XP_007009105.1|	Glucan endo-1,3-beta-glucosidase 2-beta-glucanase 2, putative [Theobroma Glucan endo-1,3-beta-glucosidase 2-beta-glucanase 2, putat	0.84	gi|259016223|sp|Q9M069.2|E137_ARATH	RecName: Full=Glucan endo-1,3-beta-glucosidase 7; AltName: Full=(1-)3)-beta-glucan endohydrolase 7; Short=(1-)3)-beta-glucanase 7; AltName: Full=Beta-1,3-endogluca	0.51	GO:0004553;GO:0005975	3694.gw1.X.1887.1	hypothetical protein	0.7681	_	_	NOG246715	None	_
Gh_A07G0699	6.32368	60.3711	1.59635	14.8943	5e-05	0.00199199	-3.22191	3.22191	down	up	yes	OK	168	_	_	_	_	_	_	_	_	_	_	_	_	_	None	_
Gh_D10G1935	0	2.60569	0	0.915891	0.0007	0.0167282	-3.19518	3.19518	down	up	yes	OK	135	gi|590568850|ref|XP_007010913.1|	CP12 domain-containing protein 3 [Theobroma cacao]	0.8	gi|75169727|sp|Q9C9K2.1|CP123_ARATH	RecName: Full=Calvin cycle protein CP12-3, chloroplastic; AltName: Full=CP12 domain-containing protein 3; AltName: Full=Chloroplast protein 12-3; Flags: Precursor	0.9	GO:0080153;GO:0005507;GO:0043234;GO:0016151	3694.grail3.0003001601	hypothetical protein	0.939	_	_	NOG298604	None	_
Gh_D09G0370	0	2.63973	0	0.910183	0.001	0.0217966	-3.18616	3.18616	down	up	yes	OK	137	gi|586660035|ref|XP_006830011.1|	hypothetical protein AMTR_s02909p00006680 [Amborella trichopoda]	0.93	_	_	_	_	_	_	_	_	_	_	None	_
Gh_D05G2357	4.51982	41.4317	0.523408	4.74599	5e-05	0.00199199	-3.1807	3.1807	down	up	yes	OK	295	gi|590727181|ref|XP_007099558.1|	Secretory laccase, putative isoform 1 [Theobroma cacao]	0.84	gi|75338836|sp|Q9ZPY2.1|LAC6_ARATH	RecName: Full=Laccase-6; AltName: Full=Benzenediol:oxygen oxidoreductase 6; AltName: Full=Diphenol oxidase 6; AltName: Full=Urishiol oxidase 6; Flags: Precursor [Ar	0.61	GO:0005507;GO:0055114;GO:0016491	_	_	_	_	_	_	None	_
Gh_D05G1893	2.89753	26.1937	0.170649	1.53225	0.0031	0.0493014	-3.16655	3.16655	down	up	yes	OK	522	gi|590592897|ref|XP_007017409.1|	Cytochrome P450, family 82, subfamily C, polypeptide 4, putative [Theobroma cacao]	0.89	gi|5915844|sp|O49858.1|C82A3_SOYBN	RecName: Full=Cytochrome P450 82A3; AltName: Full=Cytochrome P450 CP6 [Glycine max]	0.69	GO:0016705;GO:0020037;GO:0005506;GO:0004497;GO:0055114	29760.GSVIVG00014720001	SubName: Full=Chromosome chr18 scaffold_1, whole genome shotgun sequence;	0.7522	COG2124	KOG0156	_	None	_
Gh_Sca076640G01	0	2.74073	0	8.93635	0.00035	0.00983058	-3.15969	3.15969	down	up	yes	OK	62	gi|590574008|ref|XP_007012280.1|	Glycine decarboxylase P-protein 1 [Theobroma cacao]	0.98	gi|3334200|sp|O49954.1|GCSP_SOLTU	RecName: Full=Glycine dehydrogenase (decarboxylating), mitochondrial; AltName: Full=Glycine cleavage system P protein; AltName: Full=Glycine decarboxylase; AltName:	0.97	GO:0006546;GO:0006566;GO:0055114;GO:0030170;GO:0006563;GO:0004375	_	_	_	_	_	_	K00281	GLDC, gcvP
Gh_A12G2643	6.79735	59.31	0.35756	3.10336	5e-05	0.00199199	-3.11757	3.11757	down	up	yes	OK	577	gi|590667447|ref|XP_007037230.1|	Isochorismate synthase 2 isoform 1 [Theobroma cacao]	0.86	gi|205830866|sp|Q9M9V6.2|ICS2_ARATH	RecName: Full=Isochorismate synthase 2, chloroplastic; Short=AtIcs2; AltName: Full=Isochorismate mutase 2; AltName: Full=menF-like protein 2; Flags: Precursor [Ara	0.79	GO:0006744;GO:0008909;GO:0019290	29760.GSVIVG00000099001	SubName: Full=Chromosome chr17 scaffold_101, whole genome shotgun sequence;	0.8352	COG1169	KOG1223	_	K02552	menF
Gh_A07G1808	0	5.32207	0	0.857724	5e-05	0.00199199	-3.10051	3.10051	down	up	yes	OK	226	gi|590713601|ref|XP_007049688.1|	ER lumen protein retaining receptor family protein isoform 1 [Theobroma cacao]	0.88	gi|74906876|sp|Q611C8.1|ERD2_CAEBR	RecName: Full=ER lumen protein-retaining receptor [Caenorhabditis briggsae]	0.56	GO:0005783;GO:0046923;GO:0016021;GO:0006621	29760.GSVIVG00010125001	RecName: Full=ER lumen protein retaining receptor;	0.8772	COG5196	KOG3106	_	None	_
Gh_D06G0284	13.5045	116.22	3.1986	26.9557	5e-05	0.00199199	-3.07508	3.07508	down	up	yes	OK	175	gi|124502497|gb|ABN13629.1|	blue copper-like protein [Gossypium hirsutum]	0.99	gi|2493318|sp|Q41001.1|BCP_PEA	RecName: Full=Blue copper protein; Flags: Precursor	0.7	_	_	_	_	_	_	_	None	_
Gh_A04G0016	0	8.59626	0	0.839536	5e-05	0.00199199	-3.06959	3.06959	down	up	yes	OK	336	gi|590604831|ref|XP_007020342.1|	Myb domain protein 103 [Theobroma cacao]	0.91	gi|127582|sp|P20025.1|MYB38_MAIZE	RecName: Full=Myb-related protein Zm38 [Zea mays]	0.72	GO:0005634;GO:0000785;GO:0006355;GO:0048658;GO:0010090;GO:0003682;GO:0005667;GO:0043565;GO:0045449;GO:0003700	29760.GSVIVG00033458001	SubName: Full=Chromosome chr19 scaffold_66, whole genome shotgun sequence;	0.9906	COG5147	KOG0048	_	K09422	MYBP
Gh_D08G0332	0	19.3854	0	0.834558	5e-05	0.00199199	-3.06101	3.06101	down	up	yes	OK	689	gi|590724553|ref|XP_007052502.1|	Cation proton exchanger [Theobroma cacao]	0.85	gi|298351604|sp|Q8L709.2|CHX28_ARATH	RecName: Full=Cation/H(+) antiporter 28; AltName: Full=Protein CATION/H+ EXCHANGER 28; Short=AtCHX28 [Arabidopsis thaliana]	0.7	GO:1902600;GO:0006885;GO:0009827;GO:0016021;GO:0015299;GO:0009860	_	_	_	_	_	_	None	_
Gh_D09G1595	0	2.60569	0	0.830082	0.0007	0.0167282	-3.05325	3.05325	down	up	yes	OK	143	gi|255577761|ref|XP_002529755.1|	glutathione peroxidase, putative [Ricinus communis]	0.97	gi|544437|sp|Q06652.1|GPX4_CITSI	RecName: Full=Probable phospholipid hydroperoxide glutathione peroxidase; Short=PHGPx; AltName: Full=Salt-associated protein	0.86	GO:0004602;GO:0055114;GO:0005802;GO:0042542;GO:0005768;GO:0006804;GO:0006749;GO:0009407;GO:0042631	3694.estExt_Genewise1_v1.C_LG_VII0868	glutathione peroxidase (EC:1.11.1.9)	0.9495	COG0386	KOG1651	_	K00432	E1.11.1.9
Gh_D12G0811	0	2.18406	0	0.826995	0.00125	0.0256779	-3.04788	3.04788	down	up	yes	OK	130	gi|139388086|ref|YP_001123278.1|	RNA polymerase beta subunit [Barbarea verna]	0.9	gi|158513992|sp|A4QLS5.1|RPOB_NASOF	RecName: Full=DNA-directed RNA polymerase subunit beta; AltName: Full=PEP; AltName: Full=Plastid-encoded RNA polymerase subunit beta; Short=RNA polymerase subunit	0.9	GO:0032549;GO:0003677;GO:0006351;GO:0003899;GO:0005730;GO:0006144;GO:0006206;GO:0009507	_	_	_	_	_	_	K03043	rpoB
Gh_D03G1321	7.03448	58.4095	1.5719	12.7862	5e-05	0.00199199	-3.02401	3.02401	down	up	yes	OK	182	gi|590590853|ref|XP_007016852.1|	Lactoylglutathione lyase family protein / glyoxalase I family protein isoform 1 [Theobroma cacao]	0.84	gi|3334244|sp|O04885.1|LGUL_BRAJU	RecName: Full=Lactoylglutathione lyase; AltName: Full=Aldoketomutase; AltName: Full=Glyoxalase I; Short=Glx I; AltName: Full=Ketone-aldehyde mutase; AltName: Full=Me	0.86	GO:0004462;GO:0046872;GO:0006094;GO:0005829;GO:0006096;GO:0009651;GO:0009507	3694.fgenesh4_kg.C_LG_IX000057	SubName: Full=Putative uncharacterized protein;	0.8398	COG0346	KOG2944	_	K01759	E4.4.1.5, GLO1, gloA
Gh_A09G2313	32.5633	261.168	2.56088	20.3756	5e-05	0.00199199	-2.99213	2.99213	down	up	yes	OK	406	gi|590655156|ref|XP_007033906.1|	Calcium-dependent phosphotriesterase superfamily protein [Theobroma cacao]	0.93	gi|62903512|sp|P68174.1|STSY_RAUMA	RecName: Full=Strictosidine synthase; Flags: Precursor, partial [Rauvolfia mannii]	0.64	GO:0016844;GO:0042432;GO:0016114;GO:0009827;GO:0009860;GO:0010584	3694.fgenesh4_pg.C_LG_VII000152	hypothetical protein	0.9395	COG3386	KOG1520	_	None	_
Gh_A02G1281	3.08032	24.5724	0.172327	1.36746	0.0023	0.0399977	-2.98828	2.98828	down	up	yes	OK	546	gi|590707713|ref|XP_007048081.1|	Gamma-glutamyl transpeptidase 1 isoform 1 [Theobroma cacao]	0.87	gi|75161544|sp|Q8VYW6.1|GAGT1_ARATH	RecName: Full=Gamma-glutamyltranspeptidase 1; AltName: Full=Gamma-glutamyltransferase 1; AltName: Full=Glutathione hydrolase 1; Flags: Precursor [Arabidopsis thali	0.8	GO:0006691;GO:0019530;GO:0006749;GO:0006693;GO:0003840	3694.gw1.I.2970.1	hypothetical protein	0.831	COG0405	KOG2410	_	K00681	ggt
Gh_Sca125383G01	0	1.89841	0	7.90217	0.003	0.0481485	-2.98225	2.98225	down	up	yes	OK	58	_	_	_	_	_	_	_	_	_	_	_	_	_	None	_
Gh_A04G0895	16.5478	133.505	4.5633	35.855	5e-05	0.00199199	-2.97402	2.97402	down	up	yes	OK	159	gi|10505370|gb|AAG18451.1|AF305064_1	PR protein class 10 [Gossypium hirsutum]	1	gi|1168704|sp|P43178.2|BEV1E_BETVE	RecName: Full=Major pollen allergen Bet v 1-E; AltName: Full=Allergen Bet v I-E; AltName: Allergen=Bet v 1-E	0.7	GO:0006952;GO:0009607	_	_	_	_	_	_	None	_
Gh_A10G1512	6.37985	50.0902	1.75672	13.458	5e-05	0.00199199	-2.93751	2.93751	down	up	yes	OK	159	gi|10505374|gb|AAG18453.1|AF305066_1	PR protein class 10 [Gossypium hirsutum]	1	gi|114922|sp|P15494.2|BEV1A_BETPN	RecName: Full=Major pollen allergen Bet v 1-A; AltName: Full=Allergen Bet v I-A; AltName: Allergen=Bet v 1-A [Betula pendula]	0.66	_	_	_	_	_	_	_	None	_
Gh_D07G2199	11.7371	90.4346	0.745559	5.7115	5e-05	0.00199199	-2.93748	2.93748	down	up	yes	OK	488	gi|590649442|ref|XP_007032410.1|	P-loop containing nucleoside triphosphate hydrolases superfamily protein [Theobroma cacao]	0.89	gi|82000374|sp|Q5UR45.1|YL572_MIMIV	RecName: Full=Putative AAA family ATPase L572 [Acanthamoeba polyphaga mimivirus]	0.59	GO:0016787;GO:0005524;GO:0008152	29760.GSVIVG00020827001	SubName: Full=Chromosome chr14 scaffold_21, whole genome shotgun sequence;	0.8022	COG0465	KOG0743	_	None	_
Gh_D08G0066	29.738	227.7	1.33426	10.1702	5e-05	0.00199199	-2.93024	2.93024	down	up	yes	OK	666	gi|590587887|ref|XP_007016084.1|	Zinc finger family protein [Theobroma cacao]	0.83	gi|75311611|sp|Q9LUZ4.1|C3H66_ARATH	RecName: Full=Zinc finger CCCH domain-containing protein 66; Short=AtC3H66 [Arabidopsis thaliana]	0.78	GO:0046872	3694.fgenesh4_pg.C_LG_I001626	hypothetical protein	0.7652	_	KOG1595	_	None	_
Gh_A01G1367	8.65555	67.2903	1.77481	13.5244	5e-05	0.00199199	-2.92983	2.92983	down	up	yes	OK	193	gi|42567516|ref|NP_195582.2|	disease resistance-responsive, dirigent domain-containing protein [Arabidopsis thaliana]	0.63	gi|519881799|sp|F4JUF8.1|DIR15_ARATH	RecName: Full=Dirigent protein 15; Short=AtDIR15; Flags: Precursor [Arabidopsis thaliana]	0.63	_	_	_	_	_	_	_	None	_
Gh_A09G2498	13.6502	104.308	0.84941	6.45049	5e-05	0.00199199	-2.92488	2.92488	down	up	yes	OK	497	gi|590664508|ref|XP_007036499.1|	Cytochrome P450, putative [Theobroma cacao]	0.77	gi|597500955|sp|H2DH18.1|C7A12_PANGI	RecName: Full=Cytochrome P450 CYP736A12 [Panax ginseng]	0.73	GO:0046872;GO:0016491	29760.GSVIVG00019414001	SubName: Full=Chromosome chr7 scaffold_20, whole genome shotgun sequence;	0.7936	COG2124	_	_	None	_
Gh_D11G1634	3.57189	27.3072	0.264122	2.00401	0.00115	0.0241565	-2.92361	2.92361	down	up	yes	OK	428	gi|590651500|ref|XP_007032909.1|	GDSL-motif lipase 7, putative [Theobroma cacao]	0.86	gi|75155889|sp|Q8LFJ9.1|GLIP7_ARATH	RecName: Full=GDSL esterase/lipase 7; AltName: Full=Extracellular lipase 7; Flags: Precursor [Arabidopsis thaliana]	0.63	GO:0008152;GO:0016788	3694.fgenesh4_pg.C_scaffold_165000024	hypothetical protein	0.7579	COG3240	_	_	None	_
Gh_D13G2156	12.0082	90.9672	1.11178	8.34632	5e-05	0.00199199	-2.90827	2.90827	down	up	yes	OK	354	gi|587946233|gb|EXC32582.1|	Gibberellin 20 oxidase 1 [Morus notabilis]	0.71	gi|75308873|sp|Q9C899.1|F6H2_ARATH	RecName: Full=Feruloyl CoA ortho-hydroxylase 2 [Arabidopsis thaliana]	0.51	_	_	_	_	_	_	_	None	_
Gh_D12G1564	9.14834	70.1689	2.30963	17.2871	5e-05	0.00199199	-2.90396	2.90396	down	up	yes	OK	168	gi|590698083|ref|XP_007045618.1|	Transmembrane protein 97 [Theobroma cacao]	0.76	_	_	_	_	_	_	_	_	_	_	None	_
Gh_D12G2353	12.4634	93.2832	1.08033	8.0152	5e-05	0.00199199	-2.89127	2.89127	down	up	yes	OK	374	gi|590675198|ref|XP_007039380.1|	GDSL-like Lipase/Acylhydrolase superfamily protein [Theobroma cacao]	0.88	gi|75170940|sp|Q9FJ25.1|GDL81_ARATH	RecName: Full=GDSL esterase/lipase At5g41890 [Arabidopsis thaliana]	0.79	GO:0008152;GO:0016788	29760.GSVIVG00000512001	SubName: Full=Chromosome chr2 scaffold_105, whole genome shotgun sequence;	0.8509	COG3240	_	_	None	_
Gh_D01G1986	7.30866	54.5541	0.930233	6.85167	5e-05	0.00199199	-2.88079	2.88079	down	up	yes	OK	274	gi|89258498|gb|ABD65462.1|	short chain alcohol dehydrogenase [Gossypium hirsutum]	0.97	gi|75306651|sp|Q94KL7.1|SILD_FORIN	RecName: Full=Secoisolariciresinol dehydrogenase	0.73	GO:0055114;GO:0016491	3694.eugene3.00160676	hypothetical protein	0.8379	COG1028	KOG0725	_	None	_
Gh_D06G2232	5.24853	38.7076	0.41491	3.03918	0.0001	0.00360715	-2.87281	2.87281	down	up	yes	OK	404	gi|590626834|ref|XP_007026280.1|	Auxin-responsive family protein [Theobroma cacao]	0.88	gi|38257733|sp|Q94BT2.3|AIR12_ARATH	RecName: Full=Auxin-induced in root cultures protein 12; Flags: Precursor [Arabidopsis thaliana]	0.5	GO:0016021;GO:0004497;GO:0055114	3694.estExt_fgenesh4_pg.C_LG_XVI0047	hypothetical protein	0.868	_	KOG4293	_	None	_
Gh_D07G1456	4.86626	35.3761	0.404879	2.92112	0.0003	0.00871602	-2.85096	2.85096	down	up	yes	OK	387	gi|47499085|gb|AAT28326.1|	gibberellin 20-oxidase [Gossypium hirsutum]	1	gi|60390166|sp|Q39110.2|GAOX1_ARATH	RecName: Full=Gibberellin 20 oxidase 1; AltName: Full=GA 20-oxidase 1; Short=AtGA20ox1; AltName: Full=Gibberellin C-20 oxidase 1 [Arabidopsis thaliana]	0.76	_	3694.fgenesh4_pm.C_LG_II000702	gibberellin 20-oxidase (EC:1.14.11.12)	0.8371	COG3491	KOG0143	_	K05282	E1.14.11.12
Gh_A13G0062	4.15426	29.8654	0.186182	1.33187	0.001	0.0217966	-2.83867	2.83867	down	up	yes	OK	667	gi|590655578|ref|XP_007034028.1|	Cysteine/Histidine-rich C1 domain family protein, putative [Theobroma cacao]	0.72	_	_	_	GO:0044699;GO:0046872	_	_	_	_	_	_	None	_
Gh_D05G3613	4.5927	32.6011	0.470126	3.30153	0.0003	0.00871602	-2.81202	2.81202	down	up	yes	OK	326	gi|255547107|ref|XP_002514611.1|	Flavonol 3-sulfotransferase, putative [Ricinus communis]	0.75	gi|1706918|sp|P52838.1|FSTL_FLABI	RecName: Full=Flavonol sulfotransferase-like	0.7	GO:0016740	_	_	_	_	_	_	K01025	E2.8.2.-
Gh_D11G1068	87.0049	588.766	2.61288	17.6307	5e-05	0.00199199	-2.75438	2.75438	down	up	yes	OK	965	gi|590720674|ref|XP_007051395.1|	Homeodomain-like superfamily protein isoform 1 [Theobroma cacao]	0.82	gi|269969425|sp|Q6R0H1.2|LHY_ARATH	RecName: Full=Protein LHY; AltName: Full=MYB-related transcription factor LHY; AltName: Full=Protein LATE ELONGATED HYPOCOTYL [Arabidopsis thaliana]	0.72	GO:0042754;GO:0000785;GO:0009409;GO:0043433;GO:0044212;GO:0048574;GO:0003682;GO:0005667;GO:0045449;GO:0003700;GO:0009639	_	_	_	_	_	_	K12133	LHY
Gh_A04G1296	8.10842	54.4515	0.446478	2.98197	5e-05	0.00199199	-2.7396	2.7396	down	up	yes	OK	554	gi|3287834|sp|Q39760.1|DCS2_GOSAR	RecName: Full=(+)-delta-cadinene synthase isozyme XC14; Short=D-cadinene synthase XC14 (+)-delta-cadinene synthase isozyme XC14 [Gossypium	1	gi|3287834|sp|Q39760.1|DCS2_GOSAR	RecName: Full=(+)-delta-cadinene synthase isozyme XC14; Short=D-cadinene synthase XC14	1	GO:0000287;GO:0016114;GO:0047461	_	_	_	_	_	_	K15803	GERD
Gh_D02G0329	7.76257	52.1867	1.29525	8.58586	0.0001	0.00360715	-2.72873	2.72873	down	up	yes	OK	223	gi|590657304|ref|XP_007034526.1|	Glutathione S-transferase tau 7 [Theobroma cacao]	0.8	gi|416649|sp|Q03662.1|GSTX1_TOBAC	RecName: Full=Probable glutathione S-transferase; AltName: Full=Auxin-induced protein PGNT1/PCNT110	0.65	GO:0004462;GO:0006090;GO:0005975;GO:0016740	3694.estExt_Genewise1_v1.C_LG_X4748	hypothetical protein	0.7696	COG0625	KOG0406	_	K00799	GST, gst
Gh_A09G0629	3.39032	22.5671	0.1818	1.20409	0.0018	0.0335729	-2.72752	2.72752	down	up	yes	OK	567	gi|590661696|ref|XP_007035745.1|	Acyl-activating enzyme 7 [Theobroma cacao]	0.95	gi|75304477|sp|Q8VZF1.1|AEE7_ARATH	RecName: Full=Acetate/butyrate--CoA ligase AAE7, peroxisomal; AltName: Full=AMP-binding protein 7; Short=AtAMPBP7; AltName: Full=Acetyl-CoA synthetase; AltName: Ful	0.88	GO:0019605;GO:0006097;GO:0006083;GO:0016874	29760.GSVIVG00033110001	SubName: Full=Chromosome chr5 scaffold_64, whole genome shotgun sequence;	0.9059	COG0318	KOG1176	_	None	_
Gh_D01G0297	13.2662	87.1023	0.356992	2.33786	5e-05	0.00199199	-2.71122	2.71122	down	up	yes	OK	1070	gi|91208894|ref|YP_538927.1|	RNA polymerase beta subunit [Gossypium hirsutum]	1	gi|109903858|sp|Q2L8Z9.1|RPOB_GOSHI	RecName: Full=DNA-directed RNA polymerase subunit beta; AltName: Full=PEP; AltName: Full=Plastid-encoded RNA polymerase subunit beta; Short=RNA polymerase subunit	1	GO:0032549;GO:0003677;GO:0006351;GO:0003899;GO:0005730;GO:0006144;GO:0006206;GO:0009507	3702.ATCG00190.1-P	unknown protein; Chloroplast DNA-dependent RNA polymerase B subunit. The transcription of th [...]	0.9599	COG0085	KOG0214	_	K03043	rpoB
Gh_A13G0895	14.8884	97.3325	0.720221	4.68648	5e-05	0.00199199	-2.70199	2.70199	down	up	yes	OK	622	gi|195166142|ref|XP_002023894.1|	GL27320 [Drosophila persimilis]	0.77	gi|75329110|sp|Q8H1B3.1|MD37B_ARATH	RecName: Full=Probable mediator of RNA polymerase II transcription subunit 37b; AltName: Full=BiP chaperone BIP-L; AltName: Full=Heat shock 70 kDa protein 13; AltN	0.94	GO:0009644;GO:0006457;GO:0005524;GO:0034976;GO:0009408;GO:0042542	3702.AT1G09080.1-P	BIP3; ATP binding; BIP3; FUNCTIONS IN: ATP binding; INVOLVED IN: protein folding, response t [...]	0.9587	COG0443	KOG0100	_	K09490	HSPA5, BIP
Gh_A05G1705	10.2599	66.9453	0.603879	3.91777	5e-05	0.00199199	-2.6977	2.6977	down	up	yes	OK	522	gi|590592897|ref|XP_007017409.1|	Cytochrome P450, family 82, subfamily C, polypeptide 4, putative [Theobroma cacao]	0.89	gi|5915844|sp|O49858.1|C82A3_SOYBN	RecName: Full=Cytochrome P450 82A3; AltName: Full=Cytochrome P450 CP6 [Glycine max]	0.69	GO:0016705;GO:0020037;GO:0005506;GO:0004497;GO:0055114	29760.GSVIVG00014724001	SubName: Full=Chromosome chr18 scaffold_1, whole genome shotgun sequence;	0.7878	COG2124	KOG0156	_	None	_
Gh_A11G0926	104.953	668.52	3.79387	24.0793	5e-05	0.00199199	-2.66605	2.66605	down	up	yes	OK	812	gi|641867960|gb|KDO86644.1|	hypothetical protein CISIN_1g004262mg [Citrus sinensis]	0.76	gi|269969425|sp|Q6R0H1.2|LHY_ARATH	RecName: Full=Protein LHY; AltName: Full=MYB-related transcription factor LHY; AltName: Full=Protein LATE ELONGATED HYPOCOTYL [Arabidopsis thaliana]	0.72	GO:0042754;GO:0000785;GO:0009409;GO:0043433;GO:0044212;GO:0048574;GO:0003682;GO:0005667;GO:0045449;GO:0003700;GO:0009639	_	_	_	_	_	_	K12133	LHY
Gh_D04G1399	12.9401	83.8969	3.57015	22.5177	5e-05	0.00199199	-2.657	2.657	down	up	yes	OK	159	gi|10505370|gb|AAG18451.1|AF305064_1	PR protein class 10 [Gossypium hirsutum]	1	gi|1168704|sp|P43178.2|BEV1E_BETVE	RecName: Full=Major pollen allergen Bet v 1-E; AltName: Full=Allergen Bet v I-E; AltName: Allergen=Bet v 1-E	0.7	GO:0006952;GO:0009607	_	_	_	_	_	_	None	_
Gh_D11G1827	6.90604	43.3815	0.457076	2.85205	5e-05	0.00199199	-2.64149	2.64149	down	up	yes	OK	471	gi|590703255|ref|XP_007046825.1|	P-loop containing nucleoside triphosphate hydrolases superfamily protein isoform 1 [Theobroma P-loop containing nucleoside tri	0.86	gi|46397350|sp|Q9P6Q3.1|BCS1_SCHPO	RecName: Full=Probable mitochondrial chaperone bcs1; AltName: Full=BCS1-like protein [Schizosaccharomyces pombe 972h-]	0.7	GO:0016787;GO:0005524;GO:0008152	3694.gw1.VII.3711.1	hypothetical protein	0.8023	COG0465	KOG0743	_	None	_
Gh_D01G0278	3.73494	23.5513	0.391077	2.44012	0.0019	0.0348344	-2.64143	2.64143	down	up	yes	OK	320	gi|586637229|gb|AHJ79183.1|	NAC domain protein NAC42 [Gossypium hirsutum]	0.99	gi|50401215|sp|Q9ZVH0.1|FEZ_ARATH	RecName: Full=Protein FEZ; AltName: Full=NAC domain-containing protein 9; Short=ANAC009 [Arabidopsis thaliana]	0.78	GO:0005634;GO:0003677;GO:0006355	3694.gw1.VII.2672.1	NAC domain protein, IPR003441	0.8713	_	_	NOG281074	None	_
Gh_D01G1983	14.2523	89.7068	1.81321	11.2736	5e-05	0.00199199	-2.63633	2.63633	down	up	yes	OK	274	gi|89258498|gb|ABD65462.1|	short chain alcohol dehydrogenase [Gossypium hirsutum]	0.9	gi|75306651|sp|Q94KL7.1|SILD_FORIN	RecName: Full=Secoisolariciresinol dehydrogenase	0.73	GO:0055114;GO:0016491	3694.eugene3.00160676	hypothetical protein	0.834	COG1028	KOG0725	_	None	_
Gh_A10G2071	61.7788	382.979	5.13934	31.6056	5e-05	0.00199199	-2.62053	2.62053	down	up	yes	OK	387	gi|401834517|gb|AFQ23190.1|	alpha-pinene synthase [Gossypium terpene synthase [Gossypium hirsutum]	0.86	gi|75223392|sp|Q6PWU2.1|ATESY_VITVI	RecName: Full=(-)-alpha-terpineol synthase [Vitis vinifera]	0.75	GO:0000287;GO:0008152;GO:0010333	29760.GSVIVG00030956001	SubName: Full=Chromosome undetermined scaffold_53, whole genome shotgun sequence;	0.7544	_	_	NOG298668	K18108	E4.2.3.111
Gh_D08G2690	0	49.1096	0	6.14034	5e-05	0.00199199	-2.61832	2.61832	down	up	yes	OK	275	gi|590587541|ref|XP_007015991.1|	GDSL esterase/lipase isoform 1 [Theobroma cacao]	0.84	gi|75170264|sp|Q9FFN0.1|GDL72_ARATH	RecName: Full=GDSL esterase/lipase At5g03810; AltName: Full=Extracellular lipase At5g03810; Flags: Precursor [Arabidopsis thaliana]	0.74	GO:0016042;GO:0016298	3694.fgenesh4_pm.C_LG_IX000087	hypothetical protein	0.8034	COG3240	_	_	None	_
Gh_A10G0624	10.3872	63.306	0.737782	4.46432	5e-05	0.00199199	-2.59717	2.59717	down	up	yes	OK	443	gi|590647556|ref|XP_007031933.1|	HXXXD-type acyl-transferase family protein [Theobroma cacao]	0.95	gi|75165230|sp|Q94CD1.1|HHT1_ARATH	RecName: Full=Omega-hydroxypalmitate O-feruloyl transferase; AltName: Full=Omega-hydroxyacid hydroxycinnamoyltransferase; AltName: Full=Protein ALIPHATIC SUBERIN FE	0.87	GO:0050734;GO:0052325;GO:0042967;GO:0010167;GO:0010345;GO:0015706	3694.fgenesh4_pm.C_LG_I000960	transferase family protein	0.9167	_	_	NOG257831	K15400	HHT1
Gh_A13G2285	14.4697	86.7321	0.851646	5.07632	5e-05	0.00199199	-2.57546	2.57546	down	up	yes	OK	522	gi|590643046|ref|XP_007030693.1|	ARM repeat superfamily protein isoform 1 [Theobroma cacao]	0.94	gi|122229983|sp|Q0WP44.1|HASTY_ARATH	RecName: Full=Protein HASTY 1; AltName: Full=Protein HASTY [Arabidopsis thaliana]	0.8	GO:0009910;GO:0035281;GO:0005622;GO:0009965;GO:0048364;GO:0009944	_	_	_	_	_	_	K14289	XPO5
Gh_Sca027396G01	0	22.4564	0	5.86234	5e-05	0.00199199	-2.55148	2.55148	down	up	yes	OK	162	gi|590717409|ref|XP_007050606.1|	Cupredoxin superfamily protein [Theobroma cacao]	0.81	gi|2493319|sp|P80728.1|MAVI_CUCPE	RecName: Full=Mavicyanin	0.79	GO:0009055;GO:0006118	3694.gw1.II.1155.1	hypothetical protein	0.7558	_	_	NOG289759	None	_
Gh_A12G0571	101.125	583.878	6.39509	36.7054	5e-05	0.00199199	-2.52096	2.52096	down	up	yes	OK	490	gi|590703252|ref|XP_007046824.1|	P-loop containing nucleoside triphosphate hydrolases superfamily protein [Theobroma cacao]	0.91	gi|46397350|sp|Q9P6Q3.1|BCS1_SCHPO	RecName: Full=Probable mitochondrial chaperone bcs1; AltName: Full=BCS1-like protein [Schizosaccharomyces pombe 972h-]	0.59	GO:0016787;GO:0005524;GO:0008152	3694.gw1.VII.3711.1	hypothetical protein	0.7948	COG0465	KOG0743	_	None	_
Gh_A09G1283	15.5449	90.0946	1.97751	11.3252	5e-05	0.00199199	-2.51778	2.51778	down	up	yes	OK	274	gi|590632681|ref|XP_007027908.1|	Short chain alcohol dehydrogenase, putative [Theobroma cacao]	0.91	gi|75306651|sp|Q94KL7.1|SILD_FORIN	RecName: Full=Secoisolariciresinol dehydrogenase	0.74	GO:0055114;GO:0016491	3694.eugene3.00160676	hypothetical protein	0.83	COG1028	KOG0725	_	None	_
Gh_A08G0404	4.20982	23.9916	0.265606	1.50559	0.0015	0.0294002	-2.50297	2.50297	down	up	yes	OK	491	gi|590717455|ref|XP_007050618.1|	RAN GTPase activating protein 1 isoform 1 [Theobroma cacao]	0.92	gi|205829463|sp|Q9M651.2|RAGP2_ARATH	RecName: Full=RAN GTPase-activating protein 2; Short=AtRanGAP2; Short=RanGAP2 [Arabidopsis thaliana]	0.85	GO:0006406;GO:0031048;GO:0009504;GO:0048527;GO:0032153;GO:0051567;GO:0000911;GO:0000280;GO:0007000;GO:0006346;GO:0009407;GO:0006606;GO:0005886;GO:0009507	29760.GSVIVG00023666001	SubName: Full=Chromosome chr7 scaffold_31, whole genome shotgun sequence;	0.8787	COG5238	KOG1909	_	K14319	RANGAP1
Gh_D06G2326	27.4827	158.848	9.27354	51.9167	5e-05	0.00199199	-2.48501	2.48501	down	up	yes	OK	141	gi|590574337|ref|XP_007012373.1|	17.6 kDa class II heat shock protein [Theobroma cacao]	0.94	gi|232274|sp|P29830.1|HS176_ARATH	RecName: Full=17.6 kDa class II heat shock protein; AltName: Full=17.6 kDa heat shock protein; Short=AtHsp17.6 [Arabidopsis thaliana]	0.88	_	29760.GSVIVG00032242001	SubName: Full=Chromosome chr4 scaffold_6, whole genome shotgun sequence;	0.8571	COG0071	KOG0710	_	K13993	HSP20
Gh_A09G1509	29.6175	165.793	4.889	26.9474	5e-05	0.00199199	-2.46253	2.46253	down	up	yes	OK	225	gi|195973264|gb|ABW69659.2|	glutathione S-transferase [Gossypium hirsutum]	1	gi|75337546|sp|Q9SR36.1|GSTU8_ARATH	RecName: Full=Glutathione S-transferase U8; Short=AtGSTU8; AltName: Full=GST class-tau member 8 [Arabidopsis thaliana]	0.75	GO:0008152;GO:0016740	3694.gw1.XVI.3350.1	annotation not avaliable	0.7816	COG0625	KOG0406	_	K00799	GST, gst
Gh_D02G0299	9.8221	55.0118	1.58552	8.72805	5e-05	0.00199199	-2.4607	2.4607	down	up	yes	OK	229	_	_	_	_	_	_	_	_	_	_	_	_	_	None	_
Gh_A01G1737	11.1881	61.865	1.11515	6.10514	5e-05	0.00199199	-2.45279	2.45279	down	up	yes	OK	333	gi|89258498|gb|ABD65462.1|	short chain alcohol dehydrogenase [Gossypium hirsutum]	0.98	gi|75306651|sp|Q94KL7.1|SILD_FORIN	RecName: Full=Secoisolariciresinol dehydrogenase	0.73	GO:0055114;GO:0016491	3694.eugene3.00160676	hypothetical protein	0.8455	COG1028	KOG0725	_	None	_
Gh_D10G1131	10.5718	58.3221	1.11069	6.06743	5e-05	0.00199199	-2.44963	2.44963	down	up	yes	OK	319	gi|590653805|ref|XP_007033524.1|	Transmembrane proteins 14C, putative [Theobroma cacao]	0.77	_	_	_	GO:0016020;GO:0009941	3694.grail3.0023037001	hypothetical protein	0.7514	_	KOG4267	NOG295696	None	_
Gh_A11G2247	18.4968	100.079	0.524773	2.83125	5e-05	0.00199199	-2.43167	2.43167	down	up	yes	OK	1018	gi|590642685|ref|XP_007030586.1|	Autoinhibited calcium ATPase [Theobroma cacao]	0.92	gi|12229654|sp|Q9LIK7.1|ACA13_ARATH	RecName: Full=Putative calcium-transporting ATPase 13, plasma membrane-type; AltName: Full=Ca(2+)-ATPase isoform 13 [Arabidopsis thaliana]	0.81	GO:0070588;GO:0046872;GO:0008152;GO:0005524;GO:0005388;GO:0016021;GO:0016529	3694.gw1.V.1006.1	autoinhibited calcium ATPase	0.8484	COG0474	KOG0204	_	K01537	E3.6.3.8
Gh_D09G0305	4.00851	21.652	0.205619	1.10545	0.0022	0.03868	-2.42659	2.42659	down	up	yes	OK	590	gi|590708261|ref|XP_007048227.1|	Myrcene synthase, chloroplastic, putative isoform 2 [Theobroma cacao]	0.82	gi|487523485|sp|B9T536.1|TPS10_RICCO	RecName: Full=Terpene synthase 10; Short=RcSeTPS10	0.77	GO:0000287;GO:0008152;GO:0010333	29760.GSVIVG00030956001	SubName: Full=Chromosome undetermined scaffold_53, whole genome shotgun sequence;	0.7721	_	_	NOG298668	None	_
Gh_D05G1123	11.2807	60.3566	0.698804	3.71762	5e-05	0.00199199	-2.41142	2.41142	down	up	yes	OK	499	gi|575502405|gb|AHG97388.1|	putative hydroxycinnamoyl CoA shikimate/quinate hydroxycinnamoyl transferase [Gossypium hirsutum]	0.99	gi|75170776|sp|Q9FI78.1|HST_ARATH	RecName: Full=Shikimate O-hydroxycinnamoyltransferase; AltName: Full=Hydroxycinnamoyl transferase; AltName: Full=Hydroxycinnamoyl-Coenzyme A shikimate/quinate hydrox	0.92	GO:0016020;GO:0009611;GO:0006612;GO:0010252;GO:0042967;GO:0010363;GO:0047205;GO:0009811;GO:0005829;GO:0009809;GO:0009963;GO:0009805	3694.eugene3.00031532	SubName: Full=Quinate O-hydroxycinnamoyltransferase/shikimate O-hydroxycinnamoyltransferase;	0.9281	_	_	NOG291321	K13065	E2.3.1.133, HCT
Gh_D08G0364	4.75574	25.3807	0.836566	4.38641	0.0011	0.0234005	-2.39049	2.39049	down	up	yes	OK	215	gi|590723192|ref|XP_007052116.1|	Uncharacterized protein TCM_005551 [Theobroma cacao]	0.93	_	_	_	GO:0005856;GO:0005777	_	_	_	_	_	_	None	_
Gh_D11G2562	17.8983	94.0312	0.507773	2.6604	5e-05	0.00199199	-2.38939	2.38939	down	up	yes	OK	1018	gi|590642685|ref|XP_007030586.1|	Autoinhibited calcium ATPase [Theobroma cacao]	0.92	gi|12229654|sp|Q9LIK7.1|ACA13_ARATH	RecName: Full=Putative calcium-transporting ATPase 13, plasma membrane-type; AltName: Full=Ca(2+)-ATPase isoform 13 [Arabidopsis thaliana]	0.81	GO:0070588;GO:0046872;GO:0008152;GO:0005524;GO:0005388;GO:0016021;GO:0016529	3694.gw1.V.1006.1	autoinhibited calcium ATPase	0.8462	COG0474	KOG0204	_	K01537	E3.6.3.8
Gh_D12G1390	45.4095	235.271	2.22062	11.4499	5e-05	0.00199199	-2.3663	2.3663	down	up	yes	OK	616	gi|590690592|ref|XP_007043550.1|	Regulator of Vps4 activity in the MVB pathway protein, putative [Theobroma cacao]	0.92	_	_	_	_	29760.GSVIVG00025985001	SubName: Full=Chromosome chr12 scaffold_36, whole genome shotgun sequence;	0.8333	_	KOG2027	_	None	_
Gh_A06G1391	6.43299	33.255	0.29204	1.5025	0.0003	0.00871602	-2.36313	2.36313	down	up	yes	OK	659	gi|590561150|ref|XP_007008729.1|	Fatty acid hydroxylase superfamily isoform 1 [Theobroma cacao]	0.89	gi|408407605|sp|F4HVY0.1|CER1_ARATH	RecName: Full=Protein ECERIFERUM 1 [Arabidopsis thaliana]	0.77	GO:0005506;GO:0016021;GO:0006633;GO:0055114;GO:0016491	3694.estExt_Genewise1_v1.C_LG_XIV4166	fatty aldehyde decarbonylase (EC:4.1.99.5)	0.8133	_	_	NOG278984	K15404	K15404, CER1
Gh_D02G0322	5.35723	27.622	0.231493	1.18877	0.00105	0.0226083	-2.36043	2.36043	down	up	yes	OK	689	gi|590637646|ref|XP_007029172.1|	Cysteine/Histidine-rich C1 domain family protein, putative isoform 1 [Theobroma cacao]	0.62	_	_	_	_	_	_	_	_	_	_	None	_
Gh_D07G1743	35.265	181.182	5.42574	27.4807	5e-05	0.00199199	-2.34053	2.34053	down	up	yes	OK	237	gi|590652202|ref|XP_007033089.1|	Heavy metal transport/detoxification superfamily protein, putative [Theobroma Heavy metal transport/detoxification superfamily prot	0.68	_	_	_	_	29760.GSVIVG00030459001	SubName: Full=Chromosome chr1 scaffold_5, whole genome shotgun sequence;	0.7917	_	KOG1603	_	None	_
Gh_Sca112882G01	4.88418	26.3748	6.91801	34.5292	0.0012	0.0249221	-2.31939	2.31939	down	up	yes	OK	77	_	_	_	_	_	_	_	_	_	_	_	_	_	None	_
Gh_A03G1314	5.37575	26.9021	0.622814	3.08079	0.0008	0.018462	-2.30643	2.30643	down	up	yes	OK	295	gi|567912121|ref|XP_006448374.1|	hypothetical protein CICLE_v10015908mg [Citrus clementina]	0.68	gi|75333565|sp|Q9C9F5.1|C3H15_ARATH	RecName: Full=Zinc finger CCCH domain-containing protein 15; Short=AtC3H15 [Arabidopsis thaliana]	0.72	_	29760.GSVIVG00030418001	SubName: Full=Chromosome chr1 scaffold_5, whole genome shotgun sequence;	0.7682	COG5063	KOG1677	_	None	_
Gh_A09G2063	8.78399	43.8274	2.06449	10.0745	0.0001	0.00360715	-2.28685	2.28685	down	up	yes	OK	176	gi|590661741|ref|XP_007035757.1|	Mitochondrial import inner membrane translocase subunit Tim17/Tim22/Tim23 family protein isoform 1 [Theobroma cacao]	0.9	gi|378523232|sp|Q0WMZ5.1|OP162_ARATH	RecName: Full=Outer envelope pore protein 16-2, chloroplastic; AltName: Full=Chloroplastic outer envelope pore protein of 16 kDa 2; Short=AtOEP16-2; Short=OEP16-2	0.79	GO:0031359;GO:0003333;GO:0042803;GO:0015171	29760.GSVIVG00033121001	SubName: Full=Chromosome chr5 scaffold_64, whole genome shotgun sequence;	0.8239	_	_	NOG287153	None	_
Gh_A13G1133	15.091	73.4394	0.915738	4.43244	5e-05	0.00199199	-2.27509	2.27509	down	up	yes	OK	508	gi|567921090|ref|XP_006452551.1|	hypothetical protein CICLE_v10010293mg [Citrus clementina]	0.77	gi|5915839|sp|O48923.1|C71DA_SOYBN	RecName: Full=Cytochrome P450 71D10 [Glycine max]	0.73	GO:0046872;GO:0016491	29760.GSVIVG00027076001	SubName: Full=Chromosome chr8 scaffold_41, whole genome shotgun sequence;	0.7976	COG2124	KOG0156	_	None	_
Gh_A11G0892	7.81753	37.8991	0.326407	1.57628	5e-05	0.00199199	-2.27178	2.27178	down	up	yes	OK	711	gi|596051222|ref|XP_007220618.1|	hypothetical protein PRUPE_ppa002149mg [Prunus persica]	0.84	gi|75253975|sp|Q67XD9.1|CINV2_ARATH	RecName: Full=Alkaline/neutral invertase CINV2; AltName: Full=Cytosolic invertase 2 [Arabidopsis thaliana]	0.85	GO:0033926;GO:0008152	3694.fgenesh4_pm.C_LG_II000804	hypothetical protein	0.9206	_	_	NOG04872	None	_
Gh_Sca042598G01	0	2.48912	0	4.81703	0.00055	0.0138713	-2.26814	2.26814	down	up	yes	OK	70	gi|590688262|ref|XP_007042898.1|	Phytosulfokin receptor 1, putative [Theobroma cacao]	0.9	_	_	_	_	_	_	_	_	_	_	None	_
Gh_A08G0919	6.68683	32.5525	1.11189	5.31535	0.0005	0.0129405	-2.25715	2.25715	down	up	yes	OK	224	gi|590674502|ref|XP_007039186.1|	Small heat shock protein isoform 2 [Theobroma cacao]	0.82	gi|232278|sp|P30222.1|HS22C_PETHY	RecName: Full=Small heat shock protein, chloroplastic; Flags: Precursor	0.73	GO:0009536	29760.GSVIVG00037185001	SubName: Full=Chromosome chr16 scaffold_86, whole genome shotgun sequence;	0.8148	COG0071	KOG0710	_	K13993	HSP20
Gh_D09G0472	21.5042	102.157	0.560324	2.65537	5e-05	0.00199199	-2.24458	2.24458	down	up	yes	OK	1103	gi|590664508|ref|XP_007036499.1|	Cytochrome P450, putative [Theobroma cacao]	0.77	gi|597500955|sp|H2DH18.1|C7A12_PANGI	RecName: Full=Cytochrome P450 CYP736A12 [Panax ginseng]	0.74	GO:0046872;GO:0016491	29760.GSVIVG00017654001	SubName: Full=Chromosome chr17 scaffold_16, whole genome shotgun sequence;	0.7523	COG2124	KOG0156	_	None	_
Gh_D02G1437	5.06696	24.0243	0.925076	4.31253	0.00225	0.0393638	-2.22089	2.22089	down	up	yes	OK	209	gi|590696637|ref|XP_007045219.1|	Plant invertase/pectin methylesterase inhibitor superfamily protein, partial [Theobroma Plant invertase/pectin methylesterase inhib	0.87	gi|112717|sp|P17407.1|21KD_DAUCA	RecName: Full=21 kDa protein; AltName: Full=1.2 protein; Flags: Precursor	0.58	GO:0005982;GO:0004857;GO:0043086;GO:0005985;GO:0030599	29760.GSVIVG00030554001	SubName: Full=Putative uncharacterized protein (Chromosome chr1 scaffold_5, whole genome sho [...]	0.8161	_	_	NOG298251	None	_
Gh_D08G1123	47.6728	225.252	7.92167	36.8334	5e-05	0.00199199	-2.21714	2.21714	down	up	yes	OK	224	gi|590674502|ref|XP_007039186.1|	Small heat shock protein isoform 2 [Theobroma cacao]	0.84	gi|232278|sp|P30222.1|HS22C_PETHY	RecName: Full=Small heat shock protein, chloroplastic; Flags: Precursor	0.73	GO:0009536	3694.gw1.XII.533.1	hypothetical protein	0.8263	COG0071	KOG0710	_	K13993	HSP20
Gh_A02G1339	8.40172	39.2117	0.469135	2.178	0.0002	0.00632409	-2.21493	2.21493	down	up	yes	OK	547	gi|590673670|ref|XP_007038959.1|	Sigma factor E isoform 1 [Theobroma cacao]	0.92	gi|75267675|sp|Q9ZNX9.1|SIGE_ARATH	RecName: Full=RNA polymerase sigma factor sigE, chloroplastic/mitochondrial; Short=Sigma factor E; Short=Sigma-E; AltName: Full=RNA polymerase sigma factor sig5; Sh	0.79	GO:0010264;GO:0003677;GO:0009637;GO:0009658;GO:0006352;GO:0045893;GO:0005667;GO:0010207;GO:0045449;GO:0001053;GO:0003700;GO:0009507	29760.GSVIVG00006496001	SubName: Full=Chromosome undetermined scaffold_171, whole genome shotgun sequence;	0.9375	COG0568	_	_	K03093	SIGMA70
Gh_A11G2874	4.26417	20.2539	1.36909	6.31194	0.00295	0.0475508	-2.20487	2.20487	down	up	yes	OK	145	gi|470125402|ref|XP_004298691.1|	PREDICTED: probable calcium-binding protein CML13-like [Fragaria vesca subsp. vesca]	0.94	gi|75332066|sp|Q94AZ4.1|CML13_ARATH	RecName: Full=Probable calcium-binding protein CML13; AltName: Full=Calmodulin-like protein 13 [Arabidopsis thaliana]	0.92	GO:0005634;GO:0005509;GO:0005829;GO:0005886	3702.AT1G12310.1-P	calmodulin, putative; calmodulin, putative; FUNCTIONS IN: calcium ion binding; INVOLVED IN: [...]	0.9161	COG5126	KOG0027	_	K13448	CML
Gh_A12G1442	0	32.7896	0	4.60971	5e-05	0.00199199	-2.20468	2.20468	down	up	yes	OK	251	gi|590698023|ref|XP_007045602.1|	Binding protein, putative [Theobroma cacao]	0.88	_	_	_	_	3694.eugene3.00640051	hypothetical protein	0.8856	COG5272	KOG0001	_	K08770	UBC
Gh_D11G2215	34.0429	156.954	2.42363	11.0981	5e-05	0.00199199	-2.19507	2.19507	down	up	yes	OK	442	gi|590707535|ref|XP_007048032.1|	FASCICLIN-like arabinogalactan protein 21 precursor, putative [Theobroma cacao]	0.83	_	_	_	_	3694.eugene3.00050186	hypothetical protein	0.7624	_	_	NOG246879	None	_
Gh_Sca004879G04	0	2.49881	0	4.51567	0.00025	0.00757223	-2.17494	2.17494	down	up	yes	OK	70	gi|590647455|ref|XP_007031906.1|	Uncharacterized protein TCM_017235 [Theobroma cacao]	0.97	_	_	_	_	3694.grail3.0017006101	hypothetical protein	0.9444	_	KOG0267	_	None	_
Gh_A09G1971	5.59497	25.2118	0.72875	3.24653	0.0011	0.0234005	-2.1554	2.1554	down	up	yes	OK	269	_	_	_	_	_	_	_	_	_	_	_	_	_	None	_
Gh_A02G1339	6.70777	30.3355	2.57347	11.2389	0.00075	0.0176045	-2.12671	2.12671	down	up	yes	OK	131	gi|667751904|gb|AIG89991.1|	hypothetical protein (mitochondrion) [Capsicum annuum]	0.95	_	_	_	GO:0005739	_	_	_	_	_	_	None	_
Gh_A13G1972	14.5062	64.093	1.82848	7.98212	5e-05	0.00199199	-2.12613	2.12613	down	up	yes	OK	276	gi|590588907|ref|XP_007016314.1|	NAD(P)-binding Rossmann-fold superfamily protein isoform 1 [Theobroma cacao]	0.81	gi|73920131|sp|Q9ASX2.1|TRNH1_ARATH	RecName: Full=Tropinone reductase homolog At1g07440 [Arabidopsis thaliana]	0.78	GO:0055114;GO:0016491	59689.fgenesh2_kg.1__720__AT1G07440.1	annotation not avaliable	0.7976	COG1028	KOG0725	_	K08081	TR1
Gh_D10G1617	22.0717	96.4699	0.649205	2.8296	5e-05	0.00199199	-2.12385	2.12385	down	up	yes	OK	984	gi|590660389|ref|XP_007035389.1|	Pyruvate orthophosphate dikinase isoform 2 [Theobroma cacao]	0.96	gi|3024426|sp|Q42910.1|PPDK_MESCR	RecName: Full=Pyruvate, phosphate dikinase, chloroplastic; AltName: Full=Pyruvate, orthophosphate dikinase; Flags: Precursor	0.93	GO:0015976;GO:0016310;GO:0046872;GO:0005524;GO:0006090;GO:0016301;GO:0050242	3702.AT4G15530.5-P	PPDK (pyruvate orthophosphate dikinase); kinase/ pyruvate, phosphate dikinase; pyruvate orth [...]	0.9151	COG0574	_	_	K01006	ppdK
Gh_A11G3043	4.55626	20.0769	0.59655	2.59222	0.00285	0.0464595	-2.11947	2.11947	down	up	yes	OK	268	gi|590650006|ref|XP_007032542.1|	NOD26-like intrinsic protein 4,2 [Theobroma cacao]	0.89	gi|75294117|sp|Q6Z2T3.1|NIP21_ORYSJ	RecName: Full=Aquaporin NIP2-1; AltName: Full=Low silicon protein 1; AltName: Full=NOD26-like intrinsic protein 2-1; AltName: Full=OsNIP2;1; AltName: Full=Silicon	0.8	GO:0006810;GO:0016021;GO:0005215	3694.eugene3.00170379	aquaporin, MIP family, NIP subfamily	0.9569	COG0580	KOG0223	_	K09874	NIP
Gh_A13G0658	5.12192	22.1901	0.238045	1.02662	0.0021	0.037429	-2.1086	2.1086	down	up	yes	OK	645	gi|590700221|ref|XP_007046105.1|	Uncharacterized protein TCM_011714 [Theobroma cacao]	0.82	_	_	_	GO:0005840;GO:0042254;GO:0009506;GO:0006412;GO:0003735	_	_	_	_	_	_	None	_
Gh_D05G1206	11.1887	48.4763	1.72297	7.34909	5e-05	0.00199199	-2.09267	2.09267	down	up	yes	OK	237	gi|255553171|ref|XP_002517628.1|	small heat-shock protein, putative [Ricinus communis]	0.78	gi|75313824|sp|Q9SSQ8.1|HS26M_ARATH	RecName: Full=26.5 kDa heat shock protein, mitochondrial; Short=AtHsp26.5; Flags: Precursor [Arabidopsis thaliana]	0.75	_	29760.GSVIVG00000343001	SubName: Full=Chromosome chr9 scaffold_104, whole genome shotgun sequence;	0.86	COG0071	KOG0710	_	K13993	HSP20
Gh_A05G2456	4.42903	19.5261	1.70072	7.23178	0.0028	0.0458657	-2.08821	2.08821	down	up	yes	OK	131	gi|667751904|gb|AIG89991.1|	hypothetical protein (mitochondrion) [Capsicum annuum]	0.93	_	_	_	GO:0005739	_	_	_	_	_	_	None	_
Gh_A04G1295	74.3916	317.365	4.09549	17.3763	5e-05	0.00199199	-2.08501	2.08501	down	up	yes	OK	554	gi|3287824|sp|Q39761.1|DCS1_GOSAR	RecName: Full=(+)-delta-cadinene synthase isozyme XC1; Short=D-cadinene synthase XC1 A Chain A, Crystal Structure Of (+)-Delta-Cadinene Synthas	1	gi|3287824|sp|Q39761.1|DCS1_GOSAR	RecName: Full=(+)-delta-cadinene synthase isozyme XC1; Short=D-cadinene synthase XC1	1	GO:0000287;GO:0016114;GO:0047461	_	_	_	_	_	_	K15803	GERD
Gh_A12G0097	0	41.454	0	4.23107	5e-05	0.00199199	-2.08102	2.08102	down	up	yes	OK	324	gi|566183840|ref|XP_002311546.2|	dihydroflavonol 4-reductase family protein [Populus trichocarpa]	0.88	gi|75276293|sp|Q500U8.1|TKPR1_ARATH	RecName: Full=Tetraketide alpha-pyrone reductase 1; AltName: Full=Protein DIHYDROFLAVONOL 4-REDUCTASE-LIKE 1 [Arabidopsis thaliana]	0.86	_	29760.GSVIVG00036313001	SubName: Full=Chromosome chr3 scaffold_8, whole genome shotgun sequence;	0.9007	COG0451	KOG1502	_	None	_
Gh_D02G0321	12.8851	54.6244	0.553345	2.33669	5e-05	0.00199199	-2.07822	2.07822	down	up	yes	OK	693	gi|590637646|ref|XP_007029172.1|	Cysteine/Histidine-rich C1 domain family protein, putative isoform 1 [Theobroma cacao]	0.66	_	_	_	_	_	_	_	_	_	_	None	_
Gh_A06G0610	31.0336	131.811	3.65689	15.3579	5e-05	0.00199199	-2.07029	2.07029	down	up	yes	OK	291	gi|590576401|ref|XP_007012950.1|	Transcription factor RAX1, putative [Theobroma cacao]	0.95	gi|75335856|sp|Q9M2Y9.1|RAX3_ARATH	RecName: Full=Transcription factor RAX3; AltName: Full=Myb-related protein 84; Short=AtMYB84; AltName: Full=Protein REGULATOR OF AXILLARY MERISTEMS 3 [Arabidopsis t	0.9	GO:0003677;GO:0000785;GO:0003682	3694.gw1.XVIII.752.1	annotation not avaliable	0.8404	COG5147	KOG0048	_	K09422	MYBP
Gh_D05G2675	22.4515	95.0174	2.49289	10.4442	5e-05	0.00199199	-2.06681	2.06681	down	up	yes	OK	305	gi|590569780|ref|XP_007011162.1|	Annexin 4, putative [Theobroma Annexin 4, putative [Theobroma cacao]	0.86	gi|75339086|sp|Q9ZVJ6.1|ANXD4_ARATH	RecName: Full=Annexin D4; AltName: Full=AnnAt4 [Arabidopsis thaliana]	0.68	GO:0015074;GO:0005544;GO:0004523;GO:0003676;GO:0003964;GO:0005509;GO:0090502;GO:0051252;GO:0006278	3694.estExt_fgenesh4_pg.C_LG_I0283	hypothetical protein	0.7619	_	KOG0819	_	None	_
Gh_A12G1061	324.727	1361.81	13.0584	54.5514	5e-05	0.00199199	-2.06264	2.06264	down	up	yes	OK	736	gi|590720674|ref|XP_007051395.1|	Homeodomain-like superfamily protein isoform 1 [Theobroma cacao]	0.86	gi|269969425|sp|Q6R0H1.2|LHY_ARATH	RecName: Full=Protein LHY; AltName: Full=MYB-related transcription factor LHY; AltName: Full=Protein LATE ELONGATED HYPOCOTYL [Arabidopsis thaliana]	0.56	GO:0042754;GO:0000785;GO:0009409;GO:0043433;GO:0044212;GO:0048574;GO:0003682;GO:0005667;GO:0045449;GO:0003700;GO:0009639	_	_	_	_	_	_	K12133	LHY
Gh_D07G1002	12.5195	52.6449	0.887015	3.70131	5e-05	0.00199199	-2.06101	2.06101	down	up	yes	OK	444	gi|590588688|ref|XP_007016264.1|	UGT protein [Theobroma cacao]	0.82	gi|66774033|sp|Q9FIA0.1|U76C2_ARATH	RecName: Full=UDP-glycosyltransferase 76C2; AltName: Full=Cytokinin-N-glucosyltransferase 2 [Arabidopsis thaliana]	0.6	GO:0008152;GO:0016758	_	_	_	_	_	_	None	_
Gh_A01G1602	36.0283	150.541	2.25224	9.35355	5e-05	0.00199199	-2.05415	2.05415	down	up	yes	OK	495	gi|133902314|gb|ABO41843.1|	putative protein disulfide isomerase [Gossypium hirsutum]	1	gi|11133775|sp|Q43116.1|PDI_RICCO	RecName: Full=Protein disulfide-isomerase; Short=PDI; Flags: Precursor [Ricinus communis]	0.86	GO:0006457;GO:0005783;GO:0003756;GO:0045454	29760.GSVIVG00015407001	SubName: Full=Chromosome chr18 scaffold_1, whole genome shotgun sequence;	0.8875	COG0526	KOG0190	_	K09580	PDIA1, P4HB
Gh_D13G2519	14.4154	59.5423	1.44746	5.92156	5e-05	0.00199199	-2.03245	2.03245	down	up	yes	OK	331	gi|590628626|ref|XP_007026769.1|	Glycerol-3-phosphate acyltransferase 6 [Theobroma cacao]	0.87	gi|71159388|sp|O80437.1|GPAT6_ARATH	RecName: Full=Glycerol-3-phosphate 2-O-acyltransferase 6; Short=AtGPAT6; AltName: Full=Glycerol-3-phosphate acyltransferase 6 [Arabidopsis thaliana]	0.78	GO:0009908;GO:0010143;GO:0006655;GO:0090447;GO:0016311;GO:0016791	3694.estExt_fgenesh4_pm.C_LG_XVI0406	SubName: Full=Putative uncharacterized protein;	0.8339	_	_	NOG223553	K13508	GPAT
Gh_A07G1744	5.50419	22.5669	0.308528	1.25759	0.0026	0.0436627	-2.02719	2.02719	down	up	yes	OK	545	gi|590591683|ref|XP_007017085.1|	Cytochrome p450 79a2, putative [Theobroma cacao]	0.77	gi|75290560|sp|Q6J541.1|C79D3_LOTJA	RecName: Full=Isoleucine N-monooxygenase 1; AltName: Full=Cytochrome P450 79D3	0.71	GO:0005488	3694.gw1.XIII.267.1	cytochrome P450	0.8073	COG2124	KOG0156	_	None	_
Gh_A05G1244	10.0951	41.3509	0.502723	2.04914	0.0001	0.00360715	-2.02718	2.02718	down	up	yes	OK	606	gi|295393250|gb|ADG03462.1|	9-cis-epoxycarotenoid dioxygenase [Gossypium hirsutum]	0.98	gi|75185609|sp|Q9M6E8.1|NCED1_PHAVU	RecName: Full=9-cis-epoxycarotenoid dioxygenase NCED1, chloroplastic; AltName: Full=PvNCED1; Flags: Precursor	0.87	GO:0055114;GO:0051213	3694.gw1.146.74.1	9-cis-epoxycarotenoid dioxygenase (EC:1.13.11.51)	0.8383	COG3670	KOG1285	_	K09840	NCED
Gh_A11G1827	57.1867	233.823	4.07171	16.5347	5e-05	0.00199199	-2.02179	2.02179	down	up	yes	OK	442	gi|590707535|ref|XP_007048032.1|	FASCICLIN-like arabinogalactan protein 21 precursor, putative [Theobroma cacao]	0.82	_	_	_	_	3694.eugene3.00050186	hypothetical protein	0.7673	_	_	NOG246879	None	_
Gh_D09G1546	46.4501	189.739	2.85793	11.6054	5e-05	0.00199199	-2.02175	2.02175	down	up	yes	OK	502	gi|590628626|ref|XP_007026769.1|	Glycerol-3-phosphate acyltransferase 6 [Theobroma cacao]	0.98	gi|71159388|sp|O80437.1|GPAT6_ARATH	RecName: Full=Glycerol-3-phosphate 2-O-acyltransferase 6; Short=AtGPAT6; AltName: Full=Glycerol-3-phosphate acyltransferase 6 [Arabidopsis thaliana]	0.91	GO:0009908;GO:0010143;GO:0006655;GO:0090447;GO:0016311;GO:0016791	29760.GSVIVG00021481001	SubName: Full=Chromosome chr8 scaffold_23, whole genome shotgun sequence;	0.9438	_	_	NOG223553	K13508	GPAT
Gh_D10G2338	39.6175	160.674	2.51766	10.1467	5e-05	0.00199199	-2.01086	2.01086	down	up	yes	OK	488	gi|590562606|ref|XP_007009133.1|	UDP-glucosyltransferase family 1 protein [Theobroma cacao]	0.83	gi|75311362|sp|Q9LME8.1|U85A7_ARATH	RecName: Full=UDP-glycosyltransferase 85A7 [Arabidopsis thaliana]	0.54	GO:0008152;GO:0016758	_	_	_	_	_	_	None	_
Gh_D03G1786	28.887	116.561	1.28738	5.17246	5e-05	0.00199199	-2.00641	2.00641	down	up	yes	OK	670	gi|590618590|ref|XP_007024090.1|	Sulfate transporter 3,4 [Theobroma cacao]	0.91	gi|37089876|sp|Q9LW86.1|SUT34_ARATH	RecName: Full=Probable sulfate transporter 3.4 [Arabidopsis thaliana]	0.86	GO:0009506;GO:1902358;GO:0016021;GO:0008271	29760.GSVIVG00034430001	SubName: Full=Chromosome chr9 scaffold_7, whole genome shotgun sequence;	0.8875	COG0659	KOG0236	_	K17471	SULTR3
Gh_A11G0166	15.7271	63.6266	1.19773	4.81162	5e-05	0.00199199	-2.00622	2.00622	down	up	yes	OK	417	gi|593104731|ref|XP_007131476.1|	hypothetical protein PHAVU_011G016800g [Phaseolus vulgaris]	0.82	gi|2501572|sp|Q40863.1|EMB8_PICGL	RecName: Full=Embryogenesis-associated protein EMB8 [Picea glauca]	0.8	GO:0016787;GO:0008152	29760.GSVIVG00000521001	SubName: Full=Chromosome chr2 scaffold_105, whole genome shotgun sequence;	0.8415	COG0429	KOG1838	_	None	_
Gh_D10G0983	10.8435	43.3619	0.615479	2.44719	0.0001	0.00360715	-1.99134	1.99134	down	up	yes	OK	539	gi|590706863|ref|XP_007047842.1|	Uncharacterized protein TCM_001030 [Theobroma cacao]	0.9	_	_	_	GO:0051015;GO:0004553;GO:0007015;GO:0030674;GO:0005975	29760.GSVIVG00011447001	SubName: Full=Chromosome undetermined scaffold_309, whole genome shotgun sequence;	0.8667	COG2730	_	_	None	_
Gh_Sca017233G01	6.83499	27.5366	1.84544	7.2508	0.0011	0.0234005	-1.97418	1.97418	down	up	yes	OK	161	gi|527209896|gb|EPS74505.1|	hypothetical protein M569_00222, partial [Genlisea aurea]	0.93	_	_	_	_	29760.GSVIVG00001373001	SubName: Full=Chromosome undetermined scaffold_116, whole genome shotgun sequence;	0.9275	_	_	NOG280702	None	_
Gh_Sca014836G01	340.836	1438.87	367.662	1433.95	5e-05	0.00199199	-1.96354	1.96354	down	up	yes	OK	85	gi|543177544|gb|AGV54793.1|	hypothetical protein [Phaseolus vulgaris]	0.96	_	_	_	_	_	_	_	_	_	_	None	_
Gh_A11G2038	5.39367	21.1059	0.335614	1.30546	0.0025	0.04239	-1.95968	1.95968	down	up	yes	OK	497	gi|590640361|ref|XP_007029933.1|	Catalytic, putative [Theobroma Catalytic, putative [Theobroma cacao]	0.91	gi|75120698|sp|Q6DBG8.1|ARAD1_ARATH	RecName: Full=Probable arabinosyltransferase ARAD1; AltName: Full=Arabinan alpha-1,5-arabinosyltransferase; AltName: Full=L-Arabinosyltransferase; AltName: Full=Pr	0.62	GO:0008152;GO:0016740	3694.estExt_Genewise1_v1.C_LG_XIX1330	hypothetical protein	0.8769	_	KOG1021	_	None	_
Gh_A11G0009	35.0254	135.555	1.48799	5.73378	5e-05	0.00199199	-1.94612	1.94612	down	up	yes	OK	700	gi|590663503|ref|XP_007036237.1|	HCO3- transporter family [Theobroma cacao]	0.92	gi|75161527|sp|Q8VYR7.1|BOR1_ARATH	RecName: Full=Boron transporter 1 [Arabidopsis thaliana]	0.88	GO:0015701;GO:0006821;GO:0005452;GO:0016021;GO:0098656	3694.gw1.XV.1549.1	anion exchanger family protein	0.911	_	KOG1172	_	None	_
Gh_A10G0948	28.8858	111.584	0.833454	3.21086	5e-05	0.00199199	-1.94579	1.94579	down	up	yes	OK	1002	gi|590660386|ref|XP_007035388.1|	Pyruvate orthophosphate dikinase isoform 1 [Theobroma cacao]	0.95	gi|75226424|sp|Q75KR1.1|PPDK2_ORYSJ	RecName: Full=Pyruvate, phosphate dikinase 2; AltName: Full=Pyruvate, orthophosphate dikinase 2 [Oryza sativa Japonica Group]	0.88	GO:0015976;GO:0016310;GO:0046872;GO:0005524;GO:0006090;GO:0016301;GO:0050242	39946.BGIOSIBCE011664	Os03g0432100 ; Formation of phosphoenolpyruvate	0.8857	COG0574	_	_	K01006	ppdK
Gh_A08G1863	13.4675	51.9387	0.450283	1.7306	5e-05	0.00199199	-1.94237	1.94237	down	up	yes	OK	873	gi|337732519|gb|AEI71780.1|	bacterial-induced lipoxygenase [Gossypium hirsutum]	0.95	gi|75282482|sp|Q43191.1|LOX15_SOLTU	RecName: Full=Probable linoleate 9S-lipoxygenase 5; AltName: Full=Leaf lipoxygenase [Solanum tuberosum]	0.77	GO:0016702;GO:0046872;GO:0055114;GO:0031408	29760.GSVIVG00022801001	RecName: Full=Lipoxygenase; EC=1.13.11.12;; Plant lipoxygenase may be involved in a number o [...]	0.796	_	_	NOG69653	K15718	LOX1_5
Gh_D09G2272	10.0043	39.1581	2.35219	8.99529	5e-05	0.00199199	-1.93517	1.93517	down	up	yes	OK	176	gi|590661741|ref|XP_007035757.1|	Mitochondrial import inner membrane translocase subunit Tim17/Tim22/Tim23 family protein isoform 1 [Theobroma cacao]	0.9	gi|378523232|sp|Q0WMZ5.1|OP162_ARATH	RecName: Full=Outer envelope pore protein 16-2, chloroplastic; AltName: Full=Chloroplastic outer envelope pore protein of 16 kDa 2; Short=AtOEP16-2; Short=OEP16-2	0.79	GO:0031359;GO:0003333;GO:0042803;GO:0015171	29760.GSVIVG00033121001	SubName: Full=Chromosome chr5 scaffold_64, whole genome shotgun sequence;	0.8239	_	_	NOG287153	None	_
Gh_D09G2009	30.0319	115.517	2.2877	8.73734	5e-05	0.00199199	-1.9333	1.9333	down	up	yes	OK	417	gi|590655156|ref|XP_007033906.1|	Calcium-dependent phosphotriesterase superfamily protein [Theobroma cacao]	0.93	_	_	_	GO:0016844;GO:0042432;GO:0016114;GO:0009827;GO:0009860;GO:0010584	3694.fgenesh4_pg.C_LG_VII000152	hypothetical protein	0.9435	COG3386	KOG1520	_	None	_
Gh_D02G0751	22.1953	87.7529	9.18897	34.9422	5e-05	0.00199199	-1.927	1.927	down	up	yes	OK	126	gi|319433451|gb|ADV57643.1|	copper binding protein 8 [Gossypium hirsutum]	1	gi|114806|sp|P00303.1|BABL_CUCSA	RecName: Full=Basic blue protein; AltName: Full=CBP; AltName: Full=Cusacyanin; AltName: Full=Plantacyanin [Cucumis sativus]	0.81	GO:0009055;GO:0006118	29760.GSVIVG00014320001	SubName: Full=Chromosome chr18 scaffold_1, whole genome shotgun sequence;	0.7661	_	_	NOG233590	None	_
Gh_D08G0624	13.5051	52.2722	3.14701	11.9195	5e-05	0.00199199	-1.92127	1.92127	down	up	yes	OK	177	gi|319433441|gb|ADV57638.1|	copper binding protein 3 [Gossypium hirsutum]	1	gi|34395528|sp|O80517.1|BCB2_ARATH	RecName: Full=Uclacyanin-2; AltName: Full=Blue copper-binding protein II; Short=BCB II; AltName: Full=Phytocyanin 2; AltName: Full=Uclacyanin-II; Flags: Precursor [	0.58	_	_	_	_	_	_	_	None	_
Gh_D12G1184	305.196	1158.7	12.2736	46.4136	5e-05	0.00199199	-1.91899	1.91899	down	up	yes	OK	736	gi|590720674|ref|XP_007051395.1|	Homeodomain-like superfamily protein isoform 1 [Theobroma cacao]	0.85	gi|75319073|sp|P92973.1|CCA1_ARATH	RecName: Full=Protein CCA1; AltName: Full=MYB-related transcription factor CCA1; AltName: Full=Protein CIRCADIAN CLOCK ASSOCIATED 1 [Arabidopsis thaliana]	0.72	GO:0042754;GO:0000785;GO:0009409;GO:0043433;GO:0044212;GO:0048574;GO:0003682;GO:0005667;GO:0045449;GO:0003700;GO:0009639	_	_	_	_	_	_	K12133	LHY
Gh_D05G2505	0	4.05812	0	3.76377	5e-05	0.00199199	-1.91218	1.91218	down	up	yes	OK	86	gi|502125661|ref|XP_004499015.1|	PREDICTED: snakin-1-like [Cicer arietinum]	0.87	gi|75164757|sp|Q948Z4.1|SNAK1_SOLTU	RecName: Full=Snakin-1; Flags: Precursor	0.84	_	3694.eugene3.00400379	hypothetical protein	0.8523	_	_	NOG268988;NOG248851	None	_
Gh_D13G0202	10.0425	38.097	0.861925	3.2407	0.0001	0.00360715	-1.91067	1.91067	down	up	yes	OK	377	gi|54035683|sp|O81221.1|ACT_GOSHI	RecName: Full=Actin actin [Gossypium hirsutum]	1	gi|54035683|sp|O81221.1|ACT_GOSHI	RecName: Full=Actin	1	GO:0005856;GO:0005524;GO:0005737	3694.eugene3.00101990	SubName: Full=Putative uncharacterized protein;; Actins are highly conserved proteins that a [...]	0.9973	COG5277	KOG0676	_	K10355	ACTF
Gh_D02G0319	8.9106	33.5553	0.654817	2.44944	0.00075	0.0176045	-1.90329	1.90329	down	up	yes	OK	430	gi|590637646|ref|XP_007029172.1|	Cysteine/Histidine-rich C1 domain family protein, putative isoform 1 [Theobroma cacao]	0.69	_	_	_	_	_	_	_	_	_	_	None	_
Gh_D13G1136	30.4698	114.11	1.38754	5.17408	5e-05	0.00199199	-1.89877	1.89877	down	up	yes	OK	657	gi|590644087|ref|XP_007030985.1|	Heat shock protein 70 (Hsp 70) family protein [Theobroma cacao]	0.98	gi|729623|sp|Q03685.1|BIP5_TOBAC	RecName: Full=Luminal-binding protein 5; Short=BiP 5; AltName: Full=78 kDa glucose-regulated protein homolog 5; Short=GRP-78-5; Flags: Precursor [Nicotiana tabacum]	0.92	GO:0009644;GO:0006457;GO:0005524;GO:0034976;GO:0009408;GO:0042542	3694.eugene3.00130164	hypothetical protein	0.9521	COG0443	KOG0100	_	K09490	HSPA5, BIP
Gh_A05G2831	391.909	1510.85	167.346	620.148	5e-05	0.00199199	-1.88978	1.88978	down	up	yes	OK	124	gi|253760055|ref|XP_002488965.1|	hypothetical protein SORBIDRAFT_1138s002030 [Sorghum bicolor]	0.89	_	_	_	_	39947.LOC_Os09g01000.1	expressed protein	0.898	_	_	NOG252044	None	_
Gh_A05G2891	11.2986	41.4939	0.564653	2.06406	0.0001	0.00360715	-1.87005	1.87005	down	up	yes	OK	604	gi|567886544|ref|XP_006435794.1|	hypothetical protein CICLE_v10031002mg [Citrus clementina]	0.53	gi|30913299|sp|Q9S7T7.2|SCC11_ARATH	RecName: Full=Sister chromatid cohesion 1 protein 1; AltName: Full=Protein DETERMINATE INFERTILE 1; AltName: Full=SCC1 homolog 1 [Arabidopsis thaliana]	0.78	_	_	_	_	_	_	_	K06670	SCC1, MCD1, RAD21
Gh_A13G0609	0	7.94241	0	3.64414	5e-05	0.00199199	-1.86558	1.86558	down	up	yes	OK	117	gi|590688146|ref|XP_007042865.1|	Hydroxyproline-rich glycoprotein family protein, putative [Theobroma cacao]	0.81	gi|262527571|sp|Q8R4X3.3|RBM12_MOUSE	RecName: Full=RNA-binding protein 12; AltName: Full=RNA-binding motif protein 12; AltName: Full=SH3/WW domain anchor protein in the nucleus; Short=SWAN [Mus muscu	0.54	_	_	_	_	_	_	_	None	_
Gh_A07G1696	76.2634	283.767	16.1267	58.7473	5e-05	0.00199199	-1.86507	1.86507	down	up	yes	OK	189	gi|658025511|ref|XP_008348155.1|	PREDICTED: lysosomal alpha-mannosidase-like [Malus domestica]	0.84	_	_	_	_	39947.LOC_Os09g01000.1	expressed protein	0.8936	_	_	NOG252044;NOG257205	None	_
Gh_A05G2830	578.043	2177.67	246.867	893.836	5e-05	0.00199199	-1.85628	1.85628	down	up	yes	OK	124	gi|253760055|ref|XP_002488965.1|	hypothetical protein SORBIDRAFT_1138s002030 [Sorghum bicolor]	0.89	_	_	_	_	39947.LOC_Os09g01000.1	expressed protein	0.898	_	_	NOG252044	None	_
Gh_A06G1107	6.12237	22.3049	0.442776	1.6031	0.00285	0.0464595	-1.85622	1.85622	down	up	yes	OK	436	gi|590624754|ref|XP_007025693.1|	Alpha 1,4-glycosyltransferase family protein, putative [Theobroma cacao]	0.87	gi|223635837|sp|P0C8Q4.1|Y4990_ARATH	RecName: Full=Uncharacterized protein At4g19900 [Arabidopsis thaliana]	0.49	GO:0001575;GO:0050512	29760.GSVIVG00010277001	SubName: Full=Chromosome undetermined scaffold_252, whole genome shotgun sequence;	0.8053	_	KOG1928	_	K01988	A4GALT
Gh_A09G2482	6.81526	24.8531	0.570533	2.06314	0.0013	0.0264396	-1.85446	1.85446	down	up	yes	OK	385	gi|590587685|ref|XP_007016030.1|	Serine carboxypeptidase-like 51 [Theobroma cacao]	0.94	gi|125987784|sp|Q67Y83.2|SCP51_ARATH	RecName: Full=Serine carboxypeptidase-like 51; Flags: Precursor [Arabidopsis thaliana]	0.8	GO:0006508;GO:0004185;GO:0034976;GO:0009627	29760.GSVIVG00022132001	SubName: Full=Putative uncharacterized protein (Chromosome chr6 scaffold_25, whole genome sh [...]	0.8602	COG2939	KOG1283	_	K09646	SCPEP1
Gh_A01G1332	18.6085	67.0834	0.622842	2.23822	5e-05	0.00199199	-1.84541	1.84541	down	up	yes	OK	872	gi|590692427|ref|XP_007044052.1|	Zn-dependent exopeptidases superfamily protein [Theobroma cacao]	0.89	gi|118597350|sp|Q0VGW4.1|ERMP1_XENLA	RecName: Full=Endoplasmic reticulum metallopeptidase 1 [Xenopus laevis]	0.6	GO:0006508;GO:0008237	29760.GSVIVG00002838001	SubName: Full=Chromosome chr1 scaffold_136, whole genome shotgun sequence;	0.8391	COG2234	KOG2194	_	None	_
Gh_A09G1528	60.85	219.914	3.7605	13.5115	5e-05	0.00199199	-1.84519	1.84519	down	up	yes	OK	500	gi|590628626|ref|XP_007026769.1|	Glycerol-3-phosphate acyltransferase 6 [Theobroma cacao]	0.98	gi|71159388|sp|O80437.1|GPAT6_ARATH	RecName: Full=Glycerol-3-phosphate 2-O-acyltransferase 6; Short=AtGPAT6; AltName: Full=Glycerol-3-phosphate acyltransferase 6 [Arabidopsis thaliana]	0.91	GO:0009908;GO:0010143;GO:0006655;GO:0090447;GO:0016311;GO:0016791	3694.eugene3.00060847	glycerol-3-phosphate acyltransferase (EC:2.3.1.51)	0.9513	_	_	NOG223553	K13508	GPAT
Gh_A10G0851	23.7626	88.4691	9.70471	34.719	5e-05	0.00199199	-1.83897	1.83897	down	up	yes	OK	127	gi|590703713|ref|XP_007046953.1|	Uncharacterized protein TCM_000398 [Theobroma cacao]	0.79	_	_	_	_	3702.AT5G66780.1-P	unknown protein; unknown protein; FUNCTIONS IN: molecular_function unknown; INVOLVED IN: bio [...]	0.8333	_	_	NOG283960	None	_
Gh_A12G2174	47.5969	171.42	3.8315	13.69	5e-05	0.00199199	-1.83714	1.83714	down	up	yes	OK	398	gi|590675198|ref|XP_007039380.1|	GDSL-like Lipase/Acylhydrolase superfamily protein [Theobroma cacao]	0.89	gi|75170940|sp|Q9FJ25.1|GDL81_ARATH	RecName: Full=GDSL esterase/lipase At5g41890 [Arabidopsis thaliana]	0.77	GO:0008152;GO:0016788	29760.GSVIVG00000512001	SubName: Full=Chromosome chr2 scaffold_105, whole genome shotgun sequence;	0.823	COG3240	_	_	None	_
Gh_D09G0149	11.6272	41.7261	0.61511	2.19637	0.0002	0.00632409	-1.8362	1.8362	down	up	yes	OK	574	gi|590649938|ref|XP_007032523.1|	60S ribosomal protein L34, putative [Theobroma cacao]	0.92	_	_	_	GO:0005840;GO:0042254;GO:0006412;GO:0003735	29760.GSVIVG00020969001	SubName: Full=Chromosome chr14 scaffold_21, whole genome shotgun sequence;	0.8255	_	_	NOG219590	None	_
Gh_D05G1407	25.0928	90.0177	1.24735	4.4529	5e-05	0.00199199	-1.83588	1.83588	down	up	yes	OK	607	gi|295393250|gb|ADG03462.1|	9-cis-epoxycarotenoid dioxygenase [Gossypium hirsutum]	1	gi|75185609|sp|Q9M6E8.1|NCED1_PHAVU	RecName: Full=9-cis-epoxycarotenoid dioxygenase NCED1, chloroplastic; AltName: Full=PvNCED1; Flags: Precursor	0.87	GO:0055114;GO:0051213	3694.gw1.146.74.1	9-cis-epoxycarotenoid dioxygenase (EC:1.13.11.51)	0.8471	COG3670	KOG1285	_	K09840	NCED
Gh_A10G1006	19.9721	71.9195	1.82331	6.50682	5e-05	0.00199199	-1.83539	1.83539	down	up	yes	OK	358	gi|590659330|ref|XP_007035098.1|	Uncharacterized protein TCM_020877 [Theobroma cacao]	0.6	_	_	_	_	_	_	_	_	_	_	None	_
Gh_A08G1106	7.74527	27.9038	0.980728	3.49129	0.00095	0.0210029	-1.83184	1.83184	down	up	yes	OK	275	gi|590721068|ref|XP_007051504.1|	Myb domain protein 7, putative [Theobroma cacao]	0.83	gi|75336874|sp|Q9S9K9.1|MYB3_ARATH	RecName: Full=Transcription factor MYB3; AltName: Full=Myb-related protein 3; Short=AtMYB3 [Arabidopsis thaliana]	0.83	GO:0003677;GO:0000785;GO:0003682	3694.fgenesh4_pg.C_LG_XIV000431	hypothetical protein	0.9423	COG5147	KOG0048	_	K09422	MYBP
Gh_D03G1402	8.94765	32.6634	2.28365	8.12696	0.00065	0.0157825	-1.83137	1.83137	down	up	yes	OK	167	gi|590581066|ref|XP_007014245.1|	Ribulose bisphosphate carboxylase family protein [Theobroma cacao]	0.93	gi|3914600|sp|O64416.1|RBS_MARPA	RecName: Full=Ribulose bisphosphate carboxylase small chain, chloroplastic; Short=RuBisCO small subunit; Flags: Precursor [Marchantia paleacea]	0.76	GO:0009573;GO:0055114;GO:0016984;GO:0015977;GO:0004497;GO:0009853;GO:0046487;GO:0015979	29760.GSVIVG00031354001	RecName: Full=Ribulose bisphosphate carboxylase small chain; EC=4.1.1.39;; RuBisCO catalyzes [...]	0.9375	COG4451	_	_	K01602	rbcS
Gh_D06G1740	165.328	592.511	12.1874	43.3694	5e-05	0.00199199	-1.83129	1.83129	down	up	yes	OK	429	gi|590561245|ref|XP_007008755.1|	Basic helix-loop-helix DNA-binding superfamily protein, putative isoform 1 [Theobroma Basic helix-loop-helix DNA-binding super	0.84	gi|75298101|sp|Q84TK1.1|BH010_ARATH	RecName: Full=Transcription factor bHLH10; AltName: Full=Basic helix-loop-helix protein 10; Short=AtbHLH10; Short=bHLH 10; AltName: Full=Transcription factor EN 23	0.73	GO:0003677;GO:0046983	29760.GSVIVG00002419001	SubName: Full=Chromosome undetermined scaffold_131, whole genome shotgun sequence;	0.8721	_	_	NOG220894	None	_
Gh_A04G0570	11.0084	38.9308	0.515922	1.8165	0.00025	0.00757223	-1.81594	1.81594	down	up	yes	OK	640	gi|590631357|ref|XP_007027540.1|	Poly(A) binding protein 7 [Theobroma cacao]	0.91	gi|12229883|sp|Q9ZQA8.1|PABP7_ARATH	RecName: Full=Polyadenylate-binding protein 7; Short=PABP-7; Short=Poly(A)-binding protein 7 [Arabidopsis thaliana]	0.72	GO:0003723;GO:0000166;GO:0005737	29760.GSVIVG00000555001	SubName: Full=Chromosome chr8 scaffold_106, whole genome shotgun sequence;	0.8875	COG0724	KOG0123	_	K13126	PABPC
Gh_D04G1312	26.4774	94.2062	6.22507	21.6662	5e-05	0.00199199	-1.79928	1.79928	down	up	yes	OK	176	gi|590627944|ref|XP_007026585.1|	Brassinosteroid signaling positive regulator family protein [Theobroma cacao]	0.85	gi|75112573|sp|Q5Z9E5.1|BZR3_ORYSJ	RecName: Full=Protein BZR1 homolog 3; Short=OsBZR3; AltName: Full=Protein BRASSINAZOLE-RESISTANT 1 homolog 3 [Oryza sativa Japonica Group]	0.73	_	3694.fgenesh4_pg.C_LG_XVI001161	hypothetical protein	0.828	_	_	NOG259392	None	_
Gh_A12G2329	15.435	53.976	0.763159	2.65486	5e-05	0.00199199	-1.79858	1.79858	down	up	yes	OK	610	gi|590672712|ref|XP_007038688.1|	CAP160 protein, putative [Theobroma cacao]	0.71	gi|22002057|sp|Q04980.2|LTI65_ARATH	RecName: Full=Low-temperature-induced 65 kDa protein; AltName: Full=Desiccation-responsive protein 29B [Arabidopsis thaliana]	0.63	_	_	_	_	_	_	_	None	_
Gh_Sca007330G01	11.5901	41.05	2.12374	7.38178	0.0002	0.00632409	-1.79736	1.79736	down	up	yes	OK	209	gi|590696637|ref|XP_007045219.1|	Plant invertase/pectin methylesterase inhibitor superfamily protein, partial [Theobroma Plant invertase/pectin methylesterase inhib	0.87	gi|112717|sp|P17407.1|21KD_DAUCA	RecName: Full=21 kDa protein; AltName: Full=1.2 protein; Flags: Precursor	0.58	GO:0005982;GO:0004857;GO:0043086;GO:0005985;GO:0030599	29760.GSVIVG00030554001	SubName: Full=Putative uncharacterized protein (Chromosome chr1 scaffold_5, whole genome sho [...]	0.8305	_	_	NOG298251	None	_
Gh_D09G1520	57.4572	202.28	9.48304	32.8949	5e-05	0.00199199	-1.79444	1.79444	down	up	yes	OK	225	gi|195973264|gb|ABW69659.2|	glutathione S-transferase [Gossypium hirsutum]	0.98	gi|75337546|sp|Q9SR36.1|GSTU8_ARATH	RecName: Full=Glutathione S-transferase U8; Short=AtGSTU8; AltName: Full=GST class-tau member 8 [Arabidopsis thaliana]	0.73	GO:0008152;GO:0016740	29760.GSVIVG00021418001	SubName: Full=Chromosome chr8 scaffold_23, whole genome shotgun sequence;	0.7512	COG0625	KOG0406	_	K00799	GST, gst
Gh_D11G0351	8.20162	28.6294	0.888644	3.06981	0.00135	0.0272165	-1.78847	1.78847	down	up	yes	OK	311	gi|590668245|ref|XP_007037439.1|	Uncharacterized protein TCM_014112 [Theobroma cacao]	0.78	_	_	_	_	_	_	_	_	_	_	None	_
Gh_D05G2696	16.1637	55.8535	2.13726	7.29225	5e-05	0.00199199	-1.7706	1.7706	down	up	yes	OK	266	gi|643733721|gb|KDP40564.1|	hypothetical protein JCGZ_24563 [Jatropha curcas]	0.58	_	_	_	_	3694.eugene3.00010231	SubName: Full=Putative uncharacterized protein;	0.7524	_	_	NOG221935	None	_
Gh_D13G0514	0	7.38575	0	3.39494	5e-05	0.00199199	-1.76339	1.76339	down	up	yes	OK	117	gi|590688146|ref|XP_007042865.1|	Hydroxyproline-rich glycoprotein family protein, putative [Theobroma cacao]	0.81	_	_	_	_	_	_	_	_	_	_	None	_
Gh_D07G0614	20.2086	68.9917	1.51045	5.11944	5e-05	0.00199199	-1.76101	1.76101	down	up	yes	OK	424	gi|590666823|ref|XP_007037069.1|	Homeodomain-like superfamily protein, putative isoform 1 [Theobroma cacao]	0.83	gi|576017754|sp|F4KGY6.1|RVE1_ARATH	RecName: Full=Protein REVEILLE 1	0.68	GO:0003677;GO:0000785;GO:0003682	3694.eugene3.00120065	hypothetical protein	0.7877	_	KOG0724	_	None	_
Gh_A11G2562	32.8751	112.179	2.4563	8.32135	5e-05	0.00199199	-1.76033	1.76033	down	up	yes	OK	424	gi|590608911|ref|XP_007021396.1|	F-box/RNI/FBD-like domains-containing protein, putative [Theobroma cacao]	0.77	gi|143016455|sp|Q8H1M0.2|FDL16_ARATH	RecName: Full=F-box/FBD/LRR-repeat protein At2g26030 [Arabidopsis thaliana]	0.56	_	_	_	_	_	_	_	None	_
Gh_Sca115308G01	0	6.64442	0	3.38748	5e-05	0.00199199	-1.76021	1.76021	down	up	yes	OK	112	gi|590724152|ref|XP_007052385.1|	Nucleotide-diphospho-sugar transferase family protein [Theobroma cacao]	0.95	gi|122213725|sp|Q3E6Y3.1|Y1869_ARATH	RecName: Full=Uncharacterized protein At1g28695; Flags: Precursor [Arabidopsis thaliana]	0.74	GO:0008152;GO:0016740	_	_	_	_	_	_	None	_
Gh_D08G2335	0	2.49881	0	3.38326	0.00025	0.00757223	-1.75841	1.75841	down	up	yes	OK	76	_	_	_	_	_	_	_	_	_	_	_	_	_	None	_
Gh_D05G1832	61.651	210.895	7.2972	24.684	5e-05	0.00199199	-1.75816	1.75816	down	up	yes	OK	290	gi|590593535|ref|XP_007017595.1|	Uncharacterized protein TCM_034087 [Theobroma cacao]	0.73	_	_	_	_	_	_	_	_	_	_	None	_
Gh_D12G0586	140.064	473.816	8.85894	29.7827	5e-05	0.00199199	-1.74927	1.74927	down	up	yes	OK	490	gi|590703252|ref|XP_007046824.1|	P-loop containing nucleoside triphosphate hydrolases superfamily protein [Theobroma cacao]	0.91	gi|46397350|sp|Q9P6Q3.1|BCS1_SCHPO	RecName: Full=Probable mitochondrial chaperone bcs1; AltName: Full=BCS1-like protein [Schizosaccharomyces pombe 972h-]	0.59	GO:0016787;GO:0005524;GO:0008152	3694.gw1.VII.3711.1	hypothetical protein	0.7927	COG0465	KOG0743	_	None	_
Gh_D03G1832	0	92.6854	0	3.33388	5e-05	0.00199199	-1.7372	1.7372	down	up	yes	OK	813	gi|566149076|ref|XP_006368945.1|	hypothetical protein POPTR_0001s15120g [Populus trichocarpa]	0.82	gi|657341243|sp|F4JXC5.1|SBT54_ARATH	RecName: Full=Subtilisin-like protease SBT5.4; AltName: Full=Subtilase subfamily 5 member 4; Short=AtSBT5.4; Flags: Precursor [Arabidopsis thaliana]	0.53	GO:0004252;GO:0032440;GO:0006508;GO:0055114	29760.GSVIVG00012844001	SubName: Full=Chromosome undetermined scaffold_406, whole genome shotgun sequence;	0.7803	COG1404	_	_	None	_
Gh_A13G1692	7.74527	26.3358	1.74554	5.80917	0.0016	0.0308075	-1.73466	1.73466	down	up	yes	OK	181	gi|297738575|emb|CBI27820.3|	unnamed protein product [Vitis vinifera]	0.68	gi|75154316|sp|Q8L8A6.1|GRF5_ARATH	RecName: Full=Growth-regulating factor 5; Short=AtGRF5; AltName: Full=Transcription activator GRF5 [Arabidopsis thaliana]	0.66	_	_	_	_	_	_	_	None	_
Gh_A05G2826	649.487	2244.25	277.334	921.391	5e-05	0.00199199	-1.73219	1.73219	down	up	yes	OK	124	gi|253760055|ref|XP_002488965.1|	hypothetical protein SORBIDRAFT_1138s002030 [Sorghum bicolor]	0.89	_	_	_	_	39947.LOC_Os09g01000.1	expressed protein	0.898	_	_	NOG252044	None	_
Gh_D06G0733	7.41674	24.723	0.436419	1.44705	0.00245	0.0418302	-1.72933	1.72933	down	up	yes	OK	522	gi|590575910|ref|XP_007012819.1|	Cytokinin oxidase [Theobroma Cytokinin oxidase [Theobroma cacao]	0.88	gi|20138027|sp|Q9LTS3.1|CKX3_ARATH	RecName: Full=Cytokinin dehydrogenase 3; AltName: Full=Cytokinin oxidase 3; Short=AtCKX3; Short=CKO 3; Flags: Precursor [Arabidopsis thaliana]	0.77	GO:0019139;GO:0008762;GO:0006040;GO:0009823;GO:0008131;GO:0050660;GO:0055114	3694.gw1.VI.977.1	cytokinin oxidase (EC:1.5.99.12)	0.8041	COG0277	KOG1231	_	K00279	CKX
Gh_D10G2052	7.07091	23.5736	0.630808	2.0846	0.0029	0.0470004	-1.7245	1.7245	down	up	yes	OK	365	gi|345461935|gb|AEN94899.1|	desoxyhemigossypol-6-O-methyltransferase [Gossypium barbadense]	0.99	gi|403399690|sp|B6VJS4.2|ROMT_VITVI	RecName: Full=Trans-resveratrol di-O-methyltransferase; AltName: Full=Resveratrol O-methyltransferase; Short=ROMT; Short=VvROMT [Vitis vinifera]	0.74	GO:0008168	29760.GSVIVG00018662001	SubName: Full=Chromosome chr12 scaffold_18, whole genome shotgun sequence;	0.8261	COG0500	KOG3178	_	None	_
Gh_A05G2731	246.915	844.165	105.406	346.435	5e-05	0.00199199	-1.71663	1.71663	down	up	yes	OK	124	gi|253760055|ref|XP_002488965.1|	hypothetical protein SORBIDRAFT_1138s002030 [Sorghum bicolor]	0.82	_	_	_	_	39947.LOC_Os09g01000.1	expressed protein	0.8265	_	_	NOG252044	None	_
Gh_A05G1945	10.552	34.7911	0.351933	1.15653	0.00025	0.00757223	-1.71643	1.71643	down	up	yes	OK	875	gi|590598033|ref|XP_007018780.1|	Myosin heavy chain-related protein [Theobroma cacao]	0.92	gi|47606316|sp|Q9LME2.1|SYCP1_ARATH	RecName: Full=Synaptonemal complex protein 1; AltName: Full=Synaptonemal complex central region protein ZYP1a [Arabidopsis thaliana]	0.75	_	3694.fgenesh4_pm.C_LG_II000447	hypothetical protein	0.8364	_	_	NOG229129	None	_
Gh_D12G2167	24.5092	80.6416	2.04576	6.6779	5e-05	0.00199199	-1.70676	1.70676	down	up	yes	OK	386	gi|590677122|ref|XP_007039931.1|	Beta vacuolar processing enzyme [Theobroma cacao]	0.88	gi|1351409|sp|P49042.1|VPE_RICCO	RecName: Full=Vacuolar-processing enzyme; Short=VPE; Flags: Precursor [Ricinus communis]	0.93	GO:0008233;GO:0006624;GO:0005773	3694.gw1.127.139.1	annotation not avaliable	0.9688	COG5206	KOG1348	_	K01369	LGMN
Gh_A12G1988	14.3216	46.8773	0.903849	2.94056	5e-05	0.00199199	-1.70194	1.70194	down	up	yes	OK	491	gi|590677122|ref|XP_007039931.1|	Beta vacuolar processing enzyme [Theobroma cacao]	0.89	gi|1351409|sp|P49042.1|VPE_RICCO	RecName: Full=Vacuolar-processing enzyme; Short=VPE; Flags: Precursor [Ricinus communis]	0.9	GO:0008233;GO:0006624;GO:0005773	3694.gw1.127.139.1	annotation not avaliable	0.9688	COG5206	KOG1348	_	K01369	LGMN
Gh_Sca184569G01	81.2927	303.092	650.777	2091.81	5e-05	0.00199199	-1.68452	1.68452	down	up	yes	OK	53	gi|443733918|gb|ELU18102.1|	hypothetical protein CAPTEDRAFT_143611, partial [Capitella teleta]	0.98	_	_	_	_	_	_	_	_	_	_	None	_
Gh_D12G1778	14.1777	46.1184	1.79486	5.76905	5e-05	0.00199199	-1.68446	1.68446	down	up	yes	OK	275	gi|590668300|ref|XP_007037454.1|	Uncharacterized protein isoform 1 [Theobroma cacao]	0.7	_	_	_	_	_	_	_	_	_	_	None	_
Gh_D10G1540	33.0018	106.757	3.04461	9.75981	5e-05	0.00199199	-1.6806	1.6806	down	up	yes	OK	355	gi|590659330|ref|XP_007035098.1|	Uncharacterized protein TCM_020877 [Theobroma cacao]	0.62	_	_	_	_	_	_	_	_	_	_	None	_
Gh_A02G0033	8.40111	26.8088	0.266708	0.84851	0.0023	0.0399977	-1.66967	1.66967	down	up	yes	OK	916	gi|590653831|ref|XP_007033531.1|	High-level expression of sugar-inducible gene 2, putative isoform 2 [Theobroma cacao]	0.91	gi|75320503|sp|Q5CCK4.1|VAL2_ARATH	RecName: Full=B3 domain-containing transcription repressor VAL2; AltName: Full=Protein HIGH-LEVEL EXPRESSION OF SUGAR-INDUCIBLE-LIKE 1; AltName: Full=Protein VP1/AB	0.71	GO:0043687;GO:0003677;GO:0045893;GO:0009880;GO:0005667;GO:0008270;GO:0010564;GO:0003700;GO:2000034;GO:0005634;GO:0048825;GO:0010072;GO:0009630;GO:0010030;GO:0051301;GO:0007062;GO:0010162;GO:0045449;GO:0045595	3694.eugene3.00161312	hypothetical protein	0.7848	_	_	NOG283314	None	_
Gh_A01G1736	31.0886	99.7481	3.9559	12.5411	5e-05	0.00199199	-1.66459	1.66459	down	up	yes	OK	274	gi|89258498|gb|ABD65462.1|	short chain alcohol dehydrogenase [Gossypium hirsutum]	0.9	gi|75306651|sp|Q94KL7.1|SILD_FORIN	RecName: Full=Secoisolariciresinol dehydrogenase	0.73	GO:0055114;GO:0016491	3694.eugene3.00160676	hypothetical protein	0.8221	COG1028	KOG0725	_	None	_
Gh_D08G2406	9.71218	30.8427	0.678961	2.14215	0.00065	0.0157825	-1.65766	1.65766	down	up	yes	OK	449	gi|590633301|ref|XP_007028077.1|	HXXXD-type acyl-transferase family protein [Theobroma cacao]	0.88	gi|75170776|sp|Q9FI78.1|HST_ARATH	RecName: Full=Shikimate O-hydroxycinnamoyltransferase; AltName: Full=Hydroxycinnamoyl transferase; AltName: Full=Hydroxycinnamoyl-Coenzyme A shikimate/quinate hydrox	0.56	GO:0008152;GO:0016747	29760.GSVIVG00012869001	SubName: Full=Chromosome undetermined scaffold_409, whole genome shotgun sequence;	0.7927	_	_	NOG255288	None	_
Gh_D11G2386	8.29059	26.5195	2.07287	6.4911	0.0023	0.0399977	-1.64683	1.64683	down	up	yes	OK	169	gi|590574551|ref|XP_007012434.1|	Myosin, putative isoform 1 [Theobroma cacao]	0.95	gi|122175383|sp|Q0WPU1.1|MYO15_ARATH	RecName: Full=Myosin-15; AltName: Full=Myosin XI I; Short=AtXI-I [Arabidopsis thaliana]	0.8	GO:0030048;GO:0008152;GO:0005524;GO:0051646;GO:0003774;GO:0060151;GO:0003779;GO:0051645;GO:0016459;GO:0006606	_	_	_	_	_	_	K10357	MYO5
Gh_A03G0562	8.05407	25.4303	0.721287	2.2566	0.00295	0.0475508	-1.64551	1.64551	down	up	yes	OK	364	gi|590669549|ref|XP_007037806.1|	Transducin/WD40 repeat-like superfamily protein [Theobroma cacao]	0.83	gi|257096267|sp|A2QPW4.1|CIAO1_ASPNC	RecName: Full=Probable cytosolic iron-sulfur protein assembly protein 1	0.48	_	_	_	_	_	_	_	None	_
Gh_D07G1241	45.1402	141.947	2.95786	9.2438	5e-05	0.00199199	-1.64393	1.64393	down	up	yes	OK	475	gi|590719224|ref|XP_007050997.1|	Uncharacterized protein TCM_004706 [Theobroma cacao]	0.51	gi|81984053|sp|O36421.1|VG73_ALHV1	RecName: Full=Uncharacterized gene 73 protein	0.45	_	_	_	_	_	_	_	K13093	HTATSF1
Gh_Sca009984G01	36.0641	128.788	228.745	714.836	5e-05	0.00199199	-1.64387	1.64387	down	up	yes	OK	55	gi|303291422|ref|XP_003064996.1|	predicted protein [Micromonas pusilla CCMP1545]	1	_	_	_	_	4558.Sb01g024170.1	hypothetical protein	1	_	_	NOG114628	None	_
Gh_A05G1363	44.5053	139.264	2.2245	6.92678	5e-05	0.00199199	-1.6387	1.6387	down	up	yes	OK	604	gi|590624385|ref|XP_007025588.1|	LisH dimerization motif,WD40/YVTN repeat-like-containing domain isoform 1 [Theobroma cacao]	0.81	gi|30580400|sp|Q9FUY2.2|LEUNG_ARATH	RecName: Full=Transcriptional corepressor LEUNIG [Arabidopsis thaliana]	0.7	_	29760.GSVIVG00003077001	SubName: Full=Chromosome chr10 scaffold_138, whole genome shotgun sequence;	0.7875	COG2319	KOG0266	_	None	_
Gh_A01G0267	7.96388	24.9174	0.835971	2.59269	0.0028	0.0458657	-1.63292	1.63292	down	up	yes	OK	319	gi|586637229|gb|AHJ79183.1|	NAC domain protein NAC42 [Gossypium hirsutum]	0.98	gi|50401215|sp|Q9ZVH0.1|FEZ_ARATH	RecName: Full=Protein FEZ; AltName: Full=NAC domain-containing protein 9; Short=ANAC009 [Arabidopsis thaliana]	0.78	GO:0005634;GO:0003677;GO:0006355	_	_	_	_	_	_	None	_
Gh_A05G2829	129.715	418.779	54.56	169.192	5e-05	0.00199199	-1.63275	1.63275	down	up	yes	OK	125	gi|253760055|ref|XP_002488965.1|	hypothetical protein SORBIDRAFT_1138s002030 [Sorghum bicolor]	0.89	_	_	_	_	4558.Sb1138s002030.1	hypothetical protein	0.898	_	_	NOG252044	None	_
Gh_Sca005280G01	16.8183	52.4188	0.889863	2.75833	5e-05	0.00199199	-1.63214	1.63214	down	up	yes	OK	574	gi|590658854|ref|XP_007034968.1|	Ankyrin repeat family protein, putative [Theobroma cacao]	0.66	_	_	_	_	_	_	_	_	_	_	None	_
Gh_D03G1605	11.9354	37.0908	0.511007	1.58148	0.00035	0.00983058	-1.62986	1.62986	down	up	yes	OK	695	gi|590669520|ref|XP_007037798.1|	Sieve element occlusion e, putative [Theobroma cacao]	0.84	_	_	_	_	_	_	_	_	_	_	None	_
Gh_D10G2032	13.8127	43.2541	1.62906	5.03699	0.0002	0.00632409	-1.62852	1.62852	down	up	yes	OK	291	gi|590722378|ref|XP_007051878.1|	NAD(P)-binding Rossmann-fold superfamily protein, putative [Theobroma cacao]	0.8	gi|75311801|sp|Q9M2E2.1|SDR1_ARATH	RecName: Full=(+)-neomenthol dehydrogenase; AltName: Full=Menthone:neomenthol reductase; AltName: Full=Short-chain dehydrogenase/reductase 1; Short=AtSDR1 [Arabidop	0.73	GO:0055114;GO:0016491	3694.gw1.1628.2.1	hypothetical protein	0.7509	COG1028	KOG1208	_	K15095	E1.1.1.208
Gh_D12G2593	31.5282	97.0703	2.09114	6.39801	5e-05	0.00199199	-1.61333	1.61333	down	up	yes	OK	470	gi|590666823|ref|XP_007037069.1|	Homeodomain-like superfamily protein, putative isoform 1 [Theobroma cacao]	0.8	gi|576017754|sp|F4KGY6.1|RVE1_ARATH	RecName: Full=Protein REVEILLE 1	0.7	GO:0003677;GO:0000785;GO:0003682	3694.eugene3.00120065	hypothetical protein	0.7821	_	KOG0724	_	None	_
Gh_A09G1439	19.738	61.0725	2.45275	7.50258	5e-05	0.00199199	-1.61299	1.61299	down	up	yes	OK	279	gi|590629263|ref|XP_007026941.1|	NAD(P)-binding Rossmann-fold superfamily protein isoform 2 [Theobroma cacao]	0.92	gi|1717755|sp|P50165.1|TRNH_DATST	RecName: Full=Tropinone reductase homolog; AltName: Full=P29X	0.75	GO:0055114;GO:0016491	3694.eugene3.00060765	hypothetical protein	0.8235	COG1028	KOG0725	_	K08081	TR1
Gh_D03G1322	9.6053	29.5953	2.146	6.47463	0.00165	0.0314576	-1.59315	1.59315	down	up	yes	OK	182	gi|255565419|ref|XP_002523700.1|	lactoylglutathione lyase, putative [Ricinus communis]	0.86	gi|3334244|sp|O04885.1|LGUL_BRAJU	RecName: Full=Lactoylglutathione lyase; AltName: Full=Aldoketomutase; AltName: Full=Glyoxalase I; Short=Glx I; AltName: Full=Ketone-aldehyde mutase; AltName: Full=Me	0.87	GO:0004462;GO:0046872;GO:0006094;GO:0005829;GO:0006096;GO:0009651;GO:0009507	3694.fgenesh4_kg.C_LG_IX000057	SubName: Full=Putative uncharacterized protein;	0.8453	COG0346	KOG2944	_	K01759	E4.4.1.5, GLO1, gloA
Gh_D06G0602	47.5993	143.549	2.88928	8.66315	5e-05	0.00199199	-1.58418	1.58418	down	up	yes	OK	508	gi|590577224|ref|XP_007013177.1|	Polyol/monosaccharide transporter 5 isoform 1 [Theobroma cacao]	0.95	gi|118573108|sp|Q8VZ80.2|PLT5_ARATH	RecName: Full=Polyol transporter 5; AltName: Full=Protein POLYOL TRANSPORTER 5; Short=AtPLT5; AltName: Full=Sugar-proton symporter PLT5 [Arabidopsis thaliana]	0.72	GO:0032440;GO:0008643;GO:0055085;GO:0016021;GO:0055114;GO:0022891	_	_	_	_	_	_	None	_
Gh_A02G0707	13.6867	44.2928	15.8799	47.3588	0.0005	0.0129405	-1.57643	1.57643	down	up	yes	OK	82	gi|319433451|gb|ADV57643.1|	copper binding protein 8 [Gossypium hirsutum]	0.99	gi|114806|sp|P00303.1|BABL_CUCSA	RecName: Full=Basic blue protein; AltName: Full=CBP; AltName: Full=Cusacyanin; AltName: Full=Plantacyanin [Cucumis sativus]	0.85	GO:0009055;GO:0006118	29760.GSVIVG00014320001	SubName: Full=Chromosome chr18 scaffold_1, whole genome shotgun sequence;	0.8642	_	_	NOG219013;NOG233590	None	_
Gh_Sca007624G05	9.34965	29.295	5.29829	15.7667	0.0025	0.04239	-1.57328	1.57328	down	up	yes	OK	108	gi|147860110|emb|CAN82922.1|	hypothetical protein VITISV_033139 [Vitis vinifera]	0.95	_	_	_	GO:0009507	_	_	_	_	_	_	None	_
Gh_D05G0471	32.5323	97.8968	5.06149	15.0059	5e-05	0.00199199	-1.5679	1.5679	down	up	yes	OK	235	gi|590573639|ref|XP_007012177.1|	Translocase inner membrane subunit 17-2 isoform 1 [Theobroma cacao]	0.96	gi|12643851|sp|Q9SP35.2|TI172_ARATH	RecName: Full=Mitochondrial import inner membrane translocase subunit TIM17-2 [Arabidopsis thaliana]	0.9	GO:0048573;GO:0007067;GO:0071806;GO:0006886;GO:0005744;GO:0016021;GO:0015450;GO:0051604;GO:0009941	3694.fgenesh4_kg.C_scaffold_121000002	hypothetical protein	0.9463	COG5596	KOG1652	_	K17795	TIM17
Gh_A01G0361	15.0324	44.7476	0.890783	2.63605	0.0002	0.00632409	-1.56523	1.56523	down	up	yes	OK	519	gi|590610557|ref|XP_007021849.1|	RING/FYVE/PHD-type zinc finger family protein isoform 1 [Theobroma cacao]	0.88	gi|74625804|sp|Q9URW6.1|YIE2_SCHPO	RecName: Full=SH3 domain-containing protein PJ696.02 [Schizosaccharomyces pombe 972h-]	0.59	GO:0046872	29760.GSVIVG00027866001	SubName: Full=Chromosome chr19 scaffold_4, whole genome shotgun sequence;	0.8694	COG2930	KOG1843	_	None	_
Gh_D11G1457	119.324	354.837	9.60405	28.34	5e-05	0.00199199	-1.56112	1.56112	down	up	yes	OK	398	gi|590713371|ref|XP_007049625.1|	Auxin-responsive family protein [Theobroma cacao]	0.91	gi|38257733|sp|Q94BT2.3|AIR12_ARATH	RecName: Full=Auxin-induced in root cultures protein 12; Flags: Precursor [Arabidopsis thaliana]	0.57	GO:0009506;GO:0007275;GO:0016021;GO:0055114;GO:0005886;GO:0009507	3702.AT3G25290.2-P	auxin-responsive family protein; auxin-responsive family protein; INVOLVED IN: multicellular [...]	0.773	_	KOG4293	_	None	_
Gh_D04G0139	10.4409	30.8387	0.547958	1.61004	0.0012	0.0249221	-1.55496	1.55496	down	up	yes	OK	578	gi|590569198|ref|XP_007011003.1|	Major facilitator superfamily protein [Theobroma cacao]	0.91	gi|75311782|sp|Q9M1I2.1|PTR46_ARATH	RecName: Full=Protein NRT1/ PTR FAMILY 5.4; Short=AtNPF5.4 [Arabidopsis thaliana]	0.8	GO:0006857;GO:0016021;GO:0005215	29760.GSVIVG00030928001	SubName: Full=Chromosome undetermined scaffold_53, whole genome shotgun sequence;	0.8506	COG3104	KOG1237	_	None	_
Gh_A05G0334	10.4977	31.1496	1.06611	3.13042	0.0016	0.0308075	-1.554	1.554	down	up	yes	OK	328	gi|590723003|ref|XP_007052060.1|	NAD(P)-binding Rossmann-fold superfamily protein isoform 1 [Theobroma cacao]	0.83	gi|75220954|sp|Q40316.1|VESTR_MEDSA	RecName: Full=Vestitone reductase	0.71	GO:0008152;GO:0003824;GO:0050662	3694.estExt_fgenesh4_pm.C_LG_II0668	hypothetical protein	0.763	COG0451	KOG1502	_	None	_
Gh_A12G1630	9.45955	27.9124	0.956043	2.79471	0.00215	0.0380402	-1.54755	1.54755	down	up	yes	OK	329	gi|590668245|ref|XP_007037439.1|	Uncharacterized protein TCM_014112 [Theobroma cacao]	0.85	_	_	_	_	_	_	_	_	_	_	None	_
Gh_D04G0510	54.5639	161.72	8.39373	24.536	5e-05	0.00199199	-1.54752	1.54752	down	up	yes	OK	237	gi|590645769|ref|XP_007031435.1|	Nodulin MtN3 family protein, putative [Theobroma cacao]	0.87	gi|75161759|sp|Q8W0K2.1|SWT6B_ORYSJ	RecName: Full=Bidirectional sugar transporter SWEET6b; Short=OsSWEET6b [Oryza sativa Japonica Group]	0.69	GO:0005887;GO:0034219;GO:0009827;GO:0051119;GO:0009860;GO:0010584	_	_	_	_	_	_	K15382	SLC50A, SWEET
Gh_Sca009741G01	45.1062	151.167	286.554	836.239	5e-05	0.00199199	-1.54511	1.54511	down	up	yes	OK	55	gi|303291422|ref|XP_003064996.1|	predicted protein [Micromonas pusilla CCMP1545]	1	_	_	_	_	4558.Sb01g024170.1	hypothetical protein	1	_	_	NOG114628	None	_
Gh_D04G0616	337.045	988.952	21.5686	62.8969	5e-05	0.00199199	-1.54406	1.54406	down	up	yes	OK	485	gi|590563163|ref|XP_007009290.1|	Regulator of chromosome condensation repeat-containing protein isoform 1 [Theobroma cacao]	0.93	gi|75171768|sp|Q9FN03.1|UVR8_ARATH	RecName: Full=Ultraviolet-B receptor UVR8; AltName: Full=Protein UV-B RESISTANCE 8; AltName: Full=RCC1 domain-containing protein UVR8 [Arabidopsis thaliana]	0.59	_	29760.GSVIVG00018415001	SubName: Full=Chromosome chr13 scaffold_17, whole genome shotgun sequence;	0.8944	COG5184	KOG1426	_	None	_
Gh_A06G1396	212.89	614.113	15.7363	45.066	5e-05	0.00199199	-1.51794	1.51794	down	up	yes	OK	428	gi|590561245|ref|XP_007008755.1|	Basic helix-loop-helix DNA-binding superfamily protein, putative isoform 1 [Theobroma Basic helix-loop-helix DNA-binding super	0.85	gi|75298101|sp|Q84TK1.1|BH010_ARATH	RecName: Full=Transcription factor bHLH10; AltName: Full=Basic helix-loop-helix protein 10; Short=AtbHLH10; Short=bHLH 10; AltName: Full=Transcription factor EN 23	0.7	GO:0003677;GO:0046983	29760.GSVIVG00002419001	SubName: Full=Chromosome undetermined scaffold_131, whole genome shotgun sequence;	0.8403	_	_	NOG220894	None	_
Gh_A05G1643	49.35	140.918	5.8396	16.4879	5e-05	0.00199199	-1.49747	1.49747	down	up	yes	OK	290	gi|590593535|ref|XP_007017595.1|	Uncharacterized protein TCM_034087 [Theobroma cacao]	0.62	_	_	_	_	_	_	_	_	_	_	None	_
Gh_D08G0336	27.1709	77.7706	4.80983	13.5341	5e-05	0.00199199	-1.49254	1.49254	down	up	yes	OK	214	gi|590595494|ref|XP_007018072.1|	WUSCHEL related homeobox 13, putative [Theobroma cacao]	0.76	gi|75286325|sp|Q5QMM3.1|WOX8_ORYSJ	RecName: Full=WUSCHEL-related homeobox 8; AltName: Full=OsWOX8; AltName: Full=Protein WOX13 [Oryza sativa Japonica Group]	0.75	_	3694.grail3.0026036101	SubName: Full=WOX13 protein; Flags: Fragment;	0.8345	_	_	NOG290572	None	_
Gh_A05G1050	88.6217	250.841	5.50254	15.4796	5e-05	0.00199199	-1.4922	1.4922	down	up	yes	OK	498	gi|590618111|ref|XP_007023965.1|	Bromo-adjacent domain-containing protein, putative isoform 1 [Theobroma cacao]	0.78	_	_	_	GO:0005488	_	_	_	_	_	_	None	_
Gh_A07G1505	109.339	310.856	16.8258	47.1346	5e-05	0.00199199	-1.48611	1.48611	down	up	yes	OK	237	gi|590652202|ref|XP_007033089.1|	Heavy metal transport/detoxification superfamily protein, putative [Theobroma Heavy metal transport/detoxification superfamily prot	0.68	_	_	_	_	29760.GSVIVG00030459001	SubName: Full=Chromosome chr1 scaffold_5, whole genome shotgun sequence;	0.8	_	KOG1603	_	None	_
Gh_D05G2983	53.7241	149.283	3.16224	8.73804	5e-05	0.00199199	-1.46636	1.46636	down	up	yes	OK	522	gi|590592897|ref|XP_007017409.1|	Cytochrome P450, family 82, subfamily C, polypeptide 4, putative [Theobroma cacao]	0.88	gi|5915844|sp|O49858.1|C82A3_SOYBN	RecName: Full=Cytochrome P450 82A3; AltName: Full=Cytochrome P450 CP6 [Glycine max]	0.68	GO:0016705;GO:0020037;GO:0005506;GO:0004497;GO:0055114	29760.GSVIVG00014724001	SubName: Full=Chromosome chr18 scaffold_1, whole genome shotgun sequence;	0.7806	COG2124	KOG0156	_	None	_
Gh_D10G2339	41.5689	115.239	2.83333	7.8018	5e-05	0.00199199	-1.46131	1.46131	down	up	yes	OK	459	gi|590562606|ref|XP_007009133.1|	UDP-glucosyltransferase family 1 protein [Theobroma cacao]	0.83	gi|334351205|sp|Q9LMF1.2|U85A3_ARATH	RecName: Full=UDP-glycosyltransferase 85A3 [Arabidopsis thaliana]	0.57	GO:0008152;GO:0016758	_	_	_	_	_	_	None	_
Gh_A08G0408	32.2743	89.7528	4.83062	13.2476	5e-05	0.00199199	-1.45545	1.45545	down	up	yes	OK	242	gi|590716973|ref|XP_007050515.1|	Bax inhibitor-1 family protein [Theobroma cacao]	0.98	gi|75164899|sp|Q94A20.1|BI1L_ARATH	RecName: Full=BI1-like protein [Arabidopsis thaliana]	0.71	GO:0016021	29760.GSVIVG00023775001	SubName: Full=Chromosome chr7 scaffold_31, whole genome shotgun sequence;	0.9571	COG0670	KOG2322	_	K06890	K06890
Gh_A13G1101	12.1008	33.4009	1.16819	3.1936	0.00115	0.0241565	-1.45091	1.45091	down	up	yes	OK	342	gi|590605168|ref|XP_007020422.1|	RING/U-box domain-containing protein isoform 2 [Theobroma cacao]	0.92	gi|122064956|sp|Q8LDB8.2|RING2_ARATH	RecName: Full=E3 ubiquitin-protein ligase At1g63170; AltName: Full=RING finger protein At1g63170 [Arabidopsis thaliana]	0.76	GO:0008270	59689.fgenesh2_kg.8__1496__AT5G55970.2	annotation not avaliable	0.7609	_	KOG0800	_	None	_
Gh_D10G2337	17.4395	48.4463	3.86632	10.5211	0.0002	0.00632409	-1.44425	1.44425	down	up	yes	OK	183	gi|590562621|ref|XP_007009137.1|	UDP-glucosyltransferase family 1 protein, putative [Theobroma cacao]	0.81	_	_	_	GO:0008152;GO:0016758	_	_	_	_	_	_	None	_
Gh_Sca017503G01	19.173	56.9093	25.0237	68.0902	0.0002	0.00632409	-1.44415	1.44415	down	up	yes	OK	80	gi|358346026|ref|XP_003637074.1|	Cell wall-associated hydrolase, partial [Medicago truncatula]	1	gi|110816488|sp|Q3BAI2.1|YCX91_PHAAO	RecName: Full=Uncharacterized protein ORF91 (chloroplast) [Phalaenopsis aphrodite subsp. formosana]	1	GO:0016787;GO:0008152;GO:0009507	568703.LGG_01887	lipoprotein	0.8246	_	_	NOG69646	None	_
Gh_D03G1059	23.8911	66.6268	6.4604	17.5473	5e-05	0.00199199	-1.44155	1.44155	down	up	yes	OK	161	gi|590670871|ref|XP_007038179.1|	Uncharacterized protein isoform 2 [Theobroma cacao]	0.82	_	_	_	GO:0009644;GO:0006457;GO:0009408;GO:0042542	3694.estExt_fgenesh4_pg.C_LG_XII1067	hypothetical protein	0.7532	_	_	NOG259330	None	_
Gh_A12G2579	0	5.31238	0	2.69439	5e-05	0.00199199	-1.42996	1.42996	down	up	yes	OK	111	gi|643737323|gb|KDP43435.1|	hypothetical protein JCGZ_16722 [Jatropha curcas]	0.86	_	_	_	_	3694.gw1.I.1918.1	hypothetical protein	0.9324	_	_	NOG297354;NOG290279	None	_
Gh_A06G0183	195.323	530.267	20.0609	53.9166	5e-05	0.00199199	-1.42634	1.42634	down	up	yes	OK	325	gi|590591938|ref|XP_007017138.1|	N-terminal nucleophile aminohydrolases (Ntn hydrolases) superfamily protein [Theobroma N-terminal nucleophile aminohydrolases (Ntn	0.96	gi|85540956|sp|Q8GXG1.2|ASPGB_ARATH	RecName: Full=Probable isoaspartyl peptidase/L-asparaginase 2; AltName: Full=L-asparagine amidohydrolase 2; Contains: RecName: Full=Isoaspartyl peptidase/L-asparag	0.92	GO:0006522;GO:0006531;GO:0004067;GO:0006528	3694.estExt_Genewise1_v1.C_400931	asparaginase (EC:3.5.1.1)	0.913	COG1446	KOG1592	_	K13051	iaaA, ASRGL1
Gh_A02G1175	26.8065	72.3405	1.2209	3.27998	5e-05	0.00199199	-1.42574	1.42574	down	up	yes	OK	657	gi|590618590|ref|XP_007024090.1|	Sulfate transporter 3,4 [Theobroma cacao]	0.91	gi|37089876|sp|Q9LW86.1|SUT34_ARATH	RecName: Full=Probable sulfate transporter 3.4 [Arabidopsis thaliana]	0.88	GO:0009506;GO:1902358;GO:0016021;GO:0008271	3694.estExt_fgenesh4_pg.C_LG_III0366	sulfate/bicarbonate/oxalate exchanger and transporter sat-1	0.8948	COG0659	KOG0236	_	K17471	SULTR3
Gh_Sca075480G01	11.1523	30.6795	2.92842	7.85094	0.0022	0.03868	-1.42274	1.42274	down	up	yes	OK	165	gi|319433441|gb|ADV57638.1|	copper binding protein 3 [Gossypium hirsutum]	1	gi|34395528|sp|O80517.1|BCB2_ARATH	RecName: Full=Uclacyanin-2; AltName: Full=Blue copper-binding protein II; Short=BCB II; AltName: Full=Phytocyanin 2; AltName: Full=Uclacyanin-II; Flags: Precursor [	0.58	GO:0009055;GO:0006118	_	_	_	_	_	_	None	_
Gh_D02G0127	122.515	328.158	3.0025	8.02277	5e-05	0.00199199	-1.41794	1.41794	down	up	yes	OK	1169	gi|590654968|ref|XP_007033852.1|	Uncharacterized protein TCM_019956 [Theobroma cacao]	0.71	_	_	_	GO:0043170;GO:0044238;GO:0005488	_	_	_	_	_	_	None	_
Gh_D09G2122	129.193	352.172	26.4879	70.7736	5e-05	0.00199199	-1.41788	1.41788	down	up	yes	OK	193	gi|590658486|ref|XP_007034868.1|	Early light-induced protein, putative [Theobroma cacao]	0.85	gi|75275086|sp|P93735.1|ELIP1_ARATH	RecName: Full=Early light-induced protein 1, chloroplastic; Flags: Precursor [Arabidopsis thaliana]	0.7	_	59689.scaffold_302736.1	annotation not avaliable	0.7881	_	_	NOG256691	None	_
Gh_A08G2526	53.7402	144.254	3.07706	8.21277	5e-05	0.00199199	-1.41632	1.41632	down	up	yes	OK	535	gi|590582630|ref|XP_007014676.1|	ACD1-like [Theobroma cacao]	0.89	gi|75248733|sp|Q8W496.1|PTC52_ARATH	RecName: Full=Protochlorophyllide-dependent translocon component 52, chloroplastic; AltName: Full=ACD1-like protein; AltName: Full=Protein TIC 55-IV; AltName: Full	0.83	GO:0051537;GO:0046872;GO:0010277;GO:0009941;GO:0055114	3694.gw1.I.6467.1	hypothetical protein	0.8208	COG4638	_	_	None	_
Gh_Sca098321G01	0	4.74601	0	2.66647	5e-05	0.00199199	-1.41493	1.41493	down	up	yes	OK	107	gi|119368491|ref|YP_913179.1|	RNA polymerase beta subunit [Gossypium barbadense]	1	gi|125987642|sp|A0ZZ27.1|RPOB_GOSBA	RecName: Full=DNA-directed RNA polymerase subunit beta; AltName: Full=PEP; AltName: Full=Plastid-encoded RNA polymerase subunit beta; Short=RNA polymerase subunit	1	GO:0032549;GO:0003677;GO:0006351;GO:0003899;GO:0005730;GO:0006144;GO:0006206;GO:0009507	29760.GSVIVG00014111001	SubName: Full=Chromosome chr16 scaffold_10, whole genome shotgun sequence;	0.9048	COG0085	KOG0214	_	K03043	rpoB
Gh_D07G0224	34.0046	92.9819	9.47954	25.2176	5e-05	0.00199199	-1.41154	1.41154	down	up	yes	OK	158	gi|224112349|ref|XP_002316160.1|	17.5 kd heat shock family protein [Populus trichocarpa]	0.68	gi|21431764|sp|P19036.2|HSP17_ARATH	RecName: Full=17.4 kDa class I heat shock protein; AltName: Full=17.4 kDa heat shock protein 1; Short=AtHsp17.4A [Arabidopsis thaliana]	0.65	_	3694.eugene3.00011624	hypothetical protein	0.7586	COG0071	KOG0710	_	None	_
Gh_A08G2189	98.5735	262.857	5.75166	15.252	5e-05	0.00199199	-1.40695	1.40695	down	up	yes	OK	526	gi|666667880|gb|AIG20079.1|	HSF12 [Gossypium hirsutum]	1	gi|75264295|sp|Q9LVW2.1|HSFA9_ARATH	RecName: Full=Heat stress transcription factor A-9; Short=AtHsfA9; AltName: Full=AtHsf-21 [Arabidopsis thaliana]	0.81	GO:0005634;GO:0005667;GO:0006355;GO:0043565;GO:0045449;GO:0003700;GO:0009408	3702.AT5G54070.1-P	AT-HSFA9; DNA binding / transcription factor; A member of Heat Stress Transcription Factor ( [...]	0.8776	COG5169	_	_	K09419	HSFF
Gh_A07G1517	0	2.15972	0	2.6466	0.0015	0.0294002	-1.40414	1.40414	down	up	yes	OK	78	gi|325210985|ref|YP_004286029.1|	clp protease proteolytic subunit [Gossypium thurberi]	1	gi|122201402|sp|Q2L926.1|CLPP_GOSHI	RecName: Full=ATP-dependent Clp protease proteolytic subunit; AltName: Full=Endopeptidase Clp (chloroplast) [Gossypium hirsutum]	1	GO:0004252;GO:0006508;GO:0009570	59689.fgenesh2_kg.2__689__ATCG00670.1	annotation not avaliable	1	COG0740	KOG0840	_	K01358	clpP, CLPP
Gh_A03G0182	11.8081	31.9688	3.01019	7.95197	0.00135	0.0272165	-1.40146	1.40146	down	up	yes	OK	167	gi|590581066|ref|XP_007014245.1|	Ribulose bisphosphate carboxylase family protein [Theobroma cacao]	0.94	gi|3914600|sp|O64416.1|RBS_MARPA	RecName: Full=Ribulose bisphosphate carboxylase small chain, chloroplastic; Short=RuBisCO small subunit; Flags: Precursor [Marchantia paleacea]	0.78	GO:0009573;GO:0055114;GO:0016984;GO:0015977;GO:0004497;GO:0009853;GO:0046487;GO:0015979	29760.GSVIVG00031354001	RecName: Full=Ribulose bisphosphate carboxylase small chain; EC=4.1.1.39;; RuBisCO catalyzes [...]	0.9375	COG4451	_	_	K01602	rbcS
Gh_D08G1164	29.0303	77.2858	2.74269	7.23776	5e-05	0.00199199	-1.39995	1.39995	down	up	yes	OK	348	gi|590674980|ref|XP_007039318.1|	2-oxoglutarate (2OG) and Fe(II)-dependent oxygenase superfamily protein isoform 1 [Theobroma cacao]	0.95	gi|75308873|sp|Q9C899.1|F6H2_ARATH	RecName: Full=Feruloyl CoA ortho-hydroxylase 2 [Arabidopsis thaliana]	0.54	GO:0016706;GO:0005506;GO:0055114	29760.GSVIVG00000477001	SubName: Full=Chromosome chr2 scaffold_105, whole genome shotgun sequence;	0.8915	COG3491	KOG0143	_	K06892	K06892
Gh_A08G2345	0	5.42421	0	2.63416	5e-05	0.00199199	-1.39734	1.39734	down	up	yes	OK	114	gi|590640144|ref|XP_007029873.1|	Uncharacterized protein TCM_025744 [Theobroma cacao]	0.73	_	_	_	_	_	_	_	_	_	_	None	_
Gh_D08G1839	64.3263	170.843	11.1687	29.1586	5e-05	0.00199199	-1.38446	1.38446	down	up	yes	OK	217	gi|159138943|gb|ABW89471.1|	low molecular weight heat shock protein [Gossypium hirsutum]	0.99	gi|3122232|sp|Q96331.1|HS23M_ARATH	RecName: Full=23.6 kDa heat shock protein, mitochondrial; Short=AtHsp23.6; Flags: Precursor [Arabidopsis thaliana]	0.72	_	29760.GSVIVG00009608001	SubName: Full=Chromosome chr2 scaffold_241, whole genome shotgun sequence;	0.7786	COG0071	KOG0710	_	K13993	HSP20
Gh_D05G1223	14.7612	38.6598	0.663214	1.72971	0.0008	0.018462	-1.38298	1.38298	down	up	yes	OK	665	gi|590618590|ref|XP_007024090.1|	Sulfate transporter 3,4 [Theobroma cacao]	0.94	gi|37089876|sp|Q9LW86.1|SUT34_ARATH	RecName: Full=Probable sulfate transporter 3.4 [Arabidopsis thaliana]	0.92	GO:0009506;GO:1902358;GO:0016021;GO:0008271	3694.estExt_fgenesh4_pg.C_LG_III0366	sulfate/bicarbonate/oxalate exchanger and transporter sat-1	0.9055	COG0659	KOG0236	_	K17471	SULTR3
Gh_D01G1512	43.5872	113.464	5.87562	15.0899	5e-05	0.00199199	-1.36077	1.36077	down	up	yes	OK	262	gi|590692316|ref|XP_007044025.1|	Rubber elongation factor protein (REF), putative isoform 1 [Theobroma cacao]	0.82	gi|14424100|sp|Q9FYF7.1|Y1736_ARATH	RecName: Full=REF/SRPP-like protein At1g67360 [Arabidopsis thaliana]	0.68	GO:0005840;GO:0006448;GO:0003746;GO:0005773	_	_	_	_	_	_	K17616	CTDSPL2
Gh_D07G0256	12.0101	31.4928	2.75496	7.0654	0.00215	0.0380402	-1.35874	1.35874	down	up	yes	OK	179	gi|77744869|gb|ABB02388.1|	temperature-induced lipocalin' [Gossypium arboreum]	0.97	gi|82000433|sp|Q5URA7.1|YR877_MIMIV	RecName: Full=Putative lipocalin R877; Flags: Precursor	0.6	GO:0006810;GO:0005215	29760.GSVIVG00005094001	SubName: Full=Temperature-induced lipocalin (Putative uncharacterized protein) (Chromosome u [...]	0.8444	COG3040	KOG4824	_	K03098	APOD
Gh_A05G1562	69.981	179.885	2.63861	6.75689	5e-05	0.00199199	-1.35658	1.35658	down	up	yes	OK	781	gi|590594711|ref|XP_007017928.1|	Mechanosensitive ion channel domain-containing protein, putative [Theobroma cacao]	0.83	gi|374110731|sp|F4IME2.2|MSL8_ARATH	RecName: Full=Mechanosensitive ion channel protein 8; AltName: Full=Mechanosensitive channel of small conductance-like 8; AltName: Full=MscS-Like protein 8 [Arabid	0.76	GO:0016020;GO:0055085	29760.GSVIVG00036182001	SubName: Full=Chromosome chr3 scaffold_8, whole genome shotgun sequence;	0.7621	COG0668	KOG4629	_	None	_
Gh_D09G1448	17.1474	44.1918	2.1313	5.42772	0.00055	0.0138713	-1.34861	1.34861	down	up	yes	OK	279	gi|590629263|ref|XP_007026941.1|	NAD(P)-binding Rossmann-fold superfamily protein isoform 2 [Theobroma cacao]	0.92	gi|1717755|sp|P50165.1|TRNH_DATST	RecName: Full=Tropinone reductase homolog; AltName: Full=P29X	0.75	GO:0055114;GO:0016491	3694.eugene3.00060765	hypothetical protein	0.8235	COG1028	KOG0725	_	K08081	TR1
Gh_A08G0530	22.6695	59.0135	5.28146	13.4434	0.00015	0.00504383	-1.34789	1.34789	down	up	yes	OK	177	gi|319433441|gb|ADV57638.1|	copper binding protein 3 [Gossypium hirsutum]	1	gi|34395528|sp|O80517.1|BCB2_ARATH	RecName: Full=Uclacyanin-2; AltName: Full=Blue copper-binding protein II; Short=BCB II; AltName: Full=Phytocyanin 2; AltName: Full=Uclacyanin-II; Flags: Precursor [	0.58	_	_	_	_	_	_	_	None	_
Gh_D01G1988	11.4438	29.4922	1.45577	3.70535	0.0029	0.0470004	-1.34783	1.34783	down	up	yes	OK	274	gi|89258498|gb|ABD65462.1|	short chain alcohol dehydrogenase [Gossypium hirsutum]	0.91	gi|75306651|sp|Q94KL7.1|SILD_FORIN	RecName: Full=Secoisolariciresinol dehydrogenase	0.73	GO:0055114;GO:0016491	3694.eugene3.00160676	hypothetical protein	0.83	COG1028	KOG0725	_	None	_
Gh_A08G2446	16.31	42.677	4.68635	11.9054	0.0003	0.00871602	-1.34508	1.34508	down	up	yes	OK	155	gi|357436101|ref|XP_003588326.1|	ATP synthase subunit alpha [Medicago truncatula]	0.63	_	_	_	_	_	_	_	_	_	_	K02132	ATPeF1A, ATP5A1
Gh_A04G0990	17.4414	45.7083	5.66931	14.3928	0.00055	0.0138713	-1.3441	1.3441	down	up	yes	OK	144	gi|527209896|gb|EPS74505.1|	hypothetical protein M569_00222, partial [Genlisea aurea]	0.85	_	_	_	_	29760.GSVIVG00001373001	SubName: Full=Chromosome undetermined scaffold_116, whole genome shotgun sequence;	0.9275	_	_	NOG280702	None	_
Gh_D07G1801	11.9187	30.321	0.696907	1.76322	0.00235	0.0406241	-1.33917	1.33917	down	up	yes	OK	525	gi|590659360|ref|XP_007035106.1|	Phosphate transporter 1,7 isoform 1 [Theobroma cacao]	0.93	gi|75307847|sp|Q96303.1|PHT14_ARATH	RecName: Full=Inorganic phosphate transporter 1-4; Short=AtPht1;4; AltName: Full=H(+)/Pi cotransporter [Arabidopsis thaliana]	0.9	GO:0055085;GO:0006817;GO:0005315;GO:0016021	3694.fgenesh4_pg.C_scaffold_273000008	high affinity inorganic phosphate transporter	0.9333	COG0477	KOG0252	_	K08176	PHO84
Gh_D02G0867	18.9322	47.9767	0.562412	1.4207	0.0005	0.0129405	-1.3369	1.3369	down	up	yes	OK	975	gi|590596551|ref|XP_007018364.1|	Leucine-rich receptor-like protein kinase family protein, XI-23,RLK7 [Theobroma cacao]	0.88	gi|75273596|sp|Q9LJM4.1|IKU2_ARATH	RecName: Full=Receptor-like protein kinase HAIKU2; Flags: Precursor [Arabidopsis thaliana]	0.7	GO:0005524;GO:0043069;GO:0048443;GO:0002237;GO:0010363;GO:0016021;GO:0005886;GO:0006612;GO:0007165;GO:0006499;GO:0009069;GO:0005622;GO:0009845;GO:0009627;GO:0046777;GO:0070825;GO:0006979;GO:0010103;GO:0004674	59689.scaffold_101044.1	annotation not avaliable	0.8192	COG4886;COG0515	KOG0619;KOG1187	_	None	_
Gh_D12G0299	27.5358	69.9681	2.22901	5.62265	5e-05	0.00199199	-1.33485	1.33485	down	up	yes	OK	396	gi|590684827|ref|XP_007041944.1|	Chalcone and stilbene synthase family protein [Theobroma cacao]	0.95	gi|116385|sp|P08894.1|CHSA_PETHY	RecName: Full=Chalcone synthase A; AltName: Full=Naringenin-chalcone synthase A	0.64	GO:0030639;GO:0090439;GO:0005783;GO:0016210;GO:0009813;GO:0080110	3694.eugene3.00041296	chs-like protein	0.9189	COG3424	_	_	None	_
Gh_D09G2161	41.6931	105.43	1.39058	3.505	5e-05	0.00199199	-1.33373	1.33373	down	up	yes	OK	875	gi|590658909|ref|XP_007034984.1|	Zinc knuckle family protein, putative isoform 1 [Theobroma cacao]	0.66	_	_	_	GO:0003677;GO:0006355;GO:0008270;GO:0040007	_	_	_	_	_	_	None	_
Gh_D11G2065	14.2153	36.0785	1.68875	4.24113	0.0013	0.0264396	-1.32849	1.32849	down	up	yes	OK	289	gi|308229782|gb|ADO24299.1|	xyloglucan endotransglucosylase/hydrolase [Gossypium hirsutum]	1	gi|38605343|sp|Q8LF99.2|XTH6_ARATH	RecName: Full=Probable xyloglucan endotransglucosylase/hydrolase protein 6; Short=At-XTH6; Short=XTH-6; Flags: Precursor [Arabidopsis thaliana]	0.9	GO:0048046;GO:0004553;GO:0016762;GO:0005618;GO:0006073;GO:0071555	3694.estExt_Genewise1_v1.C_LG_VII0038	hypothetical protein	0.9424	COG2273	_	_	K08235	E2.4.1.207
Gh_D06G0517	49.0233	124.161	7.13705	17.8176	5e-05	0.00199199	-1.3199	1.3199	down	up	yes	OK	247	gi|255590094|ref|XP_002535169.1|	conserved hypothetical protein [Ricinus communis]	1	_	_	_	_	_	_	_	_	_	_	K02132	ATPeF1A, ATP5A1
Gh_A05G2112	15.6906	39.5788	1.81825	4.53231	0.0006	0.014811	-1.3177	1.3177	down	up	yes	OK	295	gi|590727181|ref|XP_007099558.1|	Secretory laccase, putative isoform 1 [Theobroma cacao]	0.84	gi|75334504|sp|Q9FY79.1|LAC14_ARATH	RecName: Full=Laccase-14; AltName: Full=Benzenediol:oxygen oxidoreductase 14; AltName: Full=Diphenol oxidase 14; AltName: Full=Urishiol oxidase 14; Flags: Precurso	0.64	GO:0005507;GO:0055114;GO:0016491	_	_	_	_	_	_	None	_
Gh_A01G0096	33.9731	84.5216	1.37845	3.41575	5e-05	0.00199199	-1.30916	1.30916	down	up	yes	OK	730	gi|590687517|ref|XP_007042686.1|	Ethylene-dependent gravitropism-deficient and yellow-green-like 3 [Theobroma cacao]	0.97	gi|75174833|sp|Q9LMU1.1|EGY3_ARATH	RecName: Full=Probable zinc metallopeptidase EGY3, chloroplastic; AltName: Full=Protein ETHYLENE-DEPENDENT GRAVITROPISM-DEFICIENT AND YELLOW-GREEN 3; Short=AtEGY3;	0.95	GO:0006457	3702.AT1G17870.1-P	EGY3 (ETHYLENE-DEPENDENT GRAVITROPISM-DEFICIENT AND YELLOW-GREEN-LIKE 3)	0.9582	COG0750	_	_	None	_
Gh_A10G1940	16.2742	40.5095	0.747453	1.85182	0.00035	0.00983058	-1.30889	1.30889	down	up	yes	OK	652	gi|357503161|ref|XP_003621869.1|	Heat shock protein [Medicago heat shock cognate 70 kDa protein [Medicago truncatula]	0.97	gi|75311168|sp|Q9LHA8.1|MD37C_ARATH	RecName: Full=Probable mediator of RNA polymerase II transcription subunit 37c; AltName: Full=Heat shock 70 kDa protein 4; AltName: Full=Heat shock cognate 70 kDa	0.96	GO:0005524	4558.Sb08g018750.1	SubName: Full=Heat shock protein cognate 70; Flags: Fragment;	0.9836	COG0443	KOG0101	_	K03283	HSPA1_8
Gh_D04G1995	14.7946	38.0942	5.54152	13.7247	0.00135	0.0272165	-1.30842	1.30842	down	up	yes	OK	133	gi|357436101|ref|XP_003588326.1|	ATP synthase subunit alpha [Medicago truncatula]	0.91	_	_	_	_	29760.GSVIVG00001373001	SubName: Full=Chromosome undetermined scaffold_116, whole genome shotgun sequence;	0.7917	_	_	NOG280702	K02132	ATPeF1A, ATP5A1
Gh_D12G1185	432.846	1072.28	17.3297	42.7631	5e-05	0.00199199	-1.30312	1.30312	down	up	yes	OK	739	gi|590720674|ref|XP_007051395.1|	Homeodomain-like superfamily protein isoform 1 [Theobroma cacao]	0.87	gi|269969425|sp|Q6R0H1.2|LHY_ARATH	RecName: Full=Protein LHY; AltName: Full=MYB-related transcription factor LHY; AltName: Full=Protein LATE ELONGATED HYPOCOTYL [Arabidopsis thaliana]	0.75	GO:0042754;GO:0000785;GO:0009409;GO:0043433;GO:0044212;GO:0048574;GO:0003682;GO:0005667;GO:0045449;GO:0003700;GO:0009639	_	_	_	_	_	_	K12133	LHY
Gh_A05G1005	37.9445	93.9751	2.37192	5.84069	5e-05	0.00199199	-1.30008	1.30008	down	up	yes	OK	495	gi|575502405|gb|AHG97388.1|	putative hydroxycinnamoyl CoA shikimate/quinate hydroxycinnamoyl transferase [Gossypium hirsutum]	0.97	gi|75170776|sp|Q9FI78.1|HST_ARATH	RecName: Full=Shikimate O-hydroxycinnamoyltransferase; AltName: Full=Hydroxycinnamoyl transferase; AltName: Full=Hydroxycinnamoyl-Coenzyme A shikimate/quinate hydrox	0.92	GO:0016020;GO:0009611;GO:0006612;GO:0010252;GO:0042967;GO:0010363;GO:0047205;GO:0009811;GO:0005829;GO:0009809;GO:0009963;GO:0009805	3694.eugene3.00031532	SubName: Full=Quinate O-hydroxycinnamoyltransferase/shikimate O-hydroxycinnamoyltransferase;	0.9211	_	_	NOG291321	K13065	E2.3.1.133, HCT
Gh_A01G1360	95.3295	235.867	5.86453	14.4268	5e-05	0.00199199	-1.29866	1.29866	down	up	yes	OK	502	gi|359475044|ref|XP_003631574.1|	PREDICTED: uncharacterized protein LOC100245206 [Vitis vinifera]	0.61	gi|75213777|sp|Q9T0I5.1|PRP4_ARATH	RecName: Full=Proline-rich protein 4; Short=AtPRP4; Flags: Precursor [Arabidopsis thaliana]	0.46	_	_	_	_	_	_	_	None	_
Gh_A08G1440	23.9466	59.1001	1.31809	3.2356	0.0001	0.00360715	-1.29558	1.29558	down	up	yes	OK	554	gi|590675891|ref|XP_007039578.1|	CheY-like two-component responsive regulator family protein isoform 1 [Theobroma cacao]	0.88	gi|52783226|sp|Q6LA43.2|APRR2_ARATH	RecName: Full=Two-component response regulator-like APRR2; AltName: Full=Pseudo-response regulator 2; AltName: Full=TOC2 protein [Arabidopsis thaliana]	0.8	GO:0007623;GO:0003677;GO:0006355;GO:0009736;GO:0000160;GO:0003682;GO:0005667;GO:0045449;GO:0003700	29760.GSVIVG00015824001	SubName: Full=Chromosome chr2 scaffold_11, whole genome shotgun sequence;	0.775	COG2204	KOG1601	_	None	_
Gh_D01G1180	25.2577	63.3808	5.83954	14.3243	5e-05	0.00199199	-1.29454	1.29454	down	up	yes	OK	178	gi|527209896|gb|EPS74505.1|	hypothetical protein M569_00222, partial [Genlisea aurea]	0.85	_	_	_	_	29760.GSVIVG00001373001	SubName: Full=Chromosome undetermined scaffold_116, whole genome shotgun sequence;	0.9275	_	_	NOG280702	None	_
Gh_Sca004965G01	41.3145	100.948	1.26319	3.07707	5e-05	0.00199199	-1.28449	1.28449	down	up	yes	OK	949	gi|590596233|ref|XP_007018281.1|	E3 ubiquitin-protein ligase UPL2 isoform 1 [Theobroma cacao]	0.95	gi|172045749|sp|Q8GY23.3|UPL1_ARATH	RecName: Full=E3 ubiquitin-protein ligase UPL1; Short=Ubiquitin-protein ligase 1 [Arabidopsis thaliana]	0.58	GO:0016567;GO:0004842;GO:0016874	4558.Sb08g012560.1	hypothetical protein	0.8235	COG5021	_	_	K10592	HUWE1, MULE, ARF-BP1
Gh_A09G1956	29.63	72.2395	0.988336	2.40161	0.00015	0.00504383	-1.28093	1.28093	down	up	yes	OK	875	gi|590658909|ref|XP_007034984.1|	Zinc knuckle family protein, putative isoform 1 [Theobroma cacao]	0.67	_	_	_	GO:0003677;GO:0006355;GO:0008270;GO:0040007	_	_	_	_	_	_	None	_
Gh_A04G0765	16.8201	41.0042	1.03744	2.51365	0.00105	0.0226083	-1.27676	1.27676	down	up	yes	OK	501	gi|590628626|ref|XP_007026769.1|	Glycerol-3-phosphate acyltransferase 6 [Theobroma cacao]	0.96	gi|71159388|sp|O80437.1|GPAT6_ARATH	RecName: Full=Glycerol-3-phosphate 2-O-acyltransferase 6; Short=AtGPAT6; AltName: Full=Glycerol-3-phosphate acyltransferase 6 [Arabidopsis thaliana]	0.9	GO:0009908;GO:0010143;GO:0006655;GO:0090447;GO:0016311;GO:0016791	3694.estExt_fgenesh4_pm.C_LG_XVI0406	SubName: Full=Putative uncharacterized protein;	0.9316	_	_	NOG223553	K13508	GPAT
Gh_A10G2002	0	2.8573	0	2.4177	0.0001	0.00360715	-1.27364	1.27364	down	up	yes	OK	89	gi|590563159|ref|XP_007009289.1|	Cytoplasmic tRNA 2-thiolation protein 1 [Theobroma cacao]	0.79	_	_	_	_	29760.GSVIVG00018416001	SubName: Full=Chromosome chr13 scaffold_17, whole genome shotgun sequence;	0.7581	_	_	NOG274938	None	_
Gh_A09G1880	781.894	1895.29	35.5484	85.7864	5e-05	0.00199199	-1.27096	1.27096	down	up	yes	OK	658	gi|590655764|ref|XP_007034079.1|	Uncharacterized protein isoform 1 [Theobroma cacao]	0.75	_	_	_	_	_	_	_	_	_	_	None	_
Gh_D01G0039	12.903	31.2353	0.461441	1.11339	0.00265	0.0442263	-1.27074	1.27074	down	up	yes	OK	820	gi|590685339|ref|XP_007042074.1|	Vacuolar proton ATPase A3 isoform 1 [Theobroma cacao]	0.94	gi|75162529|sp|Q8W4S4.1|VHAA3_ARATH	RecName: Full=Vacuolar proton ATPase a3; AltName: Full=V-type proton ATPase 95 kDa subunit a isoform 3; Short=V-ATPase 95 kDa isoform a3; AltName: Full=Vacuolar pr	0.89	GO:0000220;GO:0015991;GO:0016021;GO:0015078	29760.GSVIVG00035934001	SubName: Full=Chromosome chr3 scaffold_8, whole genome shotgun sequence;	0.9019	COG1269	KOG2189	_	K02154	ATPeVI, ATP6N1A
Gh_A09G0901	39.3273	95.6217	3.23264	7.79689	5e-05	0.00199199	-1.27019	1.27019	down	up	yes	OK	391	gi|590586940|ref|XP_007015839.1|	Basic-leucine zipper transcription factor family protein, putative [Theobroma cacao]	0.86	gi|75247700|sp|Q8RYD6.1|AI5L1_ARATH	RecName: Full=ABSCISIC ACID-INSENSITIVE 5-like protein 1; AltName: Full=Dc3 promoter-binding factor 2; Short=AtDPBF2; AltName: Full=bZIP transcription factor 67; S	0.7	GO:0005634;GO:0009410;GO:0009737;GO:0045893;GO:0005667;GO:0043565;GO:0033613;GO:0030968;GO:0003700;GO:0045449	_	_	_	_	_	_	K14432	ABF
Gh_A13G1174	27.4092	66.347	1.2096	2.91567	5e-05	0.00199199	-1.2693	1.2693	down	up	yes	OK	676	gi|590607133|ref|XP_007020922.1|	Serine/threonine protein phosphatase 7 long form, putative [Theobroma cacao]	0.79	_	_	_	_	_	_	_	_	_	_	None	_
Gh_Sca004725G01	13.2859	32.1991	0.901066	2.17037	0.0029	0.0470004	-1.26824	1.26824	down	up	yes	OK	461	gi|224126151|ref|XP_002319767.1|	transferase family protein [Populus trichocarpa]	0.76	gi|75150383|sp|Q8GT20.1|BEBT_TOBAC	RecName: Full=Benzyl alcohol O-benzoyltransferase; AltName: Full=Benzoyl coenzyme A:benzyl alcohol benzoyl transferase [Nicotiana tabacum]	0.76	GO:0016740	3694.eugene3.00130740	hypothetical protein	0.7681	_	_	NOG247072	None	_
Gh_A09G1729	13.5595	32.7957	0.86755	2.08651	0.003	0.0481485	-1.26607	1.26607	down	up	yes	OK	485	gi|629112697|gb|KCW77657.1|	hypothetical protein EUGRSUZ_D01955 [Eucalyptus grandis]	0.74	gi|75161264|sp|Q8VWZ7.1|C76B6_CATRO	RecName: Full=Geraniol 8-hydroxylase; AltName: Full=Cytochrome P450 76B6; AltName: Full=Geraniol 10-hydroxylase; Short=CrG10H [Catharanthus roseus]	0.71	GO:0046872;GO:0016491	29760.GSVIVG00001048001	SubName: Full=Chromosome chr2 scaffold_112, whole genome shotgun sequence;	0.7521	COG2124	KOG0156	_	None	_
Gh_A07G0167	26.8244	66.0293	7.47529	17.9147	0.0001	0.00360715	-1.26094	1.26094	down	up	yes	OK	158	gi|470115411|ref|XP_004293893.1|	PREDICTED: 17.3 kDa class I heat shock protein-like [Fragaria vesca subsp. vesca]	0.74	gi|21431764|sp|P19036.2|HSP17_ARATH	RecName: Full=17.4 kDa class I heat shock protein; AltName: Full=17.4 kDa heat shock protein 1; Short=AtHsp17.4A [Arabidopsis thaliana]	0.65	_	3694.eugene3.00011624	hypothetical protein	0.75	COG0071	KOG0710	_	None	_
Gh_D08G2554	112.789	271.748	7.57346	18.1306	5e-05	0.00199199	-1.2594	1.2594	down	up	yes	OK	465	gi|666667880|gb|AIG20079.1|	HSF12 [Gossypium hirsutum]	0.94	gi|75264295|sp|Q9LVW2.1|HSFA9_ARATH	RecName: Full=Heat stress transcription factor A-9; Short=AtHsfA9; AltName: Full=AtHsf-21 [Arabidopsis thaliana]	0.76	GO:0003677	_	_	_	_	_	_	K09419	HSFF
Gh_D11G1675	92.9624	223.925	6.61935	15.8361	5e-05	0.00199199	-1.25846	1.25846	down	up	yes	OK	442	gi|590652815|ref|XP_007033251.1|	Mannose-6-phosphate isomerase, type I [Theobroma cacao]	0.88	gi|75336067|sp|Q9M884.1|MPI1_ARATH	RecName: Full=Mannose-6-phosphate isomerase 1; AltName: Full=Phosphohexomutase 1; AltName: Full=Phosphomannose isomerase 1; Short=PMI1; AltName: Full=Protein MATERN	0.74	GO:0006013;GO:0006000;GO:0008270;GO:0004476;GO:0009298	3694.fgenesh4_pg.C_LG_IV000576	mannose-6-phosphate isomerase (EC:5.3.1.8)	0.7916	COG1482	KOG2757	_	K01809	E5.3.1.8, manA
Gh_D08G0614	0	25.885	0	2.39152	5e-05	0.00199199	-1.25793	1.25793	down	up	yes	OK	352	gi|590724152|ref|XP_007052385.1|	Nucleotide-diphospho-sugar transferase family protein [Theobroma cacao]	0.85	gi|122213725|sp|Q3E6Y3.1|Y1869_ARATH	RecName: Full=Uncharacterized protein At1g28695; Flags: Precursor [Arabidopsis thaliana]	0.72	GO:0008152;GO:0016740	3694.gw1.II.1447.1	hypothetical protein	0.8209	_	_	NOG234009	None	_
Gh_D08G1036	20.5927	49.5953	1.45492	3.47808	0.0004	0.0108938	-1.25735	1.25735	down	up	yes	OK	445	gi|590674087|ref|XP_007039069.1|	IQ-domain 21, putative isoform 2 [Theobroma cacao]	0.82	gi|75271948|sp|Q8LPG9.1|IQD14_ARATH	RecName: Full=Protein IQ-DOMAIN 14 [Arabidopsis thaliana]	0.76	_	3694.eugene3.00150136	hypothetical protein	0.762	_	_	NOG219838	None	_
Gh_D07G1136	49.7873	119.732	4.67089	11.1336	5e-05	0.00199199	-1.25315	1.25315	down	up	yes	OK	350	gi|590585930|ref|XP_007015564.1|	Ribonuclease 3, putative [Theobroma cacao]	0.8	gi|75251129|sp|Q5N8Z0.1|DRB1_ORYSJ	RecName: Full=Double-stranded RNA-binding protein 1; AltName: Full=dsRNA-binding protein 1 [Oryza sativa Japonica Group]	0.48	_	_	_	_	_	_	_	None	_
Gh_A05G3922	23.6563	56.5062	1.42315	3.37988	0.00025	0.00757223	-1.24788	1.24788	down	up	yes	OK	513	gi|590571457|ref|XP_007011600.1|	Uncharacterized protein TCM_036820 [Theobroma cacao]	0.47	_	_	_	_	_	_	_	_	_	_	None	_
Gh_D02G0233	13.1587	31.3189	0.456171	1.0824	0.00305	0.0487142	-1.24659	1.24659	down	up	yes	OK	844	gi|590647416|ref|XP_007031895.1|	Receptor like protein 6 [Theobroma cacao]	0.78	gi|75219581|sp|O49318.1|Y2317_ARATH	RecName: Full=Probable leucine-rich repeat receptor-like protein kinase At2g33170; Flags: Precursor [Arabidopsis thaliana]	0.48	_	_	_	_	_	_	_	None	_
Gh_A06G0539	92.6148	221.094	6.0698	14.3961	5e-05	0.00199199	-1.24596	1.24596	down	up	yes	OK	475	gi|590577224|ref|XP_007013177.1|	Polyol/monosaccharide transporter 5 isoform 1 [Theobroma cacao]	0.96	gi|118573108|sp|Q8VZ80.2|PLT5_ARATH	RecName: Full=Polyol transporter 5; AltName: Full=Protein POLYOL TRANSPORTER 5; Short=AtPLT5; AltName: Full=Sugar-proton symporter PLT5 [Arabidopsis thaliana]	0.67	GO:0032440;GO:0008643;GO:0055085;GO:0016021;GO:0055114;GO:0022891	3694.gw1.157.9.1	annotation not avaliable	0.9259	COG0477	_	_	None	_
Gh_A05G0813	14.7427	34.6008	0.555956	1.29997	0.00215	0.0380402	-1.22544	1.22544	down	up	yes	OK	781	gi|590587959|ref|XP_007016092.1|	Uncharacterized protein TCM_041612 [Theobroma cacao]	0.71	gi|576017937|sp|F4HSD5.1|TRM32_ARATH	RecName: Full=Protein TRM32; AltName: Full=TON1-RECRUITING MOTIF protein 32 [Arabidopsis thaliana]	0.68	_	_	_	_	_	_	_	None	_
Gh_D06G0610	33.0597	77.408	1.62514	3.78766	5e-05	0.00199199	-1.22074	1.22074	down	up	yes	OK	613	gi|590577144|ref|XP_007013155.1|	Pentatricopeptide repeat-containing protein isoform 1 [Theobroma cacao]	0.92	gi|75160582|sp|Q8S9D1.1|PP395_ARATH	RecName: Full=Pentatricopeptide repeat-containing protein At5g21222; AltName: Full=SNF1-like protein kinase AtC401 [Arabidopsis thaliana]	0.84	_	29760.GSVIVG00016733001	SubName: Full=Chromosome chr11 scaffold_13, whole genome shotgun sequence;	0.882	_	KOG4197	_	K17710	PTCD1
Gh_D13G2402	14.3598	33.8906	2.07035	4.81834	0.0027	0.0447984	-1.21866	1.21866	down	up	yes	OK	249	gi|289467897|gb|ADC95633.1|	L-ascorbate peroxidase [Bruguiera gymnorhiza]	0.88	gi|728873|sp|Q05431.2|APX1_ARATH	RecName: Full=L-ascorbate peroxidase 1, cytosolic; Short=AP; Short=AtAPx01 [Arabidopsis thaliana]	0.86	GO:0006804;GO:0006979;GO:0020037;GO:0004601;GO:0055114	29760.GSVIVG00024455001	SubName: Full=Chromosome chr6 scaffold_3, whole genome shotgun sequence;	0.8598	COG0376	_	_	K00434	E1.11.1.11
Gh_D05G1530	109.49	255.889	5.07117	11.7995	5e-05	0.00199199	-1.21834	1.21834	down	up	yes	OK	647	gi|590624385|ref|XP_007025588.1|	LisH dimerization motif,WD40/YVTN repeat-like-containing domain isoform 1 [Theobroma cacao]	0.82	gi|30580400|sp|Q9FUY2.2|LEUNG_ARATH	RecName: Full=Transcriptional corepressor LEUNIG [Arabidopsis thaliana]	0.7	_	29760.GSVIVG00003077001	SubName: Full=Chromosome chr10 scaffold_138, whole genome shotgun sequence;	0.797	COG2319	KOG0266	_	None	_
Gh_D07G0114	90.8431	214.362	13.3717	31.1116	5e-05	0.00199199	-1.21827	1.21827	down	up	yes	OK	245	gi|590575347|ref|XP_007012661.1|	Germin protein subfamily 3 member 3 [Theobroma cacao]	0.85	gi|18203684|sp|Q9ZRA4.1|AB19A_PRUPE	RecName: Full=Auxin-binding protein ABP19a; Flags: Precursor [Prunus persica]	0.83	GO:0031012;GO:0005634;GO:0042742;GO:0030003;GO:0010103;GO:0009505;GO:0045735;GO:0019684;GO:0005576;GO:0030145;GO:0070838	3694.gw1.28.53.1	hypothetical protein	0.8269	_	_	NOG117282	None	_
Gh_D12G1132	0	39.938	0	2.32571	5e-05	0.00199199	-1.21767	1.21767	down	up	yes	OK	524	gi|590721164|ref|XP_007051531.1|	Cytochrome P450, family 703, subfamily A, polypeptide 2 [Theobroma cacao]	0.96	gi|75311401|sp|Q9LNJ4.1|C70A2_ARATH	RecName: Full=Cytochrome P450 703A2 [Arabidopsis thaliana]	0.87	GO:0016709;GO:0020037;GO:0051792;GO:0005506;GO:0055114;GO:0080110	3694.gw1.II.2953.1	cytochrome P450	0.925	COG2124	KOG0156	_	None	_
Gh_A12G0336	44.1231	102.881	3.10052	7.18213	5e-05	0.00199199	-1.2119	1.2119	down	up	yes	OK	447	gi|590684204|ref|XP_007041788.1|	PAM domain (PCI/PINT associated module) protein isoform 1 [Theobroma cacao]	0.97	gi|3914467|sp|P93768.1|PSMD3_TOBAC	RecName: Full=Probable 26S proteasome non-ATPase regulatory subunit 3; Short=26S proteasome subunit S3; AltName: Full=26S proteasome regulatory subunit RPN3; AltNam	0.94	GO:0000502;GO:0042176;GO:0030234;GO:0050790	29760.GSVIVG00036141001	SubName: Full=Chromosome chr3 scaffold_8, whole genome shotgun sequence;	0.9482	_	KOG2581	_	K03033	PSMD3, RPN3
Gh_D01G1739	57.8186	139.495	26.7807	61.9028	5e-05	0.00199199	-1.20881	1.20881	down	up	yes	OK	119	gi|667751904|gb|AIG89991.1|	hypothetical protein (mitochondrion) [Capsicum annuum]	0.92	_	_	_	GO:0005739	_	_	_	_	_	_	None	_
Gh_Sca078114G01	0	3.2061	0	2.30581	0.0001	0.00360715	-1.20527	1.20527	down	up	yes	OK	95	gi|325210916|ref|YP_004285990.1|	ATP synthase CF0 subunit I [Gossypium thurberi]	1	gi|122201382|sp|Q2L8Z3.1|ATPF_GOSHI	RecName: Full=ATP synthase subunit b, chloroplastic; AltName: Full=ATP synthase F(0) sector subunit b; AltName: Full=ATPase subunit I (chloroplast) [Gossypium hirs	1	GO:0015986;GO:0009535;GO:0045263;GO:0016021;GO:0046933	3694.gw1.3408.1.1	ATP synthase CF0 subunit I ; F(1)F(0) ATP synthase produces ATP from ADP in the presence of [...]	0.9524	COG0711	_	NOG233487	K02109	ATPF0B, atpF
Gh_A05G3169	73.8611	170.973	3.265	7.52533	5e-05	0.00199199	-1.20467	1.20467	down	up	yes	OK	675	gi|147852346|emb|CAN80115.1|	hypothetical protein VITISV_032527 [Vitis vinifera]	0.92	gi|122231638|sp|Q1PDW5.1|FTSH6_ARATH	RecName: Full=ATP-dependent zinc metalloprotease FTSH 6, chloroplastic; Short=AtFTSH6; Flags: Precursor [Arabidopsis thaliana]	0.9	GO:0016020;GO:0006508;GO:0005524;GO:0004222	3694.fgenesh4_pg.C_LG_XVII000398	hypothetical protein	0.9111	COG0465	KOG0731	_	K03798	ftsH, hflB
Gh_A01G0935	25.204	58.3356	1.16158	2.67614	0.00015	0.00504383	-1.20407	1.20407	down	up	yes	OK	650	gi|590593428|ref|XP_007017564.1|	ARM repeat superfamily protein, putative [Theobroma cacao]	0.77	gi|374095482|sp|O23225.3|PUB5_ARATH	RecName: Full=U-box domain-containing protein 5; AltName: Full=Plant U-box protein 5 [Arabidopsis thaliana]	0.69	GO:0003824	_	_	_	_	_	_	None	_
Gh_A07G1589	21.0114	48.6321	1.2586	2.89743	0.0005	0.0129405	-1.20295	1.20295	down	up	yes	OK	514	gi|590653420|ref|XP_007033417.1|	Methylenetetrahydrofolate reductase family protein isoform 1 [Theobroma cacao]	0.89	gi|6685798|sp|P92983.2|PROD1_ARATH	RecName: Full=Proline dehydrogenase 1, mitochondrial; AltName: Full=Osmotic stress-induced proline dehydrogenase; AltName: Full=Proline oxidase; AltName: Full=Prote	0.72	GO:0006561;GO:0006525;GO:0004657;GO:0006562;GO:0055114	3694.gw1.IV.4171.1	proline dehydrogenase (EC:1.5.99.8)	0.8595	COG0506	KOG0186	_	K00318	PRODH
Gh_A06G0542	26.2229	60.3285	1.2895	2.95262	0.00025	0.00757223	-1.19518	1.19518	down	up	yes	OK	613	gi|590577144|ref|XP_007013155.1|	Pentatricopeptide repeat-containing protein isoform 1 [Theobroma cacao]	0.92	gi|75160582|sp|Q8S9D1.1|PP395_ARATH	RecName: Full=Pentatricopeptide repeat-containing protein At5g21222; AltName: Full=SNF1-like protein kinase AtC401 [Arabidopsis thaliana]	0.82	_	29760.GSVIVG00016733001	SubName: Full=Chromosome chr11 scaffold_13, whole genome shotgun sequence;	0.88	_	KOG4197	_	K17710	PTCD1
Gh_D07G2242	164.615	376.332	7.55974	17.2074	5e-05	0.00199199	-1.18662	1.18662	down	up	yes	OK	652	gi|590645878|ref|XP_007031465.1|	L-aspartate oxidase isoform 1 [Theobroma cacao]	0.96	gi|75165034|sp|Q94AY1.1|NADB_ARATH	RecName: Full=L-aspartate oxidase, chloroplastic; AltName: Full=Protein FLAGELLIN-INSENSITIVE 4; Flags: Precursor [Arabidopsis thaliana]	0.93	GO:0006769;GO:0006531;GO:0008734;GO:0055114;GO:0005737;GO:0046497;GO:0006522;GO:0009435	3694.gw1.I.2445.1	L-aspartate oxidase	0.941	COG0029	KOG2403	_	K00278	nadB
Gh_D06G1739	577.425	1323.25	42.9119	97.6392	5e-05	0.00199199	-1.18608	1.18608	down	up	yes	OK	426	gi|590561245|ref|XP_007008755.1|	Basic helix-loop-helix DNA-binding superfamily protein, putative isoform 1 [Theobroma Basic helix-loop-helix DNA-binding super	0.86	gi|75298101|sp|Q84TK1.1|BH010_ARATH	RecName: Full=Transcription factor bHLH10; AltName: Full=Basic helix-loop-helix protein 10; Short=AtbHLH10; Short=bHLH 10; AltName: Full=Transcription factor EN 23	0.72	GO:0003677;GO:0046983	29760.GSVIVG00002419001	SubName: Full=Chromosome undetermined scaffold_131, whole genome shotgun sequence;	0.7866	_	_	NOG220894	None	_
Gh_A12G2465	42.717	97.7027	2.83354	6.43953	5e-05	0.00199199	-1.18435	1.18435	down	up	yes	OK	470	gi|590666823|ref|XP_007037069.1|	Homeodomain-like superfamily protein, putative isoform 1 [Theobroma cacao]	0.81	gi|576017948|sp|F4K5X6.1|RVE2_ARATH	RecName: Full=Protein REVEILLE 2; AltName: Full=MYB family transcription factor Circadian 1	0.71	GO:0003677;GO:0000785;GO:0003682	3694.eugene3.00120065	hypothetical protein	0.7765	_	KOG0724	_	None	_
Gh_A07G2022	165.632	378.045	7.60649	17.284	5e-05	0.00199199	-1.18413	1.18413	down	up	yes	OK	652	gi|590645878|ref|XP_007031465.1|	L-aspartate oxidase isoform 1 [Theobroma cacao]	0.96	gi|75165034|sp|Q94AY1.1|NADB_ARATH	RecName: Full=L-aspartate oxidase, chloroplastic; AltName: Full=Protein FLAGELLIN-INSENSITIVE 4; Flags: Precursor [Arabidopsis thaliana]	0.93	GO:0006769;GO:0006531;GO:0008734;GO:0055114;GO:0005737;GO:0046497;GO:0006522;GO:0009435	3694.gw1.I.2445.1	L-aspartate oxidase	0.9446	COG0029	KOG2403	_	K00278	nadB
Gh_A10G0763	18.8976	43.0814	0.816817	1.85437	0.00165	0.0314576	-1.18284	1.18284	down	up	yes	OK	689	gi|590707409|ref|XP_007047997.1|	Acyl-CoA oxidase 2 isoform 1 [Theobroma cacao]	0.93	gi|62286588|sp|O65201.2|ACOX2_ARATH	RecName: Full=Acyl-coenzyme A oxidase 2, peroxisomal; Short=AOX 2; AltName: Full=Long-chain acyl-CoA oxidase; Short=AtCX2; Flags: Precursor [Arabidopsis thaliana]	0.9	GO:0043248;GO:0050660;GO:0006118;GO:0051788;GO:0005777;GO:0001676;GO:0048767;GO:0006635;GO:0043161;GO:0003997;GO:0009735;GO:0003995;GO:0006637	3702.AT5G65110.1-P	ACX2 (ACYL-COA OXIDASE 2); acyl-CoA oxidase; Encodes an acyl-CoA oxidase presumably involved [...]	0.8993	COG1960	KOG0135	_	K00232	E1.3.3.6, ACOX1, ACOX3
Gh_D09G1529	230.506	526.56	14.5468	33.0191	5e-05	0.00199199	-1.1826	1.1826	down	up	yes	OK	491	gi|590628884|ref|XP_007026838.1|	Kinase protein with tetratricopeptide repeat domain [Theobroma cacao]	0.96	gi|75333858|sp|Q9FHD7.1|Y5126_ARATH	RecName: Full=Probable serine/threonine-protein kinase At5g41260 [Arabidopsis thaliana]	0.83	GO:0005524;GO:0004672;GO:0006468	3694.estExt_fgenesh4_pg.C_LG_VI0748	hypothetical protein	0.9571	COG0515	KOG1187	_	None	_
Gh_A07G0948	81.8411	185.855	1.86756	4.23168	5e-05	0.00199199	-1.18008	1.18008	down	up	yes	OK	1251	gi|590587845|ref|XP_007016072.1|	PHD finger transcription factor, putative [Theobroma cacao]	0.8	gi|13124018|sp|O97159.2|CHDM_DROME	RecName: Full=Chromodomain-helicase-DNA-binding protein Mi-2 homolog; AltName: Full=ATP-dependent helicase Mi-2; Short=dMi-2 [Drosophila melanogaster]	0.72	GO:0008270;GO:0042967;GO:0008080	_	_	_	_	_	_	None	_
Gh_A09G1240	26.4069	60.4078	2.64192	5.98476	0.00015	0.00504383	-1.17971	1.17971	down	up	yes	OK	332	gi|590637611|ref|XP_007029163.1|	Alpha/beta-Hydrolases superfamily protein, putative [Theobroma cacao]	0.88	gi|75333783|sp|Q9FG13.1|CXE15_ARATH	RecName: Full=Probable carboxylesterase 15; AltName: Full=AtCXE15 [Arabidopsis thaliana]	0.81	GO:0016787;GO:0008152	3694.grail3.0030005001	hypothetical protein	0.8339	COG0657	KOG1515	_	None	_
Gh_D02G1620	244.212	554.153	14.4377	32.5694	5e-05	0.00199199	-1.17368	1.17368	down	up	yes	OK	520	gi|590695054|ref|XP_007044783.1|	MATE efflux family protein [Theobroma cacao]	0.9	gi|27151710|sp|Q9LYT3.1|TT12_ARATH	RecName: Full=Protein TRANSPARENT TESTA 12; AltName: Full=MATE efflux family protein TT12; AltName: Full=Protein DTX41 [Arabidopsis thaliana]	0.68	GO:0016021;GO:0015238;GO:0015297;GO:0006855	29760.GSVIVG00009468001	SubName: Full=Chromosome undetermined scaffold_235, whole genome shotgun sequence;	0.8598	COG0534	KOG1347	_	K03327	TC.MATE, SLC47A, norM, mdtK, dinF
Gh_A03G1104	24.3832	55.2393	1.7972	4.04296	0.00025	0.00757223	-1.16966	1.16966	down	up	yes	OK	429	gi|590692412|ref|XP_007044049.1|	Exostosin family protein isoform 1 [Theobroma cacao]	0.91	gi|75120698|sp|Q6DBG8.1|ARAD1_ARATH	RecName: Full=Probable arabinosyltransferase ARAD1; AltName: Full=Arabinan alpha-1,5-arabinosyltransferase; AltName: Full=L-Arabinosyltransferase; AltName: Full=Pr	0.61	_	59689.fgenesh1_pg.C_scaffold_2001076	annotation not avaliable	0.8142	_	KOG1021	_	None	_
Gh_A13G1342	118.82	267.232	4.02195	9.01566	5e-05	0.00199199	-1.16454	1.16454	down	up	yes	OK	863	gi|590638899|ref|XP_007029520.1|	Guanosine-3',5'-bis(Diphosphate) 3'-pyrophosphohydrolase isoform 1 [Theobroma cacao]	0.94	gi|75141036|sp|Q7XAP4.1|RSH2_ORYSJ	RecName: Full=Probable GTP diphosphokinase RSH2, chloroplastic; AltName: Full=RelA/SpoT homolog 2; Short=OsRSH2; AltName: Full=ppGpp synthetase RSH2; Flags: Precurs	0.6	GO:0015969;GO:0016787	4558.Sb04g030900.1	hypothetical protein	0.8772	COG0317	KOG1157	_	None	_
Gh_A12G1836	17.2394	38.757	0.764424	1.71155	0.0019	0.0348344	-1.16286	1.16286	down	up	yes	OK	673	gi|590680400|ref|XP_007040852.1|	ATP-binding cassette 14 [Theobroma cacao]	0.94	gi|75333445|sp|Q9C6W5.1|AB14G_ARATH	RecName: Full=ABC transporter G family member 14; Short=ABC transporter ABCG.14; Short=AtABCG14; AltName: Full=White-brown complex homolog protein 14; Short=AtWBC1	0.88	GO:0016020;GO:0005524;GO:0008152;GO:0016887	3694.gw1.86.419.1	white-brown-complex ABC transporter family	0.9067	COG1131	KOG0061	_	None	_
Gh_D05G1188	227.832	512.814	14.1464	31.6496	5e-05	0.00199199	-1.16175	1.16175	down	up	yes	OK	498	gi|590618111|ref|XP_007023965.1|	Bromo-adjacent domain-containing protein, putative isoform 1 [Theobroma cacao]	0.78	_	_	_	GO:0005488	_	_	_	_	_	_	None	_
Gh_D02G0271	69.0462	154.961	2.17717	4.87089	5e-05	0.00199199	-1.16173	1.16173	down	up	yes	OK	922	gi|590656521|ref|XP_007034294.1|	Uncharacterized protein isoform 1 [Theobroma cacao]	0.78	_	_	_	_	_	_	_	_	_	_	None	_
Gh_D01G1604	69.8162	156.996	4.63099	10.3492	5e-05	0.00199199	-1.16013	1.16013	down	up	yes	OK	470	gi|590684712|ref|XP_007041922.1|	Proline-rich protein 2 [Theobroma cacao]	0.67	gi|75213777|sp|Q9T0I5.1|PRP4_ARATH	RecName: Full=Proline-rich protein 4; Short=AtPRP4; Flags: Precursor [Arabidopsis thaliana]	0.51	_	_	_	_	_	_	_	None	_
Gh_A06G1395	526.475	1184.84	38.7027	86.4845	5e-05	0.00199199	-1.16001	1.16001	down	up	yes	OK	430	gi|590561245|ref|XP_007008755.1|	Basic helix-loop-helix DNA-binding superfamily protein, putative isoform 1 [Theobroma Basic helix-loop-helix DNA-binding super	0.84	gi|75311392|sp|Q9LND0.1|BH089_ARATH	RecName: Full=Transcription factor bHLH89; AltName: Full=Basic helix-loop-helix protein 89; Short=AtbHLH89; Short=bHLH 89; AltName: Full=Transcription factor EN 24	0.73	GO:0003677;GO:0046983	29760.GSVIVG00002419001	SubName: Full=Chromosome undetermined scaffold_131, whole genome shotgun sequence;	0.7771	_	_	NOG220894	None	_
Gh_D11G1281	99.3219	222.504	3.47458	7.75763	5e-05	0.00199199	-1.15878	1.15878	down	up	yes	OK	837	gi|590717335|ref|XP_007050589.1|	Copalyl diphosphate synthase [Theobroma cacao]	0.93	gi|62900382|sp|O04408.1|KSA_PEA	RecName: Full=Ent-copalyl diphosphate synthase, chloroplastic; Short=Ent-CDP synthase; AltName: Full=Ent-copalyl diphosphate synthase; AltName: Full=Ent-kaurene syntha	0.72	GO:0000287;GO:0008152;GO:0010333;GO:0009740	3694.fgenesh4_pm.C_LG_II000250	copalyl diphosphate synthase (EC:5.5.1.13)	0.7957	_	_	NOG14896	K04120	E5.5.1.13
Gh_D07G0581	31.4541	70.7695	2.72514	6.08059	0.0001	0.00360715	-1.15788	1.15788	down	up	yes	OK	374	gi|590669246|ref|XP_007037720.1|	Porphyromonas-type peptidyl-arginine deiminase family protein isoform 1 [Theobroma Porphyromonas-type peptidyl-arginine deiminase f	0.89	gi|73622159|sp|Q8GWW7.2|AGUA_ARATH	RecName: Full=Agmatine deiminase; AltName: Full=Agmatine iminohydrolase; AltName: Full=Protein EMBRYO DEFECTIVE 1873 [Arabidopsis thaliana]	0.83	GO:0006525;GO:0009446;GO:0004668;GO:0006560;GO:0047632	3694.estExt_fgenesh4_pm.C_820017	agmatine iminohydrolase (EC:3.5.3.12)	0.8895	COG2957	_	_	K10536	E3.5.3.12
Gh_D06G1442	22.9468	51.2229	1.006	2.23649	0.00075	0.0176045	-1.15261	1.15261	down	up	yes	OK	680	gi|590623540|ref|XP_007025350.1|	Receptor kinase, putative [Theobroma cacao]	0.89	gi|264664501|sp|C0LGK9.1|Y2242_ARATH	RecName: Full=Probable LRR receptor-like serine/threonine-protein kinase At2g24230; Flags: Precursor [Arabidopsis thaliana]	0.68	GO:0005524;GO:0004672;GO:0031347;GO:0006468;GO:0009627;GO:0009793	3694.fgenesh4_pg.C_LG_IV000394	hypothetical protein	0.8451	_	KOG0619;KOG1187	_	None	_
Gh_Sca129338G01	28.1009	68.3762	41.8225	92.071	0.0004	0.0108938	-1.13847	1.13847	down	up	yes	OK	76	gi|669030175|emb|CDM84612.1|	unnamed protein product [Triticum aestivum]	0.97	_	_	_	_	_	_	_	_	_	_	None	_
Gh_A05G3028	177.805	393.029	11.3788	24.9939	5e-05	0.00199199	-1.13523	1.13523	down	up	yes	OK	485	gi|590563163|ref|XP_007009290.1|	Regulator of chromosome condensation repeat-containing protein isoform 1 [Theobroma cacao]	0.93	gi|75171768|sp|Q9FN03.1|UVR8_ARATH	RecName: Full=Ultraviolet-B receptor UVR8; AltName: Full=Protein UV-B RESISTANCE 8; AltName: Full=RCC1 domain-containing protein UVR8 [Arabidopsis thaliana]	0.6	_	29760.GSVIVG00018415001	SubName: Full=Chromosome chr13 scaffold_17, whole genome shotgun sequence;	0.8944	COG5184	KOG1426	_	None	_
Gh_D03G0436	293.08	646.867	16.7072	36.6726	5e-05	0.00199199	-1.13423	1.13423	down	up	yes	OK	537	gi|590707864|ref|XP_007048116.1|	Cytochrome P450, family 78, subfamily A, polypeptide 7 [Theobroma cacao]	0.94	gi|75309111|sp|Q9FIB0.1|C78A7_ARATH	RecName: Full=Cytochrome P450 78A7 [Arabidopsis thaliana]	0.82	GO:0016705;GO:0020037;GO:0005506;GO:0048445;GO:0004497;GO:0055114;GO:0010075	3694.eugene3.00070646	cytochrome P450	0.899	COG2124	KOG0156	_	None	_
Gh_A05G1022	48.785	107.968	4.77673	10.4691	5e-05	0.00199199	-1.13204	1.13204	down	up	yes	OK	338	gi|229368456|gb|ACQ59094.1|	cinnamoyl-CoA reductase 4 [Gossypium hirsutum]	0.99	gi|75313115|sp|Q9S9N9.1|CCR1_ARATH	RecName: Full=Cinnamoyl-CoA reductase 1; Short=AtCCR1; AltName: Full=Protein IRREGULAR XYLEM 4 [Arabidopsis thaliana]	0.88	GO:0008152;GO:0003824;GO:0050662	29760.GSVIVG00033763001	SubName: Full=Chromosome undetermined scaffold_69, whole genome shotgun sequence;	0.9455	COG0451	KOG1502	_	K09753	CCR
Gh_A03G0164	279.821	615.838	11.9234	26.1322	5e-05	0.00199199	-1.13203	1.13203	down	up	yes	OK	698	gi|590678564|ref|XP_007040338.1|	Heat shock protein 90.1 [Theobroma cacao]	0.98	gi|1708314|sp|P51819.1|HSP83_IPONI	RecName: Full=Heat shock protein 83 [Ipomoea nil]	0.96	GO:0006457;GO:0005524;GO:0051082;GO:0006950	59689.fgenesh2_kg.8__1504__AT5G56030.1	annotation not avaliable	0.8523	COG0326	KOG0019	_	K04079	htpG, HSP90A
Gh_D03G1141	40.5709	89.2399	2.0353	4.45603	0.0001	0.00360715	-1.13052	1.13052	down	up	yes	OK	602	gi|255558854|ref|XP_002520450.1|	hypothetical protein RCOM_0731250 [Ricinus communis]	0.59	_	_	_	_	29760.GSVIVG00024184001	SubName: Full=Chromosome chr6 scaffold_3, whole genome shotgun sequence;	0.9507	_	KOG0297	NOG136070	None	_
Gh_A03G0905	30.3444	66.9904	3.09229	6.76523	0.0004	0.0108938	-1.12946	1.12946	down	up	yes	OK	327	gi|590699426|ref|XP_007045925.1|	Leucine-rich repeat (LRR) family protein isoform 1 [Theobroma cacao]	0.89	gi|263549150|sp|C0LGF5.2|Y1341_ARATH	RecName: Full=Probable LRR receptor-like serine/threonine-protein kinase At1g34110; Flags: Precursor [Arabidopsis thaliana]	0.54	_	29760.GSVIVG00030054001	SubName: Full=Chromosome chr1 scaffold_5, whole genome shotgun sequence;	0.9073	COG4886	KOG0619	_	None	_
Gh_A12G0165	47.0916	103.492	3.07854	6.72432	5e-05	0.00199199	-1.12714	1.12714	down	up	yes	OK	476	gi|590687450|ref|XP_007042667.1|	Xanthine/uracil permease family protein isoform 1 [Theobroma cacao]	0.96	gi|122064606|sp|P93039.2|NAT4_ARATH	RecName: Full=Nucleobase-ascorbate transporter 4; Short=AtNAT4; Short=AtPER [Arabidopsis thaliana]	0.87	GO:0016020;GO:0055085;GO:0005215	3694.estExt_fgenesh4_pg.C_LG_IX0752	nucleobase ascorbate transporter	0.8779	COG2233	KOG1292	_	None	_
Gh_D06G0361	76.0096	167.566	8.0825	17.6336	5e-05	0.00199199	-1.12545	1.12545	down	up	yes	OK	316	gi|590652044|ref|XP_007033051.1|	DsRNA-binding domain-like superfamily protein, putative [Theobroma cacao]	0.76	_	_	_	GO:0090501	3694.eugene3.00002298	hypothetical protein	0.8011	_	_	NOG230521	None	_
Gh_D09G1986	47.3282	103.096	5.99405	12.8967	5e-05	0.00199199	-1.1054	1.1054	down	up	yes	OK	275	gi|590655764|ref|XP_007034079.1|	Uncharacterized protein isoform 1 [Theobroma cacao]	0.75	_	_	_	_	_	_	_	_	_	_	None	_
Gh_A11G1492	24.1461	52.5741	3.3209	7.12991	0.0006	0.014811	-1.10231	1.10231	down	up	yes	OK	258	gi|2921340|gb|AAC04720.1|	MYB-like DNA-binding domain protein [Gossypium hirsutum]	1	gi|75336874|sp|Q9S9K9.1|MYB3_ARATH	RecName: Full=Transcription factor MYB3; AltName: Full=Myb-related protein 3; Short=AtMYB3 [Arabidopsis thaliana]	0.92	GO:0003677;GO:0000785;GO:0003682	29760.GSVIVG00030469001	SubName: Full=Chromosome chr1 scaffold_5, whole genome shotgun sequence;	0.9804	COG5147	KOG0048	_	K09422	MYBP
Gh_A01G2128	31.2194	67.8578	4.25167	9.12047	0.00025	0.00757223	-1.10108	1.10108	down	up	yes	OK	260	gi|590692316|ref|XP_007044025.1|	Rubber elongation factor protein (REF), putative isoform 1 [Theobroma cacao]	0.82	gi|14424100|sp|Q9FYF7.1|Y1736_ARATH	RecName: Full=REF/SRPP-like protein At1g67360 [Arabidopsis thaliana]	0.66	GO:0005840;GO:0006448;GO:0003746;GO:0005773	_	_	_	_	_	_	K17616	CTDSPL2
Gh_A05G1233	76.2665	168.943	27.7915	59.441	5e-05	0.00199199	-1.09681	1.09681	down	up	yes	OK	135	gi|590622342|ref|XP_007025024.1|	Glutaredoxin family protein, partial [Theobroma cacao]	0.94	gi|75142699|sp|Q7XIZ1.1|GRXC9_ORYSJ	RecName: Full=Glutaredoxin-C9 [Oryza sativa Japonica Group]	0.72	GO:0015035;GO:0009055;GO:0005623;GO:0006118;GO:0055114;GO:0045454	29760.GSVIVG00028333001	SubName: Full=Chromosome chr10 scaffold_43, whole genome shotgun sequence;	0.8585	_	KOG1752	_	None	_
Gh_D03G0583	44.5949	96.6667	6.45918	13.8009	5e-05	0.00199199	-1.09534	1.09534	down	up	yes	OK	248	gi|292653543|gb|ADE34289.1|	aquaporin TIP2;3 [Gossypium hirsutum]	1	gi|32363275|sp|Q41951.2|TIP21_ARATH	RecName: Full=Aquaporin TIP2-1; AltName: Full=Delta-tonoplast intrinsic protein; Short=Delta-TIP; AltName: Full=Tonoplast intrinsic protein 2-1; Short=AtTIP2;1; Co	0.93	GO:0006833;GO:0015200;GO:0072489;GO:0009506;GO:0007030;GO:0006816;GO:0030003;GO:0042807;GO:0015250;GO:0009705;GO:0000326;GO:0009505;GO:0005794;GO:0016021;GO:0009651;GO:0009941;GO:0005886	3694.eugene3.00011331	SubName: Full=Putative uncharacterized protein;	0.9505	COG0580	KOG0223	_	K09873	TIP
Gh_A05G2408	177.9	380.602	7.49824	15.9766	5e-05	0.00199199	-1.09134	1.09134	down	up	yes	OK	705	gi|590569614|ref|XP_007011118.1|	Agglutinin-like protein ALA1, putative isoform 1 [Theobroma cacao]	0.84	_	_	_	_	_	_	_	_	_	_	None	_
Gh_A08G0587	75.2636	161.741	6.82512	14.5398	5e-05	0.00199199	-1.09108	1.09108	down	up	yes	OK	360	gi|671775339|gb|AII99902.1|	heat shock transcription factor [Gossypium hirsutum]	0.97	gi|206558311|sp|Q8H7Y6.2|HFA2D_ORYSJ	RecName: Full=Heat stress transcription factor A-2d; AltName: Full=Heat stress transcription factor 7; Short=rHsf7; AltName: Full=Heat stress transcription factor	0.68	GO:0005634;GO:0005667;GO:0006355;GO:0043565;GO:0045449;GO:0003700;GO:0009408	29760.GSVIVG00023801001	SubName: Full=Chromosome chr7 scaffold_31, whole genome shotgun sequence;	0.7982	COG5169	KOG0627	_	K09419	HSFF
Gh_D10G0775	19.1174	40.5582	1.35708	2.8606	0.0027	0.0447984	-1.07581	1.07581	down	up	yes	OK	443	gi|590647556|ref|XP_007031933.1|	HXXXD-type acyl-transferase family protein [Theobroma cacao]	0.94	gi|75165230|sp|Q94CD1.1|HHT1_ARATH	RecName: Full=Omega-hydroxypalmitate O-feruloyl transferase; AltName: Full=Omega-hydroxyacid hydroxycinnamoyltransferase; AltName: Full=Protein ALIPHATIC SUBERIN FE	0.86	GO:0050734;GO:0052325;GO:0042967;GO:0010167;GO:0010345;GO:0015706	3694.fgenesh4_pm.C_LG_I000960	transferase family protein	0.9144	_	_	NOG257831	K15400	HHT1
Gh_D07G1777	39.1074	82.9089	2.34253	4.93712	5e-05	0.00199199	-1.0756	1.0756	down	up	yes	OK	514	gi|590653420|ref|XP_007033417.1|	Methylenetetrahydrofolate reductase family protein isoform 1 [Theobroma cacao]	0.89	gi|6685798|sp|P92983.2|PROD1_ARATH	RecName: Full=Proline dehydrogenase 1, mitochondrial; AltName: Full=Osmotic stress-induced proline dehydrogenase; AltName: Full=Proline oxidase; AltName: Full=Prote	0.72	GO:0006561;GO:0006525;GO:0004657;GO:0006562;GO:0055114	3694.gw1.IV.4171.1	proline dehydrogenase (EC:1.5.99.8)	0.8541	COG0506	KOG0186	_	K00318	PRODH
Gh_A08G1163	44.0132	92.8983	1.04464	2.1998	5e-05	0.00199199	-1.07437	1.07437	down	up	yes	OK	1205	gi|590722354|ref|XP_007051871.1|	K+ efflux antiporter 1 [Theobroma cacao]	0.89	gi|298351839|sp|Q9ZTZ7.2|KEA1_ARATH	RecName: Full=K(+) efflux antiporter 1, chloroplastic; Short=AtKEA1 [Arabidopsis thaliana]	0.86	GO:0006813;GO:1902600;GO:0006885;GO:0016021;GO:0015299	59689.fgenesh1_pm.C_scaffold_1000043	annotation not avaliable	0.9032	COG1226;COG0475	KOG1650	_	None	_
Gh_D11G0202	25.1323	52.9134	1.06254	2.22801	0.00115	0.0241565	-1.06824	1.06824	down	up	yes	OK	703	gi|641844654|gb|KDO63546.1|	hypothetical protein CISIN_1g005351mg [Citrus sinensis]	0.84	gi|385178638|sp|F4JP36.1|HAP2_ARATH	RecName: Full=Protein HAPLESS 2; AltName: Full=GENERATIVE CELL SPECIFIC 1; Flags: Precursor [Arabidopsis thaliana]	0.81	_	29760.GSVIVG00001129001	SubName: Full=Chromosome chr2 scaffold_112, whole genome shotgun sequence;	0.8414	_	_	NOG77705	None	_
Gh_D10G0627	27.7365	58.2722	0.54384	1.14025	0.0004	0.0108938	-1.0681	1.0681	down	up	yes	OK	1446	gi|595972646|ref|XP_007217659.1|	hypothetical protein PRUPE_ppa000237mg [Prunus persica]	0.84	gi|97180273|sp|Q94A18.2|AB29G_ARATH	RecName: Full=ABC transporter G family member 29; Short=ABC transporter ABCG.29; Short=AtABCG29; AltName: Full=Pleiotropic drug resistance protein 1 [Arabidopsis t	0.84	GO:0009611;GO:0006612;GO:0005524;GO:1901140;GO:0042626;GO:0010363;GO:1901141;GO:0016021;GO:0009963;GO:0005886;GO:0009805;GO:0006855	3702.AT3G16340.1-P	PDR1; ATPase, coupled to transmembrane movement of substances; PDR1; FUNCTIONS IN: ATPase ac [...]	0.9107	COG0842;COG1131	KOG0065	_	None	_
Gh_A05G1127	65.5508	138.253	4.60713	9.64993	5e-05	0.00199199	-1.06665	1.06665	down	up	yes	OK	447	gi|643733908|gb|KDP40751.1|	hypothetical protein JCGZ_24750 [Jatropha curcas]	0.64	gi|75153700|sp|Q8L4D8.1|IQD31_ARATH	RecName: Full=Protein IQ-DOMAIN 31 [Arabidopsis thaliana]	0.68	_	_	_	_	_	_	_	None	_
Gh_D03G0970	58.352	123.123	5.27412	11.0361	5e-05	0.00199199	-1.06523	1.06523	down	up	yes	OK	361	gi|590669567|ref|XP_007037812.1|	Cysteine proteinases superfamily protein isoform 1 [Theobroma cacao]	0.96	gi|46395620|sp|O65039.1|CYSEP_RICCO	RecName: Full=Vignain; AltName: Full=Cysteine endopeptidase; Flags: Precursor [Ricinus communis]	0.89	GO:0006508;GO:0008234	3694.grail3.0005019101	hypothetical protein	0.9133	COG4870	KOG1543	_	K16292	CEP, CYSEP
Gh_A06G1090	50.5363	106.207	2.55389	5.3406	5e-05	0.00199199	-1.06431	1.06431	down	up	yes	OK	598	gi|590625143|ref|XP_007025801.1|	NAD(P)H dehydrogenase B2 isoform 1 [Theobroma cacao]	0.95	gi|75332084|sp|Q94BV7.1|NDB2_ARATH	RecName: Full=External alternative NAD(P)H-ubiquinone oxidoreductase B2, mitochondrial; AltName: Full=External alternative NADH dehydrogenase NDB2; AltName: Full=NA	0.86	GO:0006120;GO:0005509;GO:0006744;GO:0050660;GO:0015992;GO:0006814;GO:0008137	29760.GSVIVG00009744001	SubName: Full=Chromosome undetermined scaffold_247, whole genome shotgun sequence;	0.8947	COG1252	KOG2495	_	K17871	ndh1
Gh_D02G1661	30.7458	64.5257	2.04956	4.27561	0.00035	0.00983058	-1.06082	1.06082	down	up	yes	OK	468	gi|590694462|ref|XP_007044615.1|	HD domain-containing metal-dependent phosphohydrolase family protein isoform 1 [Theobroma cacao]	0.95	gi|223635768|sp|B0G107.1|SAMH1_DICDI	RecName: Full=Deoxynucleoside triphosphate triphosphohydrolase SAMHD1 homolog; Short=dNTPase; AltName: Full=HD phosphohydrolase domain-containing protein [Dictyos	0.61	GO:0016787;GO:0008152	3694.gw1.VIII.352.1	hypothetical protein	0.8516	COG1078	KOG2681	_	None	_
Gh_A08G1366	20.229	42.6555	2.17712	4.53701	0.00275	0.0453998	-1.05932	1.05932	down	up	yes	OK	313	gi|590680157|ref|XP_007040784.1|	Pinoresinol-(+)-lariciresinol reductase [Theobroma cacao]	0.96	gi|528050017|sp|E6Y2X0.1|PILR2_LINUS	RecName: Full=Bifunctional pinoresinol-lariciresinol reductase 2; Short=PLR-Lu2; AltName: Full=(+)-lariciresinol reductase.; AltName: Full=(+)-pinoresinol reducta	0.92	GO:1902131;GO:1902132;GO:0010283;GO:1902125;GO:0055114;GO:0010284;GO:1902138	3694.fgenesh4_pg.C_scaffold_29000301	phenylcoumaran benzylic ether reductase -like protein	0.9286	COG0702	_	NOG287400	None	_
Gh_D08G0365	100.07	208.759	1.58089	3.29297	5e-05	0.00199199	-1.05865	1.05865	down	up	yes	OK	1780	gi|590722920|ref|XP_007052034.1|	SEC7-like guanine nucleotide exchange family protein [Theobroma cacao]	0.93	gi|75181363|sp|Q9LZX8.1|BIG2_ARATH	RecName: Full=Brefeldin A-inhibited guanine nucleotide-exchange protein 2; Short=BIG2; AltName: Full=ARF guanine-nucleotide exchange factor BIG2 [Arabidopsis thalia	0.84	GO:0005086;GO:0043547	3694.eugene3.00140162	hypothetical protein	0.8996	COG5307	KOG0929	_	None	_
Gh_D09G2317	70.7037	149.497	11.9673	24.8845	5e-05	0.00199199	-1.05615	1.05615	down	up	yes	OK	221	gi|590661042|ref|XP_007035565.1|	Vesicle-associated membrane protein 724 [Theobroma cacao]	0.95	gi|27805752|sp|O23429.2|VA724_ARATH	RecName: Full=Vesicle-associated membrane protein 724; Short=AtVAMP724; AltName: Full=SYBL1-like protein [Arabidopsis thaliana]	0.93	GO:0016021;GO:0016192	3694.eugene3.01320059	hypothetical protein	0.9364	COG5143	KOG0859	_	K08511	ATVAMP72
Gh_D03G1421	188.522	393.388	7.92199	16.462	5e-05	0.00199199	-1.0552	1.0552	down	up	yes	OK	707	gi|590678564|ref|XP_007040338.1|	Heat shock protein 90.1 [Theobroma cacao]	0.98	gi|1708314|sp|P51819.1|HSP83_IPONI	RecName: Full=Heat shock protein 83 [Ipomoea nil]	0.96	GO:0006457;GO:0005524;GO:0051082;GO:0006950	3694.eugene3.00440247	hypothetical protein	0.9673	COG0326	KOG0019	_	K04079	htpG, HSP90A
Gh_Sca004871G04	51.7721	108.242	3.86925	8.03003	5e-05	0.00199199	-1.05335	1.05335	down	up	yes	OK	424	gi|590608911|ref|XP_007021396.1|	F-box/RNI/FBD-like domains-containing protein, putative [Theobroma cacao]	0.78	gi|142993877|sp|Q84X02.2|FBD7_ARATH	RecName: Full=FBD-associated F-box protein At2g26860 [Arabidopsis thaliana]	0.54	_	_	_	_	_	_	_	None	_
Gh_A11G1096	66.986	139.605	3.93483	8.15519	5e-05	0.00199199	-1.05142	1.05142	down	up	yes	OK	523	gi|590717956|ref|XP_007050713.1|	DNAse I-like superfamily protein [Theobroma cacao]	0.89	_	_	_	_	3694.fgenesh4_pg.C_LG_VIII001787	hypothetical protein	0.7664	_	_	NOG254862;NOG258278	None	_
Gh_D09G1409	58.0791	121.636	7.02985	14.5439	5e-05	0.00199199	-1.04885	1.04885	down	up	yes	OK	285	gi|164668308|gb|ABK60195.2|	PIP2 protein [Gossypium hirsutum]	0.96	gi|1175013|sp|P43286.1|PIP21_ARATH	RecName: Full=Aquaporin PIP2-1; AltName: Full=Plasma membrane intrinsic protein 2-1; Short=AtPIP2;1; AltName: Full=Plasma membrane intrinsic protein 2a; Short=PIP2a	0.9	GO:0006810;GO:0016021;GO:0005215	3694.estExt_Genewise1_v1.C_LG_XVI2799	SubName: Full=Putative uncharacterized protein;	0.9433	COG0580	KOG0223	_	K09872	PIP
Gh_D11G2603	23.5643	48.8652	2.21118	4.54616	0.0014	0.0279147	-1.03983	1.03983	down	up	yes	OK	350	gi|590642711|ref|XP_007030594.1|	NAD(P)-linked oxidoreductase superfamily protein [Theobroma cacao]	0.89	gi|378548275|sp|C6TBN2.1|AKR1_SOYBN	RecName: Full=Probable aldo-keto reductase 1; Short=GmAKR1	0.83	GO:0055114;GO:0016491	29760.GSVIVG00031162001	SubName: Full=Chromosome chr14 scaffold_54, whole genome shotgun sequence;	0.8631	COG0667	KOG1575	_	None	_
Gh_A06G0454	51.317	106.407	4.65477	9.56553	5e-05	0.00199199	-1.03914	1.03914	down	up	yes	OK	360	gi|590578658|ref|XP_007013572.1|	Heptahelical transmembrane protein1 isoform 1 [Theobroma cacao]	0.91	gi|38372258|sp|Q9VCY8.2|ADRL_DROME	RecName: Full=Adiponectin receptor protein [Drosophila melanogaster]	0.54	GO:0007165;GO:0004872;GO:0016021	29760.GSVIVG00006426001	SubName: Full=Chromosome chr11 scaffold_170, whole genome shotgun sequence;	0.8442	COG1272	KOG0748	_	K07297	ADIPOR
Gh_D11G1762	21.3961	44.0888	1.16368	2.38484	0.00235	0.0406241	-1.0352	1.0352	down	up	yes	OK	560	gi|568825609|ref|XP_006467170.1|	PREDICTED: MLO-like protein 4-like [Citrus sinensis]	0.8	gi|33112637|sp|O23693.2|MLO4_ARATH	RecName: Full=MLO-like protein 4; Short=AtMlo4 [Arabidopsis thaliana]	0.7	GO:0006952;GO:0016021;GO:0005516;GO:0009607	3694.eugene3.00570067	hypothetical protein	0.8107	_	_	NOG265351	K08472	MLO
Gh_A07G1937	41.078	84.4886	2.32705	4.76041	5e-05	0.00199199	-1.03258	1.03258	down	up	yes	OK	540	gi|590715898|ref|XP_007050310.1|	Phosphate transporter 1,4 [Theobroma cacao]	0.96	gi|75307847|sp|Q96303.1|PHT14_ARATH	RecName: Full=Inorganic phosphate transporter 1-4; Short=AtPht1;4; AltName: Full=H(+)/Pi cotransporter [Arabidopsis thaliana]	0.94	GO:0055085;GO:0006817;GO:0005315;GO:0016021	3694.eugene3.00051302	high affinity inorganic phosphate transporter	0.957	COG0477	KOG0252	_	K08176	PHO84
Gh_A12G1062	605.809	1243.61	24.2546	49.597	5e-05	0.00199199	-1.03199	1.03199	down	up	yes	OK	739	gi|590720674|ref|XP_007051395.1|	Homeodomain-like superfamily protein isoform 1 [Theobroma cacao]	0.85	gi|269969425|sp|Q6R0H1.2|LHY_ARATH	RecName: Full=Protein LHY; AltName: Full=MYB-related transcription factor LHY; AltName: Full=Protein LATE ELONGATED HYPOCOTYL [Arabidopsis thaliana]	0.75	GO:0042754;GO:0000785;GO:0009409;GO:0043433;GO:0044212;GO:0048574;GO:0003682;GO:0005667;GO:0045449;GO:0003700;GO:0009639	_	_	_	_	_	_	K12133	LHY
Gh_D10G1339	21.3949	43.8606	0.739797	1.51186	0.00225	0.0393638	-1.03112	1.03112	down	up	yes	OK	846	gi|590656105|ref|XP_007034174.1|	Uncharacterized protein TCM_020195 [Theobroma cacao]	0.75	_	_	_	GO:1902589;GO:0048507;GO:0006342;GO:0003002;GO:0031047;GO:0048438;GO:0048827;GO:0016569;GO:0048449	_	_	_	_	_	_	None	_
Gh_D02G0622	144.46	303.466	42.4002	86.6478	5e-05	0.00199199	-1.03109	1.03109	down	up	yes	OK	153	gi|159138941|gb|ABW89470.1|	low molecular weight heat shock protein [Gossypium hirsutum]	0.95	gi|123538|sp|P04793.1|HSP13_SOYBN	RecName: Full=17.5 kDa class I heat shock protein; AltName: Full=HSP 17.5-M [Glycine max]	0.91	_	3694.estExt_Genewise1_v1.C_LG_IX3982	hypothetical protein	0.9667	COG0071	KOG0710	_	K13993	HSP20
Gh_A11G0373	54.6338	113.052	7.1169	14.5408	5e-05	0.00199199	-1.03079	1.03079	down	up	yes	OK	269	gi|590671633|ref|XP_007038386.1|	F-box family protein, putative [Theobroma cacao]	0.78	_	_	_	_	_	_	_	_	_	_	None	_
Gh_A11G1830	100.574	206.347	6.07814	12.3968	5e-05	0.00199199	-1.02827	1.02827	down	up	yes	OK	510	gi|211906442|gb|ACJ11714.1|	Myo-inositol-1-phosphate synthase [Gossypium hirsutum]	0.99	gi|14548099|sp|Q9SSV4.1|INO1_NICPA	RecName: Full=Inositol-3-phosphate synthase; Short=MIP synthase; AltName: Full=Myo-inositol 1-phosphate synthase; Short=IPS; Short=MI-1-P synthase	0.98	GO:0006021;GO:0008654;GO:0019872;GO:0004512	3694.estExt_fgenesh4_pm.C_LG_V0078	inositol-3-phosphate synthase (EC:5.5.1.4)	0.9784	COG1260	KOG0693	_	K01858	E5.5.1.4, INO1
Gh_D05G3809	22.4521	46.2036	2.3316	4.74809	0.00245	0.0418302	-1.02603	1.02603	down	up	yes	OK	322	gi|590598478|ref|XP_007018907.1|	Uncharacterized protein TCM_034998 [Theobroma cacao]	0.94	_	_	_	_	3694.fgenesh4_pg.C_LG_II000833	hypothetical protein	0.9472	_	_	NOG222994	None	_
Gh_D10G1156	216.408	442.586	12.2603	24.9357	5e-05	0.00199199	-1.02422	1.02422	down	up	yes	OK	540	gi|590654015|ref|XP_007033584.1|	FAD-binding Berberine family protein isoform 1 [Theobroma cacao]	0.89	gi|118585329|sp|Q9SVG4.2|RETOL_ARATH	RecName: Full=Reticuline oxidase-like protein; Flags: Precursor [Arabidopsis thaliana]	0.71	GO:0008762;GO:0006040;GO:0050660;GO:0055114	3694.fgenesh4_pg.C_scaffold_895000002	hypothetical protein	0.8378	COG0277	_	_	None	_
Gh_D05G1140	60.9192	124.91	5.96248	12.1137	5e-05	0.00199199	-1.02266	1.02266	down	up	yes	OK	338	gi|229368456|gb|ACQ59094.1|	cinnamoyl-CoA reductase 4 [Gossypium hirsutum]	1	gi|75313115|sp|Q9S9N9.1|CCR1_ARATH	RecName: Full=Cinnamoyl-CoA reductase 1; Short=AtCCR1; AltName: Full=Protein IRREGULAR XYLEM 4 [Arabidopsis thaliana]	0.88	GO:0008152;GO:0003824;GO:0050662	3694.estExt_fgenesh4_kg.C_LG_III0056	SubName: Full=Cinnamoyl CoA reductase;	0.9484	COG0451	KOG1502	_	K09753	CCR
Gh_A12G1784	45.4879	93.693	7.04114	14.2841	0.0001	0.00360715	-1.02053	1.02053	down	up	yes	OK	236	gi|590671224|ref|XP_007038274.1|	Integrase-type DNA-binding superfamily protein, putative isoform 1 [Theobroma cacao]	0.69	gi|75248477|sp|Q8VY90.1|EF105_ARATH	RecName: Full=Ethylene-responsive transcription factor ERF105 [Arabidopsis thaliana]	0.63	GO:0008152;GO:0050896;GO:0009987	_	_	_	_	_	_	K09286	EREBP
Gh_A07G0547	92.9415	189.44	6.3671	12.8937	5e-05	0.00199199	-1.01796	1.01796	down	up	yes	OK	457	gi|590666823|ref|XP_007037069.1|	Homeodomain-like superfamily protein, putative isoform 1 [Theobroma cacao]	0.84	gi|576017754|sp|F4KGY6.1|RVE1_ARATH	RecName: Full=Protein REVEILLE 1	0.69	GO:0003677;GO:0000785;GO:0003682	3694.eugene3.00120065	hypothetical protein	0.7877	_	KOG0724	_	None	_
Gh_A08G1908	28.0823	57.2951	2.74901	5.55563	0.00085	0.0193303	-1.01504	1.01504	down	up	yes	OK	338	gi|590642707|ref|XP_007030593.1|	NAD(P)-linked oxidoreductase superfamily protein [Theobroma cacao]	0.87	gi|378548275|sp|C6TBN2.1|AKR1_SOYBN	RecName: Full=Probable aldo-keto reductase 1; Short=GmAKR1	0.81	GO:0055114;GO:0016491	29760.GSVIVG00031157001	SubName: Full=Chromosome chr14 scaffold_54, whole genome shotgun sequence;	0.8439	COG0667	KOG1575	_	None	_
Gh_D11G1246	159.624	323.683	9.37507	18.9042	5e-05	0.00199199	-1.01181	1.01181	down	up	yes	OK	523	gi|590717956|ref|XP_007050713.1|	DNAse I-like superfamily protein [Theobroma cacao]	0.9	_	_	_	_	3694.fgenesh4_pg.C_LG_VIII001787	hypothetical protein	0.7687	_	_	NOG254862;NOG258278	None	_
Gh_D04G1142	245.948	496.519	7.57888	15.2554	5e-05	0.00199199	-1.00926	1.00926	down	up	yes	OK	942	gi|590629925|ref|XP_007027125.1|	Uncharacterized protein isoform 1 [Theobroma cacao]	0.78	_	_	_	_	_	_	_	_	_	_	None	_
Gh_D09G0926	80.3299	162.825	6.5832	13.2382	5e-05	0.00199199	-1.00785	1.00785	down	up	yes	OK	392	gi|590586940|ref|XP_007015839.1|	Basic-leucine zipper transcription factor family protein, putative [Theobroma cacao]	0.86	gi|75247700|sp|Q8RYD6.1|AI5L1_ARATH	RecName: Full=ABSCISIC ACID-INSENSITIVE 5-like protein 1; AltName: Full=Dc3 promoter-binding factor 2; Short=AtDPBF2; AltName: Full=bZIP transcription factor 67; S	0.7	GO:0005634;GO:0009410;GO:0009737;GO:0045893;GO:0005667;GO:0043565;GO:0033613;GO:0030968;GO:0003700;GO:0045449	_	_	_	_	_	_	K14432	ABF
Gh_A02G0212	141.927	286.397	6.00986	12.0779	5e-05	0.00199199	-1.00697	1.00697	down	up	yes	OK	702	gi|590656604|ref|XP_007034318.1|	Tetratricopeptide repeat-like superfamily protein isoform 1 [Theobroma cacao]	0.92	gi|75192500|sp|Q9MAT2.1|PPR10_ARATH	RecName: Full=Pentatricopeptide repeat-containing protein At1g04840 [Arabidopsis thaliana]	0.76	_	29760.GSVIVG00038824001	SubName: Full=Chromosome chr5 scaffold_98, whole genome shotgun sequence;	0.8256	_	KOG4197	_	None	_
Gh_A11G0920	78.5983	158.437	3.59729	7.21936	5e-05	0.00199199	-1.00496	1.00496	down	up	yes	OK	654	gi|590720784|ref|XP_007051425.1|	Pseudo response regulator, putative isoform 1 [Theobroma cacao]	0.74	gi|52783231|sp|Q8L500.2|APRR9_ARATH	RecName: Full=Two-component response regulator-like APRR9; AltName: Full=Pseudo-response regulator 9 [Arabidopsis thaliana]	0.8	GO:0000160;GO:0005622	3694.eugene3.00150024	response regulator	0.7536	COG2204	KOG1601	_	K12130	PRR5
Gh_A05G1089	102.754	206.429	1.95123	3.9128	5e-05	0.00199199	-1.00382	1.00382	down	up	yes	OK	1491	gi|590619428|ref|XP_007024294.1|	ABC-2 and Plant PDR ABC-type transporter family protein isoform 1 [Theobroma cacao]	0.97	gi|75326884|sp|Q7PC86.1|AB35G_ARATH	RecName: Full=ABC transporter G family member 35; Short=ABC transporter ABCG.35; Short=AtABCG35; AltName: Full=Probable pleiotropic drug resistance protein 7 [Arab	0.88	GO:0016020;GO:0005524;GO:0008152;GO:0016887	15368.BRADI1G38030.1	annotation not avaliable	0.96	COG0842;COG1131	KOG0065	_	None	_
Gh_A08G1788	23.0518	46.8674	3.23754	6.4891	0.0021	0.037429	-1.00312	1.00312	down	up	yes	OK	254	gi|590590929|ref|XP_007016874.1|	Uncharacterized protein TCM_042158 [Theobroma cacao]	0.78	_	_	_	_	3694.eugene3.00091574	hypothetical protein	0.8267	_	_	NOG292709	None	_
Gh_D01G1760	135.82	272.954	4.87695	9.76757	5e-05	0.00199199	-1.00202	1.00202	down	up	yes	OK	817	gi|590691251|ref|XP_007043733.1|	High affinity K+ transporter 5 [Theobroma cacao]	0.9	gi|38503206|sp|Q9M7K4.1|POT5_ARATH	RecName: Full=Potassium transporter 5; Short=AtHAK1; Short=AtHAK5; Short=AtPOT5 [Arabidopsis thaliana]	0.81	GO:0016021;GO:0071805;GO:0009674	29760.GSVIVG00030287001	SubName: Full=Chromosome chr1 scaffold_5, whole genome shotgun sequence;	0.8707	COG3158	_	_	K03549	kup
Gh_A03G0758	0	11.5994	0	1.94731	5e-05	0.00199199	-0.961483	0.961483	down	up	yes	OK	220	gi|590654105|ref|XP_007033608.1|	UPF0706 protein, putative isoform 1 [Theobroma cacao]	0.88	gi|75181359|sp|Q9LZX1.1|LOR15_ARATH	RecName: Full=Protein LURP-one-related 15 [Arabidopsis thaliana]	0.8	_	29760.GSVIVG00037442001	SubName: Full=Chromosome chr8 scaffold_88, whole genome shotgun sequence;	0.8291	_	_	NOG249604;NOG236412	None	_
Gh_D13G2224	0	21.1839	0	1.89457	5e-05	0.00199199	-0.92187	0.92187	down	up	yes	OK	362	gi|590582700|ref|XP_007014695.1|	Leucoanthocyanidin dioxygenase, putative [Theobroma cacao]	0.92	gi|75311178|sp|Q9LHN8.1|F6H1_ARATH	RecName: Full=Feruloyl CoA ortho-hydroxylase 1 [Arabidopsis thaliana]	0.82	GO:0046872;GO:0016706;GO:0055114	3694.grail3.0116007201	hypothetical protein	0.8829	COG3491	KOG0143	_	None	_
Gh_Sca090765G01	0	2.84761	0	1.86416	0.0004	0.0108938	-0.898526	0.898526	down	up	yes	OK	100	gi|590679400|ref|XP_007040570.1|	Electron transporter, putative [Theobroma cacao]	0.92	gi|75171457|sp|Q9FLE8.1|Y5986_ARATH	RecName: Full=Uncharacterized protein At5g39865 [Arabidopsis thaliana]	0.71	GO:0015035;GO:0048653;GO:0009055;GO:0009902;GO:0006118;GO:0055114;GO:0045454;GO:0005884;GO:0051017	_	_	_	_	_	_	K17479	GRXCR1
Gh_D04G1493	0	10.9104	0	1.80357	5e-05	0.00199199	-0.850855	0.850855	down	up	yes	OK	222	gi|590688815|ref|XP_007043052.1|	Dehydrodolichyl diphosphate synthase 6 [Theobroma cacao]	0.85	gi|75248687|sp|Q8W3U4.1|HRT2_HEVBR	RecName: Full=Rubber cis-polyprenyltransferase HRT2	0.67	GO:0016765;GO:0008152	_	_	_	_	_	_	K11778	DHDDS, RER2, SRT1
Gh_Sca106915G01	0	2.50851	0	1.79569	0.0009	0.0201769	-0.844538	0.844538	down	up	yes	OK	96	gi|590654105|ref|XP_007033608.1|	UPF0706 protein, putative isoform 1 [Theobroma cacao]	0.94	gi|75181359|sp|Q9LZX1.1|LOR15_ARATH	RecName: Full=Protein LURP-one-related 15 [Arabidopsis thaliana]	0.84	_	_	_	_	_	_	_	None	_
Gh_D12G2237	0	55.5754	0	1.79486	5e-05	0.00199199	-0.843871	0.843871	down	up	yes	OK	899	gi|590677814|ref|XP_007040124.1|	Sugar transporter 1 [Theobroma Sugar transporter 1 [Theobroma cacao]	0.88	gi|21542458|sp|P23586.2|STP1_ARATH	RecName: Full=Sugar transport protein 1; AltName: Full=Glucose transporter; AltName: Full=Hexose transporter 1 [Arabidopsis thaliana]	0.81	GO:0008643;GO:0055085;GO:0016021;GO:0022891	3694.estExt_fgenesh4_pg.C_LG_I0974	hypothetical protein	0.8111	COG0477	KOG0254	_	None	_
Gh_Sca132999G01	0	2.2375	0	1.72028	0.001	0.0217966	-0.782643	0.782643	down	up	yes	OK	94	gi|590599383|ref|XP_007019167.1|	Amino acid permease isoform 1 [Theobroma cacao]	0.96	gi|75220731|sp|Q39134.2|AAP3_ARATH	RecName: Full=Amino acid permease 3; AltName: Full=Amino acid transporter AAP3 [Arabidopsis thaliana]	0.93	GO:0015802;GO:0006612;GO:0043069;GO:0015696;GO:0005737;GO:0043090;GO:0010363;GO:0043269;GO:0006862;GO:0016021;GO:0003333;GO:0006888;GO:0015171	_	_	_	_	_	_	None	_
Gh_A12G1233	0	4.4944	0	1.6936	5e-05	0.00199199	-0.760093	0.760093	down	up	yes	OK	130	gi|590689875|ref|XP_007043351.1|	B-box type zinc finger family protein, putative [Theobroma cacao]	0.83	gi|52839876|sp|Q9C9A9.1|COL7_ARATH	RecName: Full=Zinc finger protein CONSTANS-LIKE 7 [Arabidopsis thaliana]	0.68	GO:0005622;GO:0008270	3694.eugene3.00070251	hypothetical protein	0.76	_	_	NOG240028	None	_
Gh_D08G0863	0	4.01934	0	1.6601	5e-05	0.00199199	-0.73127	0.73127	down	up	yes	OK	124	gi|253760055|ref|XP_002488965.1|	hypothetical protein SORBIDRAFT_1138s002030 [Sorghum bicolor]	0.86	_	_	_	_	39947.LOC_Os09g01000.1	expressed protein	0.8673	_	_	NOG252044	None	_
Gh_D06G1893	0	11.8305	0	1.6469	5e-05	0.00199199	-0.719753	0.719753	down	up	yes	OK	253	gi|659111535|ref|XP_008455778.1|	PREDICTED: metacaspase-9 [Cucumis melo]	0.7	gi|75263209|sp|Q9FYE1.1|MCA9_ARATH	RecName: Full=Metacaspase-9; Short=AtMC9; Contains: RecName: Full=Metacaspase-9 subunit p20; Contains: RecName: Full=Metacaspase-9 subunit p10; AltName: Full=Metaca	0.66	_	_	_	_	_	_	_	None	_
Gh_A03G1091	0	26.9391	0	1.4721	5e-05	0.00199199	-0.557876	0.557876	down	up	yes	OK	555	gi|590692166|ref|XP_007043984.1|	AMP dependent CoA ligase, putative [Theobroma cacao]	0.94	gi|75311450|sp|Q9LQ12.1|4CLL1_ARATH	RecName: Full=4-coumarate--CoA ligase-like 1; AltName: Full=4-coumarate--CoA ligase isoform 10; Short=At4CL10 [Arabidopsis thaliana]	0.87	GO:0046949;GO:0004467;GO:0031956;GO:0005737;GO:0001676;GO:0080110	29760.GSVIVG00002799001	SubName: Full=Chromosome chr1 scaffold_136, whole genome shotgun sequence;	0.9135	COG0318	KOG1176	_	K01904	E6.2.1.12
Gh_Sca005849G01	0	3.55489	0	1.45695	5e-05	0.00199199	-0.542951	0.542951	down	up	yes	OK	124	gi|195610700|gb|ACG27180.1|	hypothetical protein [Zea mays]	0.73	_	_	_	_	_	_	_	_	_	_	None	_
Gh_A04G0382	0	2.2472	0	1.43992	0.0012	0.0249221	-0.525989	0.525989	down	up	yes	OK	100	_	_	_	_	_	_	_	_	_	_	_	_	_	None	_
Gh_A01G0136	0	13.7824	0	1.32228	5e-05	0.00199199	-0.403028	0.403028	down	up	yes	OK	341	gi|60460512|gb|AAX20386.1|	putative CCCH-type zinc finger transcription factor [Gossypium hirsutum]	0.96	gi|75268098|sp|Q9ZWA1.1|C3H2_ARATH	RecName: Full=Zinc finger CCCH domain-containing protein 2; Short=AtC3H2; AltName: Full=Protein SOMNUS; Short=SOM [Arabidopsis thaliana]	0.65	_	_	_	_	_	_	_	None	_
Gh_A05G2614	0	2.30064	0	1.29373	0.00155	0.0301162	-0.371537	0.371537	down	up	yes	OK	106	_	_	_	_	_	_	_	_	_	_	_	_	_	None	_
Gh_D06G0103	0	11.2398	0	1.27122	5e-05	0.00199199	-0.346214	0.346214	down	up	yes	OK	298	gi|567870969|ref|XP_006428106.1|	hypothetical protein CICLE_v10027086mg [Citrus clementina]	0.67	gi|5915845|sp|O49859.1|C82A4_SOYBN	RecName: Full=Cytochrome P450 82A4; AltName: Full=Cytochrome P450 CP9	0.71	GO:0016705;GO:0020037;GO:0005506;GO:0004497;GO:0055114	3694.gw1.40.540.1	cytochrome P450	0.7794	COG2124	KOG0156	_	None	_
Gh_A03G1166	0	2.11597	0	1.24475	0.0023	0.0399977	-0.315856	0.315856	down	up	yes	OK	103	_	_	_	_	_	_	_	_	_	_	_	_	_	None	_
Gh_A08G0243	0	31.9525	0	1.17155	5e-05	0.00199199	-0.228419	0.228419	down	up	yes	OK	799	gi|590724553|ref|XP_007052502.1|	Cation proton exchanger [Theobroma cacao]	0.85	gi|298351604|sp|Q8L709.2|CHX28_ARATH	RecName: Full=Cation/H(+) antiporter 28; AltName: Full=Protein CATION/H+ EXCHANGER 28; Short=AtCHX28 [Arabidopsis thaliana]	0.67	GO:1902600;GO:0006885;GO:0009827;GO:0016021;GO:0015299;GO:0009860	_	_	_	_	_	_	None	_
Gh_A13G2346	0	11.7189	0	1.17133	5e-05	0.00199199	-0.228148	0.228148	down	up	yes	OK	330	gi|590582700|ref|XP_007014695.1|	Leucoanthocyanidin dioxygenase, putative [Theobroma cacao]	0.92	gi|75311178|sp|Q9LHN8.1|F6H1_ARATH	RecName: Full=Feruloyl CoA ortho-hydroxylase 1 [Arabidopsis thaliana]	0.82	GO:0046872;GO:0016706;GO:0055114	3694.grail3.0116007201	hypothetical protein	0.8869	COG3491	KOG0143	_	None	_
Gh_D13G1688	0	17.3228	0	1.16801	5e-05	0.00199199	-0.224053	0.224053	down	up	yes	OK	461	gi|224126151|ref|XP_002319767.1|	transferase family protein [Populus trichocarpa]	0.74	gi|75150383|sp|Q8GT20.1|BEBT_TOBAC	RecName: Full=Benzyl alcohol O-benzoyltransferase; AltName: Full=Benzoyl coenzyme A:benzyl alcohol benzoyl transferase [Nicotiana tabacum]	0.76	GO:0016740	3694.eugene3.00130740	hypothetical protein	0.7505	_	_	NOG247072	None	_
Gh_D12G0912	0	15.9664	0	1.10904	5e-05	0.00199199	-0.149311	0.149311	down	up	yes	OK	449	gi|590707535|ref|XP_007048032.1|	FASCICLIN-like arabinogalactan protein 21 precursor, putative [Theobroma cacao]	0.78	_	_	_	_	_	_	_	_	_	_	None	_
Gh_A06G0122	0	4.34378	0	1.06146	5e-05	0.00199199	-0.08605	0.08605	down	up	yes	OK	169	gi|590592904|ref|XP_007017411.1|	Cytochrome P450, putative [Theobroma cacao]	0.85	gi|5915844|sp|O49858.1|C82A3_SOYBN	RecName: Full=Cytochrome P450 82A3; AltName: Full=Cytochrome P450 CP6 [Glycine max]	0.71	GO:0016705;GO:0020037;GO:0005506;GO:0004497;GO:0055114	3694.eugene3.154020001	cytochrome P450	0.7613	_	KOG0156	_	None	_
Gh_A06G2042	0	9.58425	0	1.03136	5e-05	0.00199199	-0.044548	0.044548	down	up	yes	OK	310	gi|590572518|ref|XP_007011874.1|	Carboxyesterase 17 [Theobroma Carboxyesterase 17 [Theobroma cacao]	0.91	gi|75334956|sp|Q9LFR7.1|CXE17_ARATH	RecName: Full=Probable carboxylesterase 17; AltName: Full=AtCXE17 [Arabidopsis thaliana]	0.54	GO:0016787;GO:0008152	3694.fgenesh4_pm.C_LG_XVIII000132	hypothetical protein	0.875	COG0657	KOG1515	_	None	_
Gh_D04G1903	3.86337	0	1.10849	0	5e-05	0.00199199	0.148596	-0.148596	up	down	yes	OK	155	gi|590700073|ref|XP_007046066.1|	Calcium-binding EF-hand family protein [Theobroma cacao]	0.71	gi|75331780|sp|Q93Z27.1|CML45_ARATH	RecName: Full=Probable calcium-binding protein CML45; AltName: Full=Calmodulin-like protein 45 [Arabidopsis thaliana]	0.66	_	_	_	_	_	_	_	None	_
Gh_A10G2120	3.02597	0	1.8275	0	0.0003	0.00871602	0.869871	-0.869871	up	down	yes	OK	105	gi|643738960|gb|KDP44774.1|	hypothetical protein JCGZ_01274 [Jatropha curcas]	0.87	gi|75096964|sp|O04211.1|ELF4_ARATH	RecName: Full=Protein EARLY FLOWERING 4; AltName: Full=Protein ARRHYTHMIC 44 [Arabidopsis thaliana]	0.78	GO:0009909;GO:0042753;GO:0009649;GO:0042803;GO:0010114;GO:0048573	29760.GSVIVG00029290001	SubName: Full=Chromosome chr13 scaffold_48, whole genome shotgun sequence;	0.8721	_	_	NOG295435	None	_
Gh_A04G0592	425.232	214.909	51.9112	25.931	5e-05	0.00199199	1.00137	-1.00137	up	down	yes	OK	283	gi|590631080|ref|XP_007027465.1|	PGPD14 isoform 1 [Theobroma PGPD14 isoform 1 [Theobroma cacao]	0.89	gi|32700008|sp|Q96PM5.1|ZN363_HUMAN	RecName: Full=RING finger and CHY zinc finger domain-containing protein 1; AltName: Full=Androgen receptor N-terminal-interacting protein; AltName: Full=CH-rich-in	0.57	GO:0008270	3694.eugene3.00091579	hypothetical protein	0.8642	_	KOG1940	_	K10144	RCHY1, PIRH2
Gh_D05G2233	71.5274	36.3641	14.1268	7.05292	0.0003	0.00871602	1.00214	-1.00214	up	down	yes	OK	198	gi|188509926|gb|ACD56615.1|	predicted protein [Gossypioides kirkii]	0.78	_	_	_	_	_	_	_	_	_	_	None	_
Gh_A07G0697	466.469	239.241	135.501	67.6154	5e-05	0.00199199	1.00288	-1.00288	up	down	yes	OK	154	gi|590652016|ref|XP_007033045.1|	Calmodulin like 23, putative [Theobroma cacao]	0.94	gi|75333541|sp|Q9C8Y1.1|CML23_ARATH	RecName: Full=Probable calcium-binding protein CML23; AltName: Full=Calmodulin-like protein 23 [Arabidopsis thaliana]	0.76	GO:0005509	3694.grail3.0038008101	hypothetical protein	0.7986	COG5126	KOG0027	_	K13448	CML
Gh_A08G2283	97.3119	48.7135	6.22728	3.09837	5e-05	0.00199199	1.00709	-1.00709	up	down	yes	OK	485	gi|590673433|ref|XP_007038891.1|	Leucine-rich repeat (LRR) family protein [Theobroma cacao]	0.9	gi|29428075|sp|Q9ZVR7.4|PSKR1_ARATH	RecName: Full=Phytosulfokine receptor 1; Short=AtPSKR1; AltName: Full=Phytosulfokine LRR receptor kinase 1; Flags: Precursor [Arabidopsis thaliana]	0.47	GO:0032440;GO:0016310;GO:0016301;GO:0055114	3694.eugene3.00410224	hypothetical protein	0.8499	COG4886	KOG0619	_	None	_
Gh_A05G1952	2153.37	1082.3	228.94	113.898	5e-05	0.00199199	1.00723	-1.00723	up	down	yes	OK	316	gi|523712976|gb|AGQ56694.1|	cotton annexin 3 [Gossypium hirsutum]	1	gi|75337884|sp|Q9SYT0.1|ANXD1_ARATH	RecName: Full=Annexin D1; AltName: Full=AnnAt1; AltName: Full=Annexin A1 [Arabidopsis thaliana]	0.85	_	3694.grail3.0003082501	SubName: Full=Putative uncharacterized protein;	0.9233	_	KOG0819	_	None	_
Gh_D01G0309	59.3537	29.6758	2.95028	1.46754	0.0009	0.0201769	1.00745	-1.00745	up	down	yes	OK	607	gi|590611522|ref|XP_007022127.1|	PR5-like receptor kinase [Theobroma cacao]	0.87	gi|75333905|sp|Q9FID6.1|Y5392_ARATH	RecName: Full=Probable receptor-like protein kinase At5g39020; Flags: Precursor [Arabidopsis thaliana]	0.66	GO:0004674;GO:0005524;GO:0030247;GO:0009069;GO:0006468	29760.GSVIVG00037090001	SubName: Full=Chromosome chr16 scaffold_86, whole genome shotgun sequence;	0.8431	COG0515	KOG1187	_	None	_
Gh_D12G1659	159.788	79.8825	8.18183	4.06981	5e-05	0.00199199	1.00746	-1.00746	up	down	yes	OK	591	gi|590701077|ref|XP_007046310.1|	Serine/threonine-protein kinase STN7 [Theobroma cacao]	0.95	gi|62901055|sp|Q9S713.1|STT7_ARATH	RecName: Full=Serine/threonine-protein kinase STN7, chloroplastic; AltName: Full=Protein STATE TRANSITION 7; AltName: Full=Stt7 homolog; Flags: Precursor [Arabidops	0.9	GO:0005524;GO:0004674;GO:0009069;GO:0015996;GO:0006468;GO:0042548	3694.estExt_fgenesh4_pm.C_LG_VIII0487	hypothetical protein	0.8763	COG0515	KOG0594	_	None	_
Gh_A05G3992	1366.84	687.667	161.777	80.465	5e-05	0.00199199	1.00757	-1.00757	up	down	yes	OK	290	gi|590580805|ref|XP_007014172.1|	Xyloglucan endotransglucosylase/hydrolase family protein [Theobroma cacao]	0.94	gi|38605152|sp|Q38910.1|XTH23_ARATH	RecName: Full=Probable xyloglucan endotransglucosylase/hydrolase protein 23; Short=At-XTH23; Short=XTH-23; Flags: Precursor [Arabidopsis thaliana]	0.86	GO:0048046;GO:0004553;GO:0016762;GO:0005618;GO:0006073;GO:0071555	29760.GSVIVG00031398001	SubName: Full=Chromosome chr11 scaffold_56, whole genome shotgun sequence;	0.9604	COG2273	_	_	K14504	TCH4
Gh_D12G0051	518.281	259.904	45.9347	22.837	5e-05	0.00199199	1.00821	-1.00821	up	down	yes	OK	367	gi|590717734|ref|XP_007050675.1|	Circadian clock coupling factor ZGT [Theobroma cacao]	0.86	gi|75163822|sp|Q93ZT5.1|EDL3_ARATH	RecName: Full=EID1-like F-box protein 3 [Arabidopsis thaliana]	0.76	GO:0009644;GO:0006457;GO:0005634;GO:0009738;GO:0009414;GO:0042542;GO:0009408;GO:0010029;GO:0010228;GO:0009651	29760.GSVIVG00023683001	SubName: Full=Chromosome chr7 scaffold_31, whole genome shotgun sequence;	0.859	_	KOG1571	_	None	_
Gh_A09G0276	86.8567	43.5941	9.6114	4.7691	0.0001	0.00360715	1.01103	-1.01103	up	down	yes	OK	306	gi|590646167|ref|XP_007031547.1|	DNAJ heat shock N-terminal domain-containing protein [Theobroma cacao]	0.83	gi|254777934|sp|B9MJZ0.1|DNAJ_CALBD	RecName: Full=Chaperone protein DnaJ [Caldicellulosiruptor bescii DSM 6725]	0.63	_	29760.GSVIVG00027371001	SubName: Full=Chromosome chr19 scaffold_4, whole genome shotgun sequence;	0.92	COG1141;COG2214;COG0484	KOG0716	_	None	_
Gh_A12G1953	64.7288	32.5195	9.03902	4.47836	0.0005	0.0129405	1.0132	-1.0132	up	down	yes	OK	255	gi|213950351|gb|ACJ54440.1|	AP2/EREBP transcription factor [Gossypium hirsutum]	1	gi|21264420|sp|O80337.2|EF100_ARATH	RecName: Full=Ethylene-responsive transcription factor 1A; Short=AtERF1A; AltName: Full=Ethylene-responsive element-binding factor 1A; Short=EREBP-1A [Arabidopsis	0.69	GO:0005634;GO:0003677;GO:0005667;GO:0006355;GO:0045449;GO:0003700	3694.gw1.III.889.1	AP2/ERF domain-containing transcription factor	0.8112	_	_	NOG248657	K09286	EREBP
Gh_D04G1465	50.9848	25.4282	3.27115	1.62068	0.0015	0.0294002	1.0132	-1.0132	up	down	yes	OK	484	gi|590689368|ref|XP_007043208.1|	Aspartic proteinase nepenthesin-1, putative [Theobroma cacao]	0.88	gi|75273243|sp|Q9LHE3.1|ASPG2_ARATH	RecName: Full=Protein ASPARTIC PROTEASE IN GUARD CELL 2; Short=AtASPG2; Flags: Precursor [Arabidopsis thaliana]	0.85	GO:0006508;GO:0004190	3702.AT3G20015.1-P	aspartic-type endopeptidase; aspartic-type endopeptidase; FUNCTIONS IN: aspartic-type endope [...]	0.8731	_	KOG1339	_	None	_
Gh_D03G1031	70.3806	35.7489	17.1445	8.49344	0.0003	0.00871602	1.01332	-1.01332	up	down	yes	OK	172	gi|590671769|ref|XP_007038423.1|	Plant invertase/pectin methylesterase inhibitor superfamily protein [Theobroma cacao]	0.96	gi|112717|sp|P17407.1|21KD_DAUCA	RecName: Full=21 kDa protein; AltName: Full=1.2 protein; Flags: Precursor	0.8	GO:0005982;GO:0004857;GO:0043086;GO:0005985;GO:0030599	29760.GSVIVG00029882001	SubName: Full=Putative ripening-related protein (Putative uncharacterized protein) (Chromoso [...]	0.8819	_	_	NOG251411;NOG298438	None	_
Gh_D11G0156	92.8859	46.2194	4.39965	2.1791	5e-05	0.00199199	1.01366	-1.01366	up	down	yes	OK	634	gi|590674570|ref|XP_007039206.1|	Pseudo-response regulator 5, putative isoform 2 [Theobroma cacao]	0.89	gi|52783225|sp|Q6LA42.2|APRR5_ARATH	RecName: Full=Two-component response regulator-like APRR5; AltName: Full=Pseudo-response regulator 5 [Arabidopsis thaliana]	0.71	GO:0000160;GO:0005622	3694.eugene3.00150024	response regulator	0.8309	COG2204	KOG1601	_	K12130	PRR5
Gh_A05G0801	167.024	82.995	7.64453	3.78083	5e-05	0.00199199	1.01572	-1.01572	up	down	yes	OK	654	gi|590589183|ref|XP_007016376.1|	GRAS family transcription factor, putative [Theobroma cacao]	0.89	gi|206557918|sp|P0C883.1|SCL33_ARATH	RecName: Full=Scarecrow-like protein 33; Short=AtSCL33; AltName: Full=GRAS family protein 12; Short=AtGRAS-12 [Arabidopsis thaliana]	0.7	GO:0006355	29760.GSVIVG00024294001	SubName: Full=Chromosome chr6 scaffold_3, whole genome shotgun sequence;	0.7737	_	_	NOG289223	None	_
Gh_D04G1489	698.42	348.539	65.5288	32.4079	5e-05	0.00199199	1.01578	-1.01578	up	down	yes	OK	350	gi|590688857|ref|XP_007043064.1|	TRNA--methyltransferase non-catalytic subunit TRM6MTase subunit TRM6 isoform 1 [Theobroma TRNA--methyltransferase non-catalyti	0.92	_	_	_	GO:0008168;GO:0032259	3694.estExt_fgenesh4_pm.C_660087	hypothetical protein	0.9482	_	_	NOG239605	None	_
Gh_D11G2613	258.721	129.036	23.9474	11.8407	5e-05	0.00199199	1.01611	-1.01611	up	down	yes	OK	354	gi|590642800|ref|XP_007030621.1|	Lysine/ornithine decarboxylase [Theobroma cacao]	0.84	gi|1706323|sp|P50134.1|DCOR_DATST	RecName: Full=Ornithine decarboxylase; Short=ODC [Datura stramonium]	0.71	GO:0003824;GO:0006596	3694.gw1.V.1951.1	hypothetical protein	0.7508	COG0019	KOG0622	_	K01581	E4.1.1.17, ODC1, speC, speF
Gh_D12G2357	105.094	52.175	6.24019	3.0802	5e-05	0.00199199	1.01857	-1.01857	up	down	yes	OK	518	gi|590675160|ref|XP_007039369.1|	Iq-domain 1 [Theobroma cacao]	0.83	gi|75271948|sp|Q8LPG9.1|IQD14_ARATH	RecName: Full=Protein IQ-DOMAIN 14 [Arabidopsis thaliana]	0.71	_	29760.GSVIVG00000506001	SubName: Full=Chromosome chr2 scaffold_105, whole genome shotgun sequence;	0.8266	_	_	NOG261214	None	_
Gh_D02G0098	42.662	21.2098	3.10329	1.53166	0.0026	0.0436627	1.0187	-1.0187	up	down	yes	OK	434	gi|6723385|emb|CAB66394.1|	putative protein [Arabidopsis thaliana]	0.52	gi|334302800|sp|Q9M3B7.2|FBL54_ARATH	RecName: Full=Putative F-box/LRR-repeat protein At3g49150 [Arabidopsis thaliana]	0.52	_	_	_	_	_	_	_	None	_
Gh_A05G0864	63.0565	31.3618	5.43068	2.67985	0.00075	0.0176045	1.01898	-1.01898	up	down	yes	OK	376	gi|297748119|gb|ADI52626.1|	mitogen-activated protein kinase 3 [Gossypium hirsutum]	1	gi|21431794|sp|Q39023.2|MPK3_ARATH	RecName: Full=Mitogen-activated protein kinase 3; Short=AtMPK3; Short=MAP kinase 3 [Arabidopsis thaliana]	0.93	GO:0000169;GO:0005524;GO:0009738;GO:0010229;GO:0006355;GO:0043069;GO:2000037;GO:0042742;GO:0043900;GO:0010363;GO:0009595;GO:0048481;GO:0019684;GO:0010310;GO:0080136;GO:0004707;GO:0010120;GO:0050832;GO:0006612;GO:0009409;GO:0009862;GO:0009069;GO:0005622;GO:0007178;GO:0010224;GO:0035304;GO:0001666;GO:0009867;GO:0009697;GO:2000038;GO:0031348	3694.estExt_fgenesh4_pm.C_LG_IX0462	hypothetical protein	0.9474	COG0515	KOG0660	_	K04371	MAPK1_3
Gh_Sca004842G04	139.709	69.3055	10.7355	5.28748	5e-05	0.00199199	1.02174	-1.02174	up	down	yes	OK	414	gi|567913295|ref|XP_006448961.1|	hypothetical protein CICLE_v10015036mg [Citrus clementina]	0.52	_	_	_	_	_	_	_	_	_	_	None	_
Gh_D11G0570	127.272	64.1426	31.872	15.6835	5e-05	0.00199199	1.02304	-1.02304	up	down	yes	OK	169	gi|590707478|ref|XP_007048016.1|	Chaperone protein dnaJ 20, putative [Theobroma cacao]	0.8	gi|189083328|sp|A1WX30.1|DNAJ_HALHL	RecName: Full=Chaperone protein DnaJ [Halorhodospira halophila SL1]	0.62	_	3694.eugene3.00070571	hypothetical protein	0.7882	COG0484	KOG0712	_	None	_
Gh_D07G2423	605.086	304.967	175.75	86.129	5e-05	0.00199199	1.02895	-1.02895	up	down	yes	OK	154	gi|590652016|ref|XP_007033045.1|	Calmodulin like 23, putative [Theobroma cacao]	0.94	gi|3123295|sp|P25070.2|CML24_ARATH	RecName: Full=Calcium-binding protein CML24; AltName: Full=Calmodulin-like protein 24; AltName: Full=Touch-induced calmodulin-related protein 2 [Arabidopsis thalian	0.73	GO:0005509	3694.grail3.0038008101	hypothetical protein	0.7986	COG5126	KOG0027	_	K13448	CML
Gh_A08G0193	127.432	62.6852	5.26469	2.57951	5e-05	0.00199199	1.02925	-1.02925	up	down	yes	OK	718	gi|590580587|ref|XP_007014110.1|	1-deoxy-D-xylulose-5-phosphate synthase [Theobroma cacao]	0.91	gi|75225072|sp|Q6YU51.1|DXS2_ORYSJ	RecName: Full=Probable 1-deoxy-D-xylulose-5-phosphate synthase 2, chloroplastic; Short=1-deoxyxylulose-5-phosphate synthase; Short=DXP synthase; Short=DXPS; Flags:	0.9	GO:0006694;GO:0016114;GO:0008661	29760.GSVIVG00031458001	SubName: Full=Chromosome chr11 scaffold_56, whole genome shotgun sequence;	0.9326	COG1154	KOG0523	_	K01662	dxs
Gh_D10G0120	116.976	58.2734	20.0485	9.82092	5e-05	0.00199199	1.02956	-1.02956	up	down	yes	OK	219	gi|590626295|ref|XP_007026129.1|	B-cell receptor-associated 31-like [Theobroma cacao]	0.9	_	_	_	GO:0006886;GO:0005783;GO:0016021	29760.GSVIVG00006866001	SubName: Full=Chromosome chr10 scaffold_179, whole genome shotgun sequence (Chromosome undet [...]	0.8404	_	KOG1962	_	K14009	BCAP31, BAP31
Gh_A08G0195	131.137	64.9906	16.2299	7.94523	5e-05	0.00199199	1.03049	-1.03049	up	down	yes	OK	280	gi|590580831|ref|XP_007014179.1|	Xyloglucan endotransglycosylase 6 isoform 1 [Theobroma cacao]	0.92	gi|38605152|sp|Q38910.1|XTH23_ARATH	RecName: Full=Probable xyloglucan endotransglucosylase/hydrolase protein 23; Short=At-XTH23; Short=XTH-23; Flags: Precursor [Arabidopsis thaliana]	0.88	GO:0048046;GO:0004553;GO:0016762;GO:0005618;GO:0006073;GO:0071555	29760.GSVIVG00031398001	SubName: Full=Chromosome chr11 scaffold_56, whole genome shotgun sequence;	0.9208	COG2273	_	_	K08235	E2.4.1.207
Gh_D12G0344	818.329	402.735	45.9771	22.5046	5e-05	0.00199199	1.0307	-1.0307	up	down	yes	OK	544	gi|590683899|ref|XP_007041705.1|	SKU5 similar 5 [Theobroma cacao]	0.94	gi|114268|sp|Q00624.1|ASOL_BRANA	RecName: Full=L-ascorbate oxidase homolog; Flags: Precursor	0.7	GO:0005507;GO:0055114;GO:0016491	29760.GSVIVG00036246001	SubName: Full=Chromosome chr3 scaffold_8, whole genome shotgun sequence;	0.9069	COG2132	KOG1263	_	None	_
Gh_A10G1592	76.9903	37.905	5.54076	2.70884	0.00025	0.00757223	1.03241	-1.03241	up	down	yes	OK	438	gi|590570480|ref|XP_007011349.1|	Melibiase family protein isoform 1 [Theobroma cacao]	0.93	gi|2492782|sp|Q42656.1|AGAL_COFAR	RecName: Full=Alpha-galactosidase; AltName: Full=Alpha-D-galactoside galactohydrolase; AltName: Full=Melibiase; Flags: Precursor	0.76	GO:0052692;GO:0006869;GO:0010351;GO:0048767;GO:0006891;GO:0005773;GO:0006635;GO:0005975;GO:0016558;GO:0009755	59689.fgenesh2_kg.5__2063__AT3G56310.1	annotation not avaliable	0.8707	_	KOG2366	_	K07407	E3.2.1.22B, galA, rafA
Gh_Sca066990G01	67.9956	34.9737	40.1962	19.6289	0.0005	0.0129405	1.03408	-1.03408	up	down	yes	OK	107	gi|590631832|ref|XP_007027673.1|	IQ calmodulin-binding motif family protein [Theobroma cacao]	0.79	_	_	_	_	_	_	_	_	_	_	None	_
Gh_D12G2434	86.0366	43.5312	34.0467	16.6192	5e-05	0.00199199	1.03466	-1.03466	up	down	yes	OK	129	gi|590673223|ref|XP_007038831.1|	Uncharacterized protein TCM_015260 [Theobroma cacao]	0.7	_	_	_	_	29760.GSVIVG00037742001	SubName: Full=Chromosome undetermined scaffold_91, whole genome shotgun sequence;	0.7571	_	KOG1603	_	None	_
Gh_D05G2642	778.051	383.689	86.4417	42.1771	5e-05	0.00199199	1.03527	-1.03527	up	down	yes	OK	305	gi|662036204|gb|AIE43833.1|	WRKY transcription factor 7 [Gossypium hirsutum]	1	gi|29839651|sp|Q9LY00.1|WRK70_ARATH	RecName: Full=Probable WRKY transcription factor 70; AltName: Full=WRKY DNA-binding protein 70 [Arabidopsis thaliana]	0.6	GO:0003677	_	_	_	_	_	_	None	_
Gh_A02G0362	41.023	21.1097	24.7681	12.0786	0.00245	0.0418302	1.03603	-1.03603	up	down	yes	OK	105	gi|590659139|ref|XP_007035046.1|	Uncharacterized protein TCM_020831 [Theobroma cacao]	0.86	gi|75127082|sp|Q6NN02.1|Y4445_ARATH	RecName: Full=Uncharacterized protein At4g14450, chloroplastic; Flags: Precursor [Arabidopsis thaliana]	0.54	_	_	_	_	_	_	_	None	_
Gh_D02G1148	46.4322	23.0372	7.85856	3.83142	0.0018	0.0335729	1.03639	-1.03639	up	down	yes	OK	221	gi|590700852|ref|XP_007046258.1|	Glycolipid transfer protein (GLTP) family protein [Theobroma cacao]	0.91	_	_	_	GO:0009738;GO:0010286;GO:0035556;GO:0046836;GO:0009723;GO:0005737;GO:0010363;GO:0009863;GO:0010200;GO:0006984;GO:0030968;GO:0050832;GO:0005634;GO:0006612;GO:0051861;GO:0052542;GO:0002679;GO:0017089;GO:0009867;GO:0009697;GO:0031348	3702.AT4G39670.1-P	glycolipid binding / glycolipid transporter; glycolipid binding / glycolipid transporter; FU [...]	0.7925	_	KOG4189	_	None	_
Gh_D02G0989	705.278	345.583	37.1657	18.1172	5e-05	0.00199199	1.03661	-1.03661	up	down	yes	OK	576	gi|590594869|ref|XP_007017972.1|	OPC-8:0 CoA ligase1 isoform 1 [Theobroma cacao]	0.96	gi|158564046|sp|Q84P21.2|4CLL5_ARATH	RecName: Full=4-coumarate--CoA ligase-like 5; AltName: Full=4-coumarate--CoA ligase isoform 9; Short=At4CL9; AltName: Full=Peroxisomal OPC-8:0-CoA ligase 1 [Arabi	0.87	GO:0008152;GO:0016874	29760.GSVIVG00015553001	SubName: Full=Chromosome chr18 scaffold_1, whole genome shotgun sequence;	0.8996	COG0318	KOG1176	_	K10526	OPCL1
Gh_D01G1698	62.5266	30.7066	5.69008	2.76853	0.00085	0.0193303	1.03933	-1.03933	up	down	yes	OK	359	gi|568866573|ref|XP_006486627.1|	PREDICTED: lysM domain-containing GPI-anchored protein 2-like isoform X2 [Citrus sinensis]	0.69	gi|38257899|sp|O23006.1|LYM2_ARATH	RecName: Full=LysM domain-containing GPI-anchored protein 2; AltName: Full=Chitin elicitor-binding protein LYM2; Short=CEBiP LYM2; Flags: Precursor [Arabidopsis tha	0.69	_	_	_	_	_	_	_	None	_
Gh_A06G1923	83.0058	40.705	8.49543	4.12433	5e-05	0.00199199	1.04253	-1.04253	up	down	yes	OK	326	gi|543887250|gb|AGV75951.1|	WRKY transcription factor 47 [Gossypium hirsutum]	0.99	gi|20978791|sp|Q9SAH7.1|WRK40_ARATH	RecName: Full=Probable WRKY transcription factor 40; AltName: Full=WRKY DNA-binding protein 40 [Arabidopsis thaliana]	0.65	GO:0009873;GO:0009738;GO:0009620;GO:0006355;GO:0043069;GO:0002237;GO:0010363;GO:0016045;GO:0005667;GO:0009646;GO:0010310;GO:0043565;GO:0030968;GO:0003700;GO:0009612;GO:0006612;GO:0000165;GO:0009862;GO:0002679;GO:0009867;GO:0009695;GO:0009697;GO:0050691;GO:0045449;GO:0031348	3694.estExt_fgenesh4_pm.C_LG_III0624	SubName: Full=Putative uncharacterized protein;	0.8036	_	_	NOG225799	None	_
Gh_A11G0734	45.1551	22.0104	2.1276	1.0325	0.00155	0.0301162	1.04309	-1.04309	up	down	yes	OK	637	gi|559783633|gb|AHB18411.1|	pentatricopeptide repeat-containing protein [Gossypium hirsutum]	1	gi|218546767|sp|O22137.2|PP202_ARATH	RecName: Full=Pentatricopeptide repeat-containing protein At2g45350, chloroplastic; AltName: Full=Protein CHLORORESPIRATORY REDUCTION 4; Flags: Precursor [Arabido	0.79	_	3694.eugene3.00140145	hypothetical protein	0.8415	_	KOG4197	_	None	_
Gh_D12G0095	56.2789	27.6229	6.46392	3.13576	0.0006	0.014811	1.04359	-1.04359	up	down	yes	OK	297	gi|590718634|ref|XP_007050858.1|	Heavy metal transport/detoxification superfamily protein, putative [Theobroma Heavy metal transport/detoxification superfamily prot	0.64	_	_	_	_	3694.fgenesh4_pg.C_LG_XIV001402	hypothetical protein	0.7653	_	KOG1603	_	None	_
Gh_A12G0144	87.0526	42.7811	12.9553	6.27534	5e-05	0.00199199	1.04578	-1.04578	up	down	yes	OK	243	gi|590688003|ref|XP_007042825.1|	Nicotinamidase 1 isoform 1 [Theobroma cacao]	0.93	_	_	_	GO:0008152;GO:0003824	3694.estExt_Genewise1_v1.C_LG_VII1188	nicotinamidase	0.9189	COG1335	_	NOG138795	None	_
Gh_A05G2348	45.4842	22.1793	3.16422	1.53171	0.0022	0.03868	1.04671	-1.04671	up	down	yes	OK	451	gi|590603405|ref|XP_007020002.1|	Disulfide isomerase-like protein isoform 1 [Theobroma cacao]	0.87	gi|75332171|sp|Q94F09.1|PDI52_ARATH	RecName: Full=Protein disulfide-isomerase 5-2; Short=AtPDIL5-2; AltName: Full=Protein disulfide-isomerase 7-1; Short=AtPDIL7-1; AltName: Full=Protein disulfide-iso	0.81	GO:0008152;GO:0016853;GO:0005623;GO:0045454	3694.gw1.XIX.2062.1	hypothetical protein	0.8616	COG0526	KOG0190	_	K09580	PDIA1, P4HB
Gh_D10G1559	58.662	28.7656	8.72936	4.22027	0.00055	0.0138713	1.04854	-1.04854	up	down	yes	OK	243	gi|645235619|ref|XP_008224356.1|	PREDICTED: myb-related protein Myb4-like [Prunus mume]	0.69	gi|73921025|sp|Q7XBH4.2|MYB4_ORYSJ	RecName: Full=Myb-related protein Myb4; AltName: Full=OsMyb4; AltName: Full=Transcription factor RLTR1 [Oryza sativa Japonica Group]	0.78	GO:0003677;GO:0000785;GO:0003682	3694.fgenesh4_pg.C_LG_V001386	annotation not avaliable	0.9626	COG5147	KOG0048	_	K09422	MYBP
Gh_A07G0673	85.0678	41.4238	6.13833	2.96738	0.0001	0.00360715	1.04866	-1.04866	up	down	yes	OK	437	gi|590652460|ref|XP_007033156.1|	MATE efflux family protein, putative [Theobroma cacao]	0.84	gi|75206070|sp|Q9SIA4.1|MATE5_ARATH	RecName: Full=MATE efflux family protein 5; AltName: Full=Protein DETOXIFICATION 1-like 1; AltName: Full=Protein DTX3 [Arabidopsis thaliana]	0.73	GO:0016021;GO:0015238;GO:0015297;GO:0006855	29760.GSVIVG00030436001	SubName: Full=Chromosome chr1 scaffold_5, whole genome shotgun sequence;	0.79	COG0534	KOG1347	_	K03327	TC.MATE, SLC47A, norM, mdtK, dinF
Gh_A12G1991	39.4921	19.3951	7.12863	3.44284	0.0031	0.0493014	1.05003	-1.05003	up	down	yes	OK	211	gi|590677097|ref|XP_007039924.1|	Plant-specific transcription factor YABBY family protein [Theobroma cacao]	0.95	gi|75219085|sp|O22152.1|YAB1_ARATH	RecName: Full=Axial regulator YABBY 1; AltName: Full=Fl-54; AltName: Full=Protein ABNORMAL FLORAL ORGANS; AltName: Full=Protein FILAMENTOUS FLOWER; AltName: Full=Pr	0.72	GO:0006333;GO:0006355;GO:0009909;GO:0010228;GO:0048481;GO:0005667;GO:0003700;GO:0010027;GO:0010450;GO:0009845;GO:0010158;GO:0010093;GO:0009933;GO:0009737;GO:0016226;GO:0010159;GO:0010103;GO:0010162;GO:0045449;GO:0009793	29760.GSVIVG00007291001	SubName: Full=Chromosome chr2 scaffold_187, whole genome shotgun sequence;	0.9238	_	_	NOG227317	None	_
Gh_D04G2010	47.2708	23.0034	4.94745	2.38444	0.00165	0.0314576	1.05303	-1.05303	up	down	yes	OK	320	gi|590689127|ref|XP_007043141.1|	Nucleotide-sugar transporter family protein isoform 1 [Theobroma cacao]	0.94	gi|75207337|sp|Q9SRE4.1|UGAL2_ARATH	RecName: Full=UDP-galactose transporter 2; Short=At-UDP-GalT2 [Arabidopsis thaliana]	0.87	GO:0008643;GO:0016021	29760.GSVIVG00002980001	SubName: Full=Chromosome chr18 scaffold_137, whole genome shotgun sequence;	0.9073	_	KOG1441	_	None	_
Gh_D09G0943	156.156	76.2618	25.3198	12.1789	5e-05	0.00199199	1.05588	-1.05588	up	down	yes	OK	228	gi|601125370|gb|AHN82603.1|	NAC protein [Gossypium barbadense]	0.99	gi|50401162|sp|Q9FMR3.1|NAC90_ARATH	RecName: Full=NAC domain-containing protein 90; Short=ANAC090 [Arabidopsis thaliana]	0.8	GO:0005634;GO:0003677;GO:0006355	3694.fgenesh4_pg.C_LG_I001572	annotation not avaliable	0.803	_	_	NOG291412	None	_
Gh_A06G1359	284.284	139.744	62.5365	30.0779	5e-05	0.00199199	1.05599	-1.05599	up	down	yes	OK	184	_	_	_	_	_	_	_	_	_	_	_	_	_	None	_
Gh_A13G0797	66.1362	31.9678	4.04099	1.94219	0.00035	0.00983058	1.05702	-1.05702	up	down	yes	OK	505	gi|590640264|ref|XP_007029906.1|	MATE efflux family protein [Theobroma cacao]	0.91	gi|27151710|sp|Q9LYT3.1|TT12_ARATH	RecName: Full=Protein TRANSPARENT TESTA 12; AltName: Full=MATE efflux family protein TT12; AltName: Full=Protein DTX41 [Arabidopsis thaliana]	0.63	GO:0016021;GO:0015238;GO:0015297;GO:0006855	3694.eugene3.00130679	hypothetical protein	0.8815	COG0534	KOG1347	_	K03327	TC.MATE, SLC47A, norM, mdtK, dinF
Gh_A13G1699	40.2913	20.1567	17.2005	8.26646	0.0028	0.0458657	1.05711	-1.05711	up	down	yes	OK	124	gi|62910995|gb|AAY21210.1|	ultraviolet-B-repressible protein [Gossypium hirsutum]	0.98	_	_	_	GO:0055085;GO:0009523;GO:0015979	3694.estExt_Genewise1_v1.C_1450010	hypothetical protein	0.8197	_	_	NOG254365	None	_
Gh_A02G0420	64.6238	31.5548	12.4035	5.9419	0.0004	0.0108938	1.06175	-1.06175	up	down	yes	OK	202	gi|590659905|ref|XP_007035255.1|	Uncharacterized protein TCM_020992 [Theobroma cacao]	0.72	_	_	_	_	_	_	_	_	_	_	None	_
Gh_D07G1584	42.5916	20.4998	2.46407	1.1802	0.0023	0.0399977	1.06201	-1.06201	up	down	yes	OK	530	gi|590713598|ref|XP_007049687.1|	Cytochrome P450 82A3, putative [Theobroma cacao]	0.87	gi|75314129|sp|Q9SZ46.1|C82C4_ARATH	RecName: Full=Cytochrome P450 82C4 [Arabidopsis thaliana]	0.66	GO:0016705;GO:0020037;GO:0005506;GO:0004497;GO:0055114	3694.gw1.I.2906.1	cytochrome P450	0.783	COG2124	KOG0156	_	None	_
Gh_A05G3681	135.054	65.6086	20.7851	9.94862	5e-05	0.00199199	1.06298	-1.06298	up	down	yes	OK	237	gi|590595794|ref|XP_007018157.1|	Folic acid and derivative biosynthetic process [Theobroma cacao]	0.92	gi|81881544|sp|Q9D7E3.1|OVCA2_MOUSE	RecName: Full=Ovarian cancer-associated gene 2 protein homolog [Mus musculus]	0.45	GO:0009611;GO:0009693;GO:0009620;GO:0009695;GO:0009753;GO:0015824	3694.estExt_fgenesh4_pg.C_LG_II0938	SubName: Full=Putative uncharacterized protein;	0.8615	_	KOG2551	_	None	_
Gh_D03G1283	505.565	244.053	43.6697	20.8994	5e-05	0.00199199	1.06317	-1.06317	up	down	yes	OK	375	gi|590590154|ref|XP_007016654.1|	Mitogen-activated protein kinase 3 [Theobroma cacao]	0.97	gi|21431794|sp|Q39023.2|MPK3_ARATH	RecName: Full=Mitogen-activated protein kinase 3; Short=AtMPK3; Short=MAP kinase 3 [Arabidopsis thaliana]	0.95	GO:0000169;GO:0005524;GO:0009738;GO:0010229;GO:0006355;GO:0043069;GO:2000037;GO:0042742;GO:0043900;GO:0010363;GO:0009595;GO:0048481;GO:0019684;GO:0010310;GO:0080136;GO:0004707;GO:0010120;GO:0050832;GO:0006612;GO:0009409;GO:0009862;GO:0009069;GO:0005622;GO:0007178;GO:0010224;GO:0035304;GO:0001666;GO:0009867;GO:0009697;GO:2000038;GO:0031348	29760.GSVIVG00024457001	SubName: Full=Chromosome chr6 scaffold_3, whole genome shotgun sequence;	0.9404	COG0515	KOG0660	_	K04371	MAPK1_3
Gh_D07G2336	41.2775	19.9962	4.78118	2.2866	0.00235	0.0406241	1.06416	-1.06416	up	down	yes	OK	295	gi|590647733|ref|XP_007031980.1|	GRAM domain family protein [Theobroma cacao]	0.88	gi|75181135|sp|Q9LYV6.1|GEML5_ARATH	RecName: Full=GEM-like protein 5 [Arabidopsis thaliana]	0.8	_	3694.fgenesh4_pg.C_LG_I002393	hypothetical protein	0.834	_	_	NOG298387	None	_
Gh_D02G2025	230.18	111.32	29.1449	13.9179	5e-05	0.00199199	1.0663	-1.0663	up	down	yes	OK	275	gi|326632804|gb|ADZ99348.1|	C2H2 zinc finger protein [Gossypium hirsutum]	0.91	gi|75332918|sp|Q96289.1|ZAT10_ARATH	RecName: Full=Zinc finger protein ZAT10; AltName: Full=Salt-tolerance zinc finger [Arabidopsis thaliana]	0.7	_	_	_	_	_	_	_	None	_
Gh_A10G2124	123.981	59.5653	7.62803	3.64171	5e-05	0.00199199	1.06669	-1.06669	up	down	yes	OK	502	gi|590695680|ref|XP_007044958.1|	Cytochrome P450 family protein [Theobroma cacao]	0.91	gi|311033356|sp|P24465.2|C71A1_PERAE	RecName: Full=Cytochrome P450 71A1; AltName: Full=ARP-2; AltName: Full=CYPLXXIA1	0.66	GO:0016705;GO:0020037;GO:0005506;GO:0004497;GO:0055114	_	_	_	_	_	_	None	_
Gh_Sca006959G01	929.865	456.687	276.008	131.753	5e-05	0.00199199	1.06687	-1.06687	up	down	yes	OK	152	gi|590711847|ref|XP_007049223.1|	Uncharacterized protein TCM_002233 [Theobroma cacao]	0.54	_	_	_	_	_	_	_	_	_	_	None	_
Gh_A04G1093	112.332	53.8315	7.69576	3.66362	5e-05	0.00199199	1.07079	-1.07079	up	down	yes	OK	457	gi|590682819|ref|XP_007041443.1|	Squalene monooxygenase, putative [Theobroma cacao]	0.8	gi|6685403|sp|O48651.1|ERG1_PANGI	RecName: Full=Squalene monooxygenase; AltName: Full=Squalene epoxidase; Short=SE	0.73	GO:0006694;GO:0016114;GO:0016021;GO:0050660;GO:0004506;GO:0055114	4558.Sb01g042050.1	hypothetical protein	0.7821	COG0654	KOG1298	_	K00511	SQLE, ERG1
Gh_A02G0320	159.93	77.6696	34.6196	16.4726	5e-05	0.00199199	1.07152	-1.07152	up	down	yes	OK	186	gi|590658249|ref|XP_007034798.1|	Acyl-CoA N-acyltransferases superfamily protein isoform 1 [Theobroma cacao]	0.91	gi|81341902|sp|O31633.1|YJCK_BACSU	RecName: Full=Putative ribosomal-protein-alanine acetyltransferase [Bacillus subtilis subsp. subtilis str. 168]	0.63	GO:0042967;GO:0008080	29760.GSVIVG00020017001	SubName: Full=Chromosome chr5 scaffold_2, whole genome shotgun sequence;	0.9096	COG1670	_	_	None	_
Gh_D10G1788	96.9864	47.2949	25.6822	12.2118	5e-05	0.00199199	1.07249	-1.07249	up	down	yes	OK	163	gi|643716162|gb|KDP27935.1|	hypothetical protein JCGZ_19015 [Jatropha curcas]	0.81	_	_	_	GO:0005509	59689.fgenesh2_kg.8__821__AT5G49480.1	annotation not avaliable	0.75	COG5126	KOG0027	_	None	_
Gh_A06G0331	137.354	65.9145	14.6005	6.93496	5e-05	0.00199199	1.07406	-1.07406	up	down	yes	OK	316	gi|255545574|ref|XP_002513847.1|	conserved hypothetical protein [Ricinus communis]	0.93	_	_	_	_	29760.GSVIVG00015299001	SubName: Full=Chromosome chr18 scaffold_1, whole genome shotgun sequence;	0.9003	_	_	NOG222994	None	_
Gh_A03G0291	644.474	308.628	55.6674	26.4348	5e-05	0.00199199	1.07439	-1.07439	up	down	yes	OK	375	gi|590590154|ref|XP_007016654.1|	Mitogen-activated protein kinase 3 [Theobroma cacao]	0.96	gi|21431794|sp|Q39023.2|MPK3_ARATH	RecName: Full=Mitogen-activated protein kinase 3; Short=AtMPK3; Short=MAP kinase 3 [Arabidopsis thaliana]	0.95	GO:0000169;GO:0005524;GO:0009738;GO:0010229;GO:0006355;GO:0043069;GO:2000037;GO:0042742;GO:0043900;GO:0010363;GO:0009595;GO:0048481;GO:0019684;GO:0010310;GO:0080136;GO:0004707;GO:0010120;GO:0050832;GO:0006612;GO:0009409;GO:0009862;GO:0009069;GO:0005622;GO:0007178;GO:0010224;GO:0035304;GO:0001666;GO:0009867;GO:0009697;GO:2000038;GO:0031348	29760.GSVIVG00024457001	SubName: Full=Chromosome chr6 scaffold_3, whole genome shotgun sequence;	0.9377	COG0515	KOG0660	_	K04371	MAPK1_3
Gh_D04G0168	81.6003	38.8201	1.97667	0.938085	5e-05	0.00199199	1.07528	-1.07528	up	down	yes	OK	1182	gi|590567715|ref|XP_007010594.1|	Aminophospholipid ATPase isoform 1 [Theobroma cacao]	0.94	gi|12229646|sp|P98204.1|ALA1_ARATH	RecName: Full=Phospholipid-transporting ATPase 1; Short=AtALA1; AltName: Full=Aminophospholipid flippase 1 [Arabidopsis thaliana]	0.87	GO:0000287;GO:0006612;GO:0005524;GO:0015917;GO:0005622;GO:0006812;GO:0010363;GO:0045332;GO:0016021;GO:0009963;GO:0004012;GO:0005886	3694.fgenesh4_pg.C_LG_VIII000123	aminophospholipid ATPase	0.8964	COG0474	KOG0206	_	K14802	DRS2, ATP8A
Gh_A12G2178	85.7057	40.8691	5.07753	2.40752	5e-05	0.00199199	1.07658	-1.07658	up	down	yes	OK	519	gi|590675160|ref|XP_007039369.1|	Iq-domain 1 [Theobroma cacao]	0.82	gi|75271948|sp|Q8LPG9.1|IQD14_ARATH	RecName: Full=Protein IQ-DOMAIN 14 [Arabidopsis thaliana]	0.71	_	29760.GSVIVG00000506001	SubName: Full=Chromosome chr2 scaffold_105, whole genome shotgun sequence;	0.8266	_	_	NOG261214	None	_
Gh_A09G2126	60.0879	28.7471	7.01747	3.32016	0.0004	0.0108938	1.0797	-1.0797	up	down	yes	OK	293	gi|662036276|gb|AIE43869.1|	WRKY transcription factor 39 [Gossypium hirsutum]	0.96	gi|20978785|sp|Q9FGZ4.1|WRK48_ARATH	RecName: Full=Probable WRKY transcription factor 48; AltName: Full=WRKY DNA-binding protein 48 [Arabidopsis thaliana]	0.65	GO:0015824;GO:0042742;GO:0035556;GO:0052542;GO:0002679;GO:0045893;GO:0005667;GO:0043565;GO:0003700;GO:0045449	_	_	_	_	_	_	None	_
Gh_Sca008280G01	44.8308	21.2788	1.88073	0.889059	0.0016	0.0308075	1.08094	-1.08094	up	down	yes	OK	708	gi|590669520|ref|XP_007037798.1|	Sieve element occlusion e, putative [Theobroma cacao]	0.85	_	_	_	_	_	_	_	_	_	_	None	_
Gh_A09G1053	350.373	166.903	32.2054	15.2051	5e-05	0.00199199	1.08275	-1.08275	up	down	yes	OK	356	gi|268528131|gb|ACZ06242.1|	caffeic acid O-methyltransferase 3 [Gossypium hirsutum]	1	gi|30315948|sp|Q9FQY8.2|COMT1_CAPAN	RecName: Full=Caffeic acid 3-O-methyltransferase; Short=CAOMT; Short=COMT; AltName: Full=S-adenosysl-L-methionine:caffeic acid 3-O-methyltransferase [Capsicum annu	0.75	GO:0008171;GO:0032259;GO:0046983	3694.estExt_Genewise1_v1.C_LG_XIV1942	SubName: Full=Putative uncharacterized protein;	0.8214	COG0500	KOG3178	_	None	_
Gh_D07G1799	242.581	114.676	13.2723	6.24082	5e-05	0.00199199	1.08861	-1.08861	up	down	yes	OK	557	gi|643709983|gb|KDP24309.1|	hypothetical protein JCGZ_25605 [Jatropha curcas]	0.9	gi|26394254|sp|Q9FWA4.1|GAUT9_ARATH	RecName: Full=Probable galacturonosyltransferase 9 [Arabidopsis thaliana]	0.84	GO:0005982;GO:0045489;GO:0005985;GO:0009117;GO:0000139;GO:0047262;GO:0016021;GO:0071555	3694.eugene3.03090007	hypothetical protein	0.8741	_	_	NOG273267	K13648	GAUT
Gh_A10G0878	218.249	104.323	45.7699	21.4411	5e-05	0.00199199	1.09402	-1.09402	up	down	yes	OK	190	gi|590702952|ref|XP_007046744.1|	Lactoylglutathione lyase / glyoxalase I family protein [Theobroma cacao]	0.97	_	_	_	GO:0016829;GO:0008152	3694.estExt_Genewise1_v1.C_570289	hypothetical protein	0.9312	_	_	NOG231501;NOG295023	None	_
Gh_D11G0251	97.4194	47.2133	35.0108	16.3933	5e-05	0.00199199	1.09469	-1.09469	up	down	yes	OK	136	gi|590676958|ref|XP_007039886.1|	14 kDa proline-rich protein DC2.15, putative [Theobroma cacao]	0.86	gi|112697|sp|P14009.1|14KD_DAUCA	RecName: Full=14 kDa proline-rich protein DC2.15; Flags: Precursor	0.75	_	59689.scaffold_603709.1	annotation not avaliable	0.8125	_	_	NOG294850;NOG239689	None	_
Gh_D04G1053	302.076	142.608	36.8739	17.2094	5e-05	0.00199199	1.0994	-1.0994	up	down	yes	OK	283	gi|590631080|ref|XP_007027465.1|	PGPD14 isoform 1 [Theobroma PGPD14 isoform 1 [Theobroma cacao]	0.89	gi|32700008|sp|Q96PM5.1|ZN363_HUMAN	RecName: Full=RING finger and CHY zinc finger domain-containing protein 1; AltName: Full=Androgen receptor N-terminal-interacting protein; AltName: Full=CH-rich-in	0.57	GO:0008270	29760.GSVIVG00000606001	SubName: Full=Chromosome chr8 scaffold_106, whole genome shotgun sequence;	0.8587	_	KOG1940	_	K10144	RCHY1, PIRH2
Gh_D03G0483	180.576	85.0443	19.4271	9.05201	5e-05	0.00199199	1.10176	-1.10176	up	down	yes	OK	313	gi|590580780|ref|XP_007014165.1|	Xyloglucan endotransglucosylase/hydrolase family protein [Theobroma cacao]	0.94	gi|38605148|sp|Q38857.1|XTH22_ARATH	RecName: Full=Xyloglucan endotransglucosylase/hydrolase protein 22; Short=At-XTH22; Short=XTH-22; AltName: Full=Touch protein 4; Flags: Precursor [Arabidopsis thal	0.86	GO:0048046;GO:0004553;GO:0016762;GO:0005618;GO:0006073;GO:0071555	29760.GSVIVG00031398001	SubName: Full=Chromosome chr11 scaffold_56, whole genome shotgun sequence;	0.9505	COG2273	_	_	K08235	E2.4.1.207
Gh_A02G0862	493.933	230.556	27.4666	12.7512	5e-05	0.00199199	1.10705	-1.10705	up	down	yes	OK	549	gi|590594869|ref|XP_007017972.1|	OPC-8:0 CoA ligase1 isoform 1 [Theobroma cacao]	0.96	gi|158564046|sp|Q84P21.2|4CLL5_ARATH	RecName: Full=4-coumarate--CoA ligase-like 5; AltName: Full=4-coumarate--CoA ligase isoform 9; Short=At4CL9; AltName: Full=Peroxisomal OPC-8:0-CoA ligase 1 [Arabi	0.89	GO:0008152;GO:0016874	29760.GSVIVG00015553001	SubName: Full=Chromosome chr18 scaffold_1, whole genome shotgun sequence;	0.9091	COG0318	KOG1176	_	K10526	OPCL1
Gh_A10G1990	147.209	68.5602	7.52346	3.48662	5e-05	0.00199199	1.10957	-1.10957	up	down	yes	OK	592	gi|590563078|ref|XP_007009266.1|	Concanavalin A-like lectin protein kinase family protein [Theobroma cacao]	0.87	gi|75335844|sp|Q9M2S4.1|LRKS4_ARATH	RecName: Full=L-type lectin-domain containing receptor kinase S.4; Short=LecRK-S.4; Flags: Precursor [Arabidopsis thaliana]	0.76	GO:0030246;GO:0004674;GO:0005524;GO:0009069;GO:0006468	29760.GSVIVG00018441001	SubName: Full=Chromosome chr13 scaffold_17, whole genome shotgun sequence;	0.8106	COG0515	KOG1187	_	None	_
Gh_A08G1059	43.0245	20.1896	5.66127	2.61961	0.00175	0.0328852	1.11177	-1.11177	up	down	yes	OK	267	gi|255548357|ref|XP_002515235.1|	r2r3-myb transcription factor, putative [Ricinus communis]	0.74	gi|75334847|sp|Q9LDE1.1|MY108_ARATH	RecName: Full=Transcription factor MYB108; AltName: Full=Myb-related protein 108; Short=AtMYB108; AltName: Full=Protein BOTRYTIS-SUSCEPTIBLE 1 [Arabidopsis thalian	0.87	GO:0009733;GO:0009738;GO:0009414;GO:0045893;GO:0005667;GO:0003682;GO:0005516;GO:0003700;GO:0009611;GO:0016036;GO:0005634;GO:0010260;GO:0001046;GO:0000785;GO:0009409;GO:0042538;GO:0009753;GO:0045449	29760.GSVIVG00033189001	SubName: Full=Chromosome chr5 scaffold_64, whole genome shotgun sequence;	0.9083	COG5147	KOG0048	_	K09422	MYBP
Gh_D01G1313	218.12	101.523	14.8684	6.87432	5e-05	0.00199199	1.11296	-1.11296	up	down	yes	OK	459	gi|590694100|ref|XP_007044514.1|	UDP-glucosyl transferase 74B1 [Theobroma cacao]	0.93	gi|75277923|sp|O48676.1|U74B1_ARATH	RecName: Full=UDP-glycosyltransferase 74B1; AltName: Full=N-hydroxythioamide S-beta-glucosyltransferase; AltName: Full=Thiohydroximate S-glucosyltransferase [Arabi	0.73	GO:0009684;GO:0019761;GO:0016758;GO:0006569;GO:0042742;GO:0048767;GO:0052544	29760.GSVIVG00028887001	SubName: Full=Chromosome chr1 scaffold_46, whole genome shotgun sequence;	0.8562	_	KOG1192	_	K11820	UGT74B1
Gh_D03G1184	42.0957	19.701	5.28235	2.44158	0.00185	0.0342025	1.11336	-1.11336	up	down	yes	OK	277	gi|595840061|ref|XP_007207960.1|	hypothetical protein PRUPE_ppa016790mg [Prunus persica]	0.79	_	_	_	GO:0016787;GO:0008152	59689.fgenesh2_kg.8__1897__AT5G59480.1	annotation not avaliable	0.7571	COG1011	KOG3109	_	K07025	K07025
Gh_A11G1755	64.3281	29.8895	3.67535	1.69748	0.0005	0.0129405	1.11449	-1.11449	up	down	yes	OK	536	gi|590704416|ref|XP_007047152.1|	SKU5 similar 17 isoform 1 [Theobroma cacao]	0.96	gi|128592|sp|P29162.1|ASOL_TOBAC	RecName: Full=L-ascorbate oxidase homolog; AltName: Full=Pollen-specific protein NTP303; Flags: Precursor	0.71	GO:0009505;GO:0005507;GO:0055114;GO:0016491	29760.GSVIVG00003897001	SubName: Full=Chromosome undetermined scaffold_560, whole genome shotgun sequence;	0.9033	COG2132	KOG1263	_	None	_
Gh_A07G0003	82.2801	38.5444	13.3397	6.15901	5e-05	0.00199199	1.11496	-1.11496	up	down	yes	OK	228	gi|590571148|ref|XP_007011512.1|	ChaC family protein-like [Theobroma cacao]	0.91	gi|391358128|sp|Q8R3J5.2|CHAC1_MOUSE	RecName: Full=Cation transport regulator-like protein 1; AltName: Full=Blocks Notch protein; Short=Botch [Mus musculus]	0.48	_	3694.estExt_fgenesh4_pg.C_1930034	hypothetical protein	0.9205	COG3703	KOG3182	_	None	_
Gh_D04G1203	45.2483	21.1038	4.77346	2.20249	0.00125	0.0256779	1.1159	-1.1159	up	down	yes	OK	318	gi|590629173|ref|XP_007026917.1|	NAD(P)-linked oxidoreductase superfamily protein [Theobroma cacao]	0.93	gi|122241485|sp|Q0PGJ6.1|AKRC9_ARATH	RecName: Full=Aldo-keto reductase family 4 member C9 [Arabidopsis thaliana]	0.8	GO:0055114;GO:0016491	29760.GSVIVG00021383001	SubName: Full=Chromosome chr8 scaffold_23, whole genome shotgun sequence;	0.9279	COG0656	KOG1577	_	None	_
Gh_D09G0679	121.638	56.866	20.588	9.48017	5e-05	0.00199199	1.11882	-1.11882	up	down	yes	OK	221	gi|590644678|ref|XP_007031147.1|	Lon protease 1 [Theobroma cacao]	0.97	gi|75119268|sp|Q69UZ3.1|LONM_ORYSJ	RecName: Full=Lon protease homolog, mitochondrial; Flags: Precursor [Oryza sativa Japonica Group]	0.95	GO:0004252;GO:0005759;GO:0005524;GO:0090296;GO:0051131;GO:0034599;GO:0043565;GO:0070407;GO:0006515;GO:0004176;GO:0006510	_	_	_	_	_	_	K08675	PRSS15, PIM1
Gh_D02G0970	64.6034	29.8372	2.87442	1.32189	0.0001	0.00360715	1.12067	-1.12067	up	down	yes	OK	671	gi|590593854|ref|XP_007017690.1|	Transmembrane and coiled-coil domain-containing protein 4 isoform 2 [Theobroma cacao]	0.81	gi|74746530|sp|Q5TGY1.1|TMCO4_HUMAN	RecName: Full=Transmembrane and coiled-coil domain-containing protein 4 [Homo sapiens]	0.62	GO:0016021	_	_	_	_	_	_	None	_
Gh_A12G0518	150.766	70.9379	39.188	18.011	5e-05	0.00199199	1.12153	-1.12153	up	down	yes	OK	165	gi|590651973|ref|XP_007033034.1|	Calcium-dependent lipid-binding (CaLB domain) family protein [Theobroma cacao]	0.94	gi|75154127|sp|Q8L7A4.1|AGD11_ARATH	RecName: Full=Probable ADP-ribosylation factor GTPase-activating protein AGD11; Short=ARF GAP AGD11; AltName: Full=Protein ARF-GAP DOMAIN 11; Short=AtAGD11 [Arabid	0.69	_	29760.GSVIVG00022427001	SubName: Full=Chromosome chr14 scaffold_26, whole genome shotgun sequence;	0.903	COG5038	KOG1030	_	None	_
Gh_D07G2215	136.405	63.7706	29.2834	13.4228	5e-05	0.00199199	1.1254	-1.1254	up	down	yes	OK	187	gi|590645511|ref|XP_007031364.1|	Zinc finger family protein [Theobroma cacao]	0.84	gi|122069682|sp|Q67YE6.2|SAP12_ARATH	RecName: Full=Zinc finger AN1 domain-containing stress-associated protein 12; Short=AtSAP12 [Arabidopsis thaliana]	0.7	GO:0010583;GO:0009611;GO:0006612;GO:0009733;GO:0009738;GO:0010286;GO:0009414;GO:0005622;GO:0042538;GO:0009723;GO:0010363;GO:0009863;GO:0009407;GO:0009867;GO:0008270	29760.GSVIVG00020809001	SubName: Full=Chromosome chr14 scaffold_21, whole genome shotgun sequence;	0.7976	_	KOG3183	_	None	_
Gh_D12G1753	918.762	419.995	23.535	10.7314	5e-05	0.00199199	1.13297	-1.13297	up	down	yes	OK	1121	gi|590640151|ref|XP_007029875.1|	Leucine-rich repeat containing protein, putative isoform 1 [Theobroma cacao]	0.81	gi|29839649|sp|Q9LRR4.1|R13L1_ARATH	RecName: Full=Putative disease resistance RPP13-like protein 1 [Arabidopsis thaliana]	0.55	GO:0043531	29760.GSVIVG00023010001	SubName: Full=Chromosome chr6 scaffold_28, whole genome shotgun sequence;	0.7568	COG4886	_	_	None	_
Gh_D04G1273	83.4066	38.3548	8.02106	3.65402	5e-05	0.00199199	1.13431	-1.13431	up	down	yes	OK	343	gi|590628286|ref|XP_007026677.1|	Uncharacterized protein TCM_021678 [Theobroma cacao]	0.77	_	_	_	_	_	_	_	_	_	_	None	_
Gh_D05G3929	1397.06	642.605	165.357	75.1893	5e-05	0.00199199	1.13698	-1.13698	up	down	yes	OK	290	gi|590580805|ref|XP_007014172.1|	Xyloglucan endotransglucosylase/hydrolase family protein [Theobroma cacao]	0.93	gi|38605152|sp|Q38910.1|XTH23_ARATH	RecName: Full=Probable xyloglucan endotransglucosylase/hydrolase protein 23; Short=At-XTH23; Short=XTH-23; Flags: Precursor [Arabidopsis thaliana]	0.86	GO:0048046;GO:0004553;GO:0016762;GO:0005618;GO:0006073;GO:0071555	29760.GSVIVG00031398001	SubName: Full=Chromosome chr11 scaffold_56, whole genome shotgun sequence;	0.9653	COG2273	_	_	K14504	TCH4
Gh_A13G0310	51.5744	23.6669	5.31721	2.41596	0.0006	0.014811	1.13807	-1.13807	up	down	yes	OK	324	gi|590686003|ref|XP_007042253.1|	Uncharacterized protein TCM_006929 [Theobroma cacao]	0.92	_	_	_	_	3694.fgenesh4_pg.C_LG_II000833	hypothetical protein	0.823	_	_	NOG222994	None	_
Gh_D05G2659	35.3725	16.184	2.52525	1.14731	0.00285	0.0464595	1.13817	-1.13817	up	down	yes	OK	441	gi|590570049|ref|XP_007011240.1|	CBL-interacting protein kinase 10 [Theobroma cacao]	0.94	gi|75321808|sp|Q5W736.1|CIPKI_ORYSJ	RecName: Full=CBL-interacting protein kinase 18; AltName: Full=OsCIPK18 [Oryza sativa Japonica Group]	0.84	GO:0004674;GO:0007165;GO:0005524;GO:0009069;GO:0006468	29760.GSVIVG00029411001	SubName: Full=Chromosome chr13 scaffold_48, whole genome shotgun sequence;	0.8497	COG0515	KOG0583	_	None	_
Gh_A05G0889	42.0802	19.3328	5.00156	2.27219	0.0016	0.0308075	1.13829	-1.13829	up	down	yes	OK	289	gi|590590458|ref|XP_007016740.1|	Plasma membrane intrinsic protein 2,4 [Theobroma cacao]	0.97	gi|75291011|sp|Q6K215.1|PIP22_ORYSJ	RecName: Full=Probable aquaporin PIP2-2; AltName: Full=OsPIP2;2; AltName: Full=Plasma membrane intrinsic protein 2-2 [Oryza sativa Japonica Group]	0.89	GO:0006810;GO:0016021;GO:0005215	3694.estExt_fgenesh4_pg.C_280159	SubName: Full=Putative uncharacterized protein;	0.9378	COG0580	KOG0223	_	K09872	PIP
Gh_D10G2568	262.35	119.554	9.97466	4.5281	5e-05	0.00199199	1.13936	-1.13936	up	down	yes	OK	775	gi|590661939|ref|XP_007035811.1|	PAS domain-containing protein tyrosine kinase family protein [Theobroma cacao]	0.85	gi|75334172|sp|Q9FPR3.1|EDR1_ARATH	RecName: Full=Serine/threonine-protein kinase EDR1; AltName: Full=MAPKK kinase EDR1; AltName: Full=Protein ENHANCED DISEASE RESISTANCE 1; Short=AtEDR1; AltName: Ful	0.68	GO:0007165;GO:0005524;GO:0004672;GO:0006468;GO:0004871	3694.eugene3.00101399	hypothetical protein	0.8118	COG0515	KOG0192	_	None	_
Gh_D03G0714	61.031	27.7882	2.23891	1.01573	0.00035	0.00983058	1.14028	-1.14028	up	down	yes	OK	801	gi|590678816|ref|XP_007040407.1|	Cation/H+ exchanger 18 [Theobroma cacao]	0.88	gi|75309041|sp|Q9FFR9.1|CHX18_ARATH	RecName: Full=Cation/H(+) antiporter 18; AltName: Full=Protein CATION/H+ EXCHANGER 18; Short=AtCHX18 [Arabidopsis thaliana]	0.85	GO:1902600;GO:0006885;GO:0016021;GO:0015299	29760.GSVIVG00002499001	SubName: Full=Chromosome chr2 scaffold_132, whole genome shotgun sequence;	0.8549	COG0475	KOG1650	_	None	_
Gh_A08G0316	656.057	303.844	151.642	68.6815	5e-05	0.00199199	1.14268	-1.14268	up	down	yes	OK	178	gi|532987734|gb|AGU09699.1|	allene oxide cyclase [Gossypium hirsutum]	0.97	gi|73921674|sp|Q93ZC5.1|AOC4_ARATH	RecName: Full=Allene oxide cyclase 4, chloroplastic; Flags: Precursor [Arabidopsis thaliana]	0.81	GO:0008152;GO:0016853;GO:0009507	3694.gw1.IV.4073.1	SubName: Full=Putative uncharacterized protein;	0.9128	_	_	NOG264551	K10525	E5.3.99.6, aoc
Gh_D02G1282	440.944	204.939	121.542	55.0279	5e-05	0.00199199	1.14322	-1.14322	up	down	yes	OK	159	gi|658048835|ref|XP_008360103.1|	PREDICTED: eukaryotic translation initiation factor 5A-2 [Malus domestica]	0.99	gi|124226|sp|P24922.1|IF5A2_NICPL	RecName: Full=Eukaryotic translation initiation factor 5A-2; Short=eIF-5A-2; AltName: Full=eIF-4D [Nicotiana plumbaginifolia]	0.98	GO:0005840;GO:0043022;GO:0006452;GO:0003746;GO:0045905;GO:0045901	29760.GSVIVG00016285001	SubName: Full=Putative uncharacterized protein (Chromosome chr17 scaffold_12, whole genome s [...]	0.9748	COG0231	KOG3271	_	K03263	EIF5A
Gh_D01G1640	476.974	224.165	194.559	88.0346	5e-05	0.00199199	1.14407	-1.14407	up	down	yes	OK	127	gi|590684336|ref|XP_007041823.1|	Farnesylated protein 6 isoform 1 [Theobroma cacao]	0.98	gi|75213637|sp|Q9SZN7.1|HIP26_ARATH	RecName: Full=Heavy metal-associated isoprenylated plant protein 26; Short=AtHIPP26; AltName: Full=Farnesylated protein 6; Short=AtFP6; Flags: Precursor [Arabidops	0.91	GO:0046872;GO:0009506;GO:0030001	3694.estExt_Genewise1_v1.C_LG_IV1191	hypothetical protein	0.9685	_	KOG1603	_	None	_
Gh_A01G1439	389.301	178.434	53.2697	24.0999	5e-05	0.00199199	1.14429	-1.14429	up	down	yes	OK	259	gi|590683782|ref|XP_007041678.1|	Expansin-like protein isoform 1 [Theobroma cacao]	0.98	gi|20138427|sp|Q9SVE5.1|EXLA2_ARATH	RecName: Full=Expansin-like A2; Short=At-EXPL2; Short=AtEXLA2; Short=AtEXPL2; AltName: Full=Ath-ExpBeta-2.2; Flags: Precursor [Arabidopsis thaliana]	0.83	GO:0019953;GO:0005576	3694.estExt_fgenesh4_pm.C_LG_IX0135	hypothetical protein	0.9151	_	_	NOG240653	None	_
Gh_D02G1929	38.2934	17.415	2.77751	1.25468	0.00255	0.042992	1.14647	-1.14647	up	down	yes	OK	435	gi|590689436|ref|XP_007043228.1|	Alpha/beta-Hydrolases superfamily protein [Theobroma cacao]	0.87	gi|82183303|sp|Q6DHN0.1|TMM53_DANRE	RecName: Full=Transmembrane protein 53 [Danio rerio]	0.53	GO:0009611;GO:0006612;GO:0009414;GO:0009620;GO:0005622;GO:0042538;GO:0052542;GO:0010363;GO:0009863;GO:0016787;GO:0010200;GO:0009867;GO:0009695	29760.GSVIVG00003135001	SubName: Full=Chromosome undetermined scaffold_139, whole genome shotgun sequence;	0.7973	_	KOG2521	_	None	_
Gh_A06G0620	52.3933	23.9427	6.63476	2.99235	0.00025	0.00757223	1.14877	-1.14877	up	down	yes	OK	275	gi|543176592|gb|AGV54319.1|	caffeoyl CoA O-methyltransferase [Phaseolus vulgaris]	0.75	gi|30580368|sp|Q9C5D7.1|CAMT3_ARATH	RecName: Full=Probable caffeoyl-CoA O-methyltransferase At4g26220; AltName: Full=Trans-caffeoyl-CoA 3-O-methyltransferase; Short=CCoAMT; Short=CCoAOMT [Arabidopsis	0.92	GO:0008168	3694.estExt_fgenesh4_pm.C_1450034	hypothetical protein	0.9344	COG4122	KOG1663	_	K00588	E2.1.1.104
Gh_A07G1855	42.2457	19.8838	24.4683	11.0158	0.0012	0.0249221	1.15134	-1.15134	up	down	yes	OK	107	gi|590715143|ref|XP_007050111.1|	RmlC-like cupins superfamily protein [Theobroma cacao]	0.95	_	_	_	_	3694.estExt_fgenesh4_pg.C_LG_II2525	hypothetical protein	0.956	COG3450	_	_	None	_
Gh_A09G0913	243.523	110.988	39.4963	17.7205	5e-05	0.00199199	1.1563	-1.1563	up	down	yes	OK	228	gi|601125370|gb|AHN82603.1|	NAC protein [Gossypium barbadense]	0.98	gi|50401162|sp|Q9FMR3.1|NAC90_ARATH	RecName: Full=NAC domain-containing protein 90; Short=ANAC090 [Arabidopsis thaliana]	0.8	GO:0005634;GO:0003677;GO:0006355	3694.fgenesh4_pg.C_LG_I001572	annotation not avaliable	0.7949	_	_	NOG291412	None	_
Gh_A11G0080	501.32	228.366	84.3222	37.7924	5e-05	0.00199199	1.15782	-1.15782	up	down	yes	OK	222	gi|643706198|gb|KDP22330.1|	hypothetical protein JCGZ_26161 [Jatropha curcas]	0.75	gi|47605748|sp|Q9M0L0.2|DRE1A_ARATH	RecName: Full=Dehydration-responsive element-binding protein 1A; Short=Protein DREB1A; AltName: Full=C-repeat/dehydration-responsive element-binding factor 3; Shor	0.69	_	3694.gw1.XV.3152.1	SubName: Full=C-repeat binding facor 2;	0.8098	_	_	NOG260285	None	_
Gh_D13G1668	138.521	62.8115	17.0649	7.64569	5e-05	0.00199199	1.15831	-1.15831	up	down	yes	OK	281	gi|590639309|ref|XP_007029634.1|	Structural constituent of ribosome, putative [Theobroma cacao]	0.79	_	_	_	_	29760.GSVIVG00028719001	SubName: Full=Chromosome chr13 scaffold_45, whole genome shotgun sequence;	0.8304	COG2862	_	NOG276067	None	_
Gh_A05G0164	198.805	89.7663	18.5889	8.32059	5e-05	0.00199199	1.15968	-1.15968	up	down	yes	OK	351	gi|590577254|ref|XP_007013185.1|	Heat shock transcription factor C1, putative [Theobroma cacao]	0.79	gi|75311616|sp|Q9LV52.1|HSFC1_ARATH	RecName: Full=Heat stress transcription factor C-1; Short=AtHsfC1; AltName: Full=AtHsf-08 [Arabidopsis thaliana]	0.76	GO:0005634;GO:0005667;GO:0006355;GO:0043565;GO:0045449;GO:0003700;GO:0009408	29760.GSVIVG00016746001	SubName: Full=Putative uncharacterized protein (Chromosome chr11 scaffold_13, whole genome s [...]	0.8378	COG5169	KOG0627	_	K09419	HSFF
Gh_D10G0930	39.3649	17.9133	7.45118	3.32651	0.0014	0.0279147	1.16346	-1.16346	up	down	yes	OK	204	gi|296082434|emb|CBI21439.3|	unnamed protein product [Vitis vinifera]	0.78	gi|152032531|sp|Q94CL9.2|KRP7_ARATH	RecName: Full=Cyclin-dependent kinase inhibitor 7; AltName: Full=Inhibitor/interactor of CDK protein 5; AltName: Full=KIP-related protein 7 [Arabidopsis thaliana]	0.58	GO:0016310;GO:0048523	_	_	_	_	_	_	None	_
Gh_Sca013634G01	231.351	103.733	12.633	5.63515	5e-05	0.00199199	1.16467	-1.16467	up	down	yes	OK	558	gi|590674570|ref|XP_007039206.1|	Pseudo-response regulator 5, putative isoform 2 [Theobroma cacao]	0.87	gi|52783225|sp|Q6LA42.2|APRR5_ARATH	RecName: Full=Two-component response regulator-like APRR5; AltName: Full=Pseudo-response regulator 5 [Arabidopsis thaliana]	0.74	GO:0000160;GO:0005622	3694.eugene3.00150024	response regulator	0.8198	_	KOG1601	_	K12130	PRR5
Gh_A08G1759	38.6177	18.4224	35.2715	15.6341	0.00195	0.0354558	1.17381	-1.17381	up	down	yes	OK	89	gi|356539438|ref|XP_003538205.1|	PREDICTED: uncharacterized protein LOC100306159 isoform 1 [Glycine max]	0.86	_	_	_	_	3694.eugene3.00660252	SubName: Full=Putative uncharacterized protein;	0.7692	_	_	NOG239520	None	_
Gh_A12G1883	61.1205	27.3131	6.42183	2.84132	5e-05	0.00199199	1.17642	-1.17642	up	down	yes	OK	319	gi|590679722|ref|XP_007040661.1|	Mitogen-activated protein kinase kinase 5, putative [Theobroma cacao]	0.94	gi|75335336|sp|Q9LQM8.1|M2K10_ARATH	RecName: Full=Mitogen-activated protein kinase kinase 10; Short=AtMKK10; Short=MAP kinase kinase 10 [Arabidopsis thaliana]	0.71	GO:0000187;GO:0005524;GO:0004708;GO:0005622	3694.eugene3.00290225	hypothetical protein	0.8378	COG0515	KOG0581	_	None	_
Gh_D07G0561	64.9277	28.8287	3.79733	1.67628	0.00015	0.00504383	1.17972	-1.17972	up	down	yes	OK	525	gi|590669444|ref|XP_007037775.1|	Cytochrome P450 71A1 [Theobroma Cytochrome P450 71A1 [Theobroma cacao]	0.79	gi|311033356|sp|P24465.2|C71A1_PERAE	RecName: Full=Cytochrome P450 71A1; AltName: Full=ARP-2; AltName: Full=CYPLXXIA1	0.68	GO:0016705;GO:0020037;GO:0005506;GO:0004497;GO:0055114	_	_	_	_	_	_	None	_
Gh_A11G3022	96.7857	43.0494	9.21019	4.05929	5e-05	0.00199199	1.182	-1.182	up	down	yes	OK	346	gi|590704450|ref|XP_007047162.1|	Homeodomain-like superfamily protein, putative [Theobroma cacao]	0.83	gi|50400708|sp|Q9ZWJ9.1|ARR2_ARATH	RecName: Full=Two-component response regulator ARR2; AltName: Full=Receiver-like protein 5 [Arabidopsis thaliana]	0.56	GO:0003677;GO:0000785;GO:0005667;GO:0003682;GO:0006355;GO:0045449;GO:0003700	29760.GSVIVG00008086001	SubName: Full=Chromosome undetermined scaffold_1226, whole genome shotgun sequence;	0.9344	_	KOG1601	_	None	_
Gh_D09G2041	38.5269	18.6488	57.1843	25.2031	0.0014	0.0279147	1.18202	-1.18202	up	down	yes	OK	76	gi|590654067|ref|XP_007033598.1|	Uncharacterized protein TCM_019766 [Theobroma cacao]	0.72	_	_	_	_	_	_	_	_	_	_	None	_
Gh_D11G1322	182.16	80.7338	11.2596	4.96098	5e-05	0.00199199	1.18246	-1.18246	up	down	yes	OK	500	gi|590716456|ref|XP_007050417.1|	Alpha/beta-Hydrolases superfamily protein [Theobroma cacao]	0.94	gi|308197126|sp|Q941F1.2|PLA15_ARATH	RecName: Full=Phospholipase A1-Igamma1, chloroplastic; Flags: Precursor [Arabidopsis thaliana]	0.8	GO:0016787;GO:0006629	3694.fgenesh4_pg.C_LG_II000416	hypothetical protein	0.9074	_	KOG4569	_	None	_
Gh_A01G0875	79.5469	35.1922	3.20861	1.41353	5e-05	0.00199199	1.18265	-1.18265	up	down	yes	OK	734	gi|590594768|ref|XP_007017944.1|	Prolyl oligopeptidase family protein [Theobroma cacao]	0.93	gi|13633250|sp|Q9QUR6.1|PPCE_MOUSE	RecName: Full=Prolyl endopeptidase; Short=PE; AltName: Full=Post-proline cleaving enzyme [Mus musculus]	0.72	GO:0004252;GO:0006508;GO:0070008	3694.estExt_fgenesh4_pg.C_LG_II0126	hypothetical protein	0.8911	COG1505	KOG2237	_	K01322	E3.4.21.26, PREP
Gh_D12G2235	50.7908	22.6397	7.31914	3.21109	0.00055	0.0138713	1.18861	-1.18861	up	down	yes	OK	249	gi|590677804|ref|XP_007040121.1|	AP2/ERF domain-containing transcription factor, putative [Theobroma cacao]	0.8	gi|47605747|sp|Q9LN86.1|DRE1F_ARATH	RecName: Full=Dehydration-responsive element-binding protein 1F; Short=Protein DREB1F [Arabidopsis thaliana]	0.86	GO:0005634;GO:0003677;GO:0005667;GO:0006355;GO:0045449;GO:0003700	29760.GSVIVG00001092001	SubName: Full=Chromosome chr2 scaffold_112, whole genome shotgun sequence;	0.871	_	_	NOG272775;NOG260285	None	_
Gh_A07G1995	84.2315	37.6766	18.0828	7.92267	5e-05	0.00199199	1.19056	-1.19056	up	down	yes	OK	187	gi|590645511|ref|XP_007031364.1|	Zinc finger family protein [Theobroma cacao]	0.85	gi|122069682|sp|Q67YE6.2|SAP12_ARATH	RecName: Full=Zinc finger AN1 domain-containing stress-associated protein 12; Short=AtSAP12 [Arabidopsis thaliana]	0.7	GO:0010583;GO:0009611;GO:0006612;GO:0009733;GO:0009738;GO:0010286;GO:0009414;GO:0005622;GO:0042538;GO:0009723;GO:0010363;GO:0009863;GO:0009407;GO:0009867;GO:0008270	29760.GSVIVG00020809001	SubName: Full=Chromosome chr14 scaffold_21, whole genome shotgun sequence;	0.8036	_	KOG3183	_	None	_
Gh_A09G1919	41.2164	18.9053	22.4431	9.82823	0.00195	0.0354558	1.19127	-1.19127	up	down	yes	OK	110	gi|590658454|ref|XP_007034859.1|	Uncharacterized protein TCM_020696 [Theobroma cacao]	0.83	gi|122209356|sp|Q2V3I3.1|EPFL4_ARATH	RecName: Full=EPIDERMAL PATTERNING FACTOR-like protein 4; Short=EPF-like protein 4; Flags: Precursor [Arabidopsis thaliana]	0.82	_	29760.GSVIVG00020050001	SubName: Full=Chromosome chr5 scaffold_2, whole genome shotgun sequence;	0.8182	_	_	NOG226765;NOG263757	None	_
Gh_D07G0751	60.3572	26.5971	4.35427	1.90538	0.0002	0.00632409	1.19235	-1.19235	up	down	yes	OK	437	gi|590652427|ref|XP_007033147.1|	MATE efflux family protein, putative [Theobroma cacao]	0.84	gi|75158683|sp|Q8RWF5.1|MATE9_ARATH	RecName: Full=MATE efflux family protein 9; AltName: Full=Protein DETOXIFICATION 1-like 5; AltName: Full=Protein DTX6 [Arabidopsis thaliana]	0.73	GO:0016021;GO:0015238;GO:0015297;GO:0006855	29760.GSVIVG00006280001	SubName: Full=Chromosome undetermined scaffold_167, whole genome shotgun sequence;	0.784	COG0534	KOG1347	_	K03327	TC.MATE, SLC47A, norM, mdtK, dinF
Gh_A08G0315	547.821	243	80.2221	35.0962	5e-05	0.00199199	1.19268	-1.19268	up	down	yes	OK	246	gi|532987734|gb|AGU09699.1|	allene oxide cyclase [Gossypium hirsutum]	0.98	gi|73921674|sp|Q93ZC5.1|AOC4_ARATH	RecName: Full=Allene oxide cyclase 4, chloroplastic; Flags: Precursor [Arabidopsis thaliana]	0.73	GO:0008152;GO:0009507;GO:0046423	3694.gw1.IV.4073.1	SubName: Full=Putative uncharacterized protein;	0.8066	_	_	NOG264551	K10525	E5.3.99.6, aoc
Gh_A05G0080	60.5017	26.6484	4.5215	1.97638	0.00025	0.00757223	1.19394	-1.19394	up	down	yes	OK	424	gi|661885815|emb|CDP10432.1|	unnamed protein product [Coffea canephora]	0.61	gi|1174876|sp|P42849.1|UMEC_ARMRU	RecName: Full=Umecyanin; Short=UMC [Armoracia rusticana]	0.57	_	_	_	_	_	_	_	None	_
Gh_A08G0694	119.708	55.1793	81.0931	35.4191	5e-05	0.00199199	1.19505	-1.19505	up	down	yes	OK	100	gi|590719079|ref|XP_007050958.1|	Indole-3-acetic acid-induced protein ARG2, putative [Theobroma cacao]	0.73	gi|416639|sp|P32292.1|ARG2_PHAAU	RecName: Full=Indole-3-acetic acid-induced protein ARG2	0.63	_	_	_	_	_	_	_	None	_
Gh_D04G0767	42.1358	18.4808	2.53464	1.10555	0.0012	0.0249221	1.19702	-1.19702	up	down	yes	OK	512	gi|590646858|ref|XP_007031738.1|	Glucose-6-phosphate dehydrogenase 6 [Theobroma cacao]	0.96	gi|585165|sp|P37830.1|G6PD_SOLTU	RecName: Full=Glucose-6-phosphate 1-dehydrogenase, cytoplasmic isoform; Short=G6PD	0.92	GO:0006006;GO:0050661;GO:0006749;GO:0006098;GO:0055114;GO:0004345	3694.estExt_Genewise1_v1.C_LG_XVII0625	RecName: Full=Glucose-6-phosphate 1-dehydrogenase; EC=1.1.1.49;	0.9181	COG0364	KOG0563	_	K00036	G6PD, zwf
Gh_A01G2084	128.366	57.5564	37.2932	16.258	5e-05	0.00199199	1.19776	-1.19776	up	down	yes	OK	154	gi|22001640|sp|Q93Y92.1|HBL2_GOSHI	RecName: Full=Non-symbiotic hemoglobin 2; AltName: Full=GOShi GLB2; Short=Hb2 non-symbiotic hemoglobin class 2 [Gossypium hirsutum]	0.96	gi|22001640|sp|Q93Y92.1|HBL2_GOSHI	RecName: Full=Non-symbiotic hemoglobin 2; AltName: Full=GOShi GLB2; Short=Hb2	0.96	GO:0015671;GO:0020037;GO:0005506;GO:0019825	3702.AT3G10520.1-P	AHB2 (ARABIDOPSIS HAEMOGLOBIN 2); oxygen transporter; class 2 non-symbiotic hemoglobin ; May [...]	0.9161	_	KOG3378	_	None	_
Gh_D07G2080	58.0247	25.4923	4.82752	2.10262	0.0003	0.00871602	1.19909	-1.19909	up	down	yes	OK	387	gi|590715332|ref|XP_007050165.1|	Tetratricopeptide repeat-like superfamily protein, putative isoform 1 [Theobroma cacao]	0.79	gi|81984053|sp|O36421.1|VG73_ALHV1	RecName: Full=Uncharacterized gene 73 protein	0.48	GO:0006397;GO:0005634	_	_	_	_	_	_	None	_
Gh_A09G2475	1017.39	443.612	51.2273	22.2252	5e-05	0.00199199	1.20472	-1.20472	up	down	yes	OK	600	gi|383932352|gb|AFH57273.1|	asparagine synthetase [Gossypium hirsutum]	0.99	gi|1351987|sp|P49078.2|ASNS1_ARATH	RecName: Full=Asparagine synthetase [glutamine-hydrolyzing]	0.93	GO:0006522;GO:0006531;GO:0009063;GO:0009646;GO:0006529;GO:0004066	29760.GSVIVG00024074001	SubName: Full=Chromosome chr6 scaffold_3, whole genome shotgun sequence;	0.9644	COG0367	KOG0571	_	K01953	asnB, ASNS
Gh_A11G1922	34.7179	16.2336	37.4303	16.2298	0.0013	0.0264396	1.20556	-1.20556	up	down	yes	OK	84	gi|23466375|tpg|DAA00278.1|	TPA_exp: putative phytosulfokine peptide precursor [Gossypium arboreum]	1	gi|18202915|sp|Q9FS10.1|PSK_ASPOF	RecName: Full=Phytosulfokines; Contains: RecName: Full=Phytosulfokine-alpha; Short=PSK-alpha; Short=Phytosulfokine-a; Contains: RecName: Full=Phytosulfokine-beta; Sh	0.84	_	_	_	_	_	_	_	None	_
Gh_A04G1054	55.8022	24.243	2.31607	1.00207	0.0003	0.00871602	1.2087	-1.2087	up	down	yes	OK	715	gi|590685132|ref|XP_007042018.1|	Arginine decarboxylase [Theobroma cacao]	0.86	gi|3915009|sp|Q39827.1|SPE1_SOYBN	RecName: Full=Arginine decarboxylase; Short=ADC; Short=ARGDC [Glycine max]	0.8	GO:0008295;GO:0006560;GO:0008792;GO:0006527	29760.GSVIVG00035972001	RecName: Full=Arginine decarboxylase; EC=4.1.1.19;	0.8325	COG1166	_	_	K01583	E4.1.1.19
Gh_D12G2033	48.0921	20.9251	3.72782	1.60872	0.0004	0.0108938	1.21242	-1.21242	up	down	yes	OK	411	gi|590680109|ref|XP_007040771.1|	Phosphoribulokinase [Theobroma Phosphoribulokinase [Theobroma cacao]	0.96	gi|125578|sp|P27774.1|KPPR_MESCR	RecName: Full=Phosphoribulokinase, chloroplastic; Short=PRK; Short=PRKase; AltName: Full=Phosphopentokinase; Flags: Precursor	0.92	GO:0009535;GO:0009637;GO:0009902;GO:0010310;GO:0010207;GO:0009941;GO:0010114;GO:0006612;GO:0006364;GO:0006098;GO:0009867;GO:0019344;GO:0009697;GO:0031348;GO:0009773;GO:0048046;GO:0005524;GO:0010363;GO:0043900;GO:0009595;GO:0010200;GO:0010218;GO:0005975;GO:0008974;GO:0050832;GO:0000165;GO:0009862;GO:0035304;GO:0010103;GO:0015976;GO:0010319;GO:0009570	3694.estExt_Genewise1_v1.C_290458	phosphoribulokinase (EC:2.7.1.19)	0.9328	COG0572	KOG4203	_	K00855	PRK, prkB
Gh_A07G2285	275.749	119.283	23.4481	10.0584	5e-05	0.00199199	1.22107	-1.22107	up	down	yes	OK	380	gi|590669589|ref|XP_007037818.1|	BTB and TAZ domain protein 2 isoform 1 [Theobroma cacao]	0.88	gi|75309213|sp|Q9FMK7.1|BT1_ARATH	RecName: Full=BTB/POZ and TAZ domain-containing protein 1; AltName: Full=BTB and TAZ domain protein 1 [Arabidopsis thaliana]	0.79	GO:0004402;GO:0006355;GO:0042967;GO:0016573;GO:0005667;GO:0003712;GO:0008270;GO:0000123;GO:0045449	29760.GSVIVG00015922001	SubName: Full=Chromosome chr17 scaffold_12, whole genome shotgun sequence;	0.853	_	KOG1778	_	None	_
Gh_D06G1554	289.689	124.191	11.5636	4.93761	5e-05	0.00199199	1.22771	-1.22771	up	down	yes	OK	741	gi|590621848|ref|XP_007024885.1|	Ankyrin repeat-containing protein, putative isoform 2 [Theobroma cacao]	0.88	_	_	_	_	3694.eugene3.00151039	hypothetical protein	0.8343	_	KOG0504	_	None	_
Gh_A02G1711	58.8567	25.1863	4.39834	1.86819	0.00025	0.00757223	1.23532	-1.23532	up	down	yes	OK	424	gi|590701806|ref|XP_007046482.1|	Transmembrane amino acid transporter family protein [Theobroma cacao]	0.95	gi|51316800|sp|Q7Z2H8.1|S36A1_HUMAN	RecName: Full=Proton-coupled amino acid transporter 1; Short=Proton/amino acid transporter 1; Short=hPAT1; AltName: Full=Solute carrier family 36 member 1 [Homo sa	0.49	GO:0016021	3694.gw1.V.3673.1	aromatic and neutral amino acid transporter	0.9003	COG0814	KOG1304	_	K14209	SLC36A, PAT
Gh_D09G1705	55.1266	23.797	9.32714	3.96027	0.0004	0.0108938	1.23584	-1.23584	up	down	yes	OK	221	gi|78499709|gb|ABB45861.1|	DRE-binding protein 3b [Gossypium hirsutum]	1	gi|75262544|sp|Q9FJ90.1|ERF25_ARATH	RecName: Full=Ethylene-responsive transcription factor ERF025 [Arabidopsis thaliana]	0.82	GO:0005634;GO:0003677;GO:0005667;GO:0006355;GO:0045449;GO:0003700	3694.eugene3.00121173	AP2/ERF domain-containing transcription factor	0.8103	_	_	NOG295766	None	_
Gh_A02G0769	74.8437	31.8813	2.45409	1.04187	0.0001	0.00360715	1.23601	-1.23601	up	down	yes	OK	889	gi|590598622|ref|XP_007018950.1|	Nitrate reductase 2 [Theobroma Nitrate reductase 2 [Theobroma cacao]	0.95	gi|128194|sp|P17569.1|NIA_CUCMA	RecName: Full=Nitrate reductase [NADH]	0.91	GO:0020037;GO:0030151;GO:0009325;GO:0055114;GO:0042128;GO:0050464;GO:0043546;GO:0006809	3694.eugene3.00020821	nitrate reductase (NADPH) (EC:1.7.1.1)	0.8199	COG5274;COG0543;COG2041	KOG0537;KOG0535;KOG0534	_	K10534	NR
Gh_A10G1536	311.057	132.402	11.8265	5.01532	5e-05	0.00199199	1.23761	-1.23761	up	down	yes	OK	775	gi|590661939|ref|XP_007035811.1|	PAS domain-containing protein tyrosine kinase family protein [Theobroma cacao]	0.85	gi|75334172|sp|Q9FPR3.1|EDR1_ARATH	RecName: Full=Serine/threonine-protein kinase EDR1; AltName: Full=MAPKK kinase EDR1; AltName: Full=Protein ENHANCED DISEASE RESISTANCE 1; Short=AtEDR1; AltName: Ful	0.68	GO:0007165;GO:0005524;GO:0004672;GO:0006468;GO:0004871	3694.eugene3.00101399	hypothetical protein	0.8174	COG0515	KOG0192	_	None	_
Gh_A08G1811	39.4885	16.8972	3.98061	1.68652	0.001	0.0217966	1.23894	-1.23894	up	down	yes	OK	330	gi|590644899|ref|XP_007031210.1|	Galactinol synthase 2 [Theobroma cacao]	0.93	gi|75173054|sp|Q9FXB2.1|GOLS2_ARATH	RecName: Full=Galactinol synthase 2; Short=AtGolS2; Short=GolS-2 [Arabidopsis thaliana]	0.91	GO:0047216;GO:0006012	3702.AT1G56600.1-P	AtGolS2 (Arabidopsis thaliana galactinol synthase 2); transferase, transferring glycosyl gro [...]	0.9143	COG5597	KOG1950	_	None	_
Gh_A02G0532	315.867	136.23	58.9615	24.9798	5e-05	0.00199199	1.23901	-1.23901	up	down	yes	OK	206	gi|590661908|ref|XP_007035802.1|	RING/U-box superfamily protein, putative [Theobroma cacao]	0.75	gi|74761852|sp|Q9P0P0.1|RN181_HUMAN	RecName: Full=E3 ubiquitin-protein ligase RNF181; AltName: Full=RING finger protein 181 [Homo sapiens]	0.52	GO:0046872	_	_	_	_	_	_	None	_
Gh_D09G2132	64.1441	27.9776	19.4663	8.23742	0.0002	0.00632409	1.24071	-1.24071	up	down	yes	OK	150	gi|590658627|ref|XP_007034907.1|	Calmodulin 8 isoform 1 [Theobroma cacao]	0.98	gi|75335042|sp|Q9LIK5.1|CML11_ARATH	RecName: Full=Calmodulin-like protein 11 [Arabidopsis thaliana]	0.94	GO:0032440;GO:0005509;GO:0055114	29760.GSVIVG00020094001	SubName: Full=Putative uncharacterized protein (Chromosome chr5 scaffold_2, whole genome sho [...]	0.9718	COG5126	KOG0027	_	K13448	CML
Gh_A08G1835	504.75	219.781	149.807	63.3719	5e-05	0.00199199	1.24119	-1.24119	up	down	yes	OK	152	gi|590644520|ref|XP_007031104.1|	Heat shock protein binding protein, putative [Theobroma cacao]	0.88	gi|82187285|sp|Q6PGY5.1|DJC21_DANRE	RecName: Full=DnaJ homolog subfamily C member 21; AltName: Full=DnaJ homolog subfamily A member 5	0.63	_	3694.estExt_fgenesh4_pm.C_1330037	hypothetical protein	0.9022	COG0484	KOG0714	_	None	_
Gh_A08G0314	512.869	219.688	66.8222	28.2632	5e-05	0.00199199	1.2414	-1.2414	up	down	yes	OK	269	gi|532987734|gb|AGU09699.1|	allene oxide cyclase [Gossypium hirsutum]	0.94	gi|73921674|sp|Q93ZC5.1|AOC4_ARATH	RecName: Full=Allene oxide cyclase 4, chloroplastic; Flags: Precursor [Arabidopsis thaliana]	0.82	GO:0008152;GO:0016853;GO:0009507	15368.BRADI1G15840.1	annotation not avaliable	0.8507	_	_	NOG264551	K10525	E5.3.99.6, aoc
Gh_D05G0872	119.821	51.4736	22.0664	9.31431	5e-05	0.00199199	1.24433	-1.24433	up	down	yes	OK	208	gi|643740925|gb|KDP46495.1|	hypothetical protein JCGZ_08467 [Jatropha curcas]	0.75	gi|75099965|sp|O80877.1|EF4L1_ARATH	RecName: Full=Protein ELF4-LIKE 1 [Arabidopsis thaliana]	0.68	_	3694.gw1.I.895.1	hypothetical protein	0.8718	_	_	NOG272615;NOG295435	None	_
Gh_D04G1716	649.701	274.99	37.5905	15.8216	5e-05	0.00199199	1.24847	-1.24847	up	down	yes	OK	530	gi|567860958|ref|XP_006423133.1|	hypothetical protein CICLE_v10028201mg [Citrus clementina]	0.78	gi|75314129|sp|Q9SZ46.1|C82C4_ARATH	RecName: Full=Cytochrome P450 82C4 [Arabidopsis thaliana]	0.68	GO:0046872;GO:0016491	29760.GSVIVG00036466001	SubName: Full=Chromosome chr3 scaffold_8, whole genome shotgun sequence;	0.7688	COG2124	KOG0156	_	None	_
Gh_D03G0343	45.4311	19.2938	4.06464	1.71069	0.0008	0.018462	1.24855	-1.24855	up	down	yes	OK	364	gi|590707396|ref|XP_007047993.1|	Haloacid dehalogenase-like hydrolase (HAD) superfamily protein [Theobroma cacao]	0.97	gi|75105177|sp|Q5HZ05.1|TPPJ_ARATH	RecName: Full=Probable trehalose-phosphate phosphatase J; Short=AtTPPJ; AltName: Full=Trehalose 6-phosphate phosphatase [Arabidopsis thaliana]	0.89	GO:0004805;GO:0005982;GO:0005992;GO:0005985;GO:0016311	3694.grail3.0011016001	hypothetical protein	0.9307	COG1877	KOG1050	_	K01087	otsB
Gh_D09G1261	50.1677	21.2594	3.87853	1.6309	0.0003	0.00871602	1.24984	-1.24984	up	down	yes	OK	412	gi|590632943|ref|XP_007027990.1|	Plant U-box 23 [Theobroma cacao]	0.92	gi|75211122|sp|Q9SVC6.1|PUB22_ARATH	RecName: Full=E3 ubiquitin-protein ligase PUB22; AltName: Full=Plant U-box protein 22; AltName: Full=U-box domain-containing protein 22 [Arabidopsis thaliana]	0.76	GO:0016567;GO:0004842;GO:0016874	3694.fgenesh4_pg.C_LG_XVI000572	hypothetical protein	0.8312	_	KOG0167	_	None	_
Gh_D05G0228	76.0497	32.5245	14.2941	6.00418	5e-05	0.00199199	1.25138	-1.25138	up	down	yes	OK	205	gi|255546499|ref|XP_002514309.1|	DNA binding protein, putative [Ricinus communis]	0.85	gi|75311616|sp|Q9LV52.1|HSFC1_ARATH	RecName: Full=Heat stress transcription factor C-1; Short=AtHsfC1; AltName: Full=AtHsf-08 [Arabidopsis thaliana]	0.8	GO:0005634;GO:0005667;GO:0006355;GO:0043565;GO:0045449;GO:0003700;GO:0009408	29760.GSVIVG00016746001	SubName: Full=Putative uncharacterized protein (Chromosome chr11 scaffold_13, whole genome s [...]	0.8378	COG5169	KOG0627	_	K09419	HSFF
Gh_D05G2008	30.2506	13.3714	16.4919	6.92493	0.00305	0.0487142	1.25189	-1.25189	up	down	yes	OK	110	gi|590597155|ref|XP_007018532.1|	Glycosyl hydrolase family 35 protein, putative [Theobroma cacao]	0.8	_	_	_	GO:0016787;GO:0008152	29760.GSVIVG00014944001	SubName: Full=Chromosome chr18 scaffold_1, whole genome shotgun sequence;	0.9333	_	_	NOG230026	None	_
Gh_A07G1635	34.4431	14.4897	1.10649	0.464074	0.00205	0.0367952	1.25356	-1.25356	up	down	yes	OK	906	gi|590651096|ref|XP_007032808.1|	Malectin/receptor-like protein kinase family protein, putative [Theobroma cacao]	0.83	gi|75333906|sp|Q9FID8.1|Y5900_ARATH	RecName: Full=Putative receptor-like protein kinase At5g39000; Flags: Precursor [Arabidopsis thaliana]	0.63	GO:0004674;GO:0005524;GO:0009069;GO:0006468	29760.GSVIVG00038045001	SubName: Full=Chromosome chr14 scaffold_9, whole genome shotgun sequence;	0.848	COG0515	_	_	None	_
Gh_A10G0663	136.474	57.8723	30.012	12.4667	5e-05	0.00199199	1.26746	-1.26746	up	down	yes	OK	184	gi|359482343|ref|XP_002268413.2|	PREDICTED: ethylene-responsive transcription factor WIN1-like [Vitis vinifera]	0.8	gi|122214280|sp|Q3E958.1|SHN3_ARATH	RecName: Full=Ethylene-responsive transcription factor SHINE 3 [Arabidopsis thaliana]	0.73	_	29760.GSVIVG00000349001	SubName: Full=Chromosome chr9 scaffold_104, whole genome shotgun sequence;	0.8407	_	_	NOG270692	None	_
Gh_D03G0450	38.2169	15.9906	3.29013	1.36414	0.00135	0.0272165	1.27015	-1.27015	up	down	yes	OK	376	gi|590708126|ref|XP_007048189.1|	Integrase-type DNA-binding superfamily protein, putative [Theobroma cacao]	0.68	gi|75262440|sp|Q9FGF8.1|ABR1_ARATH	RecName: Full=Ethylene-responsive transcription factor ABR1; AltName: Full=Protein ABA REPRESSOR 1 [Arabidopsis thaliana]	0.6	GO:0009987	_	_	_	_	_	_	None	_
Gh_A02G1144	30.5223	12.8526	5.69734	2.35503	0.003	0.0481485	1.27454	-1.27454	up	down	yes	OK	206	gi|587885712|gb|EXB74569.1|	hypothetical protein L484_026266 [Morus notabilis]	0.71	_	_	_	_	_	_	_	_	_	_	None	_
Gh_A10G2093	216.859	90.1374	14.2804	5.89924	5e-05	0.00199199	1.27544	-1.27544	up	down	yes	OK	473	gi|590562329|ref|XP_007009053.1|	sugar beet HS1 PRO-1 2 [Theobroma cacao]	0.92	gi|75096959|sp|O04203.1|HSPR2_ARATH	RecName: Full=Nematode resistance protein-like HSPRO2; AltName: Full=AKINbetagamma-interacting protein 2; AltName: Full=Ortholog of sugar beet HS1 PRO-1 protein 2;	0.75	_	3694.estExt_fgenesh4_pm.C_LG_X0749	hypothetical protein	0.8889	_	_	NOG296828	None	_
Gh_A01G1234	44.2646	18.4943	5.55231	2.29179	0.00085	0.0193303	1.27661	-1.27661	up	down	yes	OK	277	gi|590697080|ref|XP_007045339.1|	Uncharacterized protein TCM_011102 [Theobroma cacao]	0.79	gi|332313333|sp|B6TYV8.1|CNR2_MAIZE	RecName: Full=Cell number regulator 2; AltName: Full=ZmCNR02 [Zea mays]	0.85	_	3694.gw1.2748.3.1	SubName: Full=Putative uncharacterized protein;	0.8909	_	_	NOG75940;NOG223091;NOG79125	None	_
Gh_A02G1377	37.9964	16.5048	30.7818	12.6865	0.0012	0.0249221	1.27878	-1.27878	up	down	yes	OK	93	gi|590718145|ref|XP_007050750.1|	NPL4-like protein 1 [Theobroma NPL4-like protein 1 [Theobroma cacao]	0.87	gi|75181052|sp|Q9LYC2.1|NPL41_ARATH	RecName: Full=NPL4-like protein 1 [Arabidopsis thaliana]	0.79	_	_	_	_	_	_	_	K14015	NPLOC4, NPL4
Gh_D07G2064	60.2133	26.0442	34.887	14.3193	5e-05	0.00199199	1.28473	-1.28473	up	down	yes	OK	107	gi|590715143|ref|XP_007050111.1|	RmlC-like cupins superfamily protein [Theobroma cacao]	0.95	_	_	_	_	3694.estExt_fgenesh4_pg.C_LG_II2525	hypothetical protein	0.956	COG3450	_	_	None	_
Gh_A11G0630	29.7578	13.1335	35.9099	14.7349	0.0025	0.04239	1.28514	-1.28514	up	down	yes	OK	81	gi|567877159|ref|XP_006431169.1|	hypothetical protein CICLE_v10013233mg [Citrus clementina]	0.72	_	_	_	_	_	_	_	_	_	_	None	_
Gh_A12G2425	167.675	69.0625	11.4022	4.66526	5e-05	0.00199199	1.28928	-1.28928	up	down	yes	OK	460	gi|590664783|ref|XP_007036568.1|	Calmodulin binding protein-like, putative [Theobroma cacao]	0.82	_	_	_	GO:0006355;GO:0009581;GO:0042742;GO:0002237;GO:0010363;GO:0009595;GO:0010200;GO:0005667;GO:0010310;GO:0010112;GO:0043565;GO:0003700;GO:0050832;GO:0006612;GO:0000165;GO:0005634;GO:0009862;GO:0035304;GO:0001666;GO:0009867;GO:0080142;GO:0045449;GO:0031348	_	_	_	_	_	_	None	_
Gh_D04G1245	128.474	52.7889	8.60715	3.51312	5e-05	0.00199199	1.29278	-1.29278	up	down	yes	OK	466	gi|590628647|ref|XP_007026775.1|	HXXXD-type acyl-transferase family protein [Theobroma cacao]	0.92	gi|75170176|sp|Q9FF86.1|DCR_ARATH	RecName: Full=BAHD acyltransferase DCR; AltName: Full=Protein DEFECTIVE IN CUTICULAR RIDGES; AltName: Full=Protein PERMEABLE LEAVES 3 [Arabidopsis thaliana]	0.58	GO:0008152;GO:0047672	29760.GSVIVG00021474001	SubName: Full=Chromosome chr8 scaffold_23, whole genome shotgun sequence;	0.8142	_	_	NOG295576	None	_
Gh_D12G1754	218.833	90.6098	46.619	18.9322	5e-05	0.00199199	1.30008	-1.30008	up	down	yes	OK	188	gi|590640161|ref|XP_007029878.1|	ATPP2-A2, putative [Theobroma ATPP2-A2, putative [Theobroma cacao]	0.89	gi|75223286|sp|Q6NPT8.1|PP2B1_ARATH	RecName: Full=F-box protein PP2-B1; AltName: Full=Protein PHLOEM PROTEIN 2-LIKE B1; Short=AtPP2-B1; AltName: Full=SKP1-interacting partner 21 [Arabidopsis thaliana	0.52	_	29760.GSVIVG00023009001	SubName: Full=Chromosome chr6 scaffold_28, whole genome shotgun sequence;	0.8434	_	_	NOG260041	None	_
Gh_A12G1239	179.424	76.0096	80.3488	32.6036	5e-05	0.00199199	1.30125	-1.30125	up	down	yes	OK	121	gi|470114580|ref|XP_004293492.1|	PREDICTED: calcium-binding protein PBP1-like [Fragaria vesca subsp. vesca]	0.89	gi|75335414|sp|Q9LSQ6.1|PBP1_ARATH	RecName: Full=Calcium-binding protein PBP1; AltName: Full=KIC-related protein 2; AltName: Full=PINOID-binding protein 1 [Arabidopsis thaliana]	0.8	GO:0005509	3694.eugene3.00191032	hypothetical protein	0.8727	_	KOG0028	_	None	_
Gh_A07G0994	78.7064	32.747	21.4862	8.71281	5e-05	0.00199199	1.3022	-1.3022	up	down	yes	OK	160	gi|590586991|ref|XP_007015853.1|	Zinc finger A20 and AN1 domain-containing stress-associated protein 3, putative [Theobroma cacao]	0.72	gi|75215978|sp|Q9ZNU9.1|SAP3_ARATH	RecName: Full=Zinc finger A20 and AN1 domain-containing stress-associated protein 3; Short=AtSAP3 [Arabidopsis thaliana]	0.66	GO:0046872	_	_	_	_	_	_	None	_
Gh_A01G2012	705.406	288.187	72.7162	29.4147	5e-05	0.00199199	1.30574	-1.30574	up	down	yes	OK	324	gi|590688635|ref|XP_007043005.1|	Peroxidase N1 [Theobroma cacao]	0.88	gi|75315324|sp|Q9XIV8.1|PERN1_TOBAC	RecName: Full=Peroxidase N1; AltName: Full=Peroxidase B2; AltName: Full=Peroxidase B3; Flags: Precursor [Nicotiana tabacum]	0.81	GO:0006804;GO:0006979;GO:0046872;GO:0020037;GO:0004601;GO:0005576;GO:0055114	3694.grail3.0025022201	cationic peroxidase	0.8416	_	_	NOG219951;NOG272451	K00430	E1.11.1.7
Gh_A08G1555	40.1634	16.5143	7.4949	3.02593	0.00045	0.0119291	1.30853	-1.30853	up	down	yes	OK	206	gi|590677189|ref|XP_007039951.1|	Plant invertase/pectin methylesterase inhibitor superfamily protein, putative [Theobroma Plant invertase/pectin methylesterase inhi	0.9	gi|112717|sp|P17407.1|21KD_DAUCA	RecName: Full=21 kDa protein; AltName: Full=1.2 protein; Flags: Precursor	0.63	GO:0005982;GO:0004857;GO:0043086;GO:0005985;GO:0030599	29760.GSVIVG00029889001	SubName: Full=Chromosome undetermined scaffold_51, whole genome shotgun sequence;	0.7566	_	_	NOG285063;NOG258236	None	_
Gh_A05G0692	44.6839	18.268	6.3706	2.56814	0.0005	0.0129405	1.31071	-1.31071	up	down	yes	OK	251	gi|396084011|gb|AFN84518.1|	AP2/ERF domain-containing transcription factor [Gossypium hirsutum]	0.97	gi|47605744|sp|Q9FJ93.1|DRE1D_ARATH	RecName: Full=Dehydration-responsive element-binding protein 1D; Short=Protein DREB1D; AltName: Full=C-repeat/dehydration-responsive element-binding factor 4; Shor	0.72	GO:0006351	3694.gw1.66.63.1	C-repeat binding facor 5	0.8053	_	_	NOG260285;NOG220500	None	_
Gh_D03G1171	36.3365	14.751	2.9772	1.19887	0.0009	0.0201769	1.31228	-1.31228	up	down	yes	OK	392	gi|590589081|ref|XP_007016351.1|	Homeodomain-like superfamily protein, putative isoform 1 [Theobroma cacao]	0.83	gi|75337463|sp|Q9SNB4.1|PCL1_ARATH	RecName: Full=Transcription factor LUX; AltName: Full=Protein LUX ARRHYTHMO; AltName: Full=Protein PHYTOCLOCK 1 [Arabidopsis thaliana]	0.71	GO:0003677;GO:0000785;GO:0003682	29760.GSVIVG00024277001	SubName: Full=Chromosome chr6 scaffold_3, whole genome shotgun sequence;	0.7938	_	KOG1601	_	None	_
Gh_D10G2414	302.024	122.717	30.2176	12.155	5e-05	0.00199199	1.31384	-1.31384	up	down	yes	OK	332	gi|590646483|ref|XP_007031636.1|	Uncharacterized protein TCM_017002 [Theobroma cacao]	0.9	gi|2501231|sp|Q39635.1|Y38K_CAPSE	RecName: Full=Uncharacterized 38.1 kDa protein [Capnoides sempervirens]	0.74	GO:0005524;GO:0006418;GO:0090305;GO:0004812;GO:0004518;GO:0003676	3694.eugene3.00101758	hypothetical protein	0.84	COG1525	_	_	None	_
Gh_D12G1525	272.748	109.964	13.0786	5.24849	5e-05	0.00199199	1.31723	-1.31723	up	down	yes	OK	627	gi|590696865|ref|XP_007045281.1|	Flavin-binding, kelch repeat, f box 1 isoform 1 [Theobroma cacao]	0.94	gi|75169796|sp|Q9C9W9.1|ADO3_ARATH	RecName: Full=Adagio protein 3; AltName: Full=F-box only protein 2a; Short=FBX2a; AltName: Full=Flavin-binding kelch repeat F-box protein 1 [Arabidopsis thaliana]	0.89	GO:0007623;GO:0007165;GO:0009637;GO:0006355;GO:0004871;GO:0009911;GO:0001047	3694.eugene3.00081267	hypothetical protein	0.9576	COG2202	KOG0379	_	K12116	FKF1
Gh_D13G1549	248.754	100.679	28.9366	11.5813	5e-05	0.00199199	1.3211	-1.3211	up	down	yes	OK	294	gi|383932360|gb|AFH57277.1|	hypothetical protein [Gossypium hirsutum]	0.97	gi|115502384|sp|Q9SK27.2|ENL1_ARATH	RecName: Full=Early nodulin-like protein 1; AltName: Full=Phytocyanin-like protein; Flags: Precursor [Arabidopsis thaliana]	0.6	_	_	_	_	_	_	_	None	_
Gh_A13G1686	137.32	55.3879	12.666	5.06283	5e-05	0.00199199	1.32295	-1.32295	up	down	yes	OK	355	gi|590575246|ref|XP_007012632.1|	Cysteine proteinases superfamily protein [Theobroma cacao]	0.94	gi|71152227|sp|Q8H166.2|ALEU_ARATH	RecName: Full=Thiol protease aleurain; Short=AtALEU; AltName: Full=Senescence-associated gene product 2; Flags: Precursor [Arabidopsis thaliana]	0.88	GO:0006508;GO:0008234	3694.grail3.0028002001	SubName: Full=Putative uncharacterized protein;	0.9105	COG4870	KOG1543	_	K01366	CTSH
Gh_D09G2016	81.7886	33.1141	10.7072	4.27776	5e-05	0.00199199	1.32365	-1.32365	up	down	yes	OK	268	gi|590654799|ref|XP_007033803.1|	Carrot EP3-3 chitinase [Theobroma cacao]	0.91	gi|116324|sp|P27054.1|CHI4_PHAVU	RecName: Full=Endochitinase PR4; Flags: Precursor	0.79	GO:0008061;GO:0006032;GO:0016998;GO:0005975;GO:0004568	29760.GSVIVG00034632001	SubName: Full=Chromosome chr5 scaffold_72, whole genome shotgun sequence;	0.8994	COG3979	KOG4742	_	K01183	E3.2.1.14
Gh_D03G0254	90.6065	36.269	7.82563	3.10786	5e-05	0.00199199	1.33229	-1.33229	up	down	yes	OK	375	gi|590705692|ref|XP_007047510.1|	BTB and TAZ domain protein 4 [Theobroma cacao]	0.88	gi|75262583|sp|Q9FJX5.1|BT4_ARATH	RecName: Full=BTB/POZ and TAZ domain-containing protein 4; AltName: Full=BTB and TAZ domain protein 4 [Arabidopsis thaliana]	0.8	GO:0004402;GO:0006355;GO:0042967;GO:0016573;GO:0005667;GO:0003712;GO:0008270;GO:0000123;GO:0045449	29760.GSVIVG00019657001	SubName: Full=Chromosome chr7 scaffold_20, whole genome shotgun sequence;	0.8225	_	KOG1778	_	None	_
Gh_A01G1605	610.681	244.275	51.597	20.466	5e-05	0.00199199	1.33406	-1.33406	up	down	yes	OK	382	gi|133902299|gb|ABO41830.1|	alcohol dehydrogenase A [Gossypium alcohol dehydrogenase A [Gossypium hirsutum]	1	gi|148841208|sp|P06525.2|ADH1_ARATH	RecName: Full=Alcohol dehydrogenase class-P [Arabidopsis thaliana]	0.9	GO:0008270;GO:0055114;GO:0016491	29760.GSVIVG00034834001	SubName: Full=Putative uncharacterized protein (Chromosome chr4 scaffold_73, whole genome sh [...]	0.916	COG1062	KOG0022	_	K00001	E1.1.1.1, adh
Gh_A06G1139	622.489	256.678	274.138	108.446	5e-05	0.00199199	1.33793	-1.33793	up	down	yes	OK	122	gi|590624321|ref|XP_007025570.1|	Dormancy-associated protein-like 1 isoform 2, partial [Theobroma cacao]	0.78	gi|1702983|sp|Q05349.1|12KD_FRAAN	RecName: Full=Auxin-repressed 12.5 kDa protein	0.85	_	15368.BRADI2G55940.1	annotation not avaliable	0.7714	_	_	NOG250387	None	_
Gh_D02G1428	113.203	45.6636	22.8607	9.04002	5e-05	0.00199199	1.33847	-1.33847	up	down	yes	OK	195	gi|590696694|ref|XP_007045235.1|	Plant cadmium resistance 2, putative [Theobroma cacao]	0.88	gi|332313333|sp|B6TYV8.1|CNR2_MAIZE	RecName: Full=Cell number regulator 2; AltName: Full=ZmCNR02 [Zea mays]	0.78	_	3694.grail3.0006019901	hypothetical protein	0.8958	_	_	NOG223091;NOG79125	None	_
Gh_Sca130742G01	39.7669	16.9788	44.4168	17.5588	0.00055	0.0138713	1.33891	-1.33891	up	down	yes	OK	83	gi|590702952|ref|XP_007046744.1|	Lactoylglutathione lyase / glyoxalase I family protein [Theobroma cacao]	0.96	_	_	_	GO:0016829;GO:0008152	_	_	_	_	_	_	None	_
Gh_D08G2330	84.7972	33.7923	9.08548	3.5826	5e-05	0.00199199	1.34256	-1.34256	up	down	yes	OK	314	gi|590640390|ref|XP_007029941.1|	Peroxidase 44, putative [Theobroma cacao]	0.85	gi|26397647|sp|Q43729.1|PER57_ARATH	RecName: Full=Peroxidase 57; Short=Atperox P57; AltName: Full=ATP13a; AltName: Full=PRXR10; Flags: Precursor [Arabidopsis thaliana]	0.73	GO:0006804;GO:0006979;GO:0046872;GO:0020037;GO:0004601;GO:0005576;GO:0055114	_	_	_	_	_	_	K00430	E1.11.1.7
Gh_D12G2170	35.793	14.2915	6.45937	2.53502	0.0012	0.0249221	1.3494	-1.3494	up	down	yes	OK	211	gi|590677097|ref|XP_007039924.1|	Plant-specific transcription factor YABBY family protein [Theobroma cacao]	0.96	gi|75219085|sp|O22152.1|YAB1_ARATH	RecName: Full=Axial regulator YABBY 1; AltName: Full=Fl-54; AltName: Full=Protein ABNORMAL FLORAL ORGANS; AltName: Full=Protein FILAMENTOUS FLOWER; AltName: Full=Pr	0.72	GO:0006333;GO:0006355;GO:0009909;GO:0010228;GO:0048481;GO:0005667;GO:0003700;GO:0010027;GO:0010450;GO:0009845;GO:0010158;GO:0010093;GO:0009933;GO:0009737;GO:0016226;GO:0010159;GO:0010103;GO:0010162;GO:0045449;GO:0009793	29760.GSVIVG00007291001	SubName: Full=Chromosome chr2 scaffold_187, whole genome shotgun sequence;	0.9333	_	_	NOG227317	None	_
Gh_D01G2232	42.8029	16.8875	5.17997	2.01981	0.00055	0.0138713	1.35872	-1.35872	up	down	yes	OK	285	gi|226358411|gb|ACO51068.1|	chloroplast chlorophyll A-B binding protein [Gossypium hirsutum]	0.99	gi|38502901|sp|Q07473.1|CB4A_ARATH	RecName: Full=Chlorophyll a-b binding protein CP29.1, chloroplastic; AltName: Full=LHCB4.1; AltName: Full=LHCII protein 4.1; Flags: Precursor [Arabidopsis thaliana]	0.91	GO:0009523;GO:0018298;GO:0046872;GO:0009765;GO:0016021;GO:0016168;GO:0009507;GO:0009522	3694.grail3.0023029001	light-harvesting complex II protein Lhcb4	0.9263	_	_	NOG219573	K08915	LHCB4
Gh_A02G1381	89.3659	35.1448	7.99927	3.1191	5e-05	0.00199199	1.35874	-1.35874	up	down	yes	OK	364	gi|590707396|ref|XP_007047993.1|	Haloacid dehalogenase-like hydrolase (HAD) superfamily protein [Theobroma cacao]	0.97	gi|75105177|sp|Q5HZ05.1|TPPJ_ARATH	RecName: Full=Probable trehalose-phosphate phosphatase J; Short=AtTPPJ; AltName: Full=Trehalose 6-phosphate phosphatase [Arabidopsis thaliana]	0.89	GO:0004805;GO:0005982;GO:0005992;GO:0005985;GO:0016311	3694.grail3.0011016001	hypothetical protein	0.9277	COG1877	KOG1050	_	K01087	otsB
Gh_A10G0113	46.8712	18.3049	2.60119	1.01049	0.00015	0.00504383	1.36412	-1.36412	up	down	yes	OK	550	gi|662036354|gb|AIE43908.1|	WRKY transcription factor 90 [Gossypium hirsutum]	0.98	gi|20978780|sp|Q9C519.1|WRKY6_ARATH	RecName: Full=WRKY transcription factor 6; AltName: Full=WRKY DNA-binding protein 6; Short=AtWRKY6 [Arabidopsis thaliana]	0.68	_	3694.gw1.XI.1362.1	hypothetical protein	0.8436	_	_	NOG270812	None	_
Gh_A07G0404	87.8721	34.3492	6.90831	2.68105	5e-05	0.00199199	1.36553	-1.36553	up	down	yes	OK	406	gi|402514820|gb|AFQ62066.1|	LEAFY [Gossypium hirsutum]	1	gi|123096|sp|P23915.1|FLO_ANTMA	RecName: Full=Floricaula protein	0.79	GO:0000785;GO:0006355;GO:0031490;GO:0043621;GO:0010582;GO:0042803;GO:0010077;GO:0005667;GO:0043565;GO:0045449;GO:0003700;GO:0009740	29760.GSVIVG00018048001	SubName: Full=Chromosome chr17 scaffold_16, whole genome shotgun sequence;	0.8581	_	_	NOG234769	None	_
Gh_A06G1961	29.8862	12.7942	42.4765	16.4053	0.0012	0.0249221	1.3725	-1.3725	up	down	yes	OK	77	gi|587867254|gb|EXB56668.1|	Cysteine proteinase inhibitor 5 [Morus notabilis]	0.83	gi|75224035|sp|Q6TPK4.1|CYT1_ACTDE	RecName: Full=Cysteine proteinase inhibitor 1; Short=KCPI1; AltName: Full=Phytocystatin; AltName: Allergen=Act d 4; Flags: Precursor	0.79	GO:0010951;GO:0004869	29760.GSVIVG00011952001	SubName: Full=Chromosome undetermined scaffold_2609, whole genome shotgun sequence; Flags: F [...]	0.7971	_	_	NOG238382	None	_
Gh_D09G0489	245.855	95.446	16.309	6.29207	5e-05	0.00199199	1.37406	-1.37406	up	down	yes	OK	470	gi|590664783|ref|XP_007036568.1|	Calmodulin binding protein-like, putative [Theobroma cacao]	0.89	_	_	_	GO:0006355;GO:0009581;GO:0042742;GO:0002237;GO:0010363;GO:0009595;GO:0010200;GO:0005667;GO:0010310;GO:0010112;GO:0043565;GO:0003700;GO:0050832;GO:0006612;GO:0000165;GO:0005634;GO:0009862;GO:0035304;GO:0001666;GO:0009867;GO:0080142;GO:0045449;GO:0031348	3694.estExt_fgenesh4_pg.C_LG_XII0454	hypothetical protein	0.801	_	_	NOG227408	None	_
Gh_A04G0921	32.147	12.5766	4.4664	1.7221	0.0014	0.0279147	1.37494	-1.37494	up	down	yes	OK	256	gi|224145547|ref|XP_002325681.1|	hypothetical protein POPTR_0019s14140g [Populus trichocarpa]	0.69	gi|73921025|sp|Q7XBH4.2|MYB4_ORYSJ	RecName: Full=Myb-related protein Myb4; AltName: Full=OsMyb4; AltName: Full=Transcription factor RLTR1 [Oryza sativa Japonica Group]	0.61	GO:0003677;GO:0000785;GO:0003682	29760.GSVIVG00029221001	SubName: Full=Chromosome chr12 scaffold_47, whole genome shotgun sequence;	0.8085	COG5147	KOG0048	_	K09422	MYBP
Gh_D13G2127	167.075	64.8837	15.2019	5.85175	5e-05	0.00199199	1.37731	-1.37731	up	down	yes	OK	359	gi|593783967|ref|XP_007155024.1|	hypothetical protein PHAVU_003G166800g [Phaseolus vulgaris]	0.64	gi|2493318|sp|Q41001.1|BCP_PEA	RecName: Full=Blue copper protein; Flags: Precursor	0.59	_	_	_	_	_	_	_	None	_
Gh_D04G1199	59.3622	23.0616	6.26121	2.40718	0.00015	0.00504383	1.3791	-1.3791	up	down	yes	OK	318	gi|590629181|ref|XP_007026919.1|	NAD(P)-linked oxidoreductase superfamily protein, putative isoform 1 [Theobroma cacao]	0.96	gi|122241485|sp|Q0PGJ6.1|AKRC9_ARATH	RecName: Full=Aldo-keto reductase family 4 member C9 [Arabidopsis thaliana]	0.89	GO:0016229;GO:0046482;GO:0005829;GO:0004033;GO:0070401;GO:0055114	59689.fgenesh2_kg.4__1843__AT2G37770.2	annotation not avaliable	0.8871	COG0656	KOG1577	_	None	_
Gh_A11G2882	125.873	49.0185	17.9485	6.89566	5e-05	0.00199199	1.3801	-1.3801	up	down	yes	OK	251	gi|300793602|tpg|DAA33867.1|	TPA_inf: aquaporin TIP1;4 [Gossypium hirsutum]	1	gi|135860|sp|P25818.1|TIP11_ARATH	RecName: Full=Aquaporin TIP1-1; AltName: Full=Aquaporin TIP; AltName: Full=Gamma-tonoplast intrinsic protein; Short=Gamma-TIP; AltName: Full=Tonoplast intrinsic prot	0.92	GO:0006810;GO:0016021;GO:0005215	29760.GSVIVG00000605001	SubName: Full=Chromosome chr8 scaffold_106, whole genome shotgun sequence;	0.9368	COG0580	KOG0223	_	K09873	TIP
Gh_D11G0318	97.3137	37.8028	12.0432	4.62102	5e-05	0.00199199	1.38194	-1.38194	up	down	yes	OK	280	gi|645269114|ref|XP_008239848.1|	PREDICTED: (-)-isopiperitenol/(-)-carveol dehydrogenase, mitochondrial-like [Prunus mume]	0.83	gi|75283876|sp|Q5C9I9.1|ISPD_MENPI	RecName: Full=(-)-isopiperitenol/(-)-carveol dehydrogenase, mitochondrial; Flags: Precursor	0.71	GO:0055114;GO:0016491	3694.grail3.0005000301	hypothetical protein	0.7729	COG1028	KOG0725	_	None	_
Gh_A02G1272	105.809	40.6128	5.47976	2.09332	5e-05	0.00199199	1.38832	-1.38832	up	down	yes	OK	585	gi|590707528|ref|XP_007048030.1|	Cupredoxin superfamily protein isoform 1 [Theobroma cacao]	0.92	gi|114270|sp|P14133.1|ASO_CUCSA	RecName: Full=L-ascorbate oxidase; Short=ASO; Short=Ascorbase; Flags: Precursor	0.69	GO:0005507;GO:0005576;GO:0055114;GO:0016491	3694.fgenesh4_pg.C_LG_V000192	oxidoreductase (EC:1.10.3.3)	0.8526	COG2132	KOG1263	_	None	_
Gh_D07G0469	50.5321	19.3707	3.97343	1.51148	5e-05	0.00199199	1.39442	-1.39442	up	down	yes	OK	406	gi|402514820|gb|AFQ62066.1|	LEAFY [Gossypium hirsutum]	0.99	gi|123096|sp|P23915.1|FLO_ANTMA	RecName: Full=Floricaula protein	0.78	GO:0000785;GO:0006355;GO:0031490;GO:0043621;GO:0010582;GO:0042803;GO:0010077;GO:0005667;GO:0043565;GO:0045449;GO:0003700;GO:0009740	3702.AT5G61850.1-P	LFY (LEAFY); chromatin DNA binding / sequence-specific DNA binding / transcription factor; E [...]	0.78	_	_	NOG234769	None	_
Gh_A11G0142	78.2841	29.8753	4.1015	1.55796	5e-05	0.00199199	1.39649	-1.39649	up	down	yes	OK	579	gi|590674570|ref|XP_007039206.1|	Pseudo-response regulator 5, putative isoform 2 [Theobroma cacao]	0.85	gi|52783225|sp|Q6LA42.2|APRR5_ARATH	RecName: Full=Two-component response regulator-like APRR5; AltName: Full=Pseudo-response regulator 5 [Arabidopsis thaliana]	0.72	GO:0000160;GO:0005622	3694.eugene3.00150024	response regulator	0.8309	COG2204	KOG1601	_	K12130	PRR5
Gh_A13G2112	49.0419	18.8722	6.42115	2.4376	0.00025	0.00757223	1.39737	-1.39737	up	down	yes	OK	268	gi|590687298|ref|XP_007042625.1|	Zinc-finger DNA binding protein, putative [Theobroma cacao]	0.72	gi|75337601|sp|Q9SSW2.1|AZF2_ARATH	RecName: Full=Zinc finger protein AZF2; AltName: Full=Zinc-finger protein 2 [Arabidopsis thaliana]	0.62	GO:0046872	_	_	_	_	_	_	None	_
Gh_A06G1312	65.1494	24.9212	8.32986	3.14687	5e-05	0.00199199	1.40437	-1.40437	up	down	yes	OK	273	gi|590626255|ref|XP_007026117.1|	F19K23.17 protein isoform 1 [Theobroma cacao]	0.85	_	_	_	GO:0015996	29760.GSVIVG00010971001	SubName: Full=Chromosome chr10 scaffold_297, whole genome shotgun sequence;	0.9099	_	_	NOG286646	None	_
Gh_D08G1340	88.9138	34.0049	11.6369	4.39087	5e-05	0.00199199	1.40613	-1.40613	up	down	yes	OK	268	gi|255548357|ref|XP_002515235.1|	r2r3-myb transcription factor, putative [Ricinus communis]	0.73	gi|75334847|sp|Q9LDE1.1|MY108_ARATH	RecName: Full=Transcription factor MYB108; AltName: Full=Myb-related protein 108; Short=AtMYB108; AltName: Full=Protein BOTRYTIS-SUSCEPTIBLE 1 [Arabidopsis thalian	0.9	GO:0009733;GO:0009738;GO:0009414;GO:0045893;GO:0005667;GO:0003682;GO:0005516;GO:0003700;GO:0009611;GO:0016036;GO:0005634;GO:0010260;GO:0001046;GO:0000785;GO:0009409;GO:0042538;GO:0009753;GO:0045449	29760.GSVIVG00033189001	SubName: Full=Chromosome chr5 scaffold_64, whole genome shotgun sequence;	0.8807	COG5147	KOG0048	_	K09422	MYBP
Gh_A02G0311	29.612	11.1961	2.56686	0.961735	0.00165	0.0314576	1.41629	-1.41629	up	down	yes	OK	374	gi|590658179|ref|XP_007034777.1|	Uncharacterized protein isoform 2 [Theobroma cacao]	0.67	_	_	_	_	_	_	_	_	_	_	None	_
Gh_A12G2342	35.8252	13.7542	13.2211	4.90278	0.00055	0.0138713	1.43117	-1.43117	up	down	yes	OK	134	gi|590672524|ref|XP_007038636.1|	Uncharacterized protein isoform 2 [Theobroma cacao]	0.7	_	_	_	_	_	_	_	_	_	_	None	_
Gh_A09G1924	188.874	71.8127	57.302	21.1464	5e-05	0.00199199	1.43817	-1.43817	up	down	yes	OK	150	gi|661897412|emb|CDO99124.1|	unnamed protein product [Coffea canephora]	0.98	gi|75335042|sp|Q9LIK5.1|CML11_ARATH	RecName: Full=Calmodulin-like protein 11 [Arabidopsis thaliana]	0.94	GO:0032440;GO:0005509;GO:0055114	29760.GSVIVG00020094001	SubName: Full=Putative uncharacterized protein (Chromosome chr5 scaffold_2, whole genome sho [...]	0.9718	COG5126	KOG0027	_	K13448	CML
Gh_A05G2928	26.6231	9.96617	4.97156	1.82918	0.00225	0.0393638	1.4425	-1.4425	up	down	yes	OK	206	gi|586637265|gb|AHJ79201.1|	NAC domain protein NAC60 [Gossypium hirsutum]	0.96	gi|75172269|sp|Q9FRV4.1|NAC54_ARATH	RecName: Full=Protein CUP-SHAPED COTYLEDON 1; AltName: Full=NAC domain-containing protein 1; AltName: Full=NAC domain-containing protein 54; Short=ANAC054; AltName	0.52	_	_	_	_	_	_	_	None	_
Gh_D11G2787	998.602	374.496	278.133	101.564	5e-05	0.00199199	1.45339	-1.45339	up	down	yes	OK	158	gi|590644520|ref|XP_007031104.1|	Heat shock protein binding protein, putative [Theobroma cacao]	0.92	gi|62899940|sp|Q607A6.1|DNAJ_METCA	RecName: Full=Chaperone protein DnaJ [Methylococcus capsulatus str. Bath]	0.73	_	3694.estExt_fgenesh4_pm.C_1330037	hypothetical protein	0.9783	COG0484	KOG0714	_	None	_
Gh_D08G2193	567.221	211.654	170.18	61.73	5e-05	0.00199199	1.46302	-1.46302	up	down	yes	OK	151	gi|590644520|ref|XP_007031104.1|	Heat shock protein binding protein, putative [Theobroma cacao]	0.89	gi|82186476|sp|Q6P642.1|DNJB6_XENTR	RecName: Full=DnaJ homolog subfamily B member 6	0.73	_	3694.estExt_fgenesh4_pm.C_1330037	hypothetical protein	0.9239	COG0484	KOG0714	_	None	_
Gh_D10G2645	48.8208	17.7627	1.66306	0.60292	5e-05	0.00199199	1.4638	-1.4638	up	down	yes	OK	858	gi|590625363|ref|XP_007025862.1|	S-locus lectin protein kinase family protein, putative [Theobroma cacao]	0.85	gi|75220153|sp|O81906.1|B120_ARATH	RecName: Full=G-type lectin S-receptor-like serine/threonine-protein kinase B120; Flags: Precursor [Arabidopsis thaliana]	0.8	GO:0030246;GO:0004674;GO:0005524;GO:0009069;GO:0006468;GO:0048544	3694.eugene3.00110364	hypothetical protein	0.8912	COG0515	KOG1187	_	None	_
Gh_D02G0768	55.037	20.0293	2.18419	0.791581	0.0001	0.00360715	1.46429	-1.46429	up	down	yes	OK	745	gi|590599739|ref|XP_007019266.1|	Wall-associated kinase 2, putative [Theobroma cacao]	0.8	gi|75174801|sp|Q9LMN6.1|WAK4_ARATH	RecName: Full=Wall-associated receptor kinase 4; Flags: Precursor [Arabidopsis thaliana]	0.64	GO:0005524;GO:0005509;GO:0004672;GO:0030247;GO:0006468	29760.GSVIVG00001785001	SubName: Full=Chromosome chr18 scaffold_122, whole genome shotgun sequence;	0.8127	COG0515	KOG1187	_	None	_
Gh_D01G1353	59.429	21.6432	3.18076	1.15246	0.0001	0.00360715	1.46465	-1.46465	up	down	yes	OK	568	gi|566190199|ref|XP_006378422.1|	hypothetical protein POPTR_0010s10950g [Populus trichocarpa]	0.75	gi|75339114|sp|Q9ZWA6.1|MGP_ARATH	RecName: Full=Zinc finger protein MAGPIE [Arabidopsis thaliana]	0.93	GO:0046872;GO:0003676	15368.BRADI4G37540.1	annotation not avaliable	0.8756	_	KOG1721	_	None	_
Gh_D07G0246	32.5651	11.8267	2.77813	1.00078	0.00085	0.0193303	1.47299	-1.47299	up	down	yes	OK	379	gi|590573004|ref|XP_007011999.1|	Glycosyl hydrolase family protein with chitinase insertion domain [Theobroma cacao]	0.86	gi|37999744|sp|Q91XA9.2|CHIA_MOUSE	RecName: Full=Acidic mammalian chitinase; Short=AMCase; AltName: Full=YNL; Flags: Precursor [Mus musculus]	0.53	GO:0006032;GO:0016998;GO:0004568;GO:0005975	3694.fgenesh4_pg.C_LG_XVIII000975	hypothetical protein	0.8091	COG3325	KOG2806	_	K01183	E3.2.1.14
Gh_A13G1776	48.6405	17.6482	4.39691	1.58145	5e-05	0.00199199	1.47524	-1.47524	up	down	yes	OK	361	gi|593783967|ref|XP_007155024.1|	hypothetical protein PHAVU_003G166800g [Phaseolus vulgaris]	0.65	gi|2493318|sp|Q41001.1|BCP_PEA	RecName: Full=Blue copper protein; Flags: Precursor	0.58	_	_	_	_	_	_	_	None	_
Gh_A05G3862	63.0713	23.0762	11.7716	4.23187	0.0001	0.00360715	1.47594	-1.47594	up	down	yes	OK	206	gi|590615315|ref|XP_007023188.1|	UPF0706 protein [Theobroma UPF0706 protein [Theobroma cacao]	0.94	gi|75274407|sp|Q9LVZ8.1|LOR12_ARATH	RecName: Full=Protein LURP-one-related 12 [Arabidopsis thaliana]	0.84	_	3694.estExt_Genewise1_v1.C_440116	SubName: Full=Putative uncharacterized protein;	0.8488	_	_	NOG238034;NOG269861	None	_
Gh_Sca047584G01	102.015	39.3718	93.2606	33.4347	5e-05	0.00199199	1.47992	-1.47992	up	down	yes	OK	90	gi|590644520|ref|XP_007031104.1|	Heat shock protein binding protein, putative [Theobroma cacao]	0.91	gi|82186476|sp|Q6P642.1|DNJB6_XENTR	RecName: Full=DnaJ homolog subfamily B member 6	0.73	_	3694.estExt_fgenesh4_pm.C_1330037	hypothetical protein	0.9186	COG0484	KOG0714	_	None	_
Gh_A05G3310	78.3229	28.408	9.87167	3.53611	5e-05	0.00199199	1.48113	-1.48113	up	down	yes	OK	276	gi|206584337|gb|ACI15341.1|	NAC domain protein NAC1 [Gossypium NAC domain protein NAC1 [Gossypium hirsutum]	0.99	gi|75168917|sp|Q9C598.1|NAC81_ARATH	RecName: Full=Protein ATAF2; AltName: Full=NAC domain-containing protein 81; Short=ANAC081 [Arabidopsis thaliana]	0.92	GO:0005634;GO:0003677;GO:0006355	3694.eugene3.00050086	NAC domain protein, IPR003441	0.8089	_	_	NOG265992;NOG298630	None	_
Gh_A02G1466	51.8665	18.6402	5.22844	1.86183	5e-05	0.00199199	1.48966	-1.48966	up	down	yes	OK	330	gi|590705591|ref|XP_007047481.1|	Class III peroxidase [Theobroma Class III peroxidase [Theobroma cacao]	0.9	gi|26397661|sp|Q43873.1|PER73_ARATH	RecName: Full=Peroxidase 73; Short=Atperox P73; AltName: Full=ATP10a; AltName: Full=PRXR11; Flags: Precursor [Arabidopsis thaliana]	0.84	GO:0006804;GO:0006979;GO:0046872;GO:0020037;GO:0004601;GO:0005576;GO:0055114	29760.GSVIVG00019639001	SubName: Full=Chromosome chr7 scaffold_20, whole genome shotgun sequence;	0.8903	_	_	NOG230375	K00430	E1.11.1.7
Gh_D13G0860	31.033	11.1048	3.64268	1.2879	0.0011	0.0234005	1.49998	-1.49998	up	down	yes	OK	292	gi|629121993|gb|KCW86483.1|	hypothetical protein EUGRSUZ_B03147 [Eucalyptus grandis]	0.65	gi|75165510|sp|Q94F39.1|AFP3_ARATH	RecName: Full=Ninja-family protein AFP3; AltName: Full=ABI five-binding protein 3; Short=ABI5-binding protein 3 [Arabidopsis thaliana]	0.63	_	_	_	_	_	_	_	None	_
Gh_A03G1036	302.273	108.929	61.0402	21.5772	5e-05	0.00199199	1.50025	-1.50025	up	down	yes	OK	195	gi|590696694|ref|XP_007045235.1|	Plant cadmium resistance 2, putative [Theobroma cacao]	0.88	gi|332313333|sp|B6TYV8.1|CNR2_MAIZE	RecName: Full=Cell number regulator 2; AltName: Full=ZmCNR02 [Zea mays]	0.79	_	3694.grail3.0006019901	hypothetical protein	0.8958	_	_	NOG223091	None	_
Gh_A01G0581	1219.64	434.314	111.741	39.4352	5e-05	0.00199199	1.5026	-1.5026	up	down	yes	OK	357	gi|295687239|gb|ADG27845.1|	thiazole biosynthetic enzyme [Gossypium hirsutum]	0.99	gi|6094476|sp|O23787.1|THI4_CITSI	RecName: Full=Thiamine thiazole synthase, chloroplastic; AltName: Full=Thiazole biosynthetic enzyme; Flags: Precursor [Citrus sinensis]	0.9	GO:0009228;GO:0046872;GO:0005829;GO:0052837;GO:0006950;GO:0009570	29760.GSVIVG00027385001	SubName: Full=Chromosome chr19 scaffold_4, whole genome shotgun sequence;	0.9252	COG1635	KOG2960	_	K03146	thi1
Gh_D13G2049	42.2415	15.366	18.022	6.31307	0.00025	0.00757223	1.51335	-1.51335	up	down	yes	OK	124	gi|62910995|gb|AAY21210.1|	ultraviolet-B-repressible protein [Gossypium hirsutum]	1	_	_	_	GO:0055085;GO:0009523;GO:0015979	3694.estExt_Genewise1_v1.C_1450010	hypothetical protein	0.8033	_	_	NOG254365	None	_
Gh_D09G0277	190.729	67.3546	21.1057	7.37476	5e-05	0.00199199	1.51696	-1.51696	up	down	yes	OK	306	gi|590646167|ref|XP_007031547.1|	DNAJ heat shock N-terminal domain-containing protein [Theobroma cacao]	0.84	gi|54036985|sp|P63971.1|DNAJ_STAAN	RecName: Full=Chaperone protein DnaJ [Staphylococcus aureus subsp. aureus N315]	0.72	_	29760.GSVIVG00027371001	SubName: Full=Chromosome chr19 scaffold_4, whole genome shotgun sequence;	0.88	COG1141;COG2214;COG0484	KOG0716	_	None	_
Gh_D13G0878	64.1268	22.6205	9.29263	3.23188	5e-05	0.00199199	1.52371	-1.52371	up	down	yes	OK	248	gi|357373048|gb|AET74058.1|	MADS23 [Gossypium hirsutum]	0.99	gi|75291796|sp|Q6R4S3.1|CAL_BRARA	RecName: Full=Transcription factor CAULIFLOWER; Short=BcrCAL; AltName: Full=Agamous-like MADS-box protein CAL CAL_BRARC RecName: Full=Transcr	0.81	_	3694.estExt_Genewise1_v1.C_LG_VIII0399	SubName: Full=APETALA1-like MADS-box PTAP1-1;	0.9831	COG5068	KOG0014	_	K09264	K09264
Gh_A04G1076	30.9774	10.8522	2.99977	1.04189	0.00125	0.0256779	1.52565	-1.52565	up	down	yes	OK	341	gi|590683434|ref|XP_007041599.1|	Fructose-1,6-bisphosphatase, cytosolic [Theobroma cacao]	0.97	gi|119748|sp|P14766.2|F16P2_SPIOL	RecName: Full=Fructose-1,6-bisphosphatase, cytosolic; Short=FBPase; AltName: Full=D-fructose-1,6-bisphosphate 1-phosphohydrolase	0.93	GO:0005986;GO:0006096;GO:0006013;GO:0005829;GO:0016311;GO:0042132;GO:0005634;GO:0006000;GO:0006094;GO:0009750;GO:0009737;GO:0006098;GO:0015976;GO:0005983;GO:0015979;GO:0030388	3694.estExt_Genewise1_v1.C_LG_V0287	fructose-bisphosphatase (EC:3.1.3.11)	0.9375	COG0158	KOG1458	_	K03841	FBP, fbp
Gh_A11G3113	24.8384	8.65352	2.26006	0.780136	0.00315	0.0498782	1.53456	-1.53456	up	down	yes	OK	359	gi|590704879|ref|XP_007047281.1|	Mitogen-activated protein kinase kinase kinase 19, putative [Theobroma cacao]	0.82	gi|75333641|sp|Q9CAD5.1|YODA_ARATH	RecName: Full=Mitogen-activated protein kinase kinase kinase YODA; AltName: Full=YODA MAPKK kinase [Arabidopsis thaliana]	0.61	GO:0004674;GO:0005524;GO:0009069;GO:0006468	3694.gw1.V.3995.1	hypothetical protein	0.7771	COG0515	_	_	None	_
Gh_D05G2484	445.889	154.677	26.1879	9.03319	5e-05	0.00199199	1.53559	-1.53559	up	down	yes	OK	523	gi|541136196|gb|AGV22361.1|	chloroplast allene oxide synthase 6 [Gossypium arboreum]	0.99	gi|13878924|sp|Q96242.3|CP74A_ARATH	RecName: Full=Allene oxide synthase, chloroplastic; AltName: Full=Cytochrome P450 74A; AltName: Full=Hydroperoxide dehydrase; Flags: Precursor [Arabidopsis thalian	0.82	GO:0009535;GO:0015994;GO:0009117;GO:0010310;GO:0019216;GO:0009941;GO:0000096;GO:0009611;GO:0006612;GO:0020037;GO:0006546;GO:0006766;GO:0006569;GO:0019288;GO:0009108;GO:0009684;GO:0009867;GO:0009695;GO:0004497;GO:0009697;GO:0031348;GO:0009106;GO:0008652;GO:0005506;GO:0009978;GO:0009416;GO:0006733;GO:0042742;GO:0055114;GO:0019825;GO:0043900;GO:0010363;GO:0009595;GO:0016705;GO:0010200;GO:0006636;GO:…	3694.fgenesh4_pm.C_LG_II000599	cytochrome P450 allene oxide synthase (EC:4.2.1.92)	0.8638	_	_	NOG276415;NOG294812	K01723	AOS
Gh_D02G0075	1000.05	347.937	94.8161	32.6831	5e-05	0.00199199	1.53659	-1.53659	up	down	yes	OK	347	gi|590654197|ref|XP_007033632.1|	Zinc-binding dehydrogenase family protein [Theobroma cacao]	0.91	gi|75206691|sp|Q9SLN8.1|DBR_TOBAC	RecName: Full=2-alkenal reductase (NADP(+)-dependent); AltName: Full=Alkenal double bound reductase; AltName: Full=Allylic alcohol dehydrogenase 1; Short=allyl-ADH1;	0.88	GO:0008270;GO:0055114;GO:0016491	29760.GSVIVG00034730001	SubName: Full=Putative uncharacterized protein (Chromosome chr5 scaffold_72, whole genome sh [...]	0.8957	COG2130	KOG1196	_	K07119	K07119
Gh_D11G0319	121.644	42.4469	16.8142	5.79043	5e-05	0.00199199	1.53794	-1.53794	up	down	yes	OK	257	gi|645269114|ref|XP_008239848.1|	PREDICTED: (-)-isopiperitenol/(-)-carveol dehydrogenase, mitochondrial-like [Prunus mume]	0.83	gi|75283876|sp|Q5C9I9.1|ISPD_MENPI	RecName: Full=(-)-isopiperitenol/(-)-carveol dehydrogenase, mitochondrial; Flags: Precursor	0.71	GO:0055114;GO:0016491	3694.grail3.0005000301	hypothetical protein	0.7778	COG1028	KOG0725	_	None	_
Gh_Sca016044G01	116.25	40.4182	11.4626	3.94599	5e-05	0.00199199	1.53848	-1.53848	up	down	yes	OK	336	gi|541136196|gb|AGV22361.1|	chloroplast allene oxide synthase 6 [Gossypium arboreum]	0.99	gi|13878924|sp|Q96242.3|CP74A_ARATH	RecName: Full=Allene oxide synthase, chloroplastic; AltName: Full=Cytochrome P450 74A; AltName: Full=Hydroperoxide dehydrase; Flags: Precursor [Arabidopsis thalian	0.82	GO:0009535;GO:0015994;GO:0009117;GO:0010310;GO:0019216;GO:0009941;GO:0000096;GO:0009611;GO:0006612;GO:0020037;GO:0006546;GO:0006766;GO:0006569;GO:0019288;GO:0009108;GO:0009684;GO:0009867;GO:0009695;GO:0004497;GO:0009697;GO:0031348;GO:0009106;GO:0008652;GO:0005506;GO:0009978;GO:0009416;GO:0006733;GO:0042742;GO:0055114;GO:0019825;GO:0043900;GO:0010363;GO:0009595;GO:0016705;GO:0010200;GO:0006636;GO:…	3694.fgenesh4_pm.C_LG_II000599	cytochrome P450 allene oxide synthase (EC:4.2.1.92)	0.8323	_	_	NOG276415;NOG294812	K01723	AOS
Gh_D05G0972	45.7584	15.7624	5.44079	1.85272	0.0001	0.00360715	1.55417	-1.55417	up	down	yes	OK	289	gi|590590458|ref|XP_007016740.1|	Plasma membrane intrinsic protein 2,4 [Theobroma cacao]	0.97	gi|75291011|sp|Q6K215.1|PIP22_ORYSJ	RecName: Full=Probable aquaporin PIP2-2; AltName: Full=OsPIP2;2; AltName: Full=Plasma membrane intrinsic protein 2-2 [Oryza sativa Japonica Group]	0.89	GO:0006810;GO:0016021;GO:0005215	3694.estExt_fgenesh4_pg.C_280159	SubName: Full=Putative uncharacterized protein;	0.9326	COG0580	KOG0223	_	K09872	PIP
Gh_A11G2469	858.423	297.439	239.053	80.6323	5e-05	0.00199199	1.5679	-1.5679	up	down	yes	OK	158	gi|590644520|ref|XP_007031104.1|	Heat shock protein binding protein, putative [Theobroma cacao]	0.94	gi|62899940|sp|Q607A6.1|DNAJ_METCA	RecName: Full=Chaperone protein DnaJ [Methylococcus capsulatus str. Bath]	0.73	_	3694.estExt_fgenesh4_pm.C_1330037	hypothetical protein	0.9783	COG0484	KOG0714	_	None	_
Gh_D08G2441	104.294	35.3868	6.67399	2.25084	5e-05	0.00199199	1.56809	-1.56809	up	down	yes	OK	485	gi|590673433|ref|XP_007038891.1|	Leucine-rich repeat (LRR) family protein [Theobroma cacao]	0.89	gi|29428075|sp|Q9ZVR7.4|PSKR1_ARATH	RecName: Full=Phytosulfokine receptor 1; Short=AtPSKR1; AltName: Full=Phytosulfokine LRR receptor kinase 1; Flags: Precursor [Arabidopsis thaliana]	0.47	GO:0032440;GO:0016310;GO:0016301;GO:0055114	3694.eugene3.00410224	hypothetical protein	0.8477	COG4886	KOG0619	_	None	_
Gh_D01G0112	826.847	279.985	85.2365	28.5736	5e-05	0.00199199	1.57679	-1.57679	up	down	yes	OK	324	gi|590688635|ref|XP_007043005.1|	Peroxidase N1 [Theobroma cacao]	0.88	gi|75315324|sp|Q9XIV8.1|PERN1_TOBAC	RecName: Full=Peroxidase N1; AltName: Full=Peroxidase B2; AltName: Full=Peroxidase B3; Flags: Precursor [Nicotiana tabacum]	0.81	GO:0006804;GO:0006979;GO:0046872;GO:0020037;GO:0004601;GO:0005576;GO:0055114	3694.grail3.0025022201	cationic peroxidase	0.8482	_	_	NOG219951;NOG272451	K00430	E1.11.1.7
Gh_D07G1471	41.4375	14.1068	7.05808	2.36151	0.0001	0.00360715	1.57957	-1.57957	up	down	yes	OK	220	gi|590723181|ref|XP_007052113.1|	Plant-specific transcription factor YABBY family protein isoform 1 [Theobroma cacao]	0.94	gi|75219085|sp|O22152.1|YAB1_ARATH	RecName: Full=Axial regulator YABBY 1; AltName: Full=Fl-54; AltName: Full=Protein ABNORMAL FLORAL ORGANS; AltName: Full=Protein FILAMENTOUS FLOWER; AltName: Full=Pr	0.81	GO:0010154;GO:0005667;GO:0006355;GO:0010158;GO:0045449;GO:0003700	29760.GSVIVG00026383001	SubName: Full=Chromosome chr15 scaffold_37, whole genome shotgun sequence;	0.9139	_	_	NOG227317	None	_
Gh_D09G0408	25.278	8.66321	9.59916	3.16217	0.0022	0.03868	1.60199	-1.60199	up	down	yes	OK	132	gi|590672520|ref|XP_007038635.1|	Uncharacterized protein isoform 1 [Theobroma cacao]	0.75	_	_	_	_	_	_	_	_	_	_	None	_
Gh_D02G1348	30.4877	10.2275	6.10982	2.0116	0.00095	0.0210029	1.60279	-1.60279	up	down	yes	OK	196	gi|590697991|ref|XP_007045593.1|	Uncharacterized protein isoform 3 [Theobroma cacao]	0.81	_	_	_	_	29760.GSVIVG00021185001	SubName: Full=Chromosome chr1 scaffold_22, whole genome shotgun sequence;	0.7533	_	_	NOG228014	None	_
Gh_D13G2550	3984.16	1341.07	1006.68	330.794	5e-05	0.00199199	1.6056	-1.6056	up	down	yes	OK	168	gi|211906474|gb|ACJ11730.1|	glycine-rich RNA-binding protein [Gossypium hirsutum]	1	gi|1346180|sp|P49310.1|GRP1_SINAL	RecName: Full=Glycine-rich RNA-binding protein GRP1A	0.74	GO:0000166;GO:0003676	39947.LOC_Os12g43600.1	RNA recognition motif containing protein, expressed	0.9351	COG0724	KOG0118	_	None	_
Gh_A13G0294	4167.07	1400.98	1052.78	345.494	5e-05	0.00199199	1.60747	-1.60747	up	down	yes	OK	168	gi|211906474|gb|ACJ11730.1|	glycine-rich RNA-binding protein [Gossypium hirsutum]	1	gi|1346180|sp|P49310.1|GRP1_SINAL	RecName: Full=Glycine-rich RNA-binding protein GRP1A	0.74	GO:0000166;GO:0003676	39947.LOC_Os12g43600.1	RNA recognition motif containing protein, expressed	0.9351	COG0724	KOG0118	_	None	_
Gh_D12G1593	68.5558	22.4943	3.4779	1.13566	5e-05	0.00199199	1.61469	-1.61469	up	down	yes	OK	596	gi|590698945|ref|XP_007045819.1|	Major facilitator superfamily protein isoform 2 [Theobroma cacao]	0.79	gi|75223187|sp|O80436.1|PTR29_ARATH	RecName: Full=Protein NRT1/ PTR FAMILY 5.5; Short=AtNPF5.5 [Arabidopsis thaliana]	0.78	GO:0016020;GO:0006810;GO:0005215	_	_	_	_	_	_	None	_
Gh_A01G1457	157.416	51.1269	14.2303	4.58242	5e-05	0.00199199	1.63478	-1.63478	up	down	yes	OK	361	gi|568866573|ref|XP_006486627.1|	PREDICTED: lysM domain-containing GPI-anchored protein 2-like isoform X2 [Citrus sinensis]	0.68	gi|38257899|sp|O23006.1|LYM2_ARATH	RecName: Full=LysM domain-containing GPI-anchored protein 2; AltName: Full=Chitin elicitor-binding protein LYM2; Short=CEBiP LYM2; Flags: Precursor [Arabidopsis tha	0.69	_	_	_	_	_	_	_	None	_
Gh_D01G0704	30.9082	9.98556	2.31579	0.742872	0.0007	0.0167282	1.64032	-1.64032	up	down	yes	OK	423	gi|643732048|gb|KDP39240.1|	hypothetical protein JCGZ_00997 [Jatropha curcas]	0.52	_	_	_	_	_	_	_	_	_	_	None	_
Gh_D07G1679	442.395	142.539	35.6077	11.3849	5e-05	0.00199199	1.64507	-1.64507	up	down	yes	OK	398	gi|590712002|ref|XP_007049266.1|	Auxin-responsive family protein, putative [Theobroma cacao]	0.84	_	_	_	GO:0016021;GO:0055114	_	_	_	_	_	_	None	_
Gh_A10G1242	71.365	24.1361	50.8299	16.1602	5e-05	0.00199199	1.65323	-1.65323	up	down	yes	OK	98	gi|118482538|gb|ABK93190.1|	unknown [Populus trichocarpa]	0.8	_	_	_	_	3694.estExt_Genewise1_v1.C_LG_XIV3201	SubName: Full=Putative uncharacterized protein;	0.7957	_	_	NOG280690	None	_
Gh_A05G2224	335.757	107.155	19.7206	6.25853	5e-05	0.00199199	1.65581	-1.65581	up	down	yes	OK	523	gi|541136196|gb|AGV22361.1|	chloroplast allene oxide synthase 6 [Gossypium arboreum]	1	gi|13878924|sp|Q96242.3|CP74A_ARATH	RecName: Full=Allene oxide synthase, chloroplastic; AltName: Full=Cytochrome P450 74A; AltName: Full=Hydroperoxide dehydrase; Flags: Precursor [Arabidopsis thalian	0.84	GO:0009535;GO:0015994;GO:0009117;GO:0010310;GO:0019216;GO:0009941;GO:0000096;GO:0009611;GO:0006612;GO:0020037;GO:0006546;GO:0006766;GO:0006569;GO:0019288;GO:0009108;GO:0009684;GO:0009867;GO:0009695;GO:0004497;GO:0009697;GO:0031348;GO:0009106;GO:0008652;GO:0005506;GO:0009978;GO:0009416;GO:0006733;GO:0042742;GO:0055114;GO:0019825;GO:0043900;GO:0010363;GO:0009595;GO:0016705;GO:0010200;GO:0006636;GO:…	3694.fgenesh4_pm.C_LG_II000599	cytochrome P450 allene oxide synthase (EC:4.2.1.92)	0.8619	_	_	NOG276415;NOG294812	K01723	AOS
Gh_A13G2173	32.4027	10.5044	8.42102	2.66155	0.00085	0.0193303	1.66173	-1.66173	up	down	yes	OK	165	gi|590628972|ref|XP_007026861.1|	Adenine nucleotide alpha hydrolases-like superfamily protein isoform 1 [Theobroma cacao]	0.89	_	_	_	GO:0016787;GO:0008152;GO:0009506;GO:0006950;GO:0005886	59689.scaffold_502501.1	annotation not avaliable	0.8758	COG0589	_	_	None	_
Gh_A03G0420	285.383	90.7446	18.658	5.89602	5e-05	0.00199199	1.66198	-1.66198	up	down	yes	OK	476	gi|590588272|ref|XP_007016165.1|	ThiaminC isoform 4 [Theobroma ThiaminC isoform 4 [Theobroma cacao]	0.99	gi|75220243|sp|O82392.1|THIC_ARATH	RecName: Full=Phosphomethylpyrimidine synthase, chloroplastic; AltName: Full=Hydroxymethylpyrimidine phosphate synthase; Short=HMP-P synthase; Short=HMP-phosphate s	0.97	GO:0080041;GO:0000023;GO:0019760;GO:0019288;GO:0051536;GO:0019252;GO:0009228;GO:0006098;GO:0043085	3694.gw1.IX.3861.1	HMP-P synthase	0.987	COG0422	_	_	K03147	thiC
Gh_D06G2358	20.975	6.96886	11.0005	3.47164	0.00275	0.0453998	1.66388	-1.66388	up	down	yes	OK	112	gi|590562037|ref|XP_007008976.1|	Uncharacterized protein TCM_042505 [Theobroma cacao]	0.85	gi|75096964|sp|O04211.1|ELF4_ARATH	RecName: Full=Protein EARLY FLOWERING 4; AltName: Full=Protein ARRHYTHMIC 44 [Arabidopsis thaliana]	0.8	GO:0009909;GO:0042753;GO:0009649;GO:0042803;GO:0010114;GO:0048573	3694.fgenesh4_pg.C_LG_VIII000583	hypothetical protein	0.828	_	_	NOG295435	None	_
Gh_A10G0757	29.4125	9.69494	13.1626	4.13744	0.0013	0.0264396	1.66963	-1.66963	up	down	yes	OK	121	gi|590657725|ref|XP_007034647.1|	Uncharacterized protein TCM_020542 [Theobroma cacao]	0.84	_	_	_	_	3694.estExt_fgenesh4_pg.C_LG_VIII1833	hypothetical protein	0.7957	_	_	NOG275266	None	_
Gh_D04G0293	111.335	35.1058	14.0352	4.37014	5e-05	0.00199199	1.6833	-1.6833	up	down	yes	OK	276	gi|206584337|gb|ACI15341.1|	NAC domain protein NAC1 [Gossypium NAC domain protein NAC1 [Gossypium hirsutum]	0.98	gi|75168917|sp|Q9C598.1|NAC81_ARATH	RecName: Full=Protein ATAF2; AltName: Full=NAC domain-containing protein 81; Short=ANAC081 [Arabidopsis thaliana]	0.94	GO:0005634;GO:0003677;GO:0006355	3694.eugene3.00050086	NAC domain protein, IPR003441	0.9454	_	_	NOG280494;NOG265992;NOG298630	None	_
Gh_A01G2114	79.4184	24.7474	4.51853	1.40044	5e-05	0.00199199	1.68997	-1.68997	up	down	yes	OK	538	gi|566183911|ref|XP_006379801.1|	hypothetical protein POPTR_0008s14180g [Populus trichocarpa]	0.76	gi|75339114|sp|Q9ZWA6.1|MGP_ARATH	RecName: Full=Zinc finger protein MAGPIE [Arabidopsis thaliana]	0.96	GO:0046872;GO:0003676	15368.BRADI4G37540.1	annotation not avaliable	0.8925	_	KOG1721	_	None	_
Gh_A03G2087	25.7684	8.05785	2.11764	0.655711	0.0023	0.0399977	1.69133	-1.69133	up	down	yes	OK	391	gi|590589081|ref|XP_007016351.1|	Homeodomain-like superfamily protein, putative isoform 1 [Theobroma cacao]	0.81	gi|75337463|sp|Q9SNB4.1|PCL1_ARATH	RecName: Full=Transcription factor LUX; AltName: Full=Protein LUX ARRHYTHMO; AltName: Full=Protein PHYTOCLOCK 1 [Arabidopsis thaliana]	0.69	GO:0003677;GO:0000785;GO:0003682	29760.GSVIVG00024277001	SubName: Full=Chromosome chr6 scaffold_3, whole genome shotgun sequence;	0.8041	_	KOG1601	_	None	_
Gh_A07G1529	145.912	44.863	11.7453	3.5817	5e-05	0.00199199	1.71337	-1.71337	up	down	yes	OK	398	gi|590712002|ref|XP_007049266.1|	Auxin-responsive family protein, putative [Theobroma cacao]	0.85	_	_	_	GO:0016021;GO:0055114	_	_	_	_	_	_	None	_
Gh_D10G2289	2.27752	0	3.2844	0	0.001	0.0217966	1.71563	-1.71563	up	down	yes	OK	77	_	_	_	_	_	_	_	_	_	_	_	_	_	None	_
Gh_A13G1345	49.0018	14.955	4.45978	1.34873	5e-05	0.00199199	1.72537	-1.72537	up	down	yes	OK	359	gi|590582700|ref|XP_007014695.1|	Leucoanthocyanidin dioxygenase, putative [Theobroma cacao]	0.91	gi|75311178|sp|Q9LHN8.1|F6H1_ARATH	RecName: Full=Feruloyl CoA ortho-hydroxylase 1 [Arabidopsis thaliana]	0.82	GO:0046872;GO:0016706;GO:0055114	3694.grail3.0116007201	hypothetical protein	0.8883	COG3491	KOG0143	_	None	_
Gh_D12G1637	217.867	66.7046	35.3287	10.6516	5e-05	0.00199199	1.72977	-1.72977	up	down	yes	OK	228	gi|590700132|ref|XP_007046081.1|	Ribonuclease 1 [Theobroma cacao]	0.92	gi|1173103|sp|P42813.1|RNS1_ARATH	RecName: Full=Ribonuclease 1; Flags: Precursor [Arabidopsis thaliana]	0.82	GO:0003723;GO:0005618;GO:0005576;GO:0090502;GO:0015824;GO:0033897;GO:0005886;GO:0009718	3694.estExt_fgenesh4_pg.C_LG_VIII0748	hypothetical protein	0.8818	_	KOG1642	_	K01166	E3.1.27.1
Gh_D12G2133	47.6734	14.5566	6.86854	2.06688	5e-05	0.00199199	1.73255	-1.73255	up	down	yes	OK	249	gi|213950351|gb|ACJ54440.1|	AP2/EREBP transcription factor [Gossypium hirsutum]	0.9	gi|57012876|sp|Q9LW50.1|ERF2_NICSY	RecName: Full=Ethylene-responsive transcription factor 2; Short=NsERF2; AltName: Full=Ethylene-responsive element-binding factor 2; Short=EREBP-2 [Nicotiana sylvest	0.72	GO:0005634;GO:0003677;GO:0005667;GO:0006355;GO:0045449;GO:0003700	3694.gw1.III.889.1	AP2/ERF domain-containing transcription factor	0.7959	_	_	NOG248657	K09286	EREBP
Gh_A10G1243	47.9482	14.8628	31.7243	9.31817	5e-05	0.00199199	1.76747	-1.76747	up	down	yes	OK	101	gi|643736594|gb|KDP42884.1|	hypothetical protein JCGZ_23826 [Jatropha curcas]	0.79	_	_	_	_	3694.estExt_Genewise1_v1.C_LG_XIV3201	SubName: Full=Putative uncharacterized protein;	0.7653	_	_	NOG280690	None	_
Gh_A05G1261	25.585	7.57423	3.39728	0.994177	0.00125	0.0256779	1.77281	-1.77281	up	down	yes	OK	265	gi|590622782|ref|XP_007025143.1|	Chlorophyll a-b binding protein, chloroplastic [Theobroma cacao]	0.98	gi|115792|sp|P27493.1|CB22_TOBAC	RecName: Full=Chlorophyll a-b binding protein 21, chloroplastic; AltName: Full=LHCII type I CAB-21; Short=LHCP; Flags: Precursor	0.96	GO:0009523;GO:0018298;GO:0046872;GO:0009765;GO:0016021;GO:0016168;GO:0009507;GO:0009522	29760.GSVIVG00003412001	SubName: Full=Putative uncharacterized protein (Chromosome undetermined scaffold_143, whole [...]	0.9697	_	_	NOG220557	K08912	LHCB1
Gh_A02G0866	200.385	57.599	29.3402	8.31202	5e-05	0.00199199	1.81961	-1.81961	up	down	yes	OK	246	gi|590580805|ref|XP_007014172.1|	Xyloglucan endotransglucosylase/hydrolase family protein [Theobroma cacao]	0.93	gi|38605152|sp|Q38910.1|XTH23_ARATH	RecName: Full=Probable xyloglucan endotransglucosylase/hydrolase protein 23; Short=At-XTH23; Short=XTH-23; Flags: Precursor [Arabidopsis thaliana]	0.86	GO:0048046;GO:0004553;GO:0016762;GO:0005618;GO:0006073;GO:0071555	29760.GSVIVG00031398001	SubName: Full=Chromosome chr11 scaffold_56, whole genome shotgun sequence;	0.9554	COG2273	_	_	K14504	TCH4
Gh_D03G1125	127.943	36.1793	8.20808	2.30534	5e-05	0.00199199	1.83207	-1.83207	up	down	yes	OK	484	gi|590588272|ref|XP_007016165.1|	ThiaminC isoform 4 [Theobroma ThiaminC isoform 4 [Theobroma cacao]	0.99	gi|75220243|sp|O82392.1|THIC_ARATH	RecName: Full=Phosphomethylpyrimidine synthase, chloroplastic; AltName: Full=Hydroxymethylpyrimidine phosphate synthase; Short=HMP-P synthase; Short=HMP-phosphate s	0.97	GO:0080041;GO:0000023;GO:0019760;GO:0019288;GO:0051536;GO:0019252;GO:0009228;GO:0006098;GO:0043085	3694.gw1.I.990.1	HMP-P synthase	0.9873	COG0422	_	_	K03147	thiC
Gh_D04G1632	22.8709	6.44036	0.949122	0.266206	0.00275	0.0453998	1.83405	-1.83405	up	down	yes	OK	715	gi|590685132|ref|XP_007042018.1|	Arginine decarboxylase [Theobroma cacao]	0.85	gi|12229969|sp|O82475.1|SPE1_BRAJU	RecName: Full=Arginine decarboxylase; Short=ADC; Short=ARGDC [Brassica juncea]	0.86	GO:0008295;GO:0006560;GO:0008792;GO:0006527	29760.GSVIVG00035972001	RecName: Full=Arginine decarboxylase; EC=4.1.1.19;	0.8325	COG1166	_	_	K01583	E4.1.1.19
Gh_A12G2274	24.3826	6.90077	2.18153	0.611031	0.00185	0.0342025	1.83602	-1.83602	up	down	yes	OK	364	gi|590673822|ref|XP_007038996.1|	Highly ABA-induced PP2C gene 3, putative [Theobroma cacao]	0.87	gi|75286811|sp|Q5SN75.1|P2C08_ORYSJ	RecName: Full=Probable protein phosphatase 2C 8; Short=OsPP2C08 [Oryza sativa Japonica Group]	0.76	GO:0008287;GO:0046872;GO:0006470;GO:0004722	3694.gw1.XII.1331.1	hypothetical protein	0.8246	COG0631	KOG0698	_	K14497	PP2C
Gh_D11G0499	38.2126	10.6831	2.34617	0.651988	0.00025	0.00757223	1.84739	-1.84739	up	down	yes	OK	503	gi|590704859|ref|XP_007047276.1|	Alpha/beta-Hydrolases superfamily protein, putative isoform 1 [Theobroma cacao]	0.79	gi|417256|sp|P19515.2|LIP_RHIMI	RecName: Full=Lipase; AltName: Full=Triacylglycerol lipase; Flags: Precursor [Rhizomucor miehei]	0.54	_	_	_	_	_	_	_	None	_
Gh_D02G0598	238.713	67.1683	43.368	12.0092	5e-05	0.00199199	1.85249	-1.85249	up	down	yes	OK	210	gi|590661908|ref|XP_007035802.1|	RING/U-box superfamily protein, putative [Theobroma cacao]	0.76	gi|74761852|sp|Q9P0P0.1|RN181_HUMAN	RecName: Full=E3 ubiquitin-protein ligase RNF181; AltName: Full=RING finger protein 181 [Homo sapiens]	0.56	GO:0046872	_	_	_	_	_	_	None	_
Gh_A03G1059	86.1405	24.413	20.9895	5.80539	5e-05	0.00199199	1.8542	-1.8542	up	down	yes	OK	172	gi|590696272|ref|XP_007045120.1|	Chaperone DnaJ-domain superfamily protein, putative [Theobroma cacao]	0.87	gi|18203398|sp|Q9QYI7.1|DNJB8_MOUSE	RecName: Full=DnaJ homolog subfamily B member 8; AltName: Full=mDj6 [Mus musculus]	0.75	GO:0009644;GO:0006457;GO:0005634;GO:0009408;GO:0042542;GO:0005737	29760.GSVIVG00030478001	SubName: Full=Chromosome chr1 scaffold_5, whole genome shotgun sequence;	0.914	COG0484	KOG0714	_	None	_
Gh_D02G1469	46.0888	12.6884	11.1234	2.99398	0.0001	0.00360715	1.89346	-1.89346	up	down	yes	OK	173	gi|590696272|ref|XP_007045120.1|	Chaperone DnaJ-domain superfamily protein, putative [Theobroma cacao]	0.87	gi|18203398|sp|Q9QYI7.1|DNJB8_MOUSE	RecName: Full=DnaJ homolog subfamily B member 8; AltName: Full=mDj6 [Mus musculus]	0.75	GO:0009644;GO:0006457;GO:0005634;GO:0009408;GO:0042542;GO:0005737	29760.GSVIVG00030478001	SubName: Full=Chromosome chr1 scaffold_5, whole genome shotgun sequence;	0.914	COG0484	KOG0714	_	None	_
Gh_A12G0840	23.6563	6.24219	1.26364	0.331733	0.00155	0.0301162	1.92949	-1.92949	up	down	yes	OK	569	gi|590707528|ref|XP_007048030.1|	Cupredoxin superfamily protein isoform 1 [Theobroma cacao]	0.92	gi|114270|sp|P14133.1|ASO_CUCSA	RecName: Full=L-ascorbate oxidase; Short=ASO; Short=Ascorbase; Flags: Precursor	0.67	GO:0005507;GO:0005576;GO:0055114;GO:0016491	3694.fgenesh4_pg.C_LG_V000192	oxidoreductase (EC:1.10.3.3)	0.8471	COG2132	KOG1263	_	None	_
Gh_A06G1853	38.2354	9.97091	7.08923	1.81277	0.00015	0.00504383	1.96743	-1.96743	up	down	yes	OK	207	gi|590592252|ref|XP_007017228.1|	Cold regulated gene 27, putative isoform 1 [Theobroma cacao]	0.82	_	_	_	_	_	_	_	_	_	_	None	_
Gh_A12G1407	173.147	43.1727	8.30278	2.06073	5e-05	0.00199199	2.01044	-2.01044	up	down	yes	OK	627	gi|590696865|ref|XP_007045281.1|	Flavin-binding, kelch repeat, f box 1 isoform 1 [Theobroma cacao]	0.94	gi|75169796|sp|Q9C9W9.1|ADO3_ARATH	RecName: Full=Adagio protein 3; AltName: Full=F-box only protein 2a; Short=FBX2a; AltName: Full=Flavin-binding kelch repeat F-box protein 1 [Arabidopsis thaliana]	0.89	GO:0007623;GO:0007165;GO:0009637;GO:0006355;GO:0004871;GO:0009911;GO:0001047	3694.eugene3.00081267	hypothetical protein	0.9606	COG2202	KOG0379	_	K12116	FKF1
Gh_D07G0984	54.0132	13.5355	5.28799	1.31121	5e-05	0.00199199	2.01182	-2.01182	up	down	yes	OK	338	gi|590589081|ref|XP_007016351.1|	Homeodomain-like superfamily protein, putative isoform 1 [Theobroma cacao]	0.84	gi|75337463|sp|Q9SNB4.1|PCL1_ARATH	RecName: Full=Transcription factor LUX; AltName: Full=Protein LUX ARRHYTHMO; AltName: Full=Protein PHYTOCLOCK 1 [Arabidopsis thaliana]	0.8	GO:0003677;GO:0000785;GO:0003682	29760.GSVIVG00024277001	SubName: Full=Chromosome chr6 scaffold_3, whole genome shotgun sequence;	0.9278	_	KOG1601	_	None	_
Gh_A02G1415	25.6758	6.37815	2.65642	0.652566	0.00165	0.0314576	2.02529	-2.02529	up	down	yes	OK	323	gi|590706226|ref|XP_007047664.1|	Basic helix-loop-helix DNA-binding superfamily protein, putative [Theobroma cacao]	0.94	gi|218563491|sp|Q9T072.2|BH025_ARATH	RecName: Full=Transcription factor bHLH25; AltName: Full=Basic helix-loop-helix protein 25; Short=AtbHLH25; Short=bHLH 25; AltName: Full=Transcription factor EN 2	0.74	GO:0003677;GO:0046983	29760.GSVIVG00038535001	SubName: Full=Chromosome chr3 scaffold_95, whole genome shotgun sequence;	0.7926	_	_	NOG261040	None	_
Gh_D11G1937	37.7963	9.15293	3.43934	0.825389	0.0002	0.00632409	2.05899	-2.05899	up	down	yes	OK	359	gi|590704879|ref|XP_007047281.1|	Mitogen-activated protein kinase kinase kinase 19, putative [Theobroma cacao]	0.82	gi|75333641|sp|Q9CAD5.1|YODA_ARATH	RecName: Full=Mitogen-activated protein kinase kinase kinase YODA; AltName: Full=YODA MAPKK kinase [Arabidopsis thaliana]	0.64	GO:0004674;GO:0005524;GO:0009069;GO:0006468	3694.gw1.V.3995.1	hypothetical protein	0.7829	COG0515	_	_	None	_
Gh_D02G0661	3.89981	0	4.20287	0	5e-05	0.00199199	2.07137	-2.07137	up	down	yes	OK	84	gi|590662726|ref|XP_007036028.1|	Uncharacterized protein TCM_021515 [Theobroma cacao]	0.94	_	_	_	_	3694.eugene3.00100044	hypothetical protein	0.7683	_	_	NOG221193	None	_
Gh_D05G1605	94.5774	20.5521	8.72361	1.87923	5e-05	0.00199199	2.21478	-2.21478	up	down	yes	OK	355	gi|590625828|ref|XP_007025992.1|	Thiazole biosynthetic enzyme [Theobroma cacao]	0.96	gi|378524328|sp|F6H7K5.1|THI42_VITVI	RecName: Full=Thiamine thiazole synthase 2, chloroplastic; AltName: Full=Thiazole biosynthetic enzyme 2; Flags: Precursor [Vitis vinifera]	0.95	GO:0009228;GO:0046872;GO:0005829;GO:0052837;GO:0006950;GO:0009570	29760.GSVIVG00006912001	SubName: Full=Chromosome chr10 scaffold_179, whole genome shotgun sequence;	0.9659	COG1635	KOG2960	_	K03146	thi1
Gh_D06G0147	40.5117	8.741	5.0351	1.07357	0.0001	0.00360715	2.2296	-2.2296	up	down	yes	OK	279	gi|590592252|ref|XP_007017228.1|	Cold regulated gene 27, putative isoform 1 [Theobroma cacao]	0.8	_	_	_	_	_	_	_	_	_	_	None	_
Gh_D05G1429	60.3022	12.8866	8.00732	1.6899	5e-05	0.00199199	2.24438	-2.24438	up	down	yes	OK	265	gi|590622782|ref|XP_007025143.1|	Chlorophyll a-b binding protein, chloroplastic [Theobroma cacao]	0.98	gi|115792|sp|P27493.1|CB22_TOBAC	RecName: Full=Chlorophyll a-b binding protein 21, chloroplastic; AltName: Full=LHCII type I CAB-21; Short=LHCP; Flags: Precursor	0.96	GO:0009523;GO:0018298;GO:0046872;GO:0009765;GO:0016021;GO:0016168;GO:0009507;GO:0009522	29760.GSVIVG00003412001	SubName: Full=Putative uncharacterized protein (Chromosome undetermined scaffold_143, whole [...]	0.9697	_	_	NOG220557	K08912	LHCB1
Gh_A03G0963	26.4051	5.64178	5.293	1.10954	0.0011	0.0234005	2.25412	-2.25412	up	down	yes	OK	196	gi|590697991|ref|XP_007045593.1|	Uncharacterized protein isoform 3 [Theobroma cacao]	0.84	_	_	_	_	29760.GSVIVG00021185001	SubName: Full=Chromosome chr1 scaffold_22, whole genome shotgun sequence;	0.7733	_	_	NOG228014	None	_
Gh_A11G0685	35.4633	7.41391	6.40083	1.31697	0.0004	0.0108938	2.28104	-2.28104	up	down	yes	OK	211	gi|385868440|gb|AFI98122.1|	ethylene-responsive element-binding protein 6 [Gossypium barbadense]	1	gi|57012756|sp|Q40476.1|ERF1_TOBAC	RecName: Full=Ethylene-responsive transcription factor 1; Short=NtERF1; AltName: Full=Ethylene-responsive element-binding factor 1; Short=EREBP-1 [Nicotiana tabacum	0.72	GO:0005634;GO:0003677;GO:0005667;GO:0006355;GO:0045449;GO:0003700	3694.gw1.40.317.1	annotation not avaliable	0.7822	_	_	NOG281368	None	_
Gh_A08G1950	31.5981	6.28593	3.3598	0.661692	0.0001	0.00360715	2.34414	-2.34414	up	down	yes	OK	316	gi|590640390|ref|XP_007029941.1|	Peroxidase 44, putative [Theobroma cacao]	0.84	gi|26397647|sp|Q43729.1|PER57_ARATH	RecName: Full=Peroxidase 57; Short=Atperox P57; AltName: Full=ATP13a; AltName: Full=PRXR10; Flags: Precursor [Arabidopsis thaliana]	0.73	GO:0006804;GO:0006979;GO:0046872;GO:0020037;GO:0004601;GO:0005576;GO:0055114	_	_	_	_	_	_	K00430	E1.11.1.7
Gh_A05G2973	37.9964	7.30796	3.46971	0.661135	0.0002	0.00632409	2.3918	-2.3918	up	down	yes	OK	358	gi|590646925|ref|XP_007031758.1|	Lysine histidine transporter 1 isoform 2 [Theobroma cacao]	0.95	gi|75262627|sp|Q9FKS8.1|LHT1_ARATH	RecName: Full=Lysine histidine transporter 1 [Arabidopsis thaliana]	0.93	GO:0015802;GO:0006612;GO:0043069;GO:0006499;GO:0015696;GO:0005737;GO:0043090;GO:0010363;GO:0043269;GO:0006862;GO:0016021;GO:0003333;GO:0006888;GO:0030968;GO:0015171	3694.estExt_fgenesh4_pg.C_LG_I2255	lysine/histidine transporter	0.9214	_	KOG1303	_	None	_
Gh_D09G0920	82.2783	14.5906	5.09721	0.898302	5e-05	0.00199199	2.50444	-2.50444	up	down	yes	OK	499	gi|590587052|ref|XP_007015870.1|	Cytochrome P450 94A1 [Theobroma Cytochrome P450 94A1 [Theobroma cacao]	0.93	gi|75315929|sp|Q9ZUX1.1|C94C1_ARATH	RecName: Full=Cytochrome P450 94C1 [Arabidopsis thaliana]	0.76	GO:0043231;GO:0020037;GO:0009733;GO:0009738;GO:0009414;GO:0009620;GO:0005506;GO:0042538;GO:0009723;GO:0055114;GO:0018685;GO:0009867;GO:0006631;GO:0070330;GO:0009695	3694.grail3.0001020301	cytochrome P450	0.8673	COG2124	KOG0157	_	None	_
Gh_D11G0802	24.8933	4.39722	4.18746	0.727542	0.001	0.0217966	2.52497	-2.52497	up	down	yes	OK	222	gi|385868440|gb|AFI98122.1|	ethylene-responsive element-binding protein 6 [Gossypium barbadense]	0.98	gi|57012834|sp|Q8L9K1.2|ERF99_ARATH	RecName: Full=Ethylene-responsive transcription factor 13; Short=AtERF13; AltName: Full=Ethylene-responsive element-binding factor 13; Short=EREBP-13 [Arabidopsis	0.72	GO:0005634;GO:0003677;GO:0005667;GO:0006355;GO:0045449;GO:0003700	3694.gw1.40.317.1	annotation not avaliable	0.7921	_	_	NOG281368	None	_
Gh_D08G0414	178.881	31.4159	41.3459	7.09817	5e-05	0.00199199	2.54223	-2.54223	up	down	yes	OK	178	gi|532987734|gb|AGU09699.1|	allene oxide cyclase [Gossypium hirsutum]	0.96	gi|73921674|sp|Q93ZC5.1|AOC4_ARATH	RecName: Full=Allene oxide cyclase 4, chloroplastic; Flags: Precursor [Arabidopsis thaliana]	0.81	GO:0008152;GO:0016853;GO:0009507	3694.gw1.IV.4073.1	SubName: Full=Putative uncharacterized protein;	0.9128	_	_	NOG264551	K10525	E5.3.99.6, aoc
Gh_A11G0430	52.2272	8.99261	3.39767	0.581328	5e-05	0.00199199	2.54712	-2.54712	up	down	yes	OK	478	gi|590704863|ref|XP_007047277.1|	Alpha/beta-Hydrolases superfamily protein, putative isoform 2 [Theobroma cacao]	0.76	gi|48428990|sp|P61871.1|LIP_RHINI	RecName: Full=Lipase; AltName: Full=Lipase II; AltName: Full=RNL; AltName: Full=Triacylglycerol lipase; Flags: Precursor [Rhizopus niveus]	0.51	_	_	_	_	_	_	_	None	_
Gh_A09G0894	80.3885	13.3179	4.96783	0.817957	5e-05	0.00199199	2.60252	-2.60252	up	down	yes	OK	500	gi|590587052|ref|XP_007015870.1|	Cytochrome P450 94A1 [Theobroma Cytochrome P450 94A1 [Theobroma cacao]	0.92	gi|75315929|sp|Q9ZUX1.1|C94C1_ARATH	RecName: Full=Cytochrome P450 94C1 [Arabidopsis thaliana]	0.76	GO:0043231;GO:0020037;GO:0009733;GO:0009738;GO:0009414;GO:0009620;GO:0005506;GO:0042538;GO:0009723;GO:0055114;GO:0018685;GO:0009867;GO:0006631;GO:0070330;GO:0009695	3694.grail3.0001020301	cytochrome P450	0.86	COG2124	KOG0157	_	None	_
Gh_D05G2138	21.0114	3.45771	1.99919	0.325692	0.00275	0.0453998	2.61784	-2.61784	up	down	yes	OK	346	gi|590595680|ref|XP_007018125.1|	2-oxoglutarate and Fe(II)-dependent oxygenase superfamily protein, putative [Theobroma cacao]	0.84	gi|313471276|sp|D4N501.1|DIOX2_PAPSO	RecName: Full=Probable 2-oxoglutarate/Fe(II)-dependent dioxygenase	0.57	GO:0046872;GO:0016706;GO:0055114	29760.GSVIVG00031238001	SubName: Full=Chromosome undetermined scaffold_55, whole genome shotgun sequence;	0.779	COG3491	KOG0143	_	None	_
Gh_A09G1261	23.3977	3.83086	1.8084	0.294138	0.00155	0.0301162	2.62015	-2.62015	up	down	yes	OK	412	gi|590632943|ref|XP_007027990.1|	Plant U-box 23 [Theobroma cacao]	0.91	gi|75211122|sp|Q9SVC6.1|PUB22_ARATH	RecName: Full=E3 ubiquitin-protein ligase PUB22; AltName: Full=Plant U-box protein 22; AltName: Full=U-box domain-containing protein 22 [Arabidopsis thaliana]	0.75	GO:0016567;GO:0004842;GO:0016874	3694.fgenesh4_pg.C_LG_XVI000572	hypothetical protein	0.8312	_	KOG0167	_	None	_
Gh_D10G0122	2.60544	0	6.27387	0	0.0005	0.0129405	2.64936	-2.64936	up	down	yes	OK	67	gi|641859557|gb|KDO78247.1|	hypothetical protein CISIN_1g035241mg [Citrus sinensis]	0.64	_	_	_	_	_	_	_	_	_	_	None	_
Gh_A06G0536	22.9413	3.44802	2.22879	0.331915	0.00175	0.0328852	2.74737	-2.74737	up	down	yes	OK	340	gi|590577254|ref|XP_007013185.1|	Heat shock transcription factor C1, putative [Theobroma cacao]	0.88	gi|75311616|sp|Q9LV52.1|HSFC1_ARATH	RecName: Full=Heat stress transcription factor C-1; Short=AtHsfC1; AltName: Full=AtHsf-08 [Arabidopsis thaliana]	0.81	GO:0005634;GO:0006355;GO:0009408;GO:0009407;GO:0005667;GO:0043565;GO:0003700;GO:0045449	29760.GSVIVG00016746001	SubName: Full=Putative uncharacterized protein (Chromosome chr11 scaffold_13, whole genome s [...]	0.8324	COG5169	KOG0627	_	K09419	HSFF
Gh_A08G1554	32.1285	4.39722	2.00384	0.272603	0.0002	0.00632409	2.87789	-2.87789	up	down	yes	OK	496	gi|590677122|ref|XP_007039931.1|	Beta vacuolar processing enzyme [Theobroma cacao]	0.9	gi|1351409|sp|P49042.1|VPE_RICCO	RecName: Full=Vacuolar-processing enzyme; Short=VPE; Flags: Precursor [Ricinus communis]	0.87	GO:0008233;GO:0006624;GO:0005773	3694.gw1.127.139.1	annotation not avaliable	0.9531	COG5206	KOG1348	_	K01369	LGMN
Gh_A03G0405	309.136	36.4117	80.3534	9.23717	5e-05	0.00199199	3.12084	-3.12084	up	down	yes	OK	165	gi|590588452|ref|XP_007016203.1|	Maternal effect embryo arrest 59 [Theobroma cacao]	0.87	_	_	_	_	29760.GSVIVG00024173001	SubName: Full=Chromosome chr6 scaffold_3, whole genome shotgun sequence;	0.8061	_	_	NOG258876;NOG254504	None	_
Gh_A08G0004	2.18674	0	0.895068	0	0.0022	0.03868	3.162	-3.162	up	down	yes	OK	127	gi|590589269|ref|XP_007016400.1|	FPF1-like protein 1 [Theobroma FPF1-like protein 1 [Theobroma cacao]	0.91	gi|122171396|sp|Q0E1D7.1|FLP3_ORYSJ	RecName: Full=Flowering-promoting factor 1-like protein 3; AltName: Full=FPF1-like protein 3 [Oryza sativa Japonica Group]	0.75	_	59689.scaffold_801238.1	annotation not avaliable	0.8182	_	_	NOG231494	None	_
Gh_D09G0141	44.9198	4.85289	3.24948	0.348596	0.0001	0.00360715	3.22058	-3.22058	up	down	yes	OK	436	gi|590650017|ref|XP_007032545.1|	Amino acid transporter isoform 3 [Theobroma cacao]	0.85	_	_	_	GO:0005774;GO:0016021	29760.GSVIVG00020953001	SubName: Full=Chromosome chr14 scaffold_21, whole genome shotgun sequence;	0.8244	COG0814	KOG1303	_	K15015	SLC32A, VGAT
Gh_D11G3335	3.29771	0	9.56744	0	5e-05	0.00199199	3.25813	-3.25813	up	down	yes	OK	64	_	_	_	_	_	_	_	_	_	_	_	_	_	None	_
Gh_D05G1942	128.371	10.7316	29.1677	2.38109	5e-05	0.00199199	3.61468	-3.61468	up	down	yes	OK	180	gi|590592252|ref|XP_007017228.1|	Cold regulated gene 27, putative isoform 1 [Theobroma cacao]	0.84	_	_	_	_	_	_	_	_	_	_	None	_
Gh_A12G0728	2.24109	0	14.4555	0	0.001	0.0217966	3.85355	-3.85355	up	down	yes	OK	55	_	_	_	_	_	_	_	_	_	_	_	_	_	None	_
Gh_D03G1135	165.489	8.64382	43.0101	2.1896	5e-05	0.00199199	4.29594	-4.29594	up	down	yes	OK	165	gi|590588452|ref|XP_007016203.1|	Maternal effect embryo arrest 59 [Theobroma cacao]	0.88	_	_	_	_	29760.GSVIVG00024173001	SubName: Full=Chromosome chr6 scaffold_3, whole genome shotgun sequence;	0.8182	_	_	NOG258876;NOG254504	None	_
