# Supplementary material for: Genome-wide comparative transcriptome analysis of CMS-D2 and its maintainer and restorer lines in upland cotton
Source: BMC Genomics. 2017 Jun 8;18:454. doi: 10.1186/s12864-017-3841-0 (PMC5465541; doi:10.1186/s12864-017-3841-0)
Supplement: Supplementary file 18 — KEGG enrichment analysis of DEGs between B and A (XLS 684 kb) [file 12864_2017_3841_MOESM7_ESM.xls]

## Sheet: 工作表1
Additional file 7. Information on the differentially expressed genes between B and R
gene_id	dB3_count	dZK3_count	dB3_fpkm	dZK3_fpkm	pvalue	FDR	log2FC(dZK3/dB3)	log2FC(dB3/dZK3)	up-down-regulation(dZK3/dB3)	up-down-regulation(dB3/dZK3)	significant(FDR<=0.05,|logFC|>=1)	status	Qeury_length	NR_tophit_name	NR_tophit_description	NR_topHSP_%-Simil	Swissprot_tophit_name	Swissprot_tophit_description	Swissprot_tophsp_%-Simil	GOs	String_tophit_name	String_tophit_description	String_topHSP_%-Simil	COG	KOG	NOG	KO/Gene_ID	KEGG_GENE_NAME
Gh_A06G0034	1066.68	6.922	251.596	1.65293	5e-05	0.00199199	-7.24994	7.24994	down	up	yes	OK	173	gi|590594301|ref|XP_007017813.1|	Uncharacterized protein TCM_034235 [Theobroma cacao]	0.62	_	_	_	_	_	_	_	_	_	_	None	_
Gh_D02G0606	648.165	6.59071	63.0714	0.644599	5e-05	0.00199199	-6.61244	6.61244	down	up	yes	OK	337	gi|158905745|gb|ABW82528.1|	class III peroxidase [Gossypium hirsutum]	0.99	gi|26397553|sp|O23474.2|PER40_ARATH	RecName: Full=Peroxidase 40; Short=Atperox P40; Flags: Precursor [Arabidopsis thaliana]	0.78	_	3694.gw1.VIII.466.1	hypothetical protein	0.859	_	_	NOG297225	K00430	E1.11.1.7	catalyse the reduction of H2O2
Gh_A11G0087	419.696	4.2884	274.76	2.88518	5e-05	0.00199199	-6.57337	6.57337	down	up	yes	OK	99	gi|224122428|ref|XP_002318831.1|	Tapetum-specific protein A9 precursor [Populus trichocarpa]	0.82	gi|5902675|sp|Q43495.1|108_SOLLC	RecName: Full=Protein 108; Flags: Precursor [Solanum lycopersicum]	0.7	_	3694.grail3.0079006901	hypothetical protein	0.8152	_	_	NOG275013	None	_
Gh_D11G0091	428.829	5.94956	280.376	4.01573	5e-05	0.00199199	-6.12556	6.12556	down	up	yes	OK	99	gi|224122428|ref|XP_002318831.1|	Tapetum-specific protein A9 precursor [Populus trichocarpa]	0.82	gi|5902675|sp|Q43495.1|108_SOLLC	RecName: Full=Protein 108; Flags: Precursor [Solanum lycopersicum]	0.7	_	3694.grail3.0079006901	hypothetical protein	0.8152	_	_	NOG275013	None	_
Gh_A02G0542	776.672	12.2153	76.6807	1.21287	5e-05	0.00199199	-5.98237	5.98237	down	up	yes	OK	333	gi|158905747|gb|ABW82529.1|	class III peroxidase [Gossypium hirsutum]	0.97	gi|26397553|sp|O23474.2|PER40_ARATH	RecName: Full=Peroxidase 40; Short=Atperox P40; Flags: Precursor [Arabidopsis thaliana]	0.78	GO:0006804;GO:0006979;GO:0046872;GO:0020037;GO:0004601;GO:0055114	3694.gw1.VIII.466.1	hypothetical protein	0.8459	COG0376	_	NOG297225	K00430	E1.11.1.7
Gh_D06G2280	1119.86	17.9335	261.843	4.25186	5e-05	0.00199199	-5.94446	5.94446	down	up	yes	OK	174	gi|590594301|ref|XP_007017813.1|	Uncharacterized protein TCM_034235 [Theobroma cacao]	0.62	_	_	_	_	_	_	_	_	_	_	None	_
Gh_A05G1635	227.744	4.27334	21.2515	0.401195	5e-05	0.00199199	-5.72712	5.72712	down	up	yes	OK	349	gi|590593665|ref|XP_007017633.1|	Peroxidase superfamily protein [Theobroma cacao]	0.97	gi|25453202|sp|Q96512.1|PER9_ARATH	RecName: Full=Peroxidase 9; Short=Atperox P9; AltName: Full=ATP18a; Flags: Precursor [Arabidopsis thaliana]	0.86	GO:0006804;GO:0006979;GO:0046872;GO:0020037;GO:0004601;GO:0055114	29760.GSVIVG00014550001	SubName: Full=Chromosome chr18 scaffold_1, whole genome shotgun sequence;	0.8728	_	_	NOG277930	K00430	E1.11.1.7
Gh_D13G0946	104.747	2.22861	8.64817	0.18474	0.00235	0.0406241	-5.54883	5.54883	down	up	yes	OK	387	gi|567894412|ref|XP_006439694.1|	hypothetical protein CICLE_v10023930mg [Citrus clementina]	0.68	gi|56749359|sp|Q9SZP1.1|MYB4_ARATH	RecName: Full=Transcription repressor MYB4; AltName: Full=Myb-related protein 4; Short=AtMYB4 [Arabidopsis thaliana]	0.8	_	29760.GSVIVG00000055001	SubName: Full=Chromosome chr17 scaffold_101, whole genome shotgun sequence;	0.9623	COG5147	KOG0048	_	K09422	MYBP
Gh_A12G0337	472.374	13.8765	23.5821	0.694761	5e-05	0.00199199	-5.08503	5.08503	down	up	yes	OK	602	gi|590684240|ref|XP_007041798.1|	Basic helix-loop-helix DNA-binding superfamily protein, putative [Theobroma cacao]	0.83	gi|218563495|sp|Q9ZVX2.2|AMS_ARATH	RecName: Full=Transcription factor ABORTED MICROSPORES; AltName: Full=Basic helix-loop-helix protein 21; Short=AtbHLH21; Short=bHLH 21; AltName: Full=Transcription	0.72	GO:0003677;GO:0009555;GO:0006355;GO:0048658;GO:0046983;GO:0005667;GO:0003700;GO:0045449	_	_	_	_	_	_	None	_
Gh_A05G3682	150.566	4.50479	6.32941	0.189822	5e-05	0.00199199	-5.05935	5.05935	down	up	yes	OK	704	gi|658003359|ref|XP_008394192.1|	PREDICTED: beta-galactosidase 6 [Malus domestica]	0.79	gi|75170268|sp|Q9FFN4.1|BGAL6_ARATH	RecName: Full=Beta-galactosidase 6; Short=Lactase 6; Flags: Precursor [Arabidopsis thaliana]	0.75	_	3694.gw1.V.5394.1	hypothetical protein	0.8039	COG1874	KOG0496	_	None	_
Gh_A13G2222	85.0515	3.24862	7.02121	0.26936	0.0003	0.00871602	-4.70411	4.70411	down	up	yes	OK	387	gi|567894412|ref|XP_006439694.1|	hypothetical protein CICLE_v10023930mg [Citrus clementina]	0.69	gi|56749359|sp|Q9SZP1.1|MYB4_ARATH	RecName: Full=Transcription repressor MYB4; AltName: Full=Myb-related protein 4; Short=AtMYB4 [Arabidopsis thaliana]	0.8	_	29760.GSVIVG00000055001	SubName: Full=Chromosome chr17 scaffold_101, whole genome shotgun sequence;	0.9623	COG5147	KOG0048	_	K09422	MYBP
Gh_D05G1817	467.547	17.8755	43.6258	1.67798	5e-05	0.00199199	-4.70038	4.70038	down	up	yes	OK	349	gi|590593665|ref|XP_007017633.1|	Peroxidase superfamily protein [Theobroma cacao]	0.97	gi|25453202|sp|Q96512.1|PER9_ARATH	RecName: Full=Peroxidase 9; Short=Atperox P9; AltName: Full=ATP18a; Flags: Precursor [Arabidopsis thaliana]	0.87	GO:0006804;GO:0006979;GO:0046872;GO:0020037;GO:0004601;GO:0055114	29760.GSVIVG00014550001	SubName: Full=Chromosome chr18 scaffold_1, whole genome shotgun sequence;	0.8699	_	_	NOG277930	K00430	E1.11.1.7
Gh_A08G0845	262.496	11.5909	53.9862	2.40861	5e-05	0.00199199	-4.48632	4.48632	down	up	yes	OK	190	gi|590664571|ref|XP_007036507.1|	Bifunctional inhibitor/lipid-transfer protein/seed storage 2S albumin superfamily protein, putative [Theobroma cacao]	0.8	_	_	_	GO:0031225	_	_	_	_	_	_	None	_
Gh_D12G2353	93.2832	4.1735	8.0152	0.360318	0.0001	0.00360715	-4.4754	4.4754	down	up	yes	OK	374	gi|590675198|ref|XP_007039380.1|	GDSL-like Lipase/Acylhydrolase superfamily protein [Theobroma cacao]	0.88	gi|75170940|sp|Q9FJ25.1|GDL81_ARATH	RecName: Full=GDSL esterase/lipase At5g41890 [Arabidopsis thaliana]	0.79	GO:0008152;GO:0016788	29760.GSVIVG00000512001	SubName: Full=Chromosome chr2 scaffold_105, whole genome shotgun sequence;	0.8509	COG3240	_	_	None	_
Gh_D05G3506	199.695	9.13555	10.9327	0.501884	5e-05	0.00199199	-4.44515	4.44515	down	up	yes	OK	554	gi|3287826|sp|O49853.1|DCS4_GOSAR	RecName: Full=(+)-delta-cadinene synthase isozyme C2; Short=D-cadinene synthase C2 (+)-delta-cadinene synthase [Gossypium arboreum]	1	gi|3287826|sp|O49853.1|DCS4_GOSAR	RecName: Full=(+)-delta-cadinene synthase isozyme C2; Short=D-cadinene synthase C2	1	GO:0000287;GO:0016114;GO:0047461	_	_	_	_	_	_	K15803	GERD
Gh_D03G1533	94.6384	4.53564	37.1492	1.82828	5e-05	0.00199199	-4.34477	4.34477	down	up	yes	OK	127	_	_	_	_	_	_	_	_	_	_	_	_	_	None	_
Gh_A11G3008	67.6138	3.37459	9.31649	0.469916	0.00035	0.00983058	-4.30931	4.30931	down	up	yes	OK	255	gi|641842760|gb|KDO61663.1|	hypothetical protein CISIN_1g041914mg [Citrus sinensis]	0.82	gi|75283876|sp|Q5C9I9.1|ISPD_MENPI	RecName: Full=(-)-isopiperitenol/(-)-carveol dehydrogenase, mitochondrial; Flags: Precursor	0.7	GO:0055114;GO:0016491	3694.grail3.0005000301	hypothetical protein	0.7857	COG1028	KOG0725	_	None	_
Gh_A05G1809	119.582	6.02326	21.6243	1.10057	5e-05	0.00199199	-4.29633	4.29633	down	up	yes	OK	208	gi|497626334|ref|WP_009940518.1|	hypothetical protein [Mycobacterium tuberculosis]	0.62	gi|121627|sp|P09789.1|GRP1_PETHY	RecName: Full=Glycine-rich cell wall structural protein 1; Flags: Precursor [Petunia x hybrida]	0.54	_	_	_	_	_	_	_	None	_
Gh_A03G2006	87.0926	4.63076	4.94857	0.264122	5e-05	0.00199199	-4.22774	4.22774	down	up	yes	OK	536	gi|14334057|gb|AAK60517.1|AF332974_1	P450 monooxygenase [Gossypium arboreum]	1	gi|5915853|sp|O81973.1|C93A3_SOYBN	RecName: Full=Cytochrome P450 93A3; AltName: Full=Cytochrome P450 CP5 [Glycine max]	0.54	GO:0016705;GO:0020037;GO:0005506;GO:0004497;GO:0055114	_	_	_	_	_	_	None	_
Gh_D02G2428	73.1109	3.86363	45.7125	2.49068	5e-05	0.00199199	-4.19798	4.19798	down	up	yes	OK	101	gi|590687342|ref|XP_007042637.1|	Uncharacterized protein TCM_007224 [Theobroma cacao]	0.83	gi|122180229|sp|Q1PEY6.1|EPFL6_ARATH	RecName: Full=EPIDERMAL PATTERNING FACTOR-like protein 6; Short=EPF-like protein 6; Flags: Precursor [Arabidopsis thaliana]	0.54	_	_	_	_	_	_	_	None	_
Gh_A12G1447	92.7096	5.04139	23.2598	1.27885	5e-05	0.00199199	-4.18492	4.18492	down	up	yes	OK	166	gi|590698083|ref|XP_007045618.1|	Transmembrane protein 97 [Theobroma cacao]	0.7	_	_	_	_	_	_	_	_	_	_	None	_
Gh_D04G0202	49.9483	2.781	3.77869	0.211628	0.00105	0.0226083	-4.15828	4.15828	down	up	yes	OK	417	gi|590638376|ref|XP_007029375.1|	Adipose-regulatory protein, putative [Theobroma cacao]	0.8	_	_	_	_	3694.eugene3.00870045	hypothetical protein	0.7914	_	KOG4200	_	None	_
Gh_D08G1196	76.6423	4.45723	4.86208	0.283757	5e-05	0.00199199	-4.09885	4.09885	down	up	yes	OK	486	gi|590679413|ref|XP_007040574.1|	3-ketoacyl-acyl carrier protein synthase I [Theobroma cacao]	0.92	gi|20141399|sp|P52410.2|KASC1_ARATH	RecName: Full=3-oxoacyl-[acyl-carrier-protein]	0.88	GO:0016747;GO:0006633	3694.gw1.I.8529.1	hypothetical protein	0.9612	COG0304	KOG1394	_	K09458	fabF
Gh_A03G1605	59.887	3.522	37.3577	2.32209	0.0001	0.00360715	-4.00791	4.00791	down	up	yes	OK	101	gi|590687342|ref|XP_007042637.1|	Uncharacterized protein TCM_007224 [Theobroma cacao]	0.85	gi|122180229|sp|Q1PEY6.1|EPFL6_ARATH	RecName: Full=EPIDERMAL PATTERNING FACTOR-like protein 6; Short=EPF-like protein 6; Flags: Precursor [Arabidopsis thaliana]	0.46	_	_	_	_	_	_	_	None	_
Gh_A03G1167	4.66823	0	15.9473	0	5e-05	0.00199199	-3.99524	3.99524	down	up	yes	OK	60	_	_	_	_	_	_	_	_	_	_	_	_	_	None	_
Gh_D08G1031	396.092	24.6209	80.1621	5.04522	5e-05	0.00199199	-3.98993	3.98993	down	up	yes	OK	192	gi|590664571|ref|XP_007036507.1|	Bifunctional inhibitor/lipid-transfer protein/seed storage 2S albumin superfamily protein, putative [Theobroma cacao]	0.81	_	_	_	GO:0031225	_	_	_	_	_	_	None	_
Gh_Sca004965G01	100.948	6.35926	3.07707	0.194203	5e-05	0.00199199	-3.98592	3.98592	down	up	yes	OK	949	gi|590596233|ref|XP_007018281.1|	E3 ubiquitin-protein ligase UPL2 isoform 1 [Theobroma cacao]	0.95	gi|172045749|sp|Q8GY23.3|UPL1_ARATH	RecName: Full=E3 ubiquitin-protein ligase UPL1; Short=Ubiquitin-protein ligase 1 [Arabidopsis thaliana]	0.58	GO:0016567;GO:0004842;GO:0016874	4558.Sb08g012560.1	hypothetical protein	0.8235	COG5021	_	_	K10592	HUWE1, MULE, ARF-BP1
Gh_D07G1774	65.5775	4.30983	1.83808	0.120943	0.0001	0.00360715	-3.9258	3.9258	down	up	yes	OK	1027	gi|590568424|ref|XP_007010788.1|	Receptor like protein 6, putative [Theobroma cacao]	0.79	gi|75337597|sp|Q9SSL9.1|PEPR1_ARATH	RecName: Full=Leucine-rich repeat receptor-like protein kinase PEPR1; AltName: Full=Elicitor peptide 1 receptor 1; Short=PEP1 receptor 1; Flags: Precursor [Arabido	0.48	_	_	_	_	_	_	_	None	_
Gh_D05G1906	51.2986	3.46336	2.70498	0.183176	0.00025	0.00757223	-3.88432	3.88432	down	up	yes	OK	573	gi|590592774|ref|XP_007017375.1|	Major facilitator superfamily protein [Theobroma cacao]	0.88	gi|75311133|sp|Q9LFB8.1|PTR5_ARATH	RecName: Full=Protein NRT1/ PTR FAMILY 8.2; Short=AtNPF8.2; AltName: Full=Peptide transporter PTR5 [Arabidopsis thaliana]	0.53	GO:0016020;GO:0006810;GO:0005215	3694.eugene3.00400226	hypothetical protein	0.8431	COG3104	KOG1237	_	None	_
Gh_D12G0328	441.772	30.5072	22.0532	1.52691	5e-05	0.00199199	-3.8523	3.8523	down	up	yes	OK	602	gi|590684240|ref|XP_007041798.1|	Basic helix-loop-helix DNA-binding superfamily protein, putative [Theobroma cacao]	0.83	gi|218563495|sp|Q9ZVX2.2|AMS_ARATH	RecName: Full=Transcription factor ABORTED MICROSPORES; AltName: Full=Basic helix-loop-helix protein 21; Short=AtbHLH21; Short=bHLH 21; AltName: Full=Transcription	0.7	GO:0003677;GO:0009555;GO:0006355;GO:0048658;GO:0046983;GO:0005667;GO:0003700;GO:0045449	_	_	_	_	_	_	None	_
Gh_D12G2768	49.3536	3.43251	2.81533	0.196273	0.0003	0.00871602	-3.84237	3.84237	down	up	yes	OK	534	gi|590699912|ref|XP_007046038.1|	Cytochrome P450, family 704, subfamily B, polypeptide 1 isoform 1 [Theobroma cacao]	0.94	gi|75308847|sp|Q9C788.1|C70B1_ARATH	RecName: Full=Cytochrome P450 704B1 [Arabidopsis thaliana]	0.93	GO:0020037;GO:0006631;GO:0005506;GO:0055114;GO:0080110;GO:0018685	29760.GSVIVG00036932001	SubName: Full=Chromosome chr1 scaffold_84, whole genome shotgun sequence;	0.9257	COG2124	KOG0157	_	None	_
Gh_D05G1108	52.7375	3.74237	3.64398	0.25937	5e-05	0.00199199	-3.81243	3.81243	down	up	yes	OK	451	gi|645243674|ref|XP_008228085.1|	PREDICTED: anthranilate N-benzoyltransferase protein 1-like [Prunus mume]	0.8	_	_	_	GO:0008152;GO:0016747	29760.GSVIVG00029720001	SubName: Full=Chromosome chr9 scaffold_49, whole genome shotgun sequence;	0.8131	_	_	NOG265513	None	_
Gh_Sca130339G01	2.2472	0	14.0106	0	0.0012	0.0249221	-3.80845	3.80845	down	up	yes	OK	55	gi|567877075|ref|XP_006431127.1|	hypothetical protein CICLE_v10011157mg [Citrus clementina]	0.98	gi|75315944|sp|Q9ZVH4.1|CUL3A_ARATH	RecName: Full=Cullin-3A; Short=AtCUL3a [Arabidopsis thaliana]	0.93	GO:0006511;GO:0031625;GO:0031461	_	_	_	_	_	_	K03869	CUL3
Gh_D11G1828	193.935	13.8242	13.6776	0.978846	5e-05	0.00199199	-3.80459	3.80459	down	up	yes	OK	443	gi|590703255|ref|XP_007046825.1|	P-loop containing nucleoside triphosphate hydrolases superfamily protein isoform 1 [Theobroma P-loop containing nucleoside tri	0.86	gi|74896802|sp|Q54DY9.1|BCS1B_DICDI	RecName: Full=Probable mitochondrial chaperone BCS1-B; AltName: Full=BCS1-like protein 2 [Dictyostelium discoideum]	0.64	GO:0016787;GO:0005524;GO:0008152	3694.gw1.VII.3711.1	hypothetical protein	0.7662	COG0465	KOG0743	_	None	_
Gh_D05G3661	41.7649	2.96018	9.76881	0.700025	0.0007	0.0167282	-3.8027	3.8027	down	up	yes	OK	174	gi|65998365|gb|AAS73001.2|	dirigent-like protein [Gossypium barbadense]	0.9	gi|75206519|sp|Q9SKQ2.1|DIR4_ARATH	RecName: Full=Dirigent protein 4; Short=AtDIR4; Flags: Precursor [Arabidopsis thaliana]	0.64	_	_	_	_	_	_	_	None	_
Gh_A01G1368	1.86436	0	13.7801	0	0.00245	0.0418302	-3.78451	3.78451	down	up	yes	OK	52	gi|590698207|ref|XP_007045654.1|	ARM repeat superfamily protein isoform 1 [Theobroma cacao]	0.94	_	_	_	_	_	_	_	_	_	_	None	_
Gh_Sca142954G01	2.76012	0	13.4612	0	0.0003	0.00871602	-3.75074	3.75074	down	up	yes	OK	57	gi|590644994|ref|XP_007031233.1|	Global transcription factor C isoform 1 [Theobroma cacao]	0.95	gi|75220257|sp|O82491.1|SPT16_ARATH	RecName: Full=FACT complex subunit SPT16; AltName: Full=Facilitates chromatin transcription complex subunit SPT16 [Arabidopsis thaliana]	0.77	_	_	_	_	_	_	_	None	_
Gh_A07G1978	102.993	7.89445	6.5793	0.506096	5e-05	0.00199199	-3.70045	3.70045	down	up	yes	OK	483	gi|567193788|ref|XP_006405564.1|	hypothetical protein EUTSA_v10028293mg [Eutrema salsugineum]	0.76	gi|74896802|sp|Q54DY9.1|BCS1B_DICDI	RecName: Full=Probable mitochondrial chaperone BCS1-B; AltName: Full=BCS1-like protein 2 [Dictyostelium discoideum]	0.61	_	3702.AT3G28600.1-P	ATP binding / ATPase/ nucleoside-triphosphatase/ nucleotide binding; ATP binding / ATPase/ n [...]	0.763	COG0465	KOG0743	_	None	_
Gh_D11G0317	99.5817	7.79533	13.7218	1.08563	5e-05	0.00199199	-3.65987	3.65987	down	up	yes	OK	255	gi|641842760|gb|KDO61663.1|	hypothetical protein CISIN_1g041914mg [Citrus sinensis]	0.82	gi|75283876|sp|Q5C9I9.1|ISPD_MENPI	RecName: Full=(-)-isopiperitenol/(-)-carveol dehydrogenase, mitochondrial; Flags: Precursor	0.69	GO:0055114;GO:0016491	29760.GSVIVG00000086001	SubName: Full=Chromosome chr17 scaffold_101, whole genome shotgun sequence;	0.8112	COG1028	KOG0725	_	None	_
Gh_D05G1894	120.163	9.68323	7.03173	0.568897	5e-05	0.00199199	-3.62764	3.62764	down	up	yes	OK	522	gi|590592897|ref|XP_007017409.1|	Cytochrome P450, family 82, subfamily C, polypeptide 4, putative [Theobroma cacao]	0.88	gi|5915844|sp|O49858.1|C82A3_SOYBN	RecName: Full=Cytochrome P450 82A3; AltName: Full=Cytochrome P450 CP6 [Glycine max]	0.69	GO:0016705;GO:0020037;GO:0005506;GO:0004497;GO:0055114	29760.GSVIVG00014720001	SubName: Full=Chromosome chr18 scaffold_1, whole genome shotgun sequence;	0.7522	COG2124	KOG0156	_	None	_
Gh_D13G2157	280.548	24.3412	28.739	2.50667	5e-05	0.00199199	-3.51917	3.51917	down	up	yes	OK	323	gi|587946233|gb|EXC32582.1|	Gibberellin 20 oxidase 1 [Morus notabilis]	0.71	gi|75308873|sp|Q9C899.1|F6H2_ARATH	RecName: Full=Feruloyl CoA ortho-hydroxylase 2 [Arabidopsis thaliana]	0.53	_	_	_	_	_	_	_	None	_
Gh_D08G0689	34.2869	2.99103	3.26707	0.286757	0.00095	0.0210029	-3.5101	3.5101	down	up	yes	OK	343	gi|590717007|ref|XP_007050525.1|	Kinase interacting (KIP1-like) family protein, putative [Theobroma cacao]	0.9	_	_	_	GO:0016310;GO:0016301	_	_	_	_	_	_	None	_
Gh_Sca135652G01	2.34438	0	10.878	0	0.00145	0.0286327	-3.44334	3.44334	down	up	yes	OK	57	_	_	_	_	_	_	_	_	_	_	_	_	_	None	_
Gh_A12G1448	81.1185	7.37927	20.0104	1.84721	5e-05	0.00199199	-3.43733	3.43733	down	up	yes	OK	168	gi|590698083|ref|XP_007045618.1|	Transmembrane protein 97 [Theobroma cacao]	0.73	_	_	_	_	_	_	_	_	_	_	None	_
Gh_D12G2481	25.8645	0	10.7748	0	5e-05	0.00199199	-3.42959	3.42959	down	up	yes	OK	123	gi|590672457|ref|XP_007038617.1|	Bifunctional inhibitor/lipid-transfer protein/seed storage 2S albumin superfamily protein [Theobroma cacao]	0.81	gi|218527946|sp|Q9FIT2.2|NLTPE_ARATH	RecName: Full=Putative non-specific lipid-transfer protein 14; Short=LTP 14; Flags: Precursor [Arabidopsis thaliana]	0.68	GO:0008289;GO:0006869	29760.GSVIVG00007377001	RecName: Full=Non-specific lipid-transfer protein;; Plant non-specific lipid-transfer protei [...]	0.7708	_	_	NOG241568	None	_
Gh_A10G0164	28.1564	2.60746	4.65753	0.43538	0.00255	0.042992	-3.41922	3.41922	down	up	yes	OK	222	gi|590625469|ref|XP_007025892.1|	Basic helix-loop-helix DNA-binding superfamily protein, putative [Theobroma cacao]	0.85	_	_	_	GO:0003677;GO:0005667;GO:0006355;GO:0048658;GO:0045449;GO:0003700;GO:0046983	_	_	_	_	_	_	None	_
Gh_A06G1942	2.29094	0	10.6866	0	0.0014	0.0279147	-3.41773	3.41773	down	up	yes	OK	57	gi|590688039|ref|XP_007042835.1|	Beta-ureidopropionase [Theobroma cacao]	0.88	_	_	_	GO:0006212;GO:0005829;GO:0016810	_	_	_	_	_	_	K01431	UPB1
Gh_D04G1399	83.8969	7.82711	22.5177	2.13553	5e-05	0.00199199	-3.39839	3.39839	down	up	yes	OK	159	gi|10505370|gb|AAG18451.1|AF305064_1	PR protein class 10 [Gossypium hirsutum]	1	gi|1168704|sp|P43178.2|BEV1E_BETVE	RecName: Full=Major pollen allergen Bet v 1-E; AltName: Full=Allergen Bet v I-E; AltName: Allergen=Bet v 1-E	0.7	GO:0006952;GO:0009607	_	_	_	_	_	_	None	_
Gh_A03G0248	32.9939	3.10593	7.22883	0.687323	0.001	0.0217966	-3.3947	3.3947	down	up	yes	OK	182	gi|590590853|ref|XP_007016852.1|	Lactoylglutathione lyase family protein / glyoxalase I family protein isoform 1 [Theobroma cacao]	0.84	gi|3334244|sp|O04885.1|LGUL_BRAJU	RecName: Full=Lactoylglutathione lyase; AltName: Full=Aldoketomutase; AltName: Full=Glyoxalase I; Short=Glx I; AltName: Full=Ketone-aldehyde mutase; AltName: Full=Me	0.87	GO:0004462;GO:0046872;GO:0006094;GO:0005829;GO:0006096;GO:0009651;GO:0009507	3694.fgenesh4_kg.C_LG_IX000057	SubName: Full=Putative uncharacterized protein;	0.8508	COG0346	KOG2944	_	K01759	E4.4.1.5, GLO1, gloA
Gh_D12G0110	105.563	0	10.3465	0	5e-05	0.00199199	-3.37107	3.37107	down	up	yes	OK	335	gi|255565208|ref|XP_002523596.1|	cinnamoyl-CoA reductase, putative [Ricinus communis]	0.91	gi|75276293|sp|Q500U8.1|TKPR1_ARATH	RecName: Full=Tetraketide alpha-pyrone reductase 1; AltName: Full=Protein DIHYDROFLAVONOL 4-REDUCTASE-LIKE 1 [Arabidopsis thaliana]	0.88	GO:0045552;GO:0009813;GO:0055114;GO:0050662	3702.AT4G35420.1-P	dihydroflavonol 4-reductase family / dihydrokaempferol 4-reductase family; dihydroflavonol 4 [...]	0.8953	COG0451	KOG1502	_	None	_
Gh_D13G2156	90.9672	8.82569	8.34632	0.814089	5e-05	0.00199199	-3.35788	3.35788	down	up	yes	OK	354	gi|587946233|gb|EXC32582.1|	Gibberellin 20 oxidase 1 [Morus notabilis]	0.71	gi|75308873|sp|Q9C899.1|F6H2_ARATH	RecName: Full=Feruloyl CoA ortho-hydroxylase 2 [Arabidopsis thaliana]	0.51	_	_	_	_	_	_	_	None	_
Gh_A04G0895	133.505	12.9413	35.855	3.54069	5e-05	0.00199199	-3.34007	3.34007	down	up	yes	OK	159	gi|10505370|gb|AAG18451.1|AF305064_1	PR protein class 10 [Gossypium hirsutum]	1	gi|1168704|sp|P43178.2|BEV1E_BETVE	RecName: Full=Major pollen allergen Bet v 1-E; AltName: Full=Allergen Bet v I-E; AltName: Allergen=Bet v 1-E	0.7	GO:0006952;GO:0009607	_	_	_	_	_	_	None	_
Gh_Sca104334G01	4.94419	0	9.99748	0	5e-05	0.00199199	-3.32156	3.32156	down	up	yes	OK	69	gi|590605386|ref|XP_007020476.1|	E3 ubiquitin protein ligase upl2, putative isoform 1 [Theobroma cacao]	0.93	gi|332278235|sp|Q8H0T4.3|UPL2_ARATH	RecName: Full=E3 ubiquitin-protein ligase UPL2; Short=Ubiquitin-protein ligase 2 [Arabidopsis thaliana]	0.81	GO:0016567;GO:0004842;GO:0016874	_	_	_	_	_	_	K10592	HUWE1, MULE, ARF-BP1
Gh_A02G1782	3.39458	0	0.989664	0	0.00015	0.00504383	-3.30694	3.30694	down	up	yes	OK	151	gi|590635650|ref|XP_007028680.1|	AGAMOUS-like 18, putative [Theobroma cacao]	0.87	gi|3831486|sp|Q39295.1|AGL15_BRANA	RecName: Full=Agamous-like MADS-box protein AGL15	0.7	GO:0005634;GO:0003677;GO:0048577;GO:0009555;GO:0006355;GO:0048440;GO:0010048;GO:0046983;GO:0009910;GO:0043481;GO:0005667;GO:0045449;GO:0003700	3694.fgenesh4_pg.C_LG_VI000404	hypothetical protein	0.814	COG5068	KOG0014	_	None	_
Gh_Sca004965G02	132.713	13.4548	5.66772	0.576041	5e-05	0.00199199	-3.29853	3.29853	down	up	yes	OK	694	gi|590596233|ref|XP_007018281.1|	E3 ubiquitin-protein ligase UPL2 isoform 1 [Theobroma cacao]	0.95	gi|332278235|sp|Q8H0T4.3|UPL2_ARATH	RecName: Full=E3 ubiquitin-protein ligase UPL2; Short=Ubiquitin-protein ligase 2 [Arabidopsis thaliana]	0.55	GO:0016567;GO:0004842;GO:0016874	_	_	_	_	_	_	K10592	HUWE1, MULE, ARF-BP1
Gh_A12G2346	23.4629	0	9.77874	0	5e-05	0.00199199	-3.28965	3.28965	down	up	yes	OK	123	gi|590672457|ref|XP_007038617.1|	Bifunctional inhibitor/lipid-transfer protein/seed storage 2S albumin superfamily protein [Theobroma cacao]	0.81	gi|218527946|sp|Q9FIT2.2|NLTPE_ARATH	RecName: Full=Putative non-specific lipid-transfer protein 14; Short=LTP 14; Flags: Precursor [Arabidopsis thaliana]	0.7	GO:0008289;GO:0006869	29760.GSVIVG00007377001	RecName: Full=Non-specific lipid-transfer protein;; Plant non-specific lipid-transfer protei [...]	0.7917	_	_	NOG241568	None	_
Gh_A13G1972	64.093	6.55986	7.98212	0.821236	5e-05	0.00199199	-3.2809	3.2809	down	up	yes	OK	276	gi|590588907|ref|XP_007016314.1|	NAD(P)-binding Rossmann-fold superfamily protein isoform 1 [Theobroma cacao]	0.81	gi|73920131|sp|Q9ASX2.1|TRNH1_ARATH	RecName: Full=Tropinone reductase homolog At1g07440 [Arabidopsis thaliana]	0.78	GO:0055114;GO:0016491	59689.fgenesh2_kg.1__720__AT1G07440.1	annotation not avaliable	0.7976	COG1028	KOG0725	_	K08081	TR1
Gh_A01G2152	32.1514	3.32232	1.36848	0.141812	0.00105	0.0226083	-3.27052	3.27052	down	up	yes	OK	696	gi|590630007|ref|XP_007027149.1|	ABC-2 type transporter family protein [Theobroma cacao]	0.93	gi|75334940|sp|Q9LFG8.1|AB20G_ARATH	RecName: Full=ABC transporter G family member 20; Short=ABC transporter ABCG.20; Short=AtABCG20; AltName: Full=Probable white-brown complex homolog protein 20; Sho	0.9	GO:0016020;GO:0005524;GO:0008152;GO:0016887	3702.AT3G53510.1-P	ABC transporter family protein; ABC transporter family protein; FUNCTIONS IN: ATPase activit [...]	0.9045	COG1131	KOG0061	_	None	_
Gh_A10G1512	50.0902	5.16101	13.458	1.40021	0.0001	0.00360715	-3.26475	3.26475	down	up	yes	OK	159	gi|10505374|gb|AAG18453.1|AF305066_1	PR protein class 10 [Gossypium hirsutum]	1	gi|114922|sp|P15494.2|BEV1A_BETPN	RecName: Full=Major pollen allergen Bet v 1-A; AltName: Full=Allergen Bet v I-A; AltName: Allergen=Bet v 1-A [Betula pendula]	0.66	_	_	_	_	_	_	_	None	_
Gh_A13G2343	173.524	17.993	17.776	1.85351	5e-05	0.00199199	-3.2616	3.2616	down	up	yes	OK	323	gi|587946233|gb|EXC32582.1|	Gibberellin 20 oxidase 1 [Morus notabilis]	0.71	gi|75308873|sp|Q9C899.1|F6H2_ARATH	RecName: Full=Feruloyl CoA ortho-hydroxylase 2 [Arabidopsis thaliana]	0.54	_	_	_	_	_	_	_	None	_
Gh_D13G1407	55.5863	5.80852	3.35513	0.351675	5e-05	0.00199199	-3.25405	3.25405	down	up	yes	OK	508	gi|567921090|ref|XP_006452551.1|	hypothetical protein CICLE_v10010293mg [Citrus clementina]	0.78	gi|5915839|sp|O48923.1|C71DA_SOYBN	RecName: Full=Cytochrome P450 71D10 [Glycine max]	0.73	GO:0046872;GO:0016491	29760.GSVIVG00027076001	SubName: Full=Chromosome chr8 scaffold_41, whole genome shotgun sequence;	0.8036	COG2124	KOG0156	_	None	_
Gh_D02G0329	52.1867	5.42967	8.58586	0.901117	5e-05	0.00199199	-3.25218	3.25218	down	up	yes	OK	223	gi|590657304|ref|XP_007034526.1|	Glutathione S-transferase tau 7 [Theobroma cacao]	0.8	gi|416649|sp|Q03662.1|GSTX1_TOBAC	RecName: Full=Probable glutathione S-transferase; AltName: Full=Auxin-induced protein PGNT1/PCNT110	0.65	GO:0004462;GO:0006090;GO:0005975;GO:0016740	3694.estExt_Genewise1_v1.C_LG_X4748	hypothetical protein	0.7696	COG0625	KOG0406	_	K00799	GST, gst
Gh_D06G0104	3.85025	0	0.940936	0	5e-05	0.00199199	-3.2341	3.2341	down	up	yes	OK	169	gi|590592907|ref|XP_007017412.1|	Cytochrome P450, putative [Theobroma cacao]	0.79	gi|5915844|sp|O49858.1|C82A3_SOYBN	RecName: Full=Cytochrome P450 82A3; AltName: Full=Cytochrome P450 CP6 [Glycine max]	0.71	GO:0016705;GO:0020037;GO:0005506;GO:0004497;GO:0055114	3694.eugene3.154020001	cytochrome P450	0.7548	_	KOG0156	_	None	_
Gh_D06G1041	8.68848	0	0.934823	0	5e-05	0.00199199	-3.22469	3.22469	down	up	yes	OK	310	gi|590572518|ref|XP_007011874.1|	Carboxyesterase 17 [Theobroma Carboxyesterase 17 [Theobroma cacao]	0.91	gi|75334956|sp|Q9LFR7.1|CXE17_ARATH	RecName: Full=Probable carboxylesterase 17; AltName: Full=AtCXE17 [Arabidopsis thaliana]	0.55	GO:0016787;GO:0008152	3694.fgenesh4_pm.C_LG_XVIII000132	hypothetical protein	0.8833	COG0657	KOG1515	_	None	_
Gh_D05G3508	141.478	15.1122	7.73005	0.827793	5e-05	0.00199199	-3.22314	3.22314	down	up	yes	OK	555	gi|61354279|gb|AAX44033.1|	(+)-delta-cadinene synthase [Gossypium hirsutum]	0.98	gi|3287826|sp|O49853.1|DCS4_GOSAR	RecName: Full=(+)-delta-cadinene synthase isozyme C2; Short=D-cadinene synthase C2	0.98	GO:0000287;GO:0016114;GO:0047461	_	_	_	_	_	_	K15803	GERD
Gh_D10G1935	2.60569	0	0.915891	0	0.0007	0.0167282	-3.19518	3.19518	down	up	yes	OK	135	gi|590568850|ref|XP_007010913.1|	CP12 domain-containing protein 3 [Theobroma cacao]	0.8	gi|75169727|sp|Q9C9K2.1|CP123_ARATH	RecName: Full=Calvin cycle protein CP12-3, chloroplastic; AltName: Full=CP12 domain-containing protein 3; AltName: Full=Chloroplast protein 12-3; Flags: Precursor	0.9	GO:0080153;GO:0005507;GO:0043234;GO:0016151	3694.grail3.0003001601	hypothetical protein	0.939	_	_	NOG298604	None	_
Gh_D11G1038	3.80651	0	0.91248	0	5e-05	0.00199199	-3.18979	3.18979	down	up	yes	OK	171	gi|590721099|ref|XP_007051513.1|	LOB domain-containing protein 11 [Theobroma cacao]	0.87	gi|334302828|sp|Q9SK08.2|LBD11_ARATH	RecName: Full=LOB domain-containing protein 11; AltName: Full=ASYMMETRIC LEAVES 2-like protein 7; Short=AS2-like protein 7 [Arabidopsis thaliana]	0.66	_	_	_	_	_	_	_	None	_
Gh_D12G0839	15.9955	0	0.899222	0	5e-05	0.00199199	-3.16868	3.16868	down	up	yes	OK	541	gi|590710552|ref|XP_007048860.1|	Glycerol-3-phosphate acyltransferase 1 [Theobroma cacao]	0.92	gi|83288231|sp|Q9SHJ5.1|GPAT1_ARATH	RecName: Full=Glycerol-3-phosphate acyltransferase 1; Short=AtGPAT1 [Arabidopsis thaliana]	0.78	GO:0006655;GO:0090447;GO:0048235	3694.eugene3.00051090	hypothetical protein	0.8606	_	_	NOG279221	K13508	GPAT
Gh_A10G0978	5.84965	0	0.891225	0	5e-05	0.00199199	-3.15579	3.15579	down	up	yes	OK	236	gi|297826793|ref|XP_002881279.1|	hypothetical protein ARALYDRAFT_482279 [Arabidopsis lyrata subsp. lyrata]	0.81	gi|75097578|sp|O22788.1|PXG3_ARATH	RecName: Full=Probable peroxygenase 3; Short=AtPXG3; AltName: Full=Caleosin-3; AltName: Full=Protein RESPONSIVE TO DESICCATION 20 [Arabidopsis thaliana]	0.81	GO:0005783;GO:0010118;GO:0055114;GO:0031969;GO:0009269;GO:1902609;GO:0050832;GO:0009409;GO:0042538;GO:0005773;GO:0009737;GO:0009751;GO:0031407;GO:0005509;GO:2000377;GO:0012511;GO:1990137	59689.fgenesh2_kg.4__1339__AT2G33380.1	annotation not avaliable	0.8077	_	_	NOG295197;NOG71893	K17991	PXG
Gh_D05G3507	44.964	5.09838	2.46122	0.279985	0.0001	0.00360715	-3.13595	3.13595	down	up	yes	OK	554	gi|61354279|gb|AAX44033.1|	(+)-delta-cadinene synthase [Gossypium hirsutum]	1	gi|3287832|sp|P93665.1|DCS1_GOSHI	RecName: Full=(+)-delta-cadinene synthase; Short=D-cadinene synthase	0.99	GO:0000287;GO:0016114;GO:0047461	_	_	_	_	_	_	K15803	GERD
Gh_A12G0778	70.1107	7.96343	2.12514	0.241768	5e-05	0.00199199	-3.13586	3.13586	down	up	yes	OK	954	gi|566181265|ref|XP_002310866.2|	hypothetical protein POPTR_0007s14240g [Populus trichocarpa]	0.69	_	_	_	_	_	_	_	_	_	_	None	_
Gh_D01G0181	32.577	3.69481	3.12623	0.355923	0.00045	0.0119291	-3.13479	3.13479	down	up	yes	OK	341	gi|60460512|gb|AAX20386.1|	putative CCCH-type zinc finger transcription factor [Gossypium hirsutum]	0.96	gi|75268098|sp|Q9ZWA1.1|C3H2_ARATH	RecName: Full=Zinc finger CCCH domain-containing protein 2; Short=AtC3H2; AltName: Full=Protein SOMNUS; Short=SOM [Arabidopsis thaliana]	0.7	_	29760.GSVIVG00018620001	SubName: Full=Chromosome chr12 scaffold_18, whole genome shotgun sequence;	0.7966	_	KOG1595	_	None	_
Gh_D05G1893	26.1937	3.01245	1.53225	0.176941	0.00225	0.0393638	-3.11431	3.11431	down	up	yes	OK	522	gi|590592897|ref|XP_007017409.1|	Cytochrome P450, family 82, subfamily C, polypeptide 4, putative [Theobroma cacao]	0.89	gi|5915844|sp|O49858.1|C82A3_SOYBN	RecName: Full=Cytochrome P450 82A3; AltName: Full=Cytochrome P450 CP6 [Glycine max]	0.69	GO:0016705;GO:0020037;GO:0005506;GO:0004497;GO:0055114	29760.GSVIVG00014720001	SubName: Full=Chromosome chr18 scaffold_1, whole genome shotgun sequence;	0.7522	COG2124	KOG0156	_	None	_
Gh_A01G0135	8.88192	0	0.858506	0	5e-05	0.00199199	-3.10183	3.10183	down	up	yes	OK	339	gi|60460512|gb|AAX20386.1|	putative CCCH-type zinc finger transcription factor [Gossypium hirsutum]	0.98	gi|75268098|sp|Q9ZWA1.1|C3H2_ARATH	RecName: Full=Zinc finger CCCH domain-containing protein 2; Short=AtC3H2; AltName: Full=Protein SOMNUS; Short=SOM [Arabidopsis thaliana]	0.65	_	29760.GSVIVG00018620001	SubName: Full=Chromosome chr12 scaffold_18, whole genome shotgun sequence;	0.7727	_	KOG1595	_	None	_
Gh_A11G0892	37.8991	4.43109	1.57628	0.184665	0.00035	0.00983058	-3.09354	3.09354	down	up	yes	OK	711	gi|596051222|ref|XP_007220618.1|	hypothetical protein PRUPE_ppa002149mg [Prunus persica]	0.84	gi|75253975|sp|Q67XD9.1|CINV2_ARATH	RecName: Full=Alkaline/neutral invertase CINV2; AltName: Full=Cytosolic invertase 2 [Arabidopsis thaliana]	0.85	GO:0033926;GO:0008152	3694.fgenesh4_pm.C_LG_II000804	hypothetical protein	0.9206	_	_	NOG04872	None	_
Gh_Sca010070G01	36.7858	4.43109	1.78413	0.215396	0.00035	0.00983058	-3.05016	3.05016	down	up	yes	OK	619	gi|590722920|ref|XP_007052034.1|	SEC7-like guanine nucleotide exchange family protein [Theobroma cacao]	0.93	gi|75181363|sp|Q9LZX8.1|BIG2_ARATH	RecName: Full=Brefeldin A-inhibited guanine nucleotide-exchange protein 2; Short=BIG2; AltName: Full=ARF guanine-nucleotide exchange factor BIG2 [Arabidopsis thalia	0.87	GO:0005086;GO:0043547	_	_	_	_	_	_	None	_
Gh_D07G1456	35.3761	4.25191	2.92112	0.352954	0.0003	0.00871602	-3.04897	3.04897	down	up	yes	OK	387	gi|47499085|gb|AAT28326.1|	gibberellin 20-oxidase [Gossypium hirsutum]	1	gi|60390166|sp|Q39110.2|GAOX1_ARATH	RecName: Full=Gibberellin 20 oxidase 1; AltName: Full=GA 20-oxidase 1; Short=AtGA20ox1; AltName: Full=Gibberellin C-20 oxidase 1 [Arabidopsis thaliana]	0.76	_	3694.fgenesh4_pm.C_LG_II000702	gibberellin 20-oxidase (EC:1.14.11.12)	0.8371	COG3491	KOG0143	_	K05282	E1.14.11.12
Gh_D12G0811	2.18406	0	0.826995	0	0.00125	0.0256779	-3.04788	3.04788	down	up	yes	OK	130	gi|139388086|ref|YP_001123278.1|	RNA polymerase beta subunit [Barbarea verna]	0.9	gi|158513992|sp|A4QLS5.1|RPOB_NASOF	RecName: Full=DNA-directed RNA polymerase subunit beta; AltName: Full=PEP; AltName: Full=Plastid-encoded RNA polymerase subunit beta; Short=RNA polymerase subunit	0.9	GO:0032549;GO:0003677;GO:0006351;GO:0003899;GO:0005730;GO:0006144;GO:0006206;GO:0009507	_	_	_	_	_	_	K03043	rpoB
Gh_D05G2357	41.4317	5.12452	4.74599	0.590988	0.00025	0.00757223	-3.00551	3.00551	down	up	yes	OK	295	gi|590727181|ref|XP_007099558.1|	Secretory laccase, putative isoform 1 [Theobroma cacao]	0.84	gi|75338836|sp|Q9ZPY2.1|LAC6_ARATH	RecName: Full=Laccase-6; AltName: Full=Benzenediol:oxygen oxidoreductase 6; AltName: Full=Diphenol oxidase 6; AltName: Full=Urishiol oxidase 6; Flags: Precursor [Ar	0.61	GO:0005507;GO:0055114;GO:0016491	_	_	_	_	_	_	None	_
Gh_Sca067912G01	32.7288	4.07366	7.35321	0.922483	0.00055	0.0138713	-2.99478	2.99478	down	up	yes	OK	180	gi|590676692|ref|XP_007039808.1|	G2484-1 protein, putative isoform 1 [Theobroma cacao]	0.8	_	_	_	GO:0000911;GO:0000226;GO:0009630;GO:0009506	_	_	_	_	_	_	None	_
Gh_D10G1761	30.3064	3.76851	8.13292	1.02572	0.0006	0.014811	-2.98714	2.98714	down	up	yes	OK	159	gi|10505374|gb|AAG18453.1|AF305066_1	PR protein class 10 [Gossypium hirsutum]	1	gi|114922|sp|P15494.2|BEV1A_BETPN	RecName: Full=Major pollen allergen Bet v 1-A; AltName: Full=Allergen Bet v I-A; AltName: Allergen=Bet v 1-A [Betula pendula]	0.66	_	_	_	_	_	_	_	None	_
Gh_D06G0284	116.22	14.7555	26.9557	3.47004	5e-05	0.00199199	-2.95757	2.95757	down	up	yes	OK	175	gi|124502497|gb|ABN13629.1|	blue copper-like protein [Gossypium hirsutum]	0.99	gi|2493318|sp|Q41001.1|BCP_PEA	RecName: Full=Blue copper protein; Flags: Precursor	0.7	_	_	_	_	_	_	_	None	_
Gh_A09G2498	104.308	13.4454	6.45049	0.834553	5e-05	0.00199199	-2.95033	2.95033	down	up	yes	OK	497	gi|590664508|ref|XP_007036499.1|	Cytochrome P450, putative [Theobroma cacao]	0.77	gi|597500955|sp|H2DH18.1|C7A12_PANGI	RecName: Full=Cytochrome P450 CYP736A12 [Panax ginseng]	0.73	GO:0046872;GO:0016491	29760.GSVIVG00019414001	SubName: Full=Chromosome chr7 scaffold_20, whole genome shotgun sequence;	0.7936	COG2124	_	_	None	_
Gh_A12G0367	62.1946	8.06327	4.98201	0.648783	5e-05	0.00199199	-2.94092	2.94092	down	up	yes	OK	397	gi|590684827|ref|XP_007041944.1|	Chalcone and stilbene synthase family protein [Theobroma cacao]	0.95	gi|116385|sp|P08894.1|CHSA_PETHY	RecName: Full=Chalcone synthase A; AltName: Full=Naringenin-chalcone synthase A	0.63	GO:0030639;GO:0090439;GO:0005783;GO:0016210;GO:0009813;GO:0080110	29760.GSVIVG00036027001	SubName: Full=Chromosome chr3 scaffold_8, whole genome shotgun sequence;	0.9358	COG3424	_	_	None	_
Gh_A05G3383	60.6788	7.91587	4.58865	0.601003	5e-05	0.00199199	-2.93263	2.93263	down	up	yes	OK	417	gi|590638376|ref|XP_007029375.1|	Adipose-regulatory protein, putative [Theobroma cacao]	0.8	_	_	_	_	3694.eugene3.00870045	hypothetical protein	0.7899	_	KOG4200	_	None	_
Gh_D04G1407	35.9775	4.71481	3.86199	0.508491	0.00025	0.00757223	-2.92505	2.92505	down	up	yes	OK	311	gi|225446934|ref|XP_002267227.1|	PREDICTED: epoxide hydrolase 2 [Vitis vinifera]	0.86	gi|1708375|sp|P34914.2|HYES_MOUSE	RecName: Full=Bifunctional epoxide hydrolase 2; Includes: RecName: Full=Cytosolic epoxide hydrolase 2; Short=CEH; AltName: Full=Epoxide hydratase; AltName: Full=Solu	0.58	GO:0016787;GO:0008152	29760.GSVIVG00025831001	SubName: Full=Chromosome chr12 scaffold_36, whole genome shotgun sequence;	0.8642	COG0596	KOG4178	_	None	_
Gh_D11G1634	27.3072	3.60605	2.00401	0.265828	0.00115	0.0241565	-2.91432	2.91432	down	up	yes	OK	428	gi|590651500|ref|XP_007032909.1|	GDSL-motif lipase 7, putative [Theobroma cacao]	0.86	gi|75155889|sp|Q8LFJ9.1|GLIP7_ARATH	RecName: Full=GDSL esterase/lipase 7; AltName: Full=Extracellular lipase 7; Flags: Precursor [Arabidopsis thaliana]	0.63	GO:0008152;GO:0016788	3694.fgenesh4_pg.C_scaffold_165000024	hypothetical protein	0.7579	COG3240	_	_	None	_
Gh_D01G1986	54.5541	7.19067	6.85167	0.910895	5e-05	0.00199199	-2.9111	2.9111	down	up	yes	OK	274	gi|89258498|gb|ABD65462.1|	short chain alcohol dehydrogenase [Gossypium hirsutum]	0.97	gi|75306651|sp|Q94KL7.1|SILD_FORIN	RecName: Full=Secoisolariciresinol dehydrogenase	0.73	GO:0055114;GO:0016491	3694.eugene3.00160676	hypothetical protein	0.8379	COG1028	KOG0725	_	None	_
Gh_D01G1984	40.733	5.36704	5.11626	0.680526	0.0002	0.00632409	-2.91037	2.91037	down	up	yes	OK	274	gi|89258498|gb|ABD65462.1|	short chain alcohol dehydrogenase [Gossypium hirsutum]	0.93	gi|75306651|sp|Q94KL7.1|SILD_FORIN	RecName: Full=Secoisolariciresinol dehydrogenase	0.74	GO:0055114;GO:0016491	29760.GSVIVG00021540001	SubName: Full=Chromosome chr8 scaffold_23, whole genome shotgun sequence;	0.8171	COG1028	KOG0725	_	None	_
Gh_D09G2009	115.517	15.5956	8.73734	1.18415	5e-05	0.00199199	-2.88334	2.88334	down	up	yes	OK	417	gi|590655156|ref|XP_007033906.1|	Calcium-dependent phosphotriesterase superfamily protein [Theobroma cacao]	0.93	_	_	_	GO:0016844;GO:0042432;GO:0016114;GO:0009827;GO:0009860;GO:0010584	3694.fgenesh4_pg.C_LG_VII000152	hypothetical protein	0.9435	COG3386	KOG1520	_	None	_
Gh_D05G3613	32.6011	4.42637	3.30153	0.450244	0.0003	0.00871602	-2.87436	2.87436	down	up	yes	OK	326	gi|255547107|ref|XP_002514611.1|	Flavonol 3-sulfotransferase, putative [Ricinus communis]	0.75	gi|1706918|sp|P52838.1|FSTL_FLABI	RecName: Full=Flavonol sulfotransferase-like	0.7	GO:0016740	_	_	_	_	_	_	K01025	E2.8.2.-
Gh_D08G1389	50.9422	6.96485	2.1451	0.293843	5e-05	0.00199199	-2.86793	2.86793	down	up	yes	OK	703	gi|596051222|ref|XP_007220618.1|	hypothetical protein PRUPE_ppa002149mg [Prunus persica]	0.8	gi|75253975|sp|Q67XD9.1|CINV2_ARATH	RecName: Full=Alkaline/neutral invertase CINV2; AltName: Full=Cytosolic invertase 2 [Arabidopsis thaliana]	0.86	GO:0033926;GO:0008152	3694.fgenesh4_pm.C_LG_II000804	hypothetical protein	0.9292	_	_	NOG04872	None	_
Gh_D03G1321	58.4095	8.06327	12.7862	1.78643	5e-05	0.00199199	-2.83944	2.83944	down	up	yes	OK	182	gi|590590853|ref|XP_007016852.1|	Lactoylglutathione lyase family protein / glyoxalase I family protein isoform 1 [Theobroma cacao]	0.84	gi|3334244|sp|O04885.1|LGUL_BRAJU	RecName: Full=Lactoylglutathione lyase; AltName: Full=Aldoketomutase; AltName: Full=Glyoxalase I; Short=Glx I; AltName: Full=Ketone-aldehyde mutase; AltName: Full=Me	0.86	GO:0004462;GO:0046872;GO:0006094;GO:0005829;GO:0006096;GO:0009651;GO:0009507	3694.fgenesh4_kg.C_LG_IX000057	SubName: Full=Putative uncharacterized protein;	0.8398	COG0346	KOG2944	_	K01759	E4.4.1.5, GLO1, gloA
Gh_D10G2052	23.5736	3.33738	2.0846	0.29611	0.0024	0.041209	-2.81557	2.81557	down	up	yes	OK	365	gi|345461935|gb|AEN94899.1|	desoxyhemigossypol-6-O-methyltransferase [Gossypium barbadense]	0.99	gi|403399690|sp|B6VJS4.2|ROMT_VITVI	RecName: Full=Trans-resveratrol di-O-methyltransferase; AltName: Full=Resveratrol O-methyltransferase; Short=ROMT; Short=VvROMT [Vitis vinifera]	0.74	GO:0008168	29760.GSVIVG00018662001	SubName: Full=Chromosome chr12 scaffold_18, whole genome shotgun sequence;	0.8261	COG0500	KOG3178	_	None	_
Gh_A01G0267	24.9174	3.60133	2.59269	0.37659	0.0018	0.0335729	-2.78338	2.78338	down	up	yes	OK	319	gi|586637229|gb|AHJ79183.1|	NAC domain protein NAC42 [Gossypium hirsutum]	0.98	gi|50401215|sp|Q9ZVH0.1|FEZ_ARATH	RecName: Full=Protein FEZ; AltName: Full=NAC domain-containing protein 9; Short=ANAC009 [Arabidopsis thaliana]	0.78	GO:0005634;GO:0003677;GO:0006355	_	_	_	_	_	_	None	_
Gh_A04G0570	38.9308	5.65476	1.8165	0.264256	0.0001	0.00360715	-2.78115	2.78115	down	up	yes	OK	640	gi|590631357|ref|XP_007027540.1|	Poly(A) binding protein 7 [Theobroma cacao]	0.91	gi|12229883|sp|Q9ZQA8.1|PABP7_ARATH	RecName: Full=Polyadenylate-binding protein 7; Short=PABP-7; Short=Poly(A)-binding protein 7 [Arabidopsis thaliana]	0.72	GO:0003723;GO:0000166;GO:0005737	29760.GSVIVG00000555001	SubName: Full=Chromosome chr8 scaffold_106, whole genome shotgun sequence;	0.8875	COG0724	KOG0123	_	K13126	PABPC
Gh_D01G2189	22.5193	3.22719	4.95633	0.721604	0.0025	0.04239	-2.77999	2.77999	down	up	yes	OK	181	gi|590628861|ref|XP_007026832.1|	PAR1 protein [Theobroma cacao]	0.89	_	_	_	GO:0000041	29760.GSVIVG00021433001	SubName: Full=Chromosome chr8 scaffold_23, whole genome shotgun sequence;	0.8081	_	_	NOG221572	None	_
Gh_A08G1366	42.6555	6.30699	4.53701	0.67529	0.00015	0.00504383	-2.74816	2.74816	down	up	yes	OK	313	gi|590680157|ref|XP_007040784.1|	Pinoresinol-(+)-lariciresinol reductase [Theobroma cacao]	0.96	gi|528050017|sp|E6Y2X0.1|PILR2_LINUS	RecName: Full=Bifunctional pinoresinol-lariciresinol reductase 2; Short=PLR-Lu2; AltName: Full=(+)-lariciresinol reductase.; AltName: Full=(+)-pinoresinol reducta	0.92	GO:1902131;GO:1902132;GO:0010283;GO:1902125;GO:0055114;GO:0010284;GO:1902138	3694.fgenesh4_pg.C_scaffold_29000301	phenylcoumaran benzylic ether reductase -like protein	0.9286	COG0702	_	NOG287400	None	_
Gh_A13G0895	97.3325	14.459	4.68648	0.697925	5e-05	0.00199199	-2.74736	2.74736	down	up	yes	OK	622	gi|195166142|ref|XP_002023894.1|	GL27320 [Drosophila persimilis]	0.77	gi|75329110|sp|Q8H1B3.1|MD37B_ARATH	RecName: Full=Probable mediator of RNA polymerase II transcription subunit 37b; AltName: Full=BiP chaperone BIP-L; AltName: Full=Heat shock 70 kDa protein 13; AltN	0.94	GO:0009644;GO:0006457;GO:0005524;GO:0034976;GO:0009408;GO:0042542	3702.AT1G09080.1-P	BIP3; ATP binding; BIP3; FUNCTIONS IN: ATP binding; INVOLVED IN: protein folding, response t [...]	0.9587	COG0443	KOG0100	_	K09490	HSPA5, BIP
Gh_A05G2499	25.7148	3.82079	5.62079	0.847277	0.00135	0.0272165	-2.72987	2.72987	down	up	yes	OK	182	gi|65998365|gb|AAS73001.2|	dirigent-like protein [Gossypium barbadense]	0.78	gi|75206519|sp|Q9SKQ2.1|DIR4_ARATH	RecName: Full=Dirigent protein 4; Short=AtDIR4; Flags: Precursor [Arabidopsis thaliana]	0.65	_	_	_	_	_	_	_	None	_
Gh_A09G2313	261.168	39.6427	20.3756	3.10625	5e-05	0.00199199	-2.7136	2.7136	down	up	yes	OK	406	gi|590655156|ref|XP_007033906.1|	Calcium-dependent phosphotriesterase superfamily protein [Theobroma cacao]	0.93	gi|62903512|sp|P68174.1|STSY_RAUMA	RecName: Full=Strictosidine synthase; Flags: Precursor, partial [Rauvolfia mannii]	0.64	GO:0016844;GO:0042432;GO:0016114;GO:0009827;GO:0009860;GO:0010584	3694.fgenesh4_pg.C_LG_VII000152	hypothetical protein	0.9395	COG3386	KOG1520	_	None	_
Gh_D11G2215	156.954	24.021	11.0981	1.70527	5e-05	0.00199199	-2.70224	2.70224	down	up	yes	OK	442	gi|590707535|ref|XP_007048032.1|	FASCICLIN-like arabinogalactan protein 21 precursor, putative [Theobroma cacao]	0.83	_	_	_	_	3694.eugene3.00050186	hypothetical protein	0.7624	_	_	NOG246879	None	_
Gh_D12G1564	70.1689	10.6081	17.2871	2.65819	5e-05	0.00199199	-2.70118	2.70118	down	up	yes	OK	168	gi|590698083|ref|XP_007045618.1|	Transmembrane protein 97 [Theobroma cacao]	0.76	_	_	_	_	_	_	_	_	_	_	None	_
Gh_D07G2045	29.1967	4.47865	2.94314	0.454302	0.00075	0.0176045	-2.69563	2.69563	down	up	yes	OK	327	gi|255560153|ref|XP_002521094.1|	fructokinase, putative [Ricinus fructokinase, putative [Ricinus communis]	0.9	gi|75220282|sp|O82616.1|SCRK5_ARATH	RecName: Full=Putative fructokinase-5 [Arabidopsis thaliana]	0.88	GO:0046835;GO:0006013;GO:0005982;GO:0006000;GO:0008865;GO:0005985	29760.GSVIVG00031957001	SubName: Full=Chromosome chr18 scaffold_61, whole genome shotgun sequence;	0.8944	COG0524	KOG2855	_	K00847	E2.7.1.4, scrK
Gh_A12G2174	171.42	26.5136	13.69	2.12704	5e-05	0.00199199	-2.6862	2.6862	down	up	yes	OK	398	gi|590675198|ref|XP_007039380.1|	GDSL-like Lipase/Acylhydrolase superfamily protein [Theobroma cacao]	0.89	gi|75170940|sp|Q9FJ25.1|GDL81_ARATH	RecName: Full=GDSL esterase/lipase At5g41890 [Arabidopsis thaliana]	0.77	GO:0008152;GO:0016788	29760.GSVIVG00000512001	SubName: Full=Chromosome chr2 scaffold_105, whole genome shotgun sequence;	0.823	COG3240	_	_	None	_
Gh_A05G1705	66.9453	10.3974	3.91777	0.610103	5e-05	0.00199199	-2.68291	2.68291	down	up	yes	OK	522	gi|590592897|ref|XP_007017409.1|	Cytochrome P450, family 82, subfamily C, polypeptide 4, putative [Theobroma cacao]	0.89	gi|5915844|sp|O49858.1|C82A3_SOYBN	RecName: Full=Cytochrome P450 82A3; AltName: Full=Cytochrome P450 CP6 [Glycine max]	0.69	GO:0016705;GO:0020037;GO:0005506;GO:0004497;GO:0055114	29760.GSVIVG00014724001	SubName: Full=Chromosome chr18 scaffold_1, whole genome shotgun sequence;	0.7878	COG2124	KOG0156	_	None	_
Gh_A11G2247	100.079	15.7366	2.83125	0.445852	5e-05	0.00199199	-2.6668	2.6668	down	up	yes	OK	1018	gi|590642685|ref|XP_007030586.1|	Autoinhibited calcium ATPase [Theobroma cacao]	0.92	gi|12229654|sp|Q9LIK7.1|ACA13_ARATH	RecName: Full=Putative calcium-transporting ATPase 13, plasma membrane-type; AltName: Full=Ca(2+)-ATPase isoform 13 [Arabidopsis thaliana]	0.81	GO:0070588;GO:0046872;GO:0008152;GO:0005524;GO:0005388;GO:0016021;GO:0016529	3694.gw1.V.1006.1	autoinhibited calcium ATPase	0.8484	COG0474	KOG0204	_	K01537	E3.6.3.8
Gh_A01G1367	67.2903	10.5709	13.5244	2.14694	5e-05	0.00199199	-2.65521	2.65521	down	up	yes	OK	193	gi|42567516|ref|NP_195582.2|	disease resistance-responsive, dirigent domain-containing protein [Arabidopsis thaliana]	0.63	gi|519881799|sp|F4JUF8.1|DIR15_ARATH	RecName: Full=Dirigent protein 15; Short=AtDIR15; Flags: Precursor [Arabidopsis thaliana]	0.63	_	_	_	_	_	_	_	None	_
Gh_D05G2197	43.5846	6.87609	7.48763	1.19261	5e-05	0.00199199	-2.65039	2.65039	down	up	yes	OK	216	gi|590598279|ref|XP_007018849.1|	Bifunctional inhibitor/lipid-transfer protein/seed storage 2S albumin superfamily protein [Theobroma cacao]	0.68	_	_	_	_	_	_	_	_	_	_	None	_
Gh_Sca054591G01	30.5521	4.79323	8.53303	1.36313	0.0004	0.0108938	-2.64613	2.64613	down	up	yes	OK	156	gi|590598283|ref|XP_007018850.1|	Acetyl-CoA carboxylase 1 isoform 1 [Theobroma cacao]	0.97	gi|75220718|sp|Q38970.1|ACC1_ARATH	RecName: Full=Acetyl-CoA carboxylase 1; Short=AtACC1; AltName: Full=Protein EMBRYO DEFECTIVE 22; AltName: Full=Protein GURKE; AltName: Full=Protein PASTICCINO 3; In	0.94	GO:0003989;GO:0004075;GO:0046872;GO:0006090;GO:0005524;GO:0006633;GO:0009343	_	_	_	_	_	_	K11262	ACAC
Gh_A13G0123	25.0028	3.96347	4.95382	0.795175	0.00125	0.0256779	-2.6392	2.6392	down	up	yes	OK	195	gi|590561508|ref|XP_007008830.1|	Senescence associated gene 20, putative [Theobroma cacao]	0.89	gi|139780|sp|P20144.1|WUN1_SOLTU	RecName: Full=Wound-induced protein 1	0.71	_	3694.grail3.0022006801	hypothetical protein	0.7614	_	_	NOG296114	None	_
Gh_A05G0527	258.383	41.6003	4.32439	0.696752	5e-05	0.00199199	-2.63378	2.63378	down	up	yes	OK	1681	gi|590571513|ref|XP_007011616.1|	Centromere-associated protein E, putative isoform 1 [Theobroma cacao]	0.82	_	_	_	_	_	_	_	_	_	_	None	_
Gh_A12G2643	59.31	9.56668	3.10336	0.502319	5e-05	0.00199199	-2.62716	2.62716	down	up	yes	OK	577	gi|590667447|ref|XP_007037230.1|	Isochorismate synthase 2 isoform 1 [Theobroma cacao]	0.86	gi|205830866|sp|Q9M9V6.2|ICS2_ARATH	RecName: Full=Isochorismate synthase 2, chloroplastic; Short=AtIcs2; AltName: Full=Isochorismate mutase 2; AltName: Full=menF-like protein 2; Flags: Precursor [Ara	0.79	GO:0006744;GO:0008909;GO:0019290	29760.GSVIVG00000099001	SubName: Full=Chromosome chr17 scaffold_101, whole genome shotgun sequence;	0.8352	COG1169	KOG1223	_	K02552	menF
Gh_D11G2562	94.0312	15.3578	2.6604	0.435115	5e-05	0.00199199	-2.61217	2.61217	down	up	yes	OK	1018	gi|590642685|ref|XP_007030586.1|	Autoinhibited calcium ATPase [Theobroma cacao]	0.92	gi|12229654|sp|Q9LIK7.1|ACA13_ARATH	RecName: Full=Putative calcium-transporting ATPase 13, plasma membrane-type; AltName: Full=Ca(2+)-ATPase isoform 13 [Arabidopsis thaliana]	0.81	GO:0070588;GO:0046872;GO:0008152;GO:0005524;GO:0005388;GO:0016021;GO:0016529	3694.gw1.V.1006.1	autoinhibited calcium ATPase	0.8462	COG0474	KOG0204	_	K01537	E3.6.3.8
Gh_Sca056682G01	3.2061	0	6.08511	0	0.0001	0.00360715	-2.60528	2.60528	down	up	yes	OK	70	gi|590596233|ref|XP_007018281.1|	E3 ubiquitin-protein ligase UPL2 isoform 1 [Theobroma cacao]	0.99	_	_	_	GO:0016567;GO:0004842;GO:0016874	_	_	_	_	_	_	K10592	HUWE1, MULE, ARF-BP1
Gh_D07G2198	114.099	18.795	7.29179	1.2047	5e-05	0.00199199	-2.5976	2.5976	down	up	yes	OK	483	gi|567193788|ref|XP_006405564.1|	hypothetical protein EUTSA_v10028293mg [Eutrema salsugineum]	0.75	gi|46395757|sp|Q7ZTL7.1|BCS1_XENLA	RecName: Full=Mitochondrial chaperone BCS1; AltName: Full=BCS1-like protein [Xenopus laevis]	0.52	_	3702.AT3G28600.1-P	ATP binding / ATPase/ nucleoside-triphosphatase/ nucleotide binding; ATP binding / ATPase/ n [...]	0.763	COG0465	KOG0743	_	None	_
Gh_D08G0624	52.2722	8.5356	11.9195	1.96987	5e-05	0.00199199	-2.59715	2.59715	down	up	yes	OK	177	gi|319433441|gb|ADV57638.1|	copper binding protein 3 [Gossypium hirsutum]	1	gi|34395528|sp|O80517.1|BCB2_ARATH	RecName: Full=Uclacyanin-2; AltName: Full=Blue copper-binding protein II; Short=BCB II; AltName: Full=Phytocyanin 2; AltName: Full=Uclacyanin-II; Flags: Precursor [	0.58	_	_	_	_	_	_	_	None	_
Gh_D03G0553	87.7209	14.5073	8.04574	1.339	5e-05	0.00199199	-2.58707	2.58707	down	up	yes	OK	354	gi|596139828|ref|XP_007222415.1|	hypothetical protein PRUPE_ppa008192mg [Prunus persica]	0.85	_	_	_	GO:0008408;GO:0003723;GO:0006623;GO:0005622;GO:0090305;GO:0016192	29760.GSVIVG00034226001	SubName: Full=Chromosome chr9 scaffold_7, whole genome shotgun sequence;	0.845	_	KOG2405	_	None	_
Gh_A10G2071	382.979	64.9801	31.6056	5.38806	5e-05	0.00199199	-2.55234	2.55234	down	up	yes	OK	387	gi|401834517|gb|AFQ23190.1|	alpha-pinene synthase [Gossypium terpene synthase [Gossypium hirsutum]	0.86	gi|75223392|sp|Q6PWU2.1|ATESY_VITVI	RecName: Full=(-)-alpha-terpineol synthase [Vitis vinifera]	0.75	GO:0000287;GO:0008152;GO:0010333	29760.GSVIVG00030956001	SubName: Full=Chromosome undetermined scaffold_53, whole genome shotgun sequence;	0.7544	_	_	NOG298668	K18108	E4.2.3.111
Gh_Sca027396G01	22.4564	0	5.86234	0	5e-05	0.00199199	-2.55148	2.55148	down	up	yes	OK	162	gi|590717409|ref|XP_007050606.1|	Cupredoxin superfamily protein [Theobroma cacao]	0.81	gi|2493319|sp|P80728.1|MAVI_CUCPE	RecName: Full=Mavicyanin	0.79	GO:0009055;GO:0006118	3694.gw1.II.1155.1	hypothetical protein	0.7558	_	_	NOG289759	None	_
Gh_Sca043669G01	22.5099	3.74237	15.8781	2.7102	0.00235	0.0406241	-2.55057	2.55057	down	up	yes	OK	96	gi|590588907|ref|XP_007016314.1|	NAD(P)-binding Rossmann-fold superfamily protein isoform 1 [Theobroma cacao]	0.82	gi|1717752|sp|P50162.1|TRN1_DATST	RecName: Full=Tropinone reductase 1; AltName: Full=Tropine dehydrogenase; AltName: Full=Tropinone reductase I; Short=TR-I	0.74	GO:0055114;GO:0016491	_	_	_	_	_	_	K08081	TR1
Gh_A06G2003	34.0825	5.70868	12.9365	2.21683	0.00065	0.0157825	-2.54488	2.54488	down	up	yes	OK	129	gi|590622745|ref|XP_007025133.1|	Glucan endo-1,3-beta-glucosidase-beta-glucanase, putative isoform 1 [Theobroma cacao]	0.78	_	_	_	_	3694.gw1.I.2319.1	hypothetical protein	0.7625	_	_	NOG298465	None	_
Gh_D03G1604	23.8214	4.08474	1.67147	0.288061	0.0013	0.0264396	-2.53667	2.53667	down	up	yes	OK	445	gi|357137864|ref|XP_003570519.1|	PREDICTED: serine/threonine-protein kinase At5g01020-like isoform 2 [Brachypodium distachyon]	0.77	gi|75335460|sp|Q9LTC0.1|Y5707_ARATH	RecName: Full=Probable receptor-like protein kinase At5g47070 [Arabidopsis thaliana]	0.62	_	3694.eugene3.00060537	SubName: Full=Putative uncharacterized protein;	0.8371	COG0515	KOG1187	_	None	_
Gh_A10G0624	63.306	10.9069	4.46432	0.772242	5e-05	0.00199199	-2.53132	2.53132	down	up	yes	OK	443	gi|590647556|ref|XP_007031933.1|	HXXXD-type acyl-transferase family protein [Theobroma cacao]	0.95	gi|75165230|sp|Q94CD1.1|HHT1_ARATH	RecName: Full=Omega-hydroxypalmitate O-feruloyl transferase; AltName: Full=Omega-hydroxyacid hydroxycinnamoyltransferase; AltName: Full=Protein ALIPHATIC SUBERIN FE	0.87	GO:0050734;GO:0052325;GO:0042967;GO:0010167;GO:0010345;GO:0015706	3694.fgenesh4_pm.C_LG_I000960	transferase family protein	0.9167	_	_	NOG257831	K15400	HHT1
Gh_A11G1827	233.823	40.31	16.5347	2.86155	5e-05	0.00199199	-2.53063	2.53063	down	up	yes	OK	442	gi|590707535|ref|XP_007048032.1|	FASCICLIN-like arabinogalactan protein 21 precursor, putative [Theobroma cacao]	0.82	_	_	_	_	3694.eugene3.00050186	hypothetical protein	0.7673	_	_	NOG246879	None	_
Gh_D10G0785	27.9241	4.82972	0.886938	0.153606	0.0011	0.0234005	-2.5296	2.5296	down	up	yes	OK	913	gi|590615999|ref|XP_007023381.1|	H(+)-ATPase 9 [Theobroma cacao]	0.95	gi|12643759|sp|Q42556.2|PMA9_ARATH	RecName: Full=ATPase 9, plasma membrane-type; AltName: Full=Proton pump 9 [Arabidopsis thaliana]	0.94	GO:0006754;GO:0046872;GO:0005524;GO:0016021;GO:0016887	29760.GSVIVG00005610001	SubName: Full=Chromosome undetermined scaffold_155, whole genome shotgun sequence;	0.9429	COG0474	KOG0205	_	K01535	E3.6.3.6
Gh_D03G1141	89.2399	15.4418	4.45603	0.772522	5e-05	0.00199199	-2.52811	2.52811	down	up	yes	OK	602	gi|255558854|ref|XP_002520450.1|	hypothetical protein RCOM_0731250 [Ricinus communis]	0.59	_	_	_	_	29760.GSVIVG00024184001	SubName: Full=Chromosome chr6 scaffold_3, whole genome shotgun sequence;	0.9507	_	KOG0297	NOG136070	None	_
Gh_D05G0490	25.8936	4.48336	1.28536	0.223232	0.0012	0.0249221	-2.52556	2.52556	down	up	yes	OK	605	gi|590573427|ref|XP_007012118.1|	Carotenoid 9,10(9',10')-cleavage dioxygenase 1, putative isoform 2 [Theobroma cacao]	0.79	_	_	_	GO:0055114;GO:0051213	29760.GSVIVG00032436001	SubName: Full=Chromosome chr4 scaffold_6, whole genome shotgun sequence;	0.7582	COG3670	KOG1285	_	None	_
Gh_A02G1130	75.0762	13.0467	3.08927	0.538187	5e-05	0.00199199	-2.52109	2.52109	down	up	yes	OK	718	gi|590619852|ref|XP_007024391.1|	Core-2/I-branching beta-1,6-N-acetylglucosaminyltransferase family protein [Theobroma cacao]	0.88	_	_	_	GO:0008375;GO:0016020;GO:0008152	3694.gw1.119.43.1	hypothetical protein	0.8366	_	_	NOG242310;NOG227430	None	_
Gh_D07G1002	52.6449	9.15062	3.70131	0.646077	5e-05	0.00199199	-2.51826	2.51826	down	up	yes	OK	444	gi|590588688|ref|XP_007016264.1|	UGT protein [Theobroma cacao]	0.82	gi|66774033|sp|Q9FIA0.1|U76C2_ARATH	RecName: Full=UDP-glycosyltransferase 76C2; AltName: Full=Cytokinin-N-glucosyltransferase 2 [Arabidopsis thaliana]	0.6	GO:0008152;GO:0016758	_	_	_	_	_	_	None	_
Gh_A01G1737	61.865	10.7586	6.10514	1.0694	5e-05	0.00199199	-2.51322	2.51322	down	up	yes	OK	333	gi|89258498|gb|ABD65462.1|	short chain alcohol dehydrogenase [Gossypium hirsutum]	0.98	gi|75306651|sp|Q94KL7.1|SILD_FORIN	RecName: Full=Secoisolariciresinol dehydrogenase	0.73	GO:0055114;GO:0016491	3694.eugene3.00160676	hypothetical protein	0.8455	COG1028	KOG0725	_	None	_
Gh_Sca100043G01	5.56399	0	5.68952	0	5e-05	0.00199199	-2.50831	2.50831	down	up	yes	OK	84	gi|590587010|ref|XP_007015859.1|	Histone chaperone HIRA isoform 1 [Theobroma cacao]	1	gi|75322277|sp|Q652L2.1|HIRA_ORYSJ	RecName: Full=Protein HIRA; AltName: Full=Histone regulator protein [Oryza sativa Japonica Group]	0.98	GO:0005634;GO:0006355	_	_	_	_	_	_	K11293	HIRA, HIR1
Gh_A07G1744	22.5669	3.96819	1.25759	0.22219	0.0028	0.0458657	-2.5008	2.5008	down	up	yes	OK	545	gi|590591683|ref|XP_007017085.1|	Cytochrome p450 79a2, putative [Theobroma cacao]	0.77	gi|75290560|sp|Q6J541.1|C79D3_LOTJA	RecName: Full=Isoleucine N-monooxygenase 1; AltName: Full=Cytochrome P450 79D3	0.71	GO:0005488	3694.gw1.XIII.267.1	cytochrome P450	0.8073	COG2124	KOG0156	_	None	_
Gh_D02G0127	328.158	58.7389	8.02277	1.43799	5e-05	0.00199199	-2.48005	2.48005	down	up	yes	OK	1169	gi|590654968|ref|XP_007033852.1|	Uncharacterized protein TCM_019956 [Theobroma cacao]	0.71	_	_	_	GO:0043170;GO:0044238;GO:0005488	_	_	_	_	_	_	None	_
Gh_D02G0299	55.0118	9.85041	8.72805	1.57968	5e-05	0.00199199	-2.46603	2.46603	down	up	yes	OK	229	_	_	_	_	_	_	_	_	_	_	_	_	_	None	_
Gh_D03G1786	116.561	21.3248	5.17246	0.948773	5e-05	0.00199199	-2.44672	2.44672	down	up	yes	OK	670	gi|590618590|ref|XP_007024090.1|	Sulfate transporter 3,4 [Theobroma cacao]	0.91	gi|37089876|sp|Q9LW86.1|SUT34_ARATH	RecName: Full=Probable sulfate transporter 3.4 [Arabidopsis thaliana]	0.86	GO:0009506;GO:1902358;GO:0016021;GO:0008271	29760.GSVIVG00034430001	SubName: Full=Chromosome chr9 scaffold_7, whole genome shotgun sequence;	0.8875	COG0659	KOG0236	_	K17471	SULTR3
Gh_Sca035806G01	20.2286	3.72095	2.73212	0.505797	0.0027	0.0447984	-2.43339	2.43339	down	up	yes	OK	260	gi|590676047|ref|XP_007039624.1|	Pleckstrin (PH) domain-containing protein isoform 1 [Theobroma cacao]	0.89	_	_	_	_	_	_	_	_	_	_	None	_
Gh_A06G1391	33.255	6.14452	1.5025	0.278411	0.0001	0.00360715	-2.43208	2.43208	down	up	yes	OK	659	gi|590561150|ref|XP_007008729.1|	Fatty acid hydroxylase superfamily isoform 1 [Theobroma cacao]	0.89	gi|408407605|sp|F4HVY0.1|CER1_ARATH	RecName: Full=Protein ECERIFERUM 1 [Arabidopsis thaliana]	0.77	GO:0005506;GO:0016021;GO:0006633;GO:0055114;GO:0016491	3694.estExt_Genewise1_v1.C_LG_XIV4166	fatty aldehyde decarbonylase (EC:4.1.99.5)	0.8133	_	_	NOG278984	K15404	K15404, CER1
Gh_D08G0688	80.3158	15.1447	4.70037	0.889048	5e-05	0.00199199	-2.40244	2.40244	down	up	yes	OK	522	gi|567903030|ref|XP_006444003.1|	hypothetical protein CICLE_v10018459mg [Citrus clementina]	0.82	_	_	_	GO:0016310;GO:0016301	29760.GSVIVG00023767001	SubName: Full=Chromosome chr7 scaffold_31, whole genome shotgun sequence;	0.7819	_	_	NOG283184	None	_
Gh_A12G0571	583.878	110.672	36.7054	6.97958	5e-05	0.00199199	-2.39478	2.39478	down	up	yes	OK	490	gi|590703252|ref|XP_007046824.1|	P-loop containing nucleoside triphosphate hydrolases superfamily protein [Theobroma cacao]	0.91	gi|46397350|sp|Q9P6Q3.1|BCS1_SCHPO	RecName: Full=Probable mitochondrial chaperone bcs1; AltName: Full=BCS1-like protein [Schizosaccharomyces pombe 972h-]	0.59	GO:0016787;GO:0005524;GO:0008152	3694.gw1.VII.3711.1	hypothetical protein	0.7948	COG0465	KOG0743	_	None	_
Gh_A09G1971	25.2118	4.7838	3.24653	0.619008	0.0013	0.0264396	-2.39087	2.39087	down	up	yes	OK	269	_	_	_	_	_	_	_	_	_	_	_	_	_	None	_
Gh_A09G1509	165.793	31.6903	26.9474	5.19956	5e-05	0.00199199	-2.37368	2.37368	down	up	yes	OK	225	gi|195973264|gb|ABW69659.2|	glutathione S-transferase [Gossypium hirsutum]	1	gi|75337546|sp|Q9SR36.1|GSTU8_ARATH	RecName: Full=Glutathione S-transferase U8; Short=AtGSTU8; AltName: Full=GST class-tau member 8 [Arabidopsis thaliana]	0.75	GO:0008152;GO:0016740	3694.gw1.XVI.3350.1	annotation not avaliable	0.7816	COG0625	KOG0406	_	K00799	GST, gst
Gh_D10G1650	635.8	126.357	7.92613	1.57618	5e-05	0.00199199	-2.33018	2.33018	down	up	yes	OK	2237	gi|590660645|ref|XP_007035454.1|	P-loop containing nucleoside triphosphate hydrolases superfamily protein isoform 1 [Theobroma P-loop containing nucleoside triphosp	0.9	gi|476007157|sp|F4IHS2.1|SYD_ARATH	RecName: Full=Chromatin structure-remodeling complex protein SYD; AltName: Full=ATP-dependent helicase SYD; AltName: Full=Chromatin remodeling complex subunit R 3;	0.86	GO:0042393;GO:0003677;GO:0005524;GO:0009616;GO:0009909;GO:0016567;GO:0050826;GO:0009640;GO:0010228;GO:0010267;GO:0010182;GO:0000911;GO:0003682;GO:0005829;GO:0043044;GO:2000022;GO:0016887;GO:0006342;GO:0000226;GO:0035196;GO:0000785;GO:0007267;GO:0009845;GO:0010199;GO:0010104;GO:0006306;GO:0009933;GO:0019915;GO:0010162;GO:1900150;GO:0009793	3702.AT2G28290.1-P	SYD (SPLAYED); ATPase/ chromatin binding; Encodes a SWI2/SNF2-like protein in the SNF2 subcl [...]	0.9192	COG0553	KOG0386	_	None	_
Gh_D02G0321	54.6244	11.0908	2.33669	0.475352	5e-05	0.00199199	-2.2974	2.2974	down	up	yes	OK	693	gi|590637646|ref|XP_007029172.1|	Cysteine/Histidine-rich C1 domain family protein, putative isoform 1 [Theobroma cacao]	0.66	_	_	_	_	_	_	_	_	_	_	None	_
Gh_Sca044886G01	23.5844	4.76709	7.90654	1.62565	0.002	0.0361074	-2.28203	2.28203	down	up	yes	OK	140	gi|590687570|ref|XP_007042701.1|	Target of rapamycin isoform 1 [Theobroma cacao]	0.98	gi|75172160|sp|Q9FR53.1|TOR_ARATH	RecName: Full=Serine/threonine-protein kinase TOR; AltName: Full=Protein TARGET OF RAPAMYCIN; Short=AtTOR [Arabidopsis thaliana]	0.89	GO:0040019;GO:0016310;GO:0005524;GO:0036092;GO:0043621;GO:0030307;GO:0045893;GO:0010228;GO:0000911;GO:0007131;GO:0042138;GO:0009880;GO:0008144;GO:0071555;GO:0033044;GO:0000975;GO:0042802;GO:0010090;GO:0010431;GO:2000234;GO:0045010;GO:0009887;GO:0007155;GO:0010072;GO:0016303;GO:0048765;GO:0009407;GO:0010507;GO:0007062;GO:0009303;GO:0045132;GO:0045595	_	_	_	_	_	_	K07203	FRAP
Gh_D12G0890	365.346	75.6325	4.57545	0.947769	5e-05	0.00199199	-2.27131	2.27131	down	up	yes	OK	2228	gi|590708024|ref|XP_007048161.1|	Uncharacterized protein isoform 1 [Theobroma cacao]	0.89	_	_	_	_	_	_	_	_	_	_	None	_
Gh_D07G2199	90.4346	19.3846	5.7115	1.22886	5e-05	0.00199199	-2.21655	2.21655	down	up	yes	OK	488	gi|590649442|ref|XP_007032410.1|	P-loop containing nucleoside triphosphate hydrolases superfamily protein [Theobroma cacao]	0.89	gi|82000374|sp|Q5UR45.1|YL572_MIMIV	RecName: Full=Putative AAA family ATPase L572 [Acanthamoeba polyphaga mimivirus]	0.59	GO:0016787;GO:0005524;GO:0008152	29760.GSVIVG00020827001	SubName: Full=Chromosome chr14 scaffold_21, whole genome shotgun sequence;	0.8022	COG0465	KOG0743	_	None	_
Gh_D13G1467	23.7388	5.1198	1.85809	0.40226	0.0014	0.0279147	-2.20762	2.20762	down	up	yes	OK	405	gi|590607133|ref|XP_007020922.1|	Serine/threonine protein phosphatase 7 long form, putative [Theobroma cacao]	0.81	_	_	_	_	_	_	_	_	_	_	None	_
Gh_A12G1442	32.7896	0	4.60971	0	5e-05	0.00199199	-2.20468	2.20468	down	up	yes	OK	251	gi|590698023|ref|XP_007045602.1|	Binding protein, putative [Theobroma cacao]	0.88	_	_	_	_	3694.eugene3.00640051	hypothetical protein	0.8856	COG5272	KOG0001	_	K08770	UBC
Gh_D10G1617	96.4699	20.9626	2.8296	0.615868	5e-05	0.00199199	-2.19991	2.19991	down	up	yes	OK	984	gi|590660389|ref|XP_007035389.1|	Pyruvate orthophosphate dikinase isoform 2 [Theobroma cacao]	0.96	gi|3024426|sp|Q42910.1|PPDK_MESCR	RecName: Full=Pyruvate, phosphate dikinase, chloroplastic; AltName: Full=Pyruvate, orthophosphate dikinase; Flags: Precursor	0.93	GO:0015976;GO:0016310;GO:0046872;GO:0005524;GO:0006090;GO:0016301;GO:0050242	3702.AT4G15530.5-P	PPDK (pyruvate orthophosphate dikinase); kinase/ pyruvate, phosphate dikinase; pyruvate orth [...]	0.9151	COG0574	_	_	K01006	ppdK
Gh_A13G1133	73.4394	15.9624	4.43244	0.966577	5e-05	0.00199199	-2.19714	2.19714	down	up	yes	OK	508	gi|567921090|ref|XP_006452551.1|	hypothetical protein CICLE_v10010293mg [Citrus clementina]	0.77	gi|5915839|sp|O48923.1|C71DA_SOYBN	RecName: Full=Cytochrome P450 71D10 [Glycine max]	0.73	GO:0046872;GO:0016491	29760.GSVIVG00027076001	SubName: Full=Chromosome chr8 scaffold_41, whole genome shotgun sequence;	0.7976	COG2124	KOG0156	_	None	_
Gh_D07G1661	2.09658	0	4.48512	0	0.0029	0.0470004	-2.16515	2.16515	down	up	yes	OK	67	gi|590712144|ref|XP_007049307.1|	Pentatricopeptide repeat superfamily protein, putative [Theobroma cacao]	0.91	gi|218546767|sp|O22137.2|PP202_ARATH	RecName: Full=Pentatricopeptide repeat-containing protein At2g45350, chloroplastic; AltName: Full=Protein CHLORORESPIRATORY REDUCTION 4; Flags: Precursor [Arabido	0.69	_	_	_	_	_	_	_	None	_
Gh_D10G1540	106.757	24.1851	9.75981	2.22214	5e-05	0.00199199	-2.1349	2.1349	down	up	yes	OK	355	gi|590659330|ref|XP_007035098.1|	Uncharacterized protein TCM_020877 [Theobroma cacao]	0.62	_	_	_	_	_	_	_	_	_	_	None	_
Gh_D03G1322	29.5953	6.67641	6.47463	1.47445	0.0005	0.0129405	-2.13462	2.13462	down	up	yes	OK	182	gi|255565419|ref|XP_002523700.1|	lactoylglutathione lyase, putative [Ricinus communis]	0.86	gi|3334244|sp|O04885.1|LGUL_BRAJU	RecName: Full=Lactoylglutathione lyase; AltName: Full=Aldoketomutase; AltName: Full=Glyoxalase I; Short=Glx I; AltName: Full=Ketone-aldehyde mutase; AltName: Full=Me	0.87	GO:0004462;GO:0046872;GO:0006094;GO:0005829;GO:0006096;GO:0009651;GO:0009507	3694.fgenesh4_kg.C_LG_IX000057	SubName: Full=Putative uncharacterized protein;	0.8453	COG0346	KOG2944	_	K01759	E4.4.1.5, GLO1, gloA
Gh_A10G1006	71.9195	16.3182	6.50682	1.48427	5e-05	0.00199199	-2.1322	2.1322	down	up	yes	OK	358	gi|590659330|ref|XP_007035098.1|	Uncharacterized protein TCM_020877 [Theobroma cacao]	0.6	_	_	_	_	_	_	_	_	_	_	None	_
Gh_A07G2356	24.1654	5.52479	3.51098	0.808488	0.00085	0.0193303	-2.11858	2.11858	down	up	yes	OK	245	gi|590575347|ref|XP_007012661.1|	Germin protein subfamily 3 member 3 [Theobroma cacao]	0.84	gi|18203684|sp|Q9ZRA4.1|AB19A_PRUPE	RecName: Full=Auxin-binding protein ABP19a; Flags: Precursor [Prunus persica]	0.82	GO:0031012;GO:0005634;GO:0042742;GO:0030003;GO:0010103;GO:0009505;GO:0045735;GO:0019684;GO:0005576;GO:0030145;GO:0070838	3694.gw1.28.53.1	hypothetical protein	0.8221	_	_	NOG117282	None	_
Gh_A02G1175	72.3405	16.6314	3.27998	0.756133	5e-05	0.00199199	-2.11698	2.11698	down	up	yes	OK	657	gi|590618590|ref|XP_007024090.1|	Sulfate transporter 3,4 [Theobroma cacao]	0.91	gi|37089876|sp|Q9LW86.1|SUT34_ARATH	RecName: Full=Probable sulfate transporter 3.4 [Arabidopsis thaliana]	0.88	GO:0009506;GO:1902358;GO:0016021;GO:0008271	3694.estExt_fgenesh4_pg.C_LG_III0366	sulfate/bicarbonate/oxalate exchanger and transporter sat-1	0.8948	COG0659	KOG0236	_	K17471	SULTR3
Gh_A09G0629	22.5671	5.24578	1.20409	0.280852	0.00175	0.0328852	-2.10006	2.10006	down	up	yes	OK	567	gi|590661696|ref|XP_007035745.1|	Acyl-activating enzyme 7 [Theobroma cacao]	0.95	gi|75304477|sp|Q8VZF1.1|AEE7_ARATH	RecName: Full=Acetate/butyrate--CoA ligase AAE7, peroxisomal; AltName: Full=AMP-binding protein 7; Short=AtAMPBP7; AltName: Full=Acetyl-CoA synthetase; AltName: Ful	0.88	GO:0019605;GO:0006097;GO:0006083;GO:0016874	29760.GSVIVG00033110001	SubName: Full=Chromosome chr5 scaffold_64, whole genome shotgun sequence;	0.9059	COG0318	KOG1176	_	None	_
Gh_A08G2197	26.0151	6.06611	1.3381	0.312799	0.00135	0.0272165	-2.09688	2.09688	down	up	yes	OK	586	gi|590575221|ref|XP_007012625.1|	Subtilase family protein [Theobroma cacao]	0.91	gi|75099392|sp|O65351.1|SUBL_ARATH	RecName: Full=Subtilisin-like protease; AltName: Full=Cucumisin-like serine protease; Flags: Precursor [Arabidopsis thaliana]	0.76	GO:0048653;GO:0004252;GO:0000394;GO:0009506;GO:0010075;GO:0009664;GO:0009505;GO:0006508;GO:0005794;GO:0009832;GO:0009086	3694.estExt_fgenesh4_pg.C_280029	hypothetical protein	0.8793	COG1404	_	_	None	_
Gh_D11G2924	45.3489	10.5803	2.14172	0.501103	5e-05	0.00199199	-2.09559	2.09559	down	up	yes	OK	633	gi|566238875|ref|XP_006371391.1|	hypothetical protein POPTR_0019s09760g [Populus trichocarpa]	0.7	gi|75097884|sp|O23530.3|SNC1_ARATH	RecName: Full=Protein SUPPRESSOR OF npr1-1, CONSTITUTIVE 1; Short=AtSNC1; AltName: Full=Disease resistance RPP5-like protein [Arabidopsis thaliana]	0.54	_	3694.eugene3.01250003	tir-nbs-lrr resistance protein	0.7714	_	KOG0619	_	None	_
Gh_A04G1295	317.365	74.4265	17.3763	4.08722	5e-05	0.00199199	-2.08793	2.08793	down	up	yes	OK	554	gi|3287824|sp|Q39761.1|DCS1_GOSAR	RecName: Full=(+)-delta-cadinene synthase isozyme XC1; Short=D-cadinene synthase XC1 A Chain A, Crystal Structure Of (+)-Delta-Cadinene Synthas	1	gi|3287824|sp|Q39761.1|DCS1_GOSAR	RecName: Full=(+)-delta-cadinene synthase isozyme XC1; Short=D-cadinene synthase XC1	1	GO:0000287;GO:0016114;GO:0047461	_	_	_	_	_	_	K15803	GERD
Gh_D13G2402	33.8906	7.92058	4.81834	1.13443	0.00035	0.00983058	-2.08657	2.08657	down	up	yes	OK	249	gi|289467897|gb|ADC95633.1|	L-ascorbate peroxidase [Bruguiera gymnorhiza]	0.88	gi|728873|sp|Q05431.2|APX1_ARATH	RecName: Full=L-ascorbate peroxidase 1, cytosolic; Short=AP; Short=AtAPx01 [Arabidopsis thaliana]	0.86	GO:0006804;GO:0006979;GO:0020037;GO:0004601;GO:0055114	29760.GSVIVG00024455001	SubName: Full=Chromosome chr6 scaffold_3, whole genome shotgun sequence;	0.8598	COG0376	_	_	K00434	E1.11.1.11
Gh_A12G0097	41.454	0	4.23107	0	5e-05	0.00199199	-2.08102	2.08102	down	up	yes	OK	324	gi|566183840|ref|XP_002311546.2|	dihydroflavonol 4-reductase family protein [Populus trichocarpa]	0.88	gi|75276293|sp|Q500U8.1|TKPR1_ARATH	RecName: Full=Tetraketide alpha-pyrone reductase 1; AltName: Full=Protein DIHYDROFLAVONOL 4-REDUCTASE-LIKE 1 [Arabidopsis thaliana]	0.86	_	29760.GSVIVG00036313001	SubName: Full=Chromosome chr3 scaffold_8, whole genome shotgun sequence;	0.9007	COG0451	KOG1502	_	None	_
Gh_A11G2882	49.0185	11.537	6.89566	1.63297	5e-05	0.00199199	-2.07819	2.07819	down	up	yes	OK	251	gi|300793602|tpg|DAA33867.1|	TPA_inf: aquaporin TIP1;4 [Gossypium hirsutum]	1	gi|135860|sp|P25818.1|TIP11_ARATH	RecName: Full=Aquaporin TIP1-1; AltName: Full=Aquaporin TIP; AltName: Full=Gamma-tonoplast intrinsic protein; Short=Gamma-TIP; AltName: Full=Tonoplast intrinsic prot	0.92	GO:0006810;GO:0016021;GO:0005215	29760.GSVIVG00000605001	SubName: Full=Chromosome chr8 scaffold_106, whole genome shotgun sequence;	0.9368	COG0580	KOG0223	_	K09873	TIP
Gh_A01G1332	67.0834	15.9007	2.23822	0.531422	5e-05	0.00199199	-2.07442	2.07442	down	up	yes	OK	872	gi|590692427|ref|XP_007044052.1|	Zn-dependent exopeptidases superfamily protein [Theobroma cacao]	0.89	gi|118597350|sp|Q0VGW4.1|ERMP1_XENLA	RecName: Full=Endoplasmic reticulum metallopeptidase 1 [Xenopus laevis]	0.6	GO:0006508;GO:0008237	29760.GSVIVG00002838001	SubName: Full=Chromosome chr1 scaffold_136, whole genome shotgun sequence;	0.8391	COG2234	KOG2194	_	None	_
Gh_D11G1827	43.3815	10.2674	2.85205	0.677662	0.00015	0.00504383	-2.07336	2.07336	down	up	yes	OK	471	gi|590703255|ref|XP_007046825.1|	P-loop containing nucleoside triphosphate hydrolases superfamily protein isoform 1 [Theobroma P-loop containing nucleoside tri	0.86	gi|46397350|sp|Q9P6Q3.1|BCS1_SCHPO	RecName: Full=Probable mitochondrial chaperone bcs1; AltName: Full=BCS1-like protein [Schizosaccharomyces pombe 972h-]	0.7	GO:0016787;GO:0005524;GO:0008152	3694.gw1.VII.3711.1	hypothetical protein	0.8023	COG0465	KOG0743	_	None	_
Gh_D03G1402	32.6634	7.69642	8.12696	1.93708	0.00035	0.00983058	-2.06883	2.06883	down	up	yes	OK	167	gi|590581066|ref|XP_007014245.1|	Ribulose bisphosphate carboxylase family protein [Theobroma cacao]	0.93	gi|3914600|sp|O64416.1|RBS_MARPA	RecName: Full=Ribulose bisphosphate carboxylase small chain, chloroplastic; Short=RuBisCO small subunit; Flags: Precursor [Marchantia paleacea]	0.76	GO:0009573;GO:0055114;GO:0016984;GO:0015977;GO:0004497;GO:0009853;GO:0046487;GO:0015979	29760.GSVIVG00031354001	RecName: Full=Ribulose bisphosphate carboxylase small chain; EC=4.1.1.39;; RuBisCO catalyzes [...]	0.9375	COG4451	_	_	K01602	rbcS
Gh_D09G0305	21.652	5.21328	1.10545	0.266752	0.00285	0.0464595	-2.05106	2.05106	down	up	yes	OK	590	gi|590708261|ref|XP_007048227.1|	Myrcene synthase, chloroplastic, putative isoform 2 [Theobroma cacao]	0.82	gi|487523485|sp|B9T536.1|TPS10_RICCO	RecName: Full=Terpene synthase 10; Short=RcSeTPS10	0.77	GO:0000287;GO:0008152;GO:0010333	29760.GSVIVG00030956001	SubName: Full=Chromosome undetermined scaffold_53, whole genome shotgun sequence;	0.7721	_	_	NOG298668	None	_
Gh_A08G0404	23.9916	5.7871	1.50559	0.364238	0.00165	0.0314576	-2.04738	2.04738	down	up	yes	OK	491	gi|590717455|ref|XP_007050618.1|	RAN GTPase activating protein 1 isoform 1 [Theobroma cacao]	0.92	gi|205829463|sp|Q9M651.2|RAGP2_ARATH	RecName: Full=RAN GTPase-activating protein 2; Short=AtRanGAP2; Short=RanGAP2 [Arabidopsis thaliana]	0.85	GO:0006406;GO:0031048;GO:0009504;GO:0048527;GO:0032153;GO:0051567;GO:0000911;GO:0000280;GO:0007000;GO:0006346;GO:0009407;GO:0006606;GO:0005886;GO:0009507	29760.GSVIVG00023666001	SubName: Full=Chromosome chr7 scaffold_31, whole genome shotgun sequence;	0.8787	COG5238	KOG1909	_	K14319	RANGAP1
Gh_D02G0385	42.0118	10.1706	2.14499	0.520589	5e-05	0.00199199	-2.04275	2.04275	down	up	yes	OK	590	gi|590647406|ref|XP_007031892.1|	Receptor like protein 6 [Theobroma cacao]	0.85	gi|264664457|sp|C0LGI5.1|Y1699_ARATH	RecName: Full=Probable LRR receptor-like serine/threonine-protein kinase At1g69990; Flags: Precursor [Arabidopsis thaliana]	0.57	_	_	_	_	_	_	_	None	_
Gh_D10G1580	2.65913	0	4.10571	0	0.00055	0.0138713	-2.03763	2.03763	down	up	yes	OK	73	gi|587865217|gb|EXB54785.1|	hypothetical protein L484_019916 [Morus notabilis]	0.85	gi|75299602|sp|Q8GY61.1|BH063_ARATH	RecName: Full=Transcription factor bHLH63; AltName: Full=Basic helix-loop-helix protein 63; Short=AtbHLH63; Short=bHLH 63; AltName: Full=Protein CRYPTOCHROME INTER	0.98	GO:0005667;GO:0006355;GO:0045449;GO:0003700;GO:0046983;GO:0009911	_	_	_	_	_	_	None	_
Gh_A04G0391	20.4969	5.05718	1.33875	0.331611	0.0028	0.0458657	-2.01332	2.01332	down	up	yes	OK	474	gi|590611439|ref|XP_007022103.1|	F-box and Leucine Rich Repeat domains containing protein [Theobroma cacao]	0.69	_	_	_	_	_	_	_	_	_	_	None	_
Gh_A11G3043	20.0769	5.02468	2.59222	0.653705	0.0031	0.0493014	-1.98748	1.98748	down	up	yes	OK	268	gi|590650006|ref|XP_007032542.1|	NOD26-like intrinsic protein 4,2 [Theobroma cacao]	0.89	gi|75294117|sp|Q6Z2T3.1|NIP21_ORYSJ	RecName: Full=Aquaporin NIP2-1; AltName: Full=Low silicon protein 1; AltName: Full=NOD26-like intrinsic protein 2-1; AltName: Full=OsNIP2;1; AltName: Full=Silicon	0.8	GO:0006810;GO:0016021;GO:0005215	3694.eugene3.00170379	aquaporin, MIP family, NIP subfamily	0.9569	COG0580	KOG0223	_	K09874	NIP
Gh_D11G0006	31.5694	7.96815	1.33543	0.337869	0.00025	0.00757223	-1.98277	1.98277	down	up	yes	OK	700	gi|590663503|ref|XP_007036237.1|	HCO3- transporter family [Theobroma cacao]	0.91	gi|75161527|sp|Q8VYR7.1|BOR1_ARATH	RecName: Full=Boron transporter 1 [Arabidopsis thaliana]	0.87	GO:0015701;GO:0006821;GO:0005452;GO:0016021;GO:0098656	3694.gw1.XV.1549.1	anion exchanger family protein	0.9036	_	KOG1172	_	None	_
Gh_D02G0322	27.622	7.00299	1.18877	0.301893	0.0013	0.0264396	-1.97736	1.97736	down	up	yes	OK	689	gi|590637646|ref|XP_007029172.1|	Cysteine/Histidine-rich C1 domain family protein, putative isoform 1 [Theobroma cacao]	0.62	_	_	_	_	_	_	_	_	_	_	None	_
Gh_A05G2891	41.4939	10.5662	2.06406	0.52681	0.0002	0.00632409	-1.97013	1.97013	down	up	yes	OK	604	gi|567886544|ref|XP_006435794.1|	hypothetical protein CICLE_v10031002mg [Citrus clementina]	0.53	gi|30913299|sp|Q9S7T7.2|SCC11_ARATH	RecName: Full=Sister chromatid cohesion 1 protein 1; AltName: Full=Protein DETERMINATE INFERTILE 1; AltName: Full=SCC1 homolog 1 [Arabidopsis thaliana]	0.78	_	_	_	_	_	_	_	K06670	SCC1, MCD1, RAD21
Gh_A07G1125	28.9356	7.44189	0.986011	0.25402	0.0012	0.0249221	-1.95666	1.95666	down	up	yes	OK	855	gi|590583995|ref|XP_007015051.1|	Pentatricopeptide repeat-containing protein [Theobroma cacao]	0.91	gi|223635639|sp|Q9SVP7.2|PP307_ARATH	RecName: Full=Pentatricopeptide repeat-containing protein At4g13650 [Arabidopsis thaliana]	0.54	_	29760.GSVIVG00024608001	SubName: Full=Chromosome chr6 scaffold_3, whole genome shotgun sequence;	0.8043	_	KOG4197	_	None	_
Gh_D11G0351	28.6294	7.3437	3.06981	0.792044	0.0009	0.0201769	-1.9545	1.9545	down	up	yes	OK	311	gi|590668245|ref|XP_007037439.1|	Uncharacterized protein TCM_014112 [Theobroma cacao]	0.78	_	_	_	_	_	_	_	_	_	_	None	_
Gh_D01G1983	89.7068	23.1222	11.2736	2.92653	5e-05	0.00199199	-1.94569	1.94569	down	up	yes	OK	274	gi|89258498|gb|ABD65462.1|	short chain alcohol dehydrogenase [Gossypium hirsutum]	0.9	gi|75306651|sp|Q94KL7.1|SILD_FORIN	RecName: Full=Secoisolariciresinol dehydrogenase	0.73	GO:0055114;GO:0016491	3694.eugene3.00160676	hypothetical protein	0.834	COG1028	KOG0725	_	None	_
Gh_D05G3602	41.9728	10.8918	1.49796	0.389601	5e-05	0.00199199	-1.94293	1.94293	down	up	yes	OK	819	gi|590575623|ref|XP_007012739.1|	Disease resistance protein RPS5, putative isoform 1 [Theobroma cacao]	0.78	gi|46395938|sp|Q940K0.2|DRL15_ARATH	RecName: Full=Probable disease resistance protein At1g61180 [Arabidopsis thaliana]	0.58	GO:0043168;GO:0032559;GO:0006796;GO:0016772;GO:0032550	_	_	_	_	_	_	None	_
Gh_D09G0472	102.157	26.7648	2.65537	0.696613	5e-05	0.00199199	-1.93048	1.93048	down	up	yes	OK	1103	gi|590664508|ref|XP_007036499.1|	Cytochrome P450, putative [Theobroma cacao]	0.77	gi|597500955|sp|H2DH18.1|C7A12_PANGI	RecName: Full=Cytochrome P450 CYP736A12 [Panax ginseng]	0.74	GO:0046872;GO:0016491	29760.GSVIVG00017654001	SubName: Full=Chromosome chr17 scaffold_16, whole genome shotgun sequence;	0.7523	COG2124	KOG0156	_	None	_
Gh_Sca075480G01	30.6795	7.96815	7.85094	2.06839	0.0003	0.00871602	-1.92436	1.92436	down	up	yes	OK	165	gi|319433441|gb|ADV57638.1|	copper binding protein 3 [Gossypium hirsutum]	1	gi|34395528|sp|O80517.1|BCB2_ARATH	RecName: Full=Uclacyanin-2; AltName: Full=Blue copper-binding protein II; Short=BCB II; AltName: Full=Phytocyanin 2; AltName: Full=Uclacyanin-II; Flags: Precursor [	0.58	GO:0009055;GO:0006118	_	_	_	_	_	_	None	_
Gh_A10G0948	111.584	29.4768	3.21086	0.849466	5e-05	0.00199199	-1.91833	1.91833	down	up	yes	OK	1002	gi|590660386|ref|XP_007035388.1|	Pyruvate orthophosphate dikinase isoform 1 [Theobroma cacao]	0.95	gi|75226424|sp|Q75KR1.1|PPDK2_ORYSJ	RecName: Full=Pyruvate, phosphate dikinase 2; AltName: Full=Pyruvate, orthophosphate dikinase 2 [Oryza sativa Japonica Group]	0.88	GO:0015976;GO:0016310;GO:0046872;GO:0005524;GO:0006090;GO:0016301;GO:0050242	39946.BGIOSIBCE011664	Os03g0432100 ; Formation of phosphoenolpyruvate	0.8857	COG0574	_	_	K01006	ppdK
Gh_Sca065452G01	45.6152	11.9467	12.8884	3.42395	5e-05	0.00199199	-1.91234	1.91234	down	up	yes	OK	155	gi|590644994|ref|XP_007031233.1|	Global transcription factor C isoform 1 [Theobroma cacao]	0.94	gi|75220257|sp|O82491.1|SPT16_ARATH	RecName: Full=FACT complex subunit SPT16; AltName: Full=Facilitates chromatin transcription complex subunit SPT16 [Arabidopsis thaliana]	0.78	_	_	_	_	_	_	_	None	_
Gh_A07G0699	60.3711	15.9038	14.8943	3.97026	5e-05	0.00199199	-1.90745	1.90745	down	up	yes	OK	168	_	_	_	_	_	_	_	_	_	_	_	_	_	None	_
Gh_D11G3063	25.0988	0	3.7405	0	5e-05	0.00199199	-1.90323	1.90323	down	up	yes	OK	240	gi|590639105|ref|XP_007029577.1|	Fasciclin-like arabinogalactan family protein, putative [Theobroma cacao]	0.75	_	_	_	_	3694.gw1.XIX.867.1	hypothetical protein	0.8417	_	_	NOG297270	None	_
Gh_A09G1283	90.0946	23.9379	11.3252	3.02778	5e-05	0.00199199	-1.9032	1.9032	down	up	yes	OK	274	gi|590632681|ref|XP_007027908.1|	Short chain alcohol dehydrogenase, putative [Theobroma cacao]	0.91	gi|75306651|sp|Q94KL7.1|SILD_FORIN	RecName: Full=Secoisolariciresinol dehydrogenase	0.74	GO:0055114;GO:0016491	3694.eugene3.00160676	hypothetical protein	0.83	COG1028	KOG0725	_	None	_
Gh_A13G2285	86.7321	23.2689	5.07632	1.36567	5e-05	0.00199199	-1.89417	1.89417	down	up	yes	OK	522	gi|590643046|ref|XP_007030693.1|	ARM repeat superfamily protein isoform 1 [Theobroma cacao]	0.94	gi|122229983|sp|Q0WP44.1|HASTY_ARATH	RecName: Full=Protein HASTY 1; AltName: Full=Protein HASTY [Arabidopsis thaliana]	0.8	GO:0009910;GO:0035281;GO:0005622;GO:0009965;GO:0048364;GO:0009944	_	_	_	_	_	_	K14289	XPO5
Gh_D08G0066	227.7	62.116	10.1702	2.78134	5e-05	0.00199199	-1.8705	1.8705	down	up	yes	OK	666	gi|590587887|ref|XP_007016084.1|	Zinc finger family protein [Theobroma cacao]	0.83	gi|75311611|sp|Q9LUZ4.1|C3H66_ARATH	RecName: Full=Zinc finger CCCH domain-containing protein 66; Short=AtC3H66 [Arabidopsis thaliana]	0.78	GO:0046872	3694.fgenesh4_pg.C_LG_I001626	hypothetical protein	0.7652	_	KOG1595	_	None	_
Gh_D01G0039	31.2353	8.55702	1.11339	0.305553	0.0002	0.00632409	-1.86546	1.86546	down	up	yes	OK	820	gi|590685339|ref|XP_007042074.1|	Vacuolar proton ATPase A3 isoform 1 [Theobroma cacao]	0.94	gi|75162529|sp|Q8W4S4.1|VHAA3_ARATH	RecName: Full=Vacuolar proton ATPase a3; AltName: Full=V-type proton ATPase 95 kDa subunit a isoform 3; Short=V-ATPase 95 kDa isoform a3; AltName: Full=Vacuolar pr	0.89	GO:0000220;GO:0015991;GO:0016021;GO:0015078	29760.GSVIVG00035934001	SubName: Full=Chromosome chr3 scaffold_8, whole genome shotgun sequence;	0.9019	COG1269	KOG2189	_	K02154	ATPeVI, ATP6N1A
Gh_Sca044884G01	29.2796	7.89445	12.2186	3.36035	0.001	0.0217966	-1.8624	1.8624	down	up	yes	OK	124	gi|590663161|ref|XP_007036133.1|	BAH domain,TFIIS helical bundle-like domain isoform 1 [Theobroma cacao]	0.98	_	_	_	GO:0005634;GO:0003677;GO:0000785;GO:0003682;GO:0006351	3694.grail3.0005007501	hypothetical protein	0.9573	_	KOG1886	_	None	_
Gh_A12G1506	24.1458	6.63356	1.30864	0.360491	0.0018	0.0335729	-1.86003	1.86003	down	up	yes	OK	559	gi|590699912|ref|XP_007046038.1|	Cytochrome P450, family 704, subfamily B, polypeptide 1 isoform 1 [Theobroma cacao]	0.95	gi|75308847|sp|Q9C788.1|C70B1_ARATH	RecName: Full=Cytochrome P450 704B1 [Arabidopsis thaliana]	0.89	GO:0020037;GO:0006631;GO:0005506;GO:0055114;GO:0080110;GO:0018685	29760.GSVIVG00036932001	SubName: Full=Chromosome chr1 scaffold_84, whole genome shotgun sequence;	0.9104	COG2124	KOG0157	_	None	_
Gh_A01G1602	150.541	41.3157	9.35355	2.57749	5e-05	0.00199199	-1.85955	1.85955	down	up	yes	OK	495	gi|133902314|gb|ABO41843.1|	putative protein disulfide isomerase [Gossypium hirsutum]	1	gi|11133775|sp|Q43116.1|PDI_RICCO	RecName: Full=Protein disulfide-isomerase; Short=PDI; Flags: Precursor [Ricinus communis]	0.86	GO:0006457;GO:0005783;GO:0003756;GO:0045454	29760.GSVIVG00015407001	SubName: Full=Chromosome chr18 scaffold_1, whole genome shotgun sequence;	0.8875	COG0526	KOG0190	_	K09580	PDIA1, P4HB
Gh_D11G2386	26.5195	7.27	6.4911	1.79585	0.00125	0.0256779	-1.8538	1.8538	down	up	yes	OK	169	gi|590574551|ref|XP_007012434.1|	Myosin, putative isoform 1 [Theobroma cacao]	0.95	gi|122175383|sp|Q0WPU1.1|MYO15_ARATH	RecName: Full=Myosin-15; AltName: Full=Myosin XI I; Short=AtXI-I [Arabidopsis thaliana]	0.8	GO:0030048;GO:0008152;GO:0005524;GO:0051646;GO:0003774;GO:0060151;GO:0003779;GO:0051645;GO:0016459;GO:0006606	_	_	_	_	_	_	K10357	MYO5
Gh_A06G1107	22.3049	6.18737	1.6031	0.446223	0.00315	0.0498782	-1.84503	1.84503	down	up	yes	OK	436	gi|590624754|ref|XP_007025693.1|	Alpha 1,4-glycosyltransferase family protein, putative [Theobroma cacao]	0.87	gi|223635837|sp|P0C8Q4.1|Y4990_ARATH	RecName: Full=Uncharacterized protein At4g19900 [Arabidopsis thaliana]	0.49	GO:0001575;GO:0050512	29760.GSVIVG00010277001	SubName: Full=Chromosome undetermined scaffold_252, whole genome shotgun sequence;	0.8053	_	KOG1928	_	K01988	A4GALT
Gh_A11G0009	135.555	37.9293	5.73378	1.6081	5e-05	0.00199199	-1.83413	1.83413	down	up	yes	OK	700	gi|590663503|ref|XP_007036237.1|	HCO3- transporter family [Theobroma cacao]	0.92	gi|75161527|sp|Q8VYR7.1|BOR1_ARATH	RecName: Full=Boron transporter 1 [Arabidopsis thaliana]	0.88	GO:0015701;GO:0006821;GO:0005452;GO:0016021;GO:0098656	3694.gw1.XV.1549.1	anion exchanger family protein	0.911	_	KOG1172	_	None	_
Gh_A08G0671	114.169	32.0668	3.90986	1.10014	5e-05	0.00199199	-1.82943	1.82943	down	up	yes	OK	851	gi|590718475|ref|XP_007050826.1|	CW-type Zinc Finger, putative isoform 1 [Theobroma cacao]	0.82	_	_	_	GO:0008270	_	_	_	_	_	_	None	_
Gh_D07G1743	181.182	50.5456	27.4807	7.73252	5e-05	0.00199199	-1.82941	1.82941	down	up	yes	OK	237	gi|590652202|ref|XP_007033089.1|	Heavy metal transport/detoxification superfamily protein, putative [Theobroma Heavy metal transport/detoxification superfamily prot	0.68	_	_	_	_	29760.GSVIVG00030459001	SubName: Full=Chromosome chr1 scaffold_5, whole genome shotgun sequence;	0.7917	_	KOG1603	_	None	_
Gh_Sca076429G01	3.2061	0	3.54099	0	0.0001	0.00360715	-1.82415	1.82415	down	up	yes	OK	81	gi|590683977|ref|XP_007041728.1|	Ataxia telangiectasia-mutated and RAD3-related [Theobroma cacao]	0.9	_	_	_	GO:0007129;GO:0010044;GO:0032504;GO:0005524;GO:0009506;GO:0009069;GO:0006468;GO:0043247;GO:0010332;GO:0007131;GO:0004674;GO:0042138;GO:0007062;GO:0007004;GO:0032204	_	_	_	_	_	_	None	_
Gh_A08G0530	59.0135	16.499	13.4434	3.80667	5e-05	0.00199199	-1.8203	1.8203	down	up	yes	OK	177	gi|319433441|gb|ADV57638.1|	copper binding protein 3 [Gossypium hirsutum]	1	gi|34395528|sp|O80517.1|BCB2_ARATH	RecName: Full=Uclacyanin-2; AltName: Full=Blue copper-binding protein II; Short=BCB II; AltName: Full=Phytocyanin 2; AltName: Full=Uclacyanin-II; Flags: Precursor [	0.58	_	_	_	_	_	_	_	None	_
Gh_D05G3228	27.6863	7.82711	1.67113	0.474011	0.00105	0.0226083	-1.81783	1.81783	down	up	yes	OK	508	gi|567921090|ref|XP_006452551.1|	hypothetical protein CICLE_v10010293mg [Citrus clementina]	0.79	gi|5915839|sp|O48923.1|C71DA_SOYBN	RecName: Full=Cytochrome P450 71D10 [Glycine max]	0.73	GO:0046872;GO:0016491	29760.GSVIVG00033336001	SubName: Full=Chromosome chr19 scaffold_66, whole genome shotgun sequence;	0.7995	COG2124	KOG0156	_	None	_
Gh_D05G3335	589.001	168.689	23.083	6.62497	5e-05	0.00199199	-1.80084	1.80084	down	up	yes	OK	751	gi|590635969|ref|XP_007028756.1|	Cc-nbs-lrr resistance protein, putative [Theobroma cacao]	0.63	gi|46396029|sp|Q9T048.1|DRL27_ARATH	RecName: Full=Disease resistance protein At4g27190 [Arabidopsis thaliana]	0.6	_	_	_	_	_	_	_	None	_
Gh_D01G0278	23.5513	6.79767	2.44012	0.707848	0.0026	0.0436627	-1.78544	1.78544	down	up	yes	OK	320	gi|586637229|gb|AHJ79183.1|	NAC domain protein NAC42 [Gossypium hirsutum]	0.99	gi|50401215|sp|Q9ZVH0.1|FEZ_ARATH	RecName: Full=Protein FEZ; AltName: Full=NAC domain-containing protein 9; Short=ANAC009 [Arabidopsis thaliana]	0.78	GO:0005634;GO:0003677;GO:0006355	3694.gw1.VII.2672.1	NAC domain protein, IPR003441	0.8713	_	_	NOG281074	None	_
Gh_A03G1314	26.9021	7.77318	3.08079	0.89531	0.00135	0.0272165	-1.78284	1.78284	down	up	yes	OK	295	gi|567912121|ref|XP_006448374.1|	hypothetical protein CICLE_v10015908mg [Citrus clementina]	0.68	gi|75333565|sp|Q9C9F5.1|C3H15_ARATH	RecName: Full=Zinc finger CCCH domain-containing protein 15; Short=AtC3H15 [Arabidopsis thaliana]	0.72	_	29760.GSVIVG00030418001	SubName: Full=Chromosome chr1 scaffold_5, whole genome shotgun sequence;	0.7682	COG5063	KOG1677	_	None	_
Gh_A02G1597	65.4442	19.005	7.13294	2.08291	5e-05	0.00199199	-1.7759	1.7759	down	up	yes	OK	307	gi|590703459|ref|XP_007046879.1|	Chaperone DnaJ-domain superfamily protein, putative isoform 1 [Theobroma cacao]	0.58	_	_	_	_	_	_	_	_	_	_	None	_
Gh_D02G0751	87.7529	25.0838	34.9422	10.2086	5e-05	0.00199199	-1.77519	1.77519	down	up	yes	OK	126	gi|319433451|gb|ADV57643.1|	copper binding protein 8 [Gossypium hirsutum]	1	gi|114806|sp|P00303.1|BABL_CUCSA	RecName: Full=Basic blue protein; AltName: Full=CBP; AltName: Full=Cusacyanin; AltName: Full=Plantacyanin [Cucumis sativus]	0.81	GO:0009055;GO:0006118	29760.GSVIVG00014320001	SubName: Full=Chromosome chr18 scaffold_1, whole genome shotgun sequence;	0.7661	_	_	NOG233590	None	_
Gh_D12G2167	80.6416	23.487	6.6779	1.9526	5e-05	0.00199199	-1.774	1.774	down	up	yes	OK	386	gi|590677122|ref|XP_007039931.1|	Beta vacuolar processing enzyme [Theobroma cacao]	0.88	gi|1351409|sp|P49042.1|VPE_RICCO	RecName: Full=Vacuolar-processing enzyme; Short=VPE; Flags: Precursor [Ricinus communis]	0.93	GO:0008233;GO:0006624;GO:0005773	3694.gw1.127.139.1	annotation not avaliable	0.9688	COG5206	KOG1348	_	K01369	LGMN
Gh_Sca046230G01	35.6625	10.3592	5.4352	1.59197	0.0006	0.014811	-1.77152	1.77152	down	up	yes	OK	236	gi|590606968|ref|XP_007020879.1|	Cc-nbs-lrr resistance protein [Theobroma cacao]	0.81	gi|46395938|sp|Q940K0.2|DRL15_ARATH	RecName: Full=Probable disease resistance protein At1g61180 [Arabidopsis thaliana]	0.56	GO:0043531;GO:0005524	_	_	_	_	_	_	None	_
Gh_D02G0093	86.9136	25.4453	1.40521	0.411718	5e-05	0.00199199	-1.77106	1.77106	down	up	yes	OK	1738	gi|590654499|ref|XP_007033713.1|	LRR and NB-ARC domains-containing disease resistance protein, putative [Theobroma cacao]	0.69	gi|110825741|sp|Q7XA40.2|RGA3_SOLBU	RecName: Full=Putative disease resistance protein RGA3; AltName: Full=Blight resistance protein B149; AltName: Full=RGA1-blb [Solanum bulbocastanum]	0.58	_	_	_	_	_	_	_	None	_
Gh_D12G1698	32.6061	9.29802	18.3216	5.38735	0.00115	0.0241565	-1.7659	1.7659	down	up	yes	OK	107	gi|590701197|ref|XP_007046339.1|	Nuclear matrix constituent protein-related, putative isoform 1 [Theobroma cacao]	0.81	_	_	_	_	_	_	_	_	_	_	None	_
Gh_A05G3465	2.95448	0	3.39979	0	0.0003	0.00871602	-1.76545	1.76545	down	up	yes	OK	80	gi|590568896|ref|XP_007010927.1|	Uncharacterized protein TCM_045044 [Theobroma cacao]	0.86	gi|75158872|sp|Q8RXL7.1|ARL_ARATH	RecName: Full=ARGOS-like protein [Arabidopsis thaliana]	0.75	GO:0016021	3694.estExt_fgenesh4_pg.C_LG_VII0009	hypothetical protein	0.75	_	_	NOG261248	None	_
Gh_D13G0514	7.38575	0	3.39494	0	5e-05	0.00199199	-1.76339	1.76339	down	up	yes	OK	117	gi|590688146|ref|XP_007042865.1|	Hydroxyproline-rich glycoprotein family protein, putative [Theobroma cacao]	0.81	_	_	_	_	_	_	_	_	_	_	None	_
Gh_Sca115308G01	6.64442	0	3.38748	0	5e-05	0.00199199	-1.76021	1.76021	down	up	yes	OK	112	gi|590724152|ref|XP_007052385.1|	Nucleotide-diphospho-sugar transferase family protein [Theobroma cacao]	0.95	gi|122213725|sp|Q3E6Y3.1|Y1869_ARATH	RecName: Full=Uncharacterized protein At1g28695; Flags: Precursor [Arabidopsis thaliana]	0.74	GO:0008152;GO:0016740	_	_	_	_	_	_	None	_
Gh_D02G0319	33.5553	9.88218	2.44944	0.723986	0.0003	0.00871602	-1.75842	1.75842	down	up	yes	OK	430	gi|590637646|ref|XP_007029172.1|	Cysteine/Histidine-rich C1 domain family protein, putative isoform 1 [Theobroma cacao]	0.69	_	_	_	_	_	_	_	_	_	_	None	_
Gh_D07G1325	110.315	32.5495	4.96844	1.46894	5e-05	0.00199199	-1.75802	1.75802	down	up	yes	OK	661	gi|590720643|ref|XP_007051386.1|	Dicer-like 1 isoform 1 [Theobroma cacao]	0.93	gi|34922211|sp|Q9SP32.2|DCL1_ARATH	RecName: Full=Endoribonuclease Dicer homolog 1; AltName: Full=Dicer-like protein 1; Short=AtDCL1; AltName: Full=Protein ABNORMAL SUSPENSOR 1; AltName: Full=Protein	0.81	GO:0006396;GO:0003723;GO:0004525;GO:0005524;GO:0090502;GO:0051252;GO:0004386	29760.GSVIVG00026189001	SubName: Full=Chromosome chr15 scaffold_37, whole genome shotgun sequence;	0.9663	COG1111	_	_	K11592	DICER1, DCR1
Gh_D10G2032	43.2541	12.9081	5.03699	1.51138	5e-05	0.00199199	-1.7367	1.7367	down	up	yes	OK	291	gi|590722378|ref|XP_007051878.1|	NAD(P)-binding Rossmann-fold superfamily protein, putative [Theobroma cacao]	0.8	gi|75311801|sp|Q9M2E2.1|SDR1_ARATH	RecName: Full=(+)-neomenthol dehydrogenase; AltName: Full=Menthone:neomenthol reductase; AltName: Full=Short-chain dehydrogenase/reductase 1; Short=AtSDR1 [Arabidop	0.73	GO:0055114;GO:0016491	3694.gw1.1628.2.1	hypothetical protein	0.7509	COG1028	KOG1208	_	K15095	E1.1.1.208
Gh_D12G0586	473.816	141.693	29.7827	8.9376	5e-05	0.00199199	-1.73652	1.73652	down	up	yes	OK	490	gi|590703252|ref|XP_007046824.1|	P-loop containing nucleoside triphosphate hydrolases superfamily protein [Theobroma cacao]	0.91	gi|46397350|sp|Q9P6Q3.1|BCS1_SCHPO	RecName: Full=Probable mitochondrial chaperone bcs1; AltName: Full=BCS1-like protein [Schizosaccharomyces pombe 972h-]	0.59	GO:0016787;GO:0005524;GO:0008152	3694.gw1.VII.3711.1	hypothetical protein	0.7927	COG0465	KOG0743	_	None	_
Gh_D11G1028	37.5931	11.2858	0.858129	0.257919	0.0001	0.00360715	-1.73428	1.73428	down	up	yes	OK	1248	gi|590721167|ref|XP_007051532.1|	Transcription factor jumonji domain-containing protein, putative isoform 1 [Theobroma cacao]	0.82	gi|82185121|sp|Q6IRB8.1|KD3AA_XENLA	RecName: Full=Lysine-specific demethylase 3A-A; AltName: Full=JmjC domain-containing histone demethylation protein 2A; AltName: Full=Jumonji domain-containing prot	0.62	GO:0006355;GO:0008270	_	_	_	_	_	_	K15601	KDM3
Gh_Sca005707G01	598.209	179.688	26.0788	7.85139	5e-05	0.00199199	-1.73186	1.73186	down	up	yes	OK	682	gi|590613755|ref|XP_007022755.1|	Nucleoprotein TPR, putative isoform 1 [Theobroma cacao]	0.91	gi|302425121|sp|A4GSN8.1|NUA_ARATH	RecName: Full=Nuclear-pore anchor; AltName: Full=Protein TRANSLOCATED PROMOTER REGION; Short=AtTPR [Arabidopsis thaliana]	0.82	GO:0005622;GO:0006606;GO:0019013	_	_	_	_	_	_	K09291	TPR
Gh_D05G3054	23.1249	6.85466	7.39349	2.22796	0.00255	0.042992	-1.73053	1.73053	down	up	yes	OK	143	gi|590708386|ref|XP_007048262.1|	Autophagy-related protein 13 [Theobroma cacao]	0.82	_	_	_	_	_	_	_	_	_	_	K08331	ATG13
Gh_D10G0627	58.2722	17.588	1.14025	0.344536	5e-05	0.00199199	-1.72662	1.72662	down	up	yes	OK	1446	gi|595972646|ref|XP_007217659.1|	hypothetical protein PRUPE_ppa000237mg [Prunus persica]	0.84	gi|97180273|sp|Q94A18.2|AB29G_ARATH	RecName: Full=ABC transporter G family member 29; Short=ABC transporter ABCG.29; Short=AtABCG29; AltName: Full=Pleiotropic drug resistance protein 1 [Arabidopsis t	0.84	GO:0009611;GO:0006612;GO:0005524;GO:1901140;GO:0042626;GO:0010363;GO:1901141;GO:0016021;GO:0009963;GO:0005886;GO:0009805;GO:0006855	3702.AT3G16340.1-P	PDR1; ATPase, coupled to transmembrane movement of substances; PDR1; FUNCTIONS IN: ATPase ac [...]	0.9107	COG0842;COG1131	KOG0065	_	None	_
Gh_A02G0378	1430.6	430.043	157.249	47.5599	5e-05	0.00199199	-1.72523	1.72523	down	up	yes	OK	305	gi|2829206|gb|AAC00500.1|	proline-rich protein precursor [Gossypium hirsutum]	1	gi|119714|sp|P13983.1|EXTN_TOBAC	RecName: Full=Extensin; AltName: Full=Cell wall hydroxyproline-rich glycoprotein; Flags: Precursor [Nicotiana tabacum]	0.35	_	_	_	_	_	_	_	None	_
Gh_A05G0754	41.5036	12.5633	0.960256	0.291022	5e-05	0.00199199	-1.72229	1.72229	down	up	yes	OK	1232	gi|567864744|ref|XP_006425021.1|	hypothetical protein CICLE_v10029861mg, partial [Citrus clementina]	0.6	_	_	_	_	_	_	_	_	_	_	None	_
Gh_A08G0411	296.504	90.3998	2.50134	0.762971	5e-05	0.00199199	-1.713	1.713	down	up	yes	OK	3278	gi|590716816|ref|XP_007050471.1|	Beige/BEACH domain,WD domain, G-beta repeat protein [Theobroma cacao]	0.91	gi|109896161|sp|Q8IZQ1.2|WDFY3_HUMAN	RecName: Full=WD repeat and FYVE domain-containing protein 3; AltName: Full=Autophagy-linked FYVE protein; Short=Alfy [Homo sapiens]	0.73	_	59689.fgenesh1_pm.C_scaffold_1000187	annotation not avaliable	0.8326	_	KOG1788	_	None	_
Gh_D09G1546	189.739	57.7299	11.6054	3.5433	5e-05	0.00199199	-1.71163	1.71163	down	up	yes	OK	502	gi|590628626|ref|XP_007026769.1|	Glycerol-3-phosphate acyltransferase 6 [Theobroma cacao]	0.98	gi|71159388|sp|O80437.1|GPAT6_ARATH	RecName: Full=Glycerol-3-phosphate 2-O-acyltransferase 6; Short=AtGPAT6; AltName: Full=Glycerol-3-phosphate acyltransferase 6 [Arabidopsis thaliana]	0.91	GO:0009908;GO:0010143;GO:0006655;GO:0090447;GO:0016311;GO:0016791	29760.GSVIVG00021481001	SubName: Full=Chromosome chr8 scaffold_23, whole genome shotgun sequence;	0.9438	_	_	NOG223553	K13508	GPAT
Gh_Sca005684G02	182.084	55.7667	15.5967	4.80028	5e-05	0.00199199	-1.70005	1.70005	down	up	yes	OK	376	gi|590627708|ref|XP_007026516.1|	TRNA synthetase class I (I, L, M and V) family protein isoform 1 [Theobroma cacao]	0.97	gi|549028|sp|P36422.1|SYI_TETTH	RecName: Full=Isoleucine--tRNA ligase; AltName: Full=Isoleucyl-tRNA synthetase; Short=IleRS	0.79	GO:0005524;GO:0002161;GO:0006094;GO:0006096;GO:0009097;GO:0006450;GO:0004822;GO:0009099;GO:0009098;GO:0006428;GO:0005829;GO:0007010;GO:0009651;GO:0010498	_	_	_	_	_	_	K01870	IARS, ileS
Gh_D02G1437	24.0243	7.34206	4.31253	1.32948	0.00295	0.0475508	-1.69767	1.69767	down	up	yes	OK	209	gi|590696637|ref|XP_007045219.1|	Plant invertase/pectin methylesterase inhibitor superfamily protein, partial [Theobroma Plant invertase/pectin methylesterase inhib	0.87	gi|112717|sp|P17407.1|21KD_DAUCA	RecName: Full=21 kDa protein; AltName: Full=1.2 protein; Flags: Precursor	0.58	GO:0005982;GO:0004857;GO:0043086;GO:0005985;GO:0030599	29760.GSVIVG00030554001	SubName: Full=Putative uncharacterized protein (Chromosome chr1 scaffold_5, whole genome sho [...]	0.8161	_	_	NOG298251	None	_
Gh_D10G2339	115.239	35.7847	7.8018	2.4314	5e-05	0.00199199	-1.68202	1.68202	down	up	yes	OK	459	gi|590562606|ref|XP_007009133.1|	UDP-glucosyltransferase family 1 protein [Theobroma cacao]	0.83	gi|334351205|sp|Q9LMF1.2|U85A3_ARATH	RecName: Full=UDP-glycosyltransferase 85A3 [Arabidopsis thaliana]	0.57	GO:0008152;GO:0016758	_	_	_	_	_	_	None	_
Gh_A08G0919	32.5525	10.1033	5.31535	1.66761	0.0006	0.014811	-1.67238	1.67238	down	up	yes	OK	224	gi|590674502|ref|XP_007039186.1|	Small heat shock protein isoform 2 [Theobroma cacao]	0.82	gi|232278|sp|P30222.1|HS22C_PETHY	RecName: Full=Small heat shock protein, chloroplastic; Flags: Precursor	0.73	GO:0009536	29760.GSVIVG00037185001	SubName: Full=Chromosome chr16 scaffold_86, whole genome shotgun sequence;	0.8148	COG0071	KOG0710	_	K13993	HSP20
Gh_A02G1281	24.5724	7.69477	1.36746	0.429153	0.00295	0.0475508	-1.67193	1.67193	down	up	yes	OK	546	gi|590707713|ref|XP_007048081.1|	Gamma-glutamyl transpeptidase 1 isoform 1 [Theobroma cacao]	0.87	gi|75161544|sp|Q8VYW6.1|GAGT1_ARATH	RecName: Full=Gamma-glutamyltranspeptidase 1; AltName: Full=Gamma-glutamyltransferase 1; AltName: Full=Glutathione hydrolase 1; Flags: Precursor [Arabidopsis thali	0.8	GO:0006691;GO:0019530;GO:0006749;GO:0006693;GO:0003840	3694.gw1.I.2970.1	hypothetical protein	0.831	COG0405	KOG2410	_	K00681	ggt
Gh_A12G2329	53.976	16.9198	2.65486	0.834984	0.0001	0.00360715	-1.66882	1.66882	down	up	yes	OK	610	gi|590672712|ref|XP_007038688.1|	CAP160 protein, putative [Theobroma cacao]	0.71	gi|22002057|sp|Q04980.2|LTI65_ARATH	RecName: Full=Low-temperature-induced 65 kDa protein; AltName: Full=Desiccation-responsive protein 29B [Arabidopsis thaliana]	0.63	_	_	_	_	_	_	_	None	_
Gh_A05G0334	31.1496	9.77671	3.13042	0.989272	0.0011	0.0234005	-1.66192	1.66192	down	up	yes	OK	328	gi|590723003|ref|XP_007052060.1|	NAD(P)-binding Rossmann-fold superfamily protein isoform 1 [Theobroma cacao]	0.83	gi|75220954|sp|Q40316.1|VESTR_MEDSA	RecName: Full=Vestitone reductase	0.71	GO:0008152;GO:0003824;GO:0050662	3694.estExt_fgenesh4_pm.C_LG_II0668	hypothetical protein	0.763	COG0451	KOG1502	_	None	_
Gh_D11G3193	65.6239	20.8889	1.62763	0.518851	5e-05	0.00199199	-1.64938	1.64938	down	up	yes	OK	1153	gi|255571626|ref|XP_002526758.1|	Disease resistance protein RGA2, putative [Ricinus communis]	0.65	gi|46576965|sp|Q7XA39.1|RGA4_SOLBU	RecName: Full=Putative disease resistance protein RGA4; AltName: Full=RGA4-blb [Solanum bulbocastanum]	0.58	_	_	_	_	_	_	_	None	_
Gh_Sca004751G01	197.56	63.0454	3.86615	1.23504	5e-05	0.00199199	-1.64634	1.64634	down	up	yes	OK	1446	gi|566183935|ref|XP_002311566.2|	hypothetical protein POPTR_0008s14260g [Populus trichocarpa]	0.82	gi|205816263|sp|O15050.4|TRNK1_HUMAN	RecName: Full=TPR and ankyrin repeat-containing protein 1; AltName: Full=Lupus brain antigen 1 homolog [Homo sapiens]	0.57	GO:0016787;GO:0005524;GO:0008152	3694.fgenesh4_pg.C_LG_VIII001278	hypothetical protein	0.8217	_	_	NOG67722	None	_
Gh_A11G0113	33.7594	10.7595	1.72342	0.550643	0.0007	0.0167282	-1.64609	1.64609	down	up	yes	OK	590	gi|590673524|ref|XP_007038917.1|	Multidrug resistance-associated protein 14 isoform 1 [Theobroma cacao]	0.88	gi|374095359|sp|Q9LYS2.2|AB10C_ARATH	RecName: Full=ABC transporter C family member 10; Short=ABC transporter ABCC.10; Short=AtABCC10; AltName: Full=ATP-energized glutathione S-conjugate pump 14; AltN	0.7	GO:0055085;GO:0008152;GO:0005524;GO:0016021;GO:0042626	3694.gw1.XVI.3834.1	annotation not avaliable	0.8094	COG1132	KOG0054	_	None	_
Gh_Sca122277G01	32.7518	10.249	11.8238	3.78342	0.0007	0.0167282	-1.64393	1.64393	down	up	yes	OK	133	gi|590722142|ref|XP_007051814.1|	Beta-amylase 7 [Theobroma cacao]	0.91	gi|294956510|sp|O80831.2|BAM7_ARATH	RecName: Full=Beta-amylase 7; AltName: Full=1,4-alpha-D-glucan maltohydrolase; AltName: Full=Beta-amylase 4 [Arabidopsis thaliana]	0.82	GO:0048831;GO:0005634;GO:0005982;GO:0006355;GO:0005985;GO:0016161;GO:0010048;GO:0005667;GO:0000272;GO:0045449;GO:0003700	_	_	_	_	_	_	None	_
Gh_D13G2056	49.8532	16.0053	0.916878	0.294637	5e-05	0.00199199	-1.63779	1.63779	down	up	yes	OK	1535	gi|590575571|ref|XP_007012724.1|	Myosin family protein with Dil domain isoform 1 [Theobroma cacao]	0.97	gi|519882930|sp|F4K5J1.2|MYO17_ARATH	RecName: Full=Myosin-17; AltName: Full=Myosin XI K; Short=AtXIK [Arabidopsis thaliana]	0.92	GO:0003779;GO:0008152;GO:0005524;GO:0003774;GO:0016459	3694.eugene3.00060986	hypothetical protein	0.9395	COG5022	KOG0160	_	K10357	MYO5
Gh_D05G2767	2.60569	0	3.10829	0	0.0007	0.0167282	-1.63612	1.63612	down	up	yes	OK	79	_	_	_	_	_	_	_	_	_	_	_	_	_	None	_
Gh_D12G1390	235.271	75.7752	11.4499	3.69821	5e-05	0.00199199	-1.63044	1.63044	down	up	yes	OK	616	gi|590690592|ref|XP_007043550.1|	Regulator of Vps4 activity in the MVB pathway protein, putative [Theobroma cacao]	0.92	_	_	_	_	29760.GSVIVG00025985001	SubName: Full=Chromosome chr12 scaffold_36, whole genome shotgun sequence;	0.8333	_	KOG2027	_	None	_
Gh_D03G1605	37.0908	12.0679	1.58148	0.515688	0.00055	0.0138713	-1.6167	1.6167	down	up	yes	OK	695	gi|590669520|ref|XP_007037798.1|	Sieve element occlusion e, putative [Theobroma cacao]	0.84	_	_	_	_	_	_	_	_	_	_	None	_
Gh_A05G0587	84.245	27.3322	11.3805	3.71725	5e-05	0.00199199	-1.61426	1.61426	down	up	yes	OK	259	gi|590584791|ref|XP_007015276.1|	Smg-7, putative isoform 1 [Theobroma cacao]	0.96	gi|510785808|sp|A9QM73.1|SMG7_ARATH	RecName: Full=Protein SMG7; AltName: Full=SMG7 homolog [Arabidopsis thaliana]	0.77	GO:0005634;GO:0090306	_	_	_	_	_	_	K14409	SMG7, EST1C
Gh_A03G0182	31.9688	10.3498	7.95197	2.60418	0.00065	0.0157825	-1.61048	1.61048	down	up	yes	OK	167	gi|590581066|ref|XP_007014245.1|	Ribulose bisphosphate carboxylase family protein [Theobroma cacao]	0.94	gi|3914600|sp|O64416.1|RBS_MARPA	RecName: Full=Ribulose bisphosphate carboxylase small chain, chloroplastic; Short=RuBisCO small subunit; Flags: Precursor [Marchantia paleacea]	0.78	GO:0009573;GO:0055114;GO:0016984;GO:0015977;GO:0004497;GO:0009853;GO:0046487;GO:0015979	29760.GSVIVG00031354001	RecName: Full=Ribulose bisphosphate carboxylase small chain; EC=4.1.1.39;; RuBisCO catalyzes [...]	0.9375	COG4451	_	_	K01602	rbcS
Gh_A02G1671	529.208	175.207	16.2054	5.37338	5e-05	0.00199199	-1.59257	1.59257	down	up	yes	OK	945	gi|590702278|ref|XP_007046584.1|	DNA-directed RNA polymerase II subunit RPB1 isoform 1 [Theobroma cacao]	0.99	gi|322510106|sp|P18616.3|NRPB1_ARATH	RecName: Full=DNA-directed RNA polymerase II subunit 1; AltName: Full=DNA-directed RNA polymerase II subunit RPB1; Short=DNA polymerase II subunit B1; AltName: Fu	0.95	GO:0005665;GO:0003899;GO:0003677;GO:0005730;GO:0006144;GO:0006206;GO:0006366	4558.Sb07g003680.1	hypothetical protein	0.9501	COG0086	KOG0260	_	K03006	RPB1, POLR2A
Gh_A09G1240	60.4078	20.0947	5.98476	2.00303	5e-05	0.00199199	-1.57911	1.57911	down	up	yes	OK	332	gi|590637611|ref|XP_007029163.1|	Alpha/beta-Hydrolases superfamily protein, putative [Theobroma cacao]	0.88	gi|75333783|sp|Q9FG13.1|CXE15_ARATH	RecName: Full=Probable carboxylesterase 15; AltName: Full=AtCXE15 [Arabidopsis thaliana]	0.81	GO:0016787;GO:0008152	3694.grail3.0030005001	hypothetical protein	0.8339	COG0657	KOG1515	_	None	_
Gh_A13G1393	361.865	121.548	8.57664	2.88456	5e-05	0.00199199	-1.57206	1.57206	down	up	yes	OK	1204	gi|590640194|ref|XP_007029887.1|	DNA binding,ATP binding,nucleic acid bindin isoform 1 [Theobroma cacao]	0.95	gi|527525141|sp|B5BT18.1|BTAF1_ARATH	RecName: Full=TATA-binding protein-associated factor BTAF1; Short=AtBTAF1; AltName: Full=Protein BTAF1 homolog; AltName: Full=Protein ROOT GROWTH DEFECTIVE 3 [Ara	0.8	GO:0003677;GO:0005524	3702.AT3G54280.1-P	RGD3 (ROOT GROWTH DEFECTIVE 3); ATP binding / DNA binding / binding / helicase/ nucleic acid [...]	0.7992	_	KOG0392	_	K15192	BTAF1, MOT1
Gh_Sca007330G01	41.05	13.7077	7.38178	2.48845	0.0003	0.00871602	-1.56872	1.56872	down	up	yes	OK	209	gi|590696637|ref|XP_007045219.1|	Plant invertase/pectin methylesterase inhibitor superfamily protein, partial [Theobroma Plant invertase/pectin methylesterase inhib	0.87	gi|112717|sp|P17407.1|21KD_DAUCA	RecName: Full=21 kDa protein; AltName: Full=1.2 protein; Flags: Precursor	0.58	GO:0005982;GO:0004857;GO:0043086;GO:0005985;GO:0030599	29760.GSVIVG00030554001	SubName: Full=Putative uncharacterized protein (Chromosome chr1 scaffold_5, whole genome sho [...]	0.8305	_	_	NOG298251	None	_
Gh_A11G1993	34.5705	11.663	1.71332	0.579459	0.0005	0.0129405	-1.56402	1.56402	down	up	yes	OK	606	gi|590705396|ref|XP_007047426.1|	Auxin-responsive GH3 family protein [Theobroma cacao]	0.94	gi|122167127|sp|Q0D4Z6.1|GH38_ORYSJ	RecName: Full=Probable indole-3-acetic acid-amido synthetase GH3.8; AltName: Full=Auxin-responsive GH3-like protein 8; Short=OsGH3-8 [Oryza sativa Japonica Group]	0.84	_	3694.eugene3.02050011	GH3 family protein	0.9231	_	_	NOG86848	K14487	GH3
Gh_D05G1767	27.6473	9.32415	1.53203	0.518473	0.0017	0.0322122	-1.5631	1.5631	down	up	yes	OK	548	gi|590594420|ref|XP_007017846.1|	Calcium-dependent lipid-binding (CaLB domain) family protein isoform 1 [Theobroma cacao]	0.91	gi|408407810|sp|B6ETT4.1|SYT2_ARATH	RecName: Full=Synaptotagmin-2; AltName: Full=NTMC2T1.2; AltName: Full=Synaptotagmin B [Arabidopsis thaliana]	0.84	GO:0009306;GO:0005623	29760.GSVIVG00014388001	SubName: Full=Chromosome chr18 scaffold_1, whole genome shotgun sequence;	0.8675	COG5038	KOG1012	_	None	_
Gh_D12G0846	312.487	105.57	12.5546	4.25039	5e-05	0.00199199	-1.56255	1.56255	down	up	yes	OK	734	gi|590704578|ref|XP_007047197.1|	Transducin/WD40 repeat-like superfamily protein isoform 2 [Theobroma cacao]	0.95	_	_	_	_	39947.LOC_Os09g24260.1	WD domain, G-beta repeat domain containing protein, expressed	0.8437	_	_	NOG82536	None	_
Gh_D02G0233	31.3189	10.6319	1.0824	0.367881	0.0011	0.0234005	-1.55692	1.55692	down	up	yes	OK	844	gi|590647416|ref|XP_007031895.1|	Receptor like protein 6 [Theobroma cacao]	0.78	gi|75219581|sp|O49318.1|Y2317_ARATH	RecName: Full=Probable leucine-rich repeat receptor-like protein kinase At2g33170; Flags: Precursor [Arabidopsis thaliana]	0.48	_	_	_	_	_	_	_	None	_
Gh_A08G1863	51.9387	17.6554	1.7306	0.589333	5e-05	0.00199199	-1.55412	1.55412	down	up	yes	OK	873	gi|337732519|gb|AEI71780.1|	bacterial-induced lipoxygenase [Gossypium hirsutum]	0.95	gi|75282482|sp|Q43191.1|LOX15_SOLTU	RecName: Full=Probable linoleate 9S-lipoxygenase 5; AltName: Full=Leaf lipoxygenase [Solanum tuberosum]	0.77	GO:0016702;GO:0046872;GO:0055114;GO:0031408	29760.GSVIVG00022801001	RecName: Full=Lipoxygenase; EC=1.13.11.12;; Plant lipoxygenase may be involved in a number o [...]	0.796	_	_	NOG69653	K15718	LOX1_5
Gh_A11G2071	34.3111	11.6368	3.54061	1.20742	0.00075	0.0176045	-1.55207	1.55207	down	up	yes	OK	321	gi|590640646|ref|XP_007030009.1|	Uncharacterized protein isoform 1 [Theobroma cacao]	0.81	gi|347595629|sp|Q556I2.2|AEDO_DICDI	RecName: Full=Probable 2-aminoethanethiol dioxygenase; AltName: Full=Cysteamine dioxygenase [Dictyostelium discoideum]	0.5	GO:0019530;GO:0047800;GO:0055114	3694.gw1.XIII.2146.1	hypothetical protein	0.7899	_	KOG4281	_	K10712	ADO
Gh_A05G1432	46.6703	15.8412	4.2674	1.45544	0.0001	0.00360715	-1.5519	1.5519	down	up	yes	OK	355	gi|590625828|ref|XP_007025992.1|	Thiazole biosynthetic enzyme [Theobroma cacao]	0.96	gi|378524328|sp|F6H7K5.1|THI42_VITVI	RecName: Full=Thiamine thiazole synthase 2, chloroplastic; AltName: Full=Thiazole biosynthetic enzyme 2; Flags: Precursor [Vitis vinifera]	0.94	GO:0009228;GO:0046872;GO:0005829;GO:0052837;GO:0006950;GO:0009570	29760.GSVIVG00006912001	SubName: Full=Chromosome chr10 scaffold_179, whole genome shotgun sequence;	0.9625	COG1635	KOG2960	_	K03146	thi1
Gh_A02G0134	63.4051	21.5331	13.4418	4.61823	5e-05	0.00199199	-1.54131	1.54131	down	up	yes	OK	187	_	_	_	_	_	_	_	_	_	_	_	_	_	None	_
Gh_D10G1822	1153.09	398.066	8.05632	2.78219	5e-05	0.00199199	-1.5339	1.5339	down	up	yes	OK	3947	gi|590662315|ref|XP_007035914.1|	Calcium-dependent lipid-binding family protein isoform 1 [Theobroma cacao]	0.93	gi|71152975|sp|Q96RL7.2|VP13A_HUMAN	RecName: Full=Vacuolar protein sorting-associated protein 13A; AltName: Full=Chorea-acanthocytosis protein; AltName: Full=Chorein [Homo sapiens]	0.62	_	_	_	_	_	_	_	None	_
Gh_D09G1448	44.1918	15.1588	5.42772	1.8756	0.00015	0.00504383	-1.53299	1.53299	down	up	yes	OK	279	gi|590629263|ref|XP_007026941.1|	NAD(P)-binding Rossmann-fold superfamily protein isoform 2 [Theobroma cacao]	0.92	gi|1717755|sp|P50165.1|TRNH_DATST	RecName: Full=Tropinone reductase homolog; AltName: Full=P29X	0.75	GO:0055114;GO:0016491	3694.eugene3.00060765	hypothetical protein	0.8235	COG1028	KOG0725	_	K08081	TR1
Gh_Sca078511G01	37.1781	12.1306	60.4143	20.8951	0.0005	0.0129405	-1.53173	1.53173	down	up	yes	OK	73	gi|590591233|ref|XP_007016956.1|	Ubiquitin-activating enzyme 1 isoform 1 [Theobroma cacao]	0.97	gi|75220397|sp|P92974.1|UBE12_ARATH	RecName: Full=Ubiquitin-activating enzyme E1 2; Short=AtUBA2 [Arabidopsis thaliana]	0.93	GO:0008641;GO:0005524;GO:0006464;GO:0016881	_	_	_	_	_	_	K03178	UBE1, UBA1
Gh_A07G0128	60.5244	20.9214	1.09742	0.379766	5e-05	0.00199199	-1.53093	1.53093	down	up	yes	OK	1556	gi|590575571|ref|XP_007012724.1|	Myosin family protein with Dil domain isoform 1 [Theobroma cacao]	0.96	gi|519882930|sp|F4K5J1.2|MYO17_ARATH	RecName: Full=Myosin-17; AltName: Full=Myosin XI K; Short=AtXIK [Arabidopsis thaliana]	0.91	GO:0003779;GO:0008152;GO:0005524;GO:0003774;GO:0016459	3694.eugene3.00060986	hypothetical protein	0.9319	COG5022	KOG0160	_	K10357	MYO5
Gh_A05G1363	139.264	48.2077	6.92678	2.40449	5e-05	0.00199199	-1.52645	1.52645	down	up	yes	OK	604	gi|590624385|ref|XP_007025588.1|	LisH dimerization motif,WD40/YVTN repeat-like-containing domain isoform 1 [Theobroma cacao]	0.81	gi|30580400|sp|Q9FUY2.2|LEUNG_ARATH	RecName: Full=Transcriptional corepressor LEUNIG [Arabidopsis thaliana]	0.7	_	29760.GSVIVG00003077001	SubName: Full=Chromosome chr10 scaffold_138, whole genome shotgun sequence;	0.7875	COG2319	KOG0266	_	None	_
Gh_A05G1244	41.3509	14.3243	2.04914	0.711907	0.00015	0.00504383	-1.52526	1.52526	down	up	yes	OK	606	gi|295393250|gb|ADG03462.1|	9-cis-epoxycarotenoid dioxygenase [Gossypium hirsutum]	0.98	gi|75185609|sp|Q9M6E8.1|NCED1_PHAVU	RecName: Full=9-cis-epoxycarotenoid dioxygenase NCED1, chloroplastic; AltName: Full=PvNCED1; Flags: Precursor	0.87	GO:0055114;GO:0051213	3694.gw1.146.74.1	9-cis-epoxycarotenoid dioxygenase (EC:1.13.11.51)	0.8383	COG3670	KOG1285	_	K09840	NCED
Gh_A05G1643	140.918	48.6299	16.4879	5.72963	5e-05	0.00199199	-1.52489	1.52489	down	up	yes	OK	290	gi|590593535|ref|XP_007017595.1|	Uncharacterized protein TCM_034087 [Theobroma cacao]	0.62	_	_	_	_	_	_	_	_	_	_	None	_
Gh_D05G2983	149.283	51.7464	8.73804	3.0387	5e-05	0.00199199	-1.52386	1.52386	down	up	yes	OK	522	gi|590592897|ref|XP_007017409.1|	Cytochrome P450, family 82, subfamily C, polypeptide 4, putative [Theobroma cacao]	0.88	gi|5915844|sp|O49858.1|C82A3_SOYBN	RecName: Full=Cytochrome P450 82A3; AltName: Full=Cytochrome P450 CP6 [Glycine max]	0.68	GO:0016705;GO:0020037;GO:0005506;GO:0004497;GO:0055114	29760.GSVIVG00014724001	SubName: Full=Chromosome chr18 scaffold_1, whole genome shotgun sequence;	0.7806	COG2124	KOG0156	_	None	_
Gh_D10G2255	99.3082	34.4808	6.98349	2.43632	5e-05	0.00199199	-1.51924	1.51924	down	up	yes	OK	444	gi|590563221|ref|XP_007009308.1|	SC35-like splicing factor 30 isoform 1 [Theobroma cacao]	0.88	gi|75329651|sp|Q8L3X8.1|SRC30_ARATH	RecName: Full=Serine/arginine-rich SC35-like splicing factor SCL30; Short=At-SCL30; Short=AtSCL30; AltName: Full=SC35-like splicing factor 30; AltName: Full=Serine	0.67	GO:0006979;GO:0000398;GO:0000166;GO:0016607;GO:0003676	3694.gw1.X.2172.1	hypothetical protein	0.9462	_	KOG0118	_	K12900	FUSIP1
Gh_A08G1908	57.2951	19.9007	5.55563	1.93849	5e-05	0.00199199	-1.51902	1.51902	down	up	yes	OK	338	gi|590642707|ref|XP_007030593.1|	NAD(P)-linked oxidoreductase superfamily protein [Theobroma cacao]	0.87	gi|378548275|sp|C6TBN2.1|AKR1_SOYBN	RecName: Full=Probable aldo-keto reductase 1; Short=GmAKR1	0.81	GO:0055114;GO:0016491	29760.GSVIVG00031157001	SubName: Full=Chromosome chr14 scaffold_54, whole genome shotgun sequence;	0.8439	COG0667	KOG1575	_	None	_
Gh_A05G2130	114.539	40.0437	7.70034	2.70237	5e-05	0.00199199	-1.5107	1.5107	down	up	yes	OK	462	gi|590604464|ref|XP_007020261.1|	Serine/threonine protein phosphatase 2A 57 kDa regulatory subunit B' beta isoform 1 [Theobroma cacao]	0.89	gi|75097015|sp|O04376.1|2A5B_ARATH	RecName: Full=Serine/threonine protein phosphatase 2A 57 kDa regulatory subunit B' beta isoform; Short=AtB' beta; Short=PP2A, B' subunit, beta isoform [Arabidopsis	0.68	GO:0007165;GO:0008601;GO:0000159;GO:0034047	29760.GSVIVG00036167001	SubName: Full=Chromosome chr3 scaffold_8, whole genome shotgun sequence;	0.8683	_	KOG2085	_	K11584	PPP2R5
Gh_D05G1161	1194.46	420.101	30.1235	10.6091	5e-05	0.00199199	-1.50559	1.50559	down	up	yes	OK	1135	gi|590615777|ref|XP_007023319.1|	TOPLESS-related 1 isoform 1 [Theobroma cacao]	0.97	gi|75332047|sp|Q94AI7.1|TPL_ARATH	RecName: Full=Protein TOPLESS; AltName: Full=WUS-interacting protein 1 [Arabidopsis thaliana]	0.92	GO:0006355	3702.AT1G15750.1-P	TPL (TOPLESS); protein binding / protein homodimerization/ transcription repressor; Encodes [...]	0.9626	COG2319	KOG0266	_	None	_
Gh_D10G2338	160.674	56.3794	10.1467	3.57442	5e-05	0.00199199	-1.50523	1.50523	down	up	yes	OK	488	gi|590562606|ref|XP_007009133.1|	UDP-glucosyltransferase family 1 protein [Theobroma cacao]	0.83	gi|75311362|sp|Q9LME8.1|U85A7_ARATH	RecName: Full=UDP-glycosyltransferase 85A7 [Arabidopsis thaliana]	0.54	GO:0008152;GO:0016758	_	_	_	_	_	_	None	_
Gh_D08G1270	110.511	38.7409	22.8865	8.11619	5e-05	0.00199199	-1.49562	1.49562	down	up	yes	OK	189	_	_	_	_	_	_	_	_	_	_	_	_	_	None	_
Gh_A03G0969	32.3847	11.4576	1.46125	0.518236	0.0008	0.018462	-1.49552	1.49552	down	up	yes	OK	660	gi|590697928|ref|XP_007045576.1|	Electron transporter, putative [Theobroma cacao]	0.85	_	_	_	GO:0015035;GO:0048653;GO:0009055;GO:0005622;GO:0006118;GO:0035556;GO:0055114;GO:0045454	29760.GSVIVG00021266001	SubName: Full=Chromosome chr1 scaffold_22, whole genome shotgun sequence;	0.8033	_	_	NOG267014	None	_
Gh_D06G0602	143.549	50.9807	8.66315	3.08674	5e-05	0.00199199	-1.48881	1.48881	down	up	yes	OK	508	gi|590577224|ref|XP_007013177.1|	Polyol/monosaccharide transporter 5 isoform 1 [Theobroma cacao]	0.95	gi|118573108|sp|Q8VZ80.2|PLT5_ARATH	RecName: Full=Polyol transporter 5; AltName: Full=Protein POLYOL TRANSPORTER 5; Short=AtPLT5; AltName: Full=Sugar-proton symporter PLT5 [Arabidopsis thaliana]	0.72	GO:0032440;GO:0008643;GO:0055085;GO:0016021;GO:0055114;GO:0022891	_	_	_	_	_	_	None	_
Gh_D08G1725	37.4261	13.3194	2.73266	0.97581	0.0008	0.018462	-1.48563	1.48563	down	up	yes	OK	430	gi|590675822|ref|XP_007039557.1|	Ent-kaurenoic acid hydroxylase 2 [Theobroma cacao]	0.85	gi|5915848|sp|O23051.1|KAO1_ARATH	RecName: Full=Ent-kaurenoic acid oxidase 1; Short=AtKAO1; AltName: Full=Cytochrome P450 88A3 [Arabidopsis thaliana]	0.74	GO:0016705;GO:0020037;GO:0005506;GO:0004497;GO:0055114	29760.GSVIVG00018965001	SubName: Full=Chromosome chr15 scaffold_19, whole genome shotgun sequence;	0.7667	COG2124	_	_	K04123	KAO
Gh_A08G0610	82.3114	29.5797	6.20824	2.24074	5e-05	0.00199199	-1.47021	1.47021	down	up	yes	OK	418	gi|590717307|ref|XP_007050586.1|	Splicing factor Prp18 family protein isoform 1 [Theobroma cacao]	0.94	gi|37082213|sp|Q9JKB8.1|PRP18_RAT	RecName: Full=Pre-mRNA-splicing factor 18; AltName: Full=PRP18 homolog; AltName: Full=Potassium channel regulatory factor [Rattus norvegicus]	0.71	GO:0005681;GO:0008380	3694.eugene3.00051177	hypothetical protein	0.8429	_	KOG2808	_	K12817	PRPF18, PRP18
Gh_A12G2019	37.0529	13.3764	1.60763	0.581737	0.00085	0.0193303	-1.4665	1.4665	down	up	yes	OK	684	gi|590677298|ref|XP_007039978.1|	Leucine-rich repeat protein kinase family protein [Theobroma cacao]	0.9	gi|322510085|sp|O23082.2|Y4960_ARATH	RecName: Full=Putative receptor-like protein kinase At4g00960 [Arabidopsis thaliana]	0.59	GO:0005524;GO:0004672;GO:0016021;GO:0006468;GO:0005886	3694.fgenesh4_pm.C_scaffold_127000014	hypothetical protein	0.8164	COG4886;COG0515	KOG0619;KOG1187	_	None	_
Gh_D12G0464	55.7504	20.346	1.80921	0.661387	0.0001	0.00360715	-1.45179	1.45179	down	up	yes	OK	895	gi|590680998|ref|XP_007040992.1|	Disease resistance family protein / LRR family protein, putative [Theobroma cacao]	0.88	gi|263432299|sp|Q9FIZ3.2|GSO2_ARATH	RecName: Full=LRR receptor-like serine/threonine-protein kinase GSO2; AltName: Full=Protein EMBRYO SAC DEVELOPMENT ARREST 23; AltName: Full=Protein GASSHO 2; Flags	0.49	GO:0050832;GO:0005618	59689.fgenesh2_kg.4__1518__AT2G34930.1	annotation not avaliable	0.7553	COG4886	_	_	None	_
Gh_D04G0176	526.246	192.379	4.73819	1.7329	5e-05	0.00199199	-1.45115	1.45115	down	up	yes	OK	3076	gi|590709902|ref|XP_007048682.1|	Vacuolar protein sorting-associated protein 13A, putative [Theobroma cacao]	0.88	_	_	_	_	3694.eugene3.00012962	annotation not avaliable	0.7882	COG5043	KOG1809	_	None	_
Gh_A07G2199	559.487	205.569	10.1313	3.7261	5e-05	0.00199199	-1.44308	1.44308	down	up	yes	OK	1558	gi|590713909|ref|XP_007049768.1|	Helicase/SANT-associated, putative isoform 5 [Theobroma cacao]	0.83	gi|341941110|sp|Q8CHI8.3|EP400_MOUSE	RecName: Full=E1A-binding protein p400; AltName: Full=Domino homolog; Short=mDomino; AltName: Full=p400 kDa SWI2/SNF2-related protein [Mus musculus]	0.6	GO:0003677;GO:0008152;GO:0000785;GO:0003682;GO:0004386	3694.fgenesh4_pg.C_LG_II002451	hypothetical protein	0.7881	_	KOG0391	_	None	_
Gh_D04G0440	108.389	39.8172	4.77089	1.75655	5e-05	0.00199199	-1.44151	1.44151	down	up	yes	OK	675	gi|147852346|emb|CAN80115.1|	hypothetical protein VITISV_032527 [Vitis vinifera]	0.92	gi|122231638|sp|Q1PDW5.1|FTSH6_ARATH	RecName: Full=ATP-dependent zinc metalloprotease FTSH 6, chloroplastic; Short=AtFTSH6; Flags: Precursor [Arabidopsis thaliana]	0.9	GO:0016020;GO:0006508;GO:0005524;GO:0004222	3694.fgenesh4_pg.C_LG_XVII000398	hypothetical protein	0.9096	COG0465	KOG0731	_	K03798	ftsH, hflB
Gh_A13G2003	31.3663	11.4696	4.3634	1.60769	0.0013	0.0264396	-1.44046	1.44046	down	up	yes	OK	253	gi|211906476|gb|ACJ11731.1|	ascorbate peroxidase [Gossypium cytosolic ascorbate peroxidase [Gossypium hirsutum]	0.89	gi|728873|sp|Q05431.2|APX1_ARATH	RecName: Full=L-ascorbate peroxidase 1, cytosolic; Short=AP; Short=AtAPx01 [Arabidopsis thaliana]	0.87	GO:0006804;GO:0006979;GO:0020037;GO:0004601;GO:0055114	29760.GSVIVG00024455001	SubName: Full=Chromosome chr6 scaffold_3, whole genome shotgun sequence;	0.8645	COG0376	_	_	K00434	E1.11.1.11
Gh_A08G1668	105.313	38.942	0.897633	0.332075	5e-05	0.00199199	-1.43462	1.43462	down	up	yes	OK	3245	gi|567902962|ref|XP_006443969.1|	hypothetical protein CICLE_v100184262mg, partial [Citrus clementina]	0.85	gi|109896161|sp|Q8IZQ1.2|WDFY3_HUMAN	RecName: Full=WD repeat and FYVE domain-containing protein 3; AltName: Full=Autophagy-linked FYVE protein; Short=Alfy [Homo sapiens]	0.71	_	3702.AT1G03060.1-P	WD-40 repeat family protein / beige-related; WD-40 repeat family protein / beige-related; FU [...]	0.8806	_	KOG1786	_	None	_
Gh_D04G1320	34.4179	12.7305	1.04436	0.38695	0.0008	0.018462	-1.4324	1.4324	down	up	yes	OK	953	gi|590627732|ref|XP_007026526.1|	D-alanine--D-alanine ligase family protein isoform 1 [Theobroma cacao]	0.91	gi|122956408|sp|Q0SNW3.1|DDL_BORAP	RecName: Full=D-alanine--D-alanine ligase; AltName: Full=D-Ala-D-Ala ligase; AltName: Full=D-alanylalanine synthetase [Borrelia afzelii PKo]	0.47	GO:0009252;GO:0008716;GO:0046872;GO:0005524;GO:0046436;GO:0009507	15368.BRADI1G16770.1	annotation not avaliable	0.8417	COG1181	_	_	None	_
Gh_Sca039890G01	66.8209	24.3198	23.4949	8.71553	5e-05	0.00199199	-1.43069	1.43069	down	up	yes	OK	136	gi|590627708|ref|XP_007026516.1|	TRNA synthetase class I (I, L, M and V) family protein isoform 1 [Theobroma cacao]	0.94	gi|549028|sp|P36422.1|SYI_TETTH	RecName: Full=Isoleucine--tRNA ligase; AltName: Full=Isoleucyl-tRNA synthetase; Short=IleRS	0.74	GO:0005524;GO:0002161;GO:0006094;GO:0006096;GO:0009097;GO:0006450;GO:0004822;GO:0009099;GO:0009098;GO:0006428;GO:0005829;GO:0007010;GO:0009651;GO:0010498	_	_	_	_	_	_	K01870	IARS, ileS
Gh_A12G2579	5.31238	0	2.69439	0	5e-05	0.00199199	-1.42996	1.42996	down	up	yes	OK	111	gi|643737323|gb|KDP43435.1|	hypothetical protein JCGZ_16722 [Jatropha curcas]	0.86	_	_	_	_	3694.gw1.I.1918.1	hypothetical protein	0.9324	_	_	NOG297354;NOG290279	None	_
Gh_A10G0135	29.5506	11.0218	1.56449	0.585029	0.00235	0.0406241	-1.41911	1.41911	down	up	yes	OK	571	gi|568827332|ref|XP_006468017.1|	PREDICTED: taxadiene 5-alpha hydroxylase-like [Citrus sinensis]	0.81	gi|597500966|sp|I7C6E8.1|C7A52_PANGI	RecName: Full=Beta-amyrin 28-oxidase; AltName: Full=Cytochrome P450 CYP716A52v2 [Panax ginseng]	0.63	GO:0016705;GO:0020037;GO:0005506;GO:0004497;GO:0055114	3694.eugene3.00110011	cytochrome P450	0.7744	COG2124	KOG0157	_	None	_
Gh_A08G1827	138.072	51.576	5.34132	1.9997	5e-05	0.00199199	-1.41741	1.41741	down	up	yes	OK	760	gi|590644645|ref|XP_007031138.1|	Inorganic H pyrophosphatase family protein isoform 1 [Theobroma cacao]	0.98	gi|18274925|sp|Q06572.2|AVP_HORVU	RecName: Full=Pyrophosphate-energized vacuolar membrane proton pump; AltName: Full=Pyrophosphate-energized inorganic pyrophosphatase; Short=H(+)-PPase [Hordeum vulga	0.92	GO:0016020;GO:0032440;GO:0055085;GO:0004427;GO:0055114;GO:0006119;GO:0015992;GO:0009678	3694.estExt_fgenesh4_pg.C_LG_XIII0040	vacuolar H+-translocating inorganic pyrophosphatase (EC:3.6.1.1)	0.9726	COG3808	_	_	K01507	ppa
Gh_D05G1832	210.895	79.0587	24.684	9.31096	5e-05	0.00199199	-1.40657	1.40657	down	up	yes	OK	290	gi|590593535|ref|XP_007017595.1|	Uncharacterized protein TCM_034087 [Theobroma cacao]	0.73	_	_	_	_	_	_	_	_	_	_	None	_
Gh_A01G1292	45.4539	17.2028	1.02463	0.388181	0.00025	0.00757223	-1.4003	1.4003	down	up	yes	OK	1263	gi|590695613|ref|XP_007044939.1|	Leucine-rich repeat-containing protein DDB_G0290503, putative isoform 1 [Theobroma cacao]	0.83	_	_	_	_	_	_	_	_	_	_	None	_
Gh_A09G1729	32.7957	12.4421	2.08651	0.793805	0.0011	0.0234005	-1.39424	1.39424	down	up	yes	OK	485	gi|629112697|gb|KCW77657.1|	hypothetical protein EUGRSUZ_D01955 [Eucalyptus grandis]	0.74	gi|75161264|sp|Q8VWZ7.1|C76B6_CATRO	RecName: Full=Geraniol 8-hydroxylase; AltName: Full=Cytochrome P450 76B6; AltName: Full=Geraniol 10-hydroxylase; Short=CrG10H [Catharanthus roseus]	0.71	GO:0046872;GO:0016491	29760.GSVIVG00001048001	SubName: Full=Chromosome chr2 scaffold_112, whole genome shotgun sequence;	0.7521	COG2124	KOG0156	_	None	_
Gh_D11G3159	48.0073	18.2165	4.94005	1.88186	0.0002	0.00632409	-1.39237	1.39237	down	up	yes	OK	322	gi|590611289|ref|XP_007022059.1|	LRR and NB-ARC domains-containing disease resistance protein, putative [Theobroma cacao]	0.67	gi|29839649|sp|Q9LRR4.1|R13L1_ARATH	RecName: Full=Putative disease resistance RPP13-like protein 1 [Arabidopsis thaliana]	0.66	_	_	_	_	_	_	_	None	_
Gh_A05G2423	27.8416	10.5495	3.12292	1.19053	0.0027	0.0447984	-1.39129	1.39129	down	up	yes	OK	300	gi|658041792|ref|XP_008356508.1|	PREDICTED: F-box protein PP2-A12-like [Malus domestica]	0.83	gi|75264064|sp|Q9LN77.1|P2A12_ARATH	RecName: Full=F-box protein PP2-A12; AltName: Full=Protein PHLOEM PROTEIN 2-LIKE A12; Short=AtPP2-A12 [Arabidopsis thaliana]	0.81	_	29760.GSVIVG00001098001	SubName: Full=Chromosome chr2 scaffold_112, whole genome shotgun sequence;	0.8014	_	_	NOG253553	None	_
Gh_D11G0422	100.464	38.2194	5.64891	2.15544	5e-05	0.00199199	-1.38999	1.38999	down	up	yes	OK	541	gi|590670886|ref|XP_007038183.1|	Calnexin 1 [Theobroma cacao]	0.88	gi|3334138|sp|Q39817.1|CALX_SOYBN	RecName: Full=Calnexin homolog; Flags: Precursor	0.83	GO:0006457;GO:0005783;GO:0005509;GO:0051082	29760.GSVIVG00006229001	SubName: Full=Chromosome chr1 scaffold_166, whole genome shotgun sequence;	0.8494	_	KOG0675	_	K08054	CANX
Gh_A02G0033	26.8088	10.2594	0.84851	0.325242	0.00215	0.0380402	-1.38342	1.38342	down	up	yes	OK	916	gi|590653831|ref|XP_007033531.1|	High-level expression of sugar-inducible gene 2, putative isoform 2 [Theobroma cacao]	0.91	gi|75320503|sp|Q5CCK4.1|VAL2_ARATH	RecName: Full=B3 domain-containing transcription repressor VAL2; AltName: Full=Protein HIGH-LEVEL EXPRESSION OF SUGAR-INDUCIBLE-LIKE 1; AltName: Full=Protein VP1/AB	0.71	GO:0043687;GO:0003677;GO:0045893;GO:0009880;GO:0005667;GO:0008270;GO:0010564;GO:0003700;GO:2000034;GO:0005634;GO:0048825;GO:0010072;GO:0009630;GO:0010030;GO:0051301;GO:0007062;GO:0010162;GO:0045449;GO:0045595	3694.eugene3.00161312	hypothetical protein	0.7848	_	_	NOG283314	None	_
Gh_D05G3555	128.751	49.6951	2.82702	1.09247	5e-05	0.00199199	-1.37169	1.37169	down	up	yes	OK	1295	gi|590606968|ref|XP_007020879.1|	Cc-nbs-lrr resistance protein [Theobroma cacao]	0.78	gi|46395938|sp|Q940K0.2|DRL15_ARATH	RecName: Full=Probable disease resistance protein At1g61180 [Arabidopsis thaliana]	0.52	GO:0043168;GO:0032559;GO:0032550	_	_	_	_	_	_	None	_
Gh_A02G0194	39.5723	15.3229	2.494	0.969026	0.00105	0.0226083	-1.36385	1.36385	down	up	yes	OK	489	gi|590647416|ref|XP_007031895.1|	Receptor like protein 6 [Theobroma cacao]	0.76	gi|334302851|sp|Q9C9H7.2|RLP12_ARATH	RecName: Full=Receptor-like protein 12; Short=AtRLP12; Flags: Precursor [Arabidopsis thaliana]	0.58	_	_	_	_	_	_	_	None	_
Gh_A01G0935	58.3356	22.6603	2.67614	1.04202	5e-05	0.00199199	-1.36077	1.36077	down	up	yes	OK	650	gi|590593428|ref|XP_007017564.1|	ARM repeat superfamily protein, putative [Theobroma cacao]	0.77	gi|374095482|sp|O23225.3|PUB5_ARATH	RecName: Full=U-box domain-containing protein 5; AltName: Full=Plant U-box protein 5 [Arabidopsis thaliana]	0.69	GO:0003824	_	_	_	_	_	_	None	_
Gh_D11G1762	44.0888	17.1188	2.38484	0.92876	0.0003	0.00871602	-1.36051	1.36051	down	up	yes	OK	560	gi|568825609|ref|XP_006467170.1|	PREDICTED: MLO-like protein 4-like [Citrus sinensis]	0.8	gi|33112637|sp|O23693.2|MLO4_ARATH	RecName: Full=MLO-like protein 4; Short=AtMlo4 [Arabidopsis thaliana]	0.7	GO:0006952;GO:0016021;GO:0005516;GO:0009607	3694.eugene3.00570067	hypothetical protein	0.8107	_	_	NOG265351	K08472	MLO
Gh_D11G1989	37.2987	14.5019	1.84848	0.720399	0.0004	0.0108938	-1.35947	1.35947	down	up	yes	OK	606	gi|590705396|ref|XP_007047426.1|	Auxin-responsive GH3 family protein [Theobroma cacao]	0.94	gi|122167127|sp|Q0D4Z6.1|GH38_ORYSJ	RecName: Full=Probable indole-3-acetic acid-amido synthetase GH3.8; AltName: Full=Auxin-responsive GH3-like protein 8; Short=OsGH3-8 [Oryza sativa Japonica Group]	0.85	_	3694.eugene3.02050011	GH3 family protein	0.9231	_	_	NOG86848	K14487	GH3
Gh_A08G0100	48.0763	18.6634	4.21302	1.64251	0.00055	0.0138713	-1.35895	1.35895	down	up	yes	OK	368	gi|470108483|ref|XP_004290546.1|	PREDICTED: uncharacterized protein LOC101304637 [Fragaria vesca subsp. vesca]	0.7	_	_	_	_	_	_	_	_	_	_	None	_
Gh_A01G0934	86.8611	33.2778	28.0142	10.9445	5e-05	0.00199199	-1.35595	1.35595	down	up	yes	OK	142	gi|643731185|gb|KDP38523.1|	hypothetical protein JCGZ_04448 [Jatropha curcas]	0.72	_	_	_	_	_	_	_	_	_	_	None	_
Gh_A12G1196	42.3897	16.5624	0.818367	0.320117	0.0004	0.0108938	-1.35415	1.35415	down	up	yes	OK	1465	gi|590718821|ref|XP_007050897.1|	Multidrug resistance-associated protein 4 isoform 1 [Theobroma cacao]	0.93	gi|90103510|sp|Q7DM58.2|AB4C_ARATH	RecName: Full=ABC transporter C family member 4; Short=ABC transporter ABCC.4; Short=AtABCC4; AltName: Full=ATP-energized glutathione S-conjugate pump 4; AltName: F	0.8	GO:0055085;GO:0008152;GO:0005524;GO:0016021;GO:0042626	3694.fgenesh4_pg.C_LG_XIV000708	multidrug resistance protein ABC transporter family	0.8547	COG1132	KOG0054	_	None	_
Gh_A06G0594	68.5788	26.6864	8.91196	3.48886	5e-05	0.00199199	-1.35299	1.35299	down	up	yes	OK	267	gi|590576552|ref|XP_007012989.1|	O-Glycosyl hydrolases family 17 protein isoform 1 [Theobroma cacao]	0.98	gi|75171106|sp|Q9FJU9.1|E1313_ARATH	RecName: Full=Glucan endo-1,3-beta-glucosidase 13; AltName: Full=(1-)3)-beta-glucan endohydrolase 13; Short=(1-)3)-beta-glucanase 13; AltName: Full=Beta-1,3-endogl	0.87	GO:0042973;GO:0009505;GO:0005982;GO:0005985;GO:0046658	_	_	_	_	_	_	None	_
Gh_D03G1212	94.9513	37.0962	8.39843	3.29557	5e-05	0.00199199	-1.34959	1.34959	down	up	yes	OK	365	gi|590708176|ref|XP_007048203.1|	Cellulose synthase 6 [Theobroma Cellulose synthase 6 [Theobroma cacao]	0.95	gi|75322979|sp|Q69V23.1|CESA3_ORYSJ	RecName: Full=Probable cellulose synthase A catalytic subunit 3 [UDP-forming]	0.75	GO:0006011;GO:0005982;GO:0005985;GO:0016760;GO:0030244;GO:0016021;GO:0008270;GO:0071555;GO:0005886	_	_	_	_	_	_	K10999	CESA
Gh_D10G2337	48.4463	18.8275	10.5211	4.1357	0.0003	0.00871602	-1.34708	1.34708	down	up	yes	OK	183	gi|590562621|ref|XP_007009137.1|	UDP-glucosyltransferase family 1 protein, putative [Theobroma cacao]	0.81	_	_	_	GO:0008152;GO:0016758	_	_	_	_	_	_	None	_
Gh_D05G1123	60.3566	23.685	3.71762	1.4633	5e-05	0.00199199	-1.34515	1.34515	down	up	yes	OK	499	gi|575502405|gb|AHG97388.1|	putative hydroxycinnamoyl CoA shikimate/quinate hydroxycinnamoyl transferase [Gossypium hirsutum]	0.99	gi|75170776|sp|Q9FI78.1|HST_ARATH	RecName: Full=Shikimate O-hydroxycinnamoyltransferase; AltName: Full=Hydroxycinnamoyl transferase; AltName: Full=Hydroxycinnamoyl-Coenzyme A shikimate/quinate hydrox	0.92	GO:0016020;GO:0009611;GO:0006612;GO:0010252;GO:0042967;GO:0010363;GO:0047205;GO:0009811;GO:0005829;GO:0009809;GO:0009963;GO:0009805	3694.eugene3.00031532	SubName: Full=Quinate O-hydroxycinnamoyltransferase/shikimate O-hydroxycinnamoyltransferase;	0.9281	_	_	NOG291321	K13065	E2.3.1.133, HCT
Gh_D05G1206	48.4763	18.9598	7.34909	2.9023	0.00055	0.0138713	-1.34037	1.34037	down	up	yes	OK	237	gi|255553171|ref|XP_002517628.1|	small heat-shock protein, putative [Ricinus communis]	0.78	gi|75313824|sp|Q9SSQ8.1|HS26M_ARATH	RecName: Full=26.5 kDa heat shock protein, mitochondrial; Short=AtHsp26.5; Flags: Precursor [Arabidopsis thaliana]	0.75	_	29760.GSVIVG00000343001	SubName: Full=Chromosome chr9 scaffold_104, whole genome shotgun sequence;	0.86	COG0071	KOG0710	_	K13993	HSP20
Gh_A11G2562	112.179	44.375	8.32135	3.30631	5e-05	0.00199199	-1.3316	1.3316	down	up	yes	OK	424	gi|590608911|ref|XP_007021396.1|	F-box/RNI/FBD-like domains-containing protein, putative [Theobroma cacao]	0.77	gi|143016455|sp|Q8H1M0.2|FDL16_ARATH	RecName: Full=F-box/FBD/LRR-repeat protein At2g26030 [Arabidopsis thaliana]	0.56	_	_	_	_	_	_	_	None	_
Gh_D10G0775	40.5582	16.0726	2.8606	1.13774	0.00085	0.0193303	-1.33015	1.33015	down	up	yes	OK	443	gi|590647556|ref|XP_007031933.1|	HXXXD-type acyl-transferase family protein [Theobroma cacao]	0.94	gi|75165230|sp|Q94CD1.1|HHT1_ARATH	RecName: Full=Omega-hydroxypalmitate O-feruloyl transferase; AltName: Full=Omega-hydroxyacid hydroxycinnamoyltransferase; AltName: Full=Protein ALIPHATIC SUBERIN FE	0.86	GO:0050734;GO:0052325;GO:0042967;GO:0010167;GO:0010345;GO:0015706	3694.fgenesh4_pm.C_LG_I000960	transferase family protein	0.9144	_	_	NOG257831	K15400	HHT1
Gh_A05G1022	107.968	42.7225	10.4691	4.16411	5e-05	0.00199199	-1.33006	1.33006	down	up	yes	OK	338	gi|229368456|gb|ACQ59094.1|	cinnamoyl-CoA reductase 4 [Gossypium hirsutum]	0.99	gi|75313115|sp|Q9S9N9.1|CCR1_ARATH	RecName: Full=Cinnamoyl-CoA reductase 1; Short=AtCCR1; AltName: Full=Protein IRREGULAR XYLEM 4 [Arabidopsis thaliana]	0.88	GO:0008152;GO:0003824;GO:0050662	29760.GSVIVG00033763001	SubName: Full=Chromosome undetermined scaffold_69, whole genome shotgun sequence;	0.9455	COG0451	KOG1502	_	K09753	CCR
Gh_A09G1528	219.914	87.2474	13.5115	5.37823	5e-05	0.00199199	-1.32898	1.32898	down	up	yes	OK	500	gi|590628626|ref|XP_007026769.1|	Glycerol-3-phosphate acyltransferase 6 [Theobroma cacao]	0.98	gi|71159388|sp|O80437.1|GPAT6_ARATH	RecName: Full=Glycerol-3-phosphate 2-O-acyltransferase 6; Short=AtGPAT6; AltName: Full=Glycerol-3-phosphate acyltransferase 6 [Arabidopsis thaliana]	0.91	GO:0009908;GO:0010143;GO:0006655;GO:0090447;GO:0016311;GO:0016791	3694.eugene3.00060847	glycerol-3-phosphate acyltransferase (EC:2.3.1.51)	0.9513	_	_	NOG223553	K13508	GPAT
Gh_D05G0471	97.8968	38.6703	15.0059	5.97922	5e-05	0.00199199	-1.3275	1.3275	down	up	yes	OK	235	gi|590573639|ref|XP_007012177.1|	Translocase inner membrane subunit 17-2 isoform 1 [Theobroma cacao]	0.96	gi|12643851|sp|Q9SP35.2|TI172_ARATH	RecName: Full=Mitochondrial import inner membrane translocase subunit TIM17-2 [Arabidopsis thaliana]	0.9	GO:0048573;GO:0007067;GO:0071806;GO:0006886;GO:0005744;GO:0016021;GO:0015450;GO:0051604;GO:0009941	3694.fgenesh4_kg.C_scaffold_121000002	hypothetical protein	0.9463	COG5596	KOG1652	_	K17795	TIM17
Gh_D13G2519	59.5423	23.6699	5.92156	2.36755	5e-05	0.00199199	-1.32258	1.32258	down	up	yes	OK	331	gi|590628626|ref|XP_007026769.1|	Glycerol-3-phosphate acyltransferase 6 [Theobroma cacao]	0.87	gi|71159388|sp|O80437.1|GPAT6_ARATH	RecName: Full=Glycerol-3-phosphate 2-O-acyltransferase 6; Short=AtGPAT6; AltName: Full=Glycerol-3-phosphate acyltransferase 6 [Arabidopsis thaliana]	0.78	GO:0009908;GO:0010143;GO:0006655;GO:0090447;GO:0016311;GO:0016791	3694.estExt_fgenesh4_pm.C_LG_XVI0406	SubName: Full=Putative uncharacterized protein;	0.8339	_	_	NOG223553	K13508	GPAT
Gh_D03G0322	41.392	16.5362	1.81646	0.72744	0.0002	0.00632409	-1.32023	1.32023	down	up	yes	OK	677	gi|590706450|ref|XP_007047726.1|	Concanavalin A-like lectin protein kinase family protein [Theobroma cacao]	0.92	gi|75335409|sp|Q9LSL5.1|LRK92_ARATH	RecName: Full=L-type lectin-domain containing receptor kinase IX.2; Short=LecRK-IX.2; Flags: Precursor [Arabidopsis thaliana]	0.64	GO:0030246;GO:0004674;GO:0005524;GO:0009069;GO:0006468	29760.GSVIVG00011488001	SubName: Full=Chromosome undetermined scaffold_311, whole genome shotgun sequence;	0.8325	COG0515	KOG1187	_	None	_
Gh_D10G2262	59.9639	24.105	0.960359	0.386376	5e-05	0.00199199	-1.31357	1.31357	down	up	yes	OK	1754	gi|590638585|ref|XP_007029433.1|	NB-ARC domain-containing disease resistance protein, putative [Theobroma cacao]	0.77	gi|46395907|sp|Q8RXS5.2|DRL40_ARATH	RecName: Full=Probable disease resistance protein At5g63020; AltName: Full=pNd11 [Arabidopsis thaliana]	0.53	GO:0043168;GO:0032559;GO:0032550	_	_	_	_	_	_	None	_
Gh_D08G1123	225.252	89.8015	36.8334	14.8299	5e-05	0.00199199	-1.31251	1.31251	down	up	yes	OK	224	gi|590674502|ref|XP_007039186.1|	Small heat shock protein isoform 2 [Theobroma cacao]	0.84	gi|232278|sp|P30222.1|HS22C_PETHY	RecName: Full=Small heat shock protein, chloroplastic; Flags: Precursor	0.73	GO:0009536	3694.gw1.XII.533.1	hypothetical protein	0.8263	COG0071	KOG0710	_	K13993	HSP20
Gh_D05G1182	43.643	17.565	0.840801	0.338701	0.0006	0.014811	-1.31175	1.31175	down	up	yes	OK	1468	gi|590618172|ref|XP_007023982.1|	Pleiotropic drug resistance 12 [Theobroma cacao]	0.91	gi|75322003|sp|Q5Z9S8.1|PDR12_ORYSJ	RecName: Full=Pleiotropic drug resistance protein 12 [Oryza sativa Japonica Group]	0.76	GO:0016020;GO:0005524;GO:0008152;GO:0016887	3694.eugene3.00010392	hypothetical protein	0.9181	COG0842;COG1131	KOG0065	_	None	_
Gh_A07G1503	88.5671	35.4756	9.61646	3.87599	5e-05	0.00199199	-1.31094	1.31094	down	up	yes	OK	308	gi|590653216|ref|XP_007033360.1|	Nuclear matrix constituent protein 1-like protein, putative isoform 1 [Theobroma cacao]	0.92	gi|26397174|sp|Q9FLH0.1|NMCP_ARATH	RecName: Full=Putative nuclear matrix constituent protein 1-like protein; Short=NMCP1-like [Arabidopsis thaliana]	0.58	GO:0005652;GO:0006997;GO:0005829	_	_	_	_	_	_	None	_
Gh_D09G0149	41.7261	16.7741	2.19637	0.885687	0.00075	0.0176045	-1.31025	1.31025	down	up	yes	OK	574	gi|590649938|ref|XP_007032523.1|	60S ribosomal protein L34, putative [Theobroma cacao]	0.92	_	_	_	GO:0005840;GO:0042254;GO:0006412;GO:0003735	29760.GSVIVG00020969001	SubName: Full=Chromosome chr14 scaffold_21, whole genome shotgun sequence;	0.8255	_	_	NOG219590	None	_
Gh_D08G2406	30.8427	12.4009	2.14215	0.864597	0.0028	0.0458657	-1.30896	1.30896	down	up	yes	OK	449	gi|590633301|ref|XP_007028077.1|	HXXXD-type acyl-transferase family protein [Theobroma cacao]	0.88	gi|75170776|sp|Q9FI78.1|HST_ARATH	RecName: Full=Shikimate O-hydroxycinnamoyltransferase; AltName: Full=Hydroxycinnamoyl transferase; AltName: Full=Hydroxycinnamoyl-Coenzyme A shikimate/quinate hydrox	0.56	GO:0008152;GO:0016747	29760.GSVIVG00012869001	SubName: Full=Chromosome undetermined scaffold_409, whole genome shotgun sequence;	0.7927	_	_	NOG255288	None	_
Gh_D10G2220	56.6471	22.6744	9.26254	3.74177	0.00025	0.00757223	-1.30769	1.30769	down	up	yes	OK	224	gi|590665464|ref|XP_007036750.1|	21 kDa seed protein [Theobroma 21 kDa seed protein [Theobroma cacao]	0.79	gi|416662|sp|P32765.1|ASP_THECC	RecName: Full=21 kDa seed protein; Flags: Precursor [Theobroma cacao]	0.78	GO:0010951;GO:0004866	_	_	_	_	_	_	None	_
Gh_D11G1158	180.141	72.4166	17.0993	6.90876	5e-05	0.00199199	-1.30744	1.30744	down	up	yes	OK	344	gi|590719491|ref|XP_007051070.1|	DNAJ heat shock family protein isoform 1 [Theobroma cacao]	0.96	gi|81885840|sp|Q6TUG0.1|DJB11_RAT	RecName: Full=DnaJ homolog subfamily B member 11; AltName: Full=ER-associated DNAJ; AltName: Full=ER-associated Hsp40 co-chaperone; AltName: Full=Endoplasmic reticul	0.62	GO:0052033;GO:0009644;GO:0005788;GO:0006457;GO:0034976;GO:0009627;GO:0042542;GO:0009408;GO:0051082;GO:0006984;GO:0005886	29760.GSVIVG00028084001	SubName: Full=Putative uncharacterized protein (Chromosome chr7 scaffold_42, whole genome sh [...]	0.9496	COG0484	KOG0713	_	K09517	DNAJB11
Gh_D06G0361	167.566	67.3689	17.6336	7.128	5e-05	0.00199199	-1.30676	1.30676	down	up	yes	OK	316	gi|590652044|ref|XP_007033051.1|	DsRNA-binding domain-like superfamily protein, putative [Theobroma cacao]	0.76	_	_	_	GO:0090501	3694.eugene3.00002298	hypothetical protein	0.8011	_	_	NOG230521	None	_
Gh_D03G1797	77.408	31.2837	1.55169	0.627819	5e-05	0.00199199	-1.30542	1.30542	down	up	yes	OK	1413	gi|590618172|ref|XP_007023982.1|	Pleiotropic drug resistance 12 [Theobroma cacao]	0.92	gi|75326590|sp|Q76CU2.1|PDR1_TOBAC	RecName: Full=Pleiotropic drug resistance protein 1; AltName: Full=NtPDR1 [Nicotiana tabacum]	0.87	GO:0016020;GO:0005524;GO:0008152;GO:0016887	3694.eugene3.00031482	hypothetical protein	0.9247	COG0842;COG1131	KOG0065	_	None	_
Gh_A12G2111	40.8098	16.4213	3.79449	1.53588	0.0008	0.018462	-1.30484	1.30484	down	up	yes	OK	350	gi|590678501|ref|XP_007040320.1|	Phosphoglycerate mutase family protein [Theobroma cacao]	0.87	gi|74698028|sp|Q99288.1|DET1_YEAST	RecName: Full=Broad-range acid phosphatase DET1; AltName: Full=Decreased ergosterol transport protein 1 [Saccharomyces cerevisiae S288c]	0.69	GO:0008152;GO:0003824	29760.GSVIVG00002561001	SubName: Full=Chromosome chr2 scaffold_132, whole genome shotgun sequence;	0.8877	_	_	NOG83629	None	_
Gh_A05G3169	170.973	69.4152	7.52533	3.06262	5e-05	0.00199199	-1.29699	1.29699	down	up	yes	OK	675	gi|147852346|emb|CAN80115.1|	hypothetical protein VITISV_032527 [Vitis vinifera]	0.92	gi|122231638|sp|Q1PDW5.1|FTSH6_ARATH	RecName: Full=ATP-dependent zinc metalloprotease FTSH 6, chloroplastic; Short=AtFTSH6; Flags: Precursor [Arabidopsis thaliana]	0.9	GO:0016020;GO:0006508;GO:0005524;GO:0004222	3694.fgenesh4_pg.C_LG_XVII000398	hypothetical protein	0.9111	COG0465	KOG0731	_	K03798	ftsH, hflB
Gh_D02G0431	70.687	28.5828	9.13814	3.72249	5e-05	0.00199199	-1.29563	1.29563	down	up	yes	OK	268	gi|2829206|gb|AAC00500.1|	proline-rich protein precursor [Gossypium hirsutum]	0.88	gi|3914458|sp|Q40375.1|PRP2_MEDTR	RecName: Full=Repetitive proline-rich cell wall protein 2; Flags: Precursor	0.52	_	_	_	_	_	_	_	None	_
Gh_D10G0284	39.2893	16.0006	1.48193	0.604758	0.0016	0.0308075	-1.29305	1.29305	down	up	yes	OK	778	gi|590623902|ref|XP_007025452.1|	Uncharacterized protein TCM_029752 [Theobroma cacao]	0.78	gi|357529131|sp|P16128.3|Y4849_ARATH	RecName: Full=Uncharacterized protein At4g18490 [Arabidopsis thaliana]	0.51	_	29760.GSVIVG00002988001	SubName: Full=Chromosome chr10 scaffold_138, whole genome shotgun sequence;	0.8605	_	_	NOG264170	None	_
Gh_A11G0882	51.904	21.1774	1.16229	0.474803	0.00045	0.0119291	-1.29157	1.29157	down	up	yes	OK	1271	gi|590721167|ref|XP_007051532.1|	Transcription factor jumonji domain-containing protein, putative isoform 1 [Theobroma cacao]	0.88	gi|82185121|sp|Q6IRB8.1|KD3AA_XENLA	RecName: Full=Lysine-specific demethylase 3A-A; AltName: Full=JmjC domain-containing histone demethylation protein 2A; AltName: Full=Jumonji domain-containing prot	0.62	GO:0006355;GO:0008270	_	_	_	_	_	_	K15601	KDM3
Gh_A08G1163	92.8983	37.934	2.1998	0.899434	5e-05	0.00199199	-1.29028	1.29028	down	up	yes	OK	1205	gi|590722354|ref|XP_007051871.1|	K+ efflux antiporter 1 [Theobroma cacao]	0.89	gi|298351839|sp|Q9ZTZ7.2|KEA1_ARATH	RecName: Full=K(+) efflux antiporter 1, chloroplastic; Short=AtKEA1 [Arabidopsis thaliana]	0.86	GO:0006813;GO:1902600;GO:0006885;GO:0016021;GO:0015299	59689.fgenesh1_pm.C_scaffold_1000043	annotation not avaliable	0.9032	COG1226;COG0475	KOG1650	_	None	_
Gh_A06G1396	614.113	250.707	45.066	18.4725	5e-05	0.00199199	-1.28666	1.28666	down	up	yes	OK	428	gi|590561245|ref|XP_007008755.1|	Basic helix-loop-helix DNA-binding superfamily protein, putative isoform 1 [Theobroma Basic helix-loop-helix DNA-binding super	0.85	gi|75298101|sp|Q84TK1.1|BH010_ARATH	RecName: Full=Transcription factor bHLH10; AltName: Full=Basic helix-loop-helix protein 10; Short=AtbHLH10; Short=bHLH 10; AltName: Full=Transcription factor EN 23	0.7	GO:0003677;GO:0046983	29760.GSVIVG00002419001	SubName: Full=Chromosome undetermined scaffold_131, whole genome shotgun sequence;	0.8403	_	_	NOG220894	None	_
Gh_D02G1661	64.5257	26.3662	4.27561	1.75262	5e-05	0.00199199	-1.28662	1.28662	down	up	yes	OK	468	gi|590694462|ref|XP_007044615.1|	HD domain-containing metal-dependent phosphohydrolase family protein isoform 1 [Theobroma cacao]	0.95	gi|223635768|sp|B0G107.1|SAMH1_DICDI	RecName: Full=Deoxynucleoside triphosphate triphosphohydrolase SAMHD1 homolog; Short=dNTPase; AltName: Full=HD phosphohydrolase domain-containing protein [Dictyos	0.61	GO:0016787;GO:0008152	3694.gw1.VIII.352.1	hypothetical protein	0.8516	COG1078	KOG2681	_	None	_
Gh_A12G1266	137.524	56.4375	6.7298	2.76863	5e-05	0.00199199	-1.28139	1.28139	down	up	yes	OK	613	gi|590690592|ref|XP_007043550.1|	Regulator of Vps4 activity in the MVB pathway protein, putative [Theobroma cacao]	0.93	_	_	_	_	29760.GSVIVG00025985001	SubName: Full=Chromosome chr12 scaffold_36, whole genome shotgun sequence;	0.8389	_	KOG2027	_	None	_
Gh_D08G1428	132.736	54.5868	1.30121	0.535397	5e-05	0.00199199	-1.28117	1.28117	down	up	yes	OK	2829	gi|590722822|ref|XP_007052005.1|	Beige-related and WD-40 repeat-containing protein isoform 1 [Theobroma cacao]	0.9	gi|378548417|sp|E7FAW3.1|NBEL2_DANRE	RecName: Full=Neurobeachin-like protein 2 [Danio rerio]	0.68	_	29760.GSVIVG00026270001	SubName: Full=Chromosome chr15 scaffold_37, whole genome shotgun sequence;	0.8492	_	KOG1787	_	None	_
Gh_A10G2002	2.8573	0	2.4177	0	0.0001	0.00360715	-1.27364	1.27364	down	up	yes	OK	89	gi|590563159|ref|XP_007009289.1|	Cytoplasmic tRNA 2-thiolation protein 1 [Theobroma cacao]	0.79	_	_	_	_	29760.GSVIVG00018416001	SubName: Full=Chromosome chr13 scaffold_17, whole genome shotgun sequence;	0.7581	_	_	NOG274938	None	_
Gh_D05G3696	48.2614	20.01	1.43551	0.596211	0.0003	0.00871602	-1.26767	1.26767	down	up	yes	OK	971	gi|224056849|ref|XP_002299054.1|	kinase family protein [Populus kinase family protein [Populus trichocarpa]	0.83	gi|264664500|sp|C0LGR3.1|Y4265_ARATH	RecName: Full=Probable LRR receptor-like serine/threonine-protein kinase At4g26540; Flags: Precursor [Arabidopsis thaliana]	0.76	GO:0004674;GO:0005524;GO:0009069;GO:0016021;GO:0006468	3694.fgenesh4_pm.C_LG_I001288	hypothetical protein	0.8216	COG4886	KOG0619	_	None	_
Gh_A13G1407	37.262	15.4268	3.41961	1.42136	0.0014	0.0279147	-1.26656	1.26656	down	up	yes	OK	354	gi|590640542|ref|XP_007029981.1|	ATPase family associated with various cellular activities (AAA) isoform 1 [Theobroma cacao]	0.97	gi|75331114|sp|Q8VXX4.1|RFC3_ARATH	RecName: Full=Replication factor C subunit 3; Short=AtRFC3; AltName: Full=Activator 1 subunit 3; AltName: Full=Protein EMBRYO DEFECTIVE 161; AltName: Full=Protein E	0.95	GO:0003677;GO:0006261	3694.estExt_fgenesh4_pg.C_LG_XIX0457	hypothetical protein	0.949	COG0470	KOG2035	_	K10756	RFC3_5
Gh_A04G0065	10.4509	0	2.40174	0	5e-05	0.00199199	-1.26408	1.26408	down	up	yes	OK	176	gi|65998365|gb|AAS73001.2|	dirigent-like protein [Gossypium barbadense]	0.91	gi|75206519|sp|Q9SKQ2.1|DIR4_ARATH	RecName: Full=Dirigent protein 4; Short=AtDIR4; Flags: Precursor [Arabidopsis thaliana]	0.66	_	_	_	_	_	_	_	None	_
Gh_A07G0948	185.855	77.3031	4.23168	1.76233	5e-05	0.00199199	-1.26375	1.26375	down	up	yes	OK	1251	gi|590587845|ref|XP_007016072.1|	PHD finger transcription factor, putative [Theobroma cacao]	0.8	gi|13124018|sp|O97159.2|CHDM_DROME	RecName: Full=Chromodomain-helicase-DNA-binding protein Mi-2 homolog; AltName: Full=ATP-dependent helicase Mi-2; Short=dMi-2 [Drosophila melanogaster]	0.72	GO:0008270;GO:0042967;GO:0008080	_	_	_	_	_	_	None	_
Gh_D11G0181	1765.63	733.541	78.7389	32.7924	5e-05	0.00199199	-1.26372	1.26372	down	up	yes	OK	667	gi|590679491|ref|XP_007040596.1|	Heat shock protein 70 (Hsp 70) family protein [Theobroma cacao]	0.99	gi|729623|sp|Q03685.1|BIP5_TOBAC	RecName: Full=Luminal-binding protein 5; Short=BiP 5; AltName: Full=78 kDa glucose-regulated protein homolog 5; Short=GRP-78-5; Flags: Precursor [Nicotiana tabacum]	0.97	GO:0005524	3694.estExt_fgenesh4_pm.C_LG_I0291	SubName: Full=Putative uncharacterized protein;	0.9868	COG0443	KOG0100	_	K09490	HSPA5, BIP
Gh_D02G1352	31.0468	12.8993	1.40305	0.584365	0.0031	0.0493014	-1.26362	1.26362	down	up	yes	OK	659	gi|590697928|ref|XP_007045576.1|	Electron transporter, putative [Theobroma cacao]	0.85	_	_	_	GO:0015035;GO:0048653;GO:0009055;GO:0005622;GO:0006118;GO:0035556;GO:0055114;GO:0045454	29760.GSVIVG00021266001	SubName: Full=Chromosome chr1 scaffold_22, whole genome shotgun sequence;	0.7996	_	_	NOG267014	None	_
Gh_D05G1223	38.6598	16.0686	1.72971	0.721015	0.0013	0.0264396	-1.26243	1.26243	down	up	yes	OK	665	gi|590618590|ref|XP_007024090.1|	Sulfate transporter 3,4 [Theobroma cacao]	0.94	gi|37089876|sp|Q9LW86.1|SUT34_ARATH	RecName: Full=Probable sulfate transporter 3.4 [Arabidopsis thaliana]	0.92	GO:0009506;GO:1902358;GO:0016021;GO:0008271	3694.estExt_fgenesh4_pg.C_LG_III0366	sulfate/bicarbonate/oxalate exchanger and transporter sat-1	0.9055	COG0659	KOG0236	_	K17471	SULTR3
Gh_D01G2119	32.6934	13.5144	4.74096	1.97722	0.00305	0.0487142	-1.26171	1.26171	down	up	yes	OK	245	gi|590630138|ref|XP_007027187.1|	Glutathione S-transferase family protein isoform 1 [Theobroma cacao]	0.86	gi|75335686|sp|Q9LZ06.1|GSTL3_ARATH	RecName: Full=Glutathione S-transferase L3; Short=AtGSTL3; AltName: Full=GST class-lambda member 3 [Arabidopsis thaliana]	0.8	GO:0008152;GO:0016740	29760.GSVIVG00023083001	SubName: Full=Chromosome chr8 scaffold_29, whole genome shotgun sequence;	0.8502	COG0625	KOG0406	_	K00799	GST, gst
Gh_A03G0390	51.6204	21.3921	8.10159	3.38586	0.00035	0.00983058	-1.25868	1.25868	down	up	yes	OK	231	gi|590588633|ref|XP_007016250.1|	Uncharacterized protein isoform 1 [Theobroma cacao]	0.83	_	_	_	_	_	_	_	_	_	_	None	_
Gh_A13G1728	256.904	106.811	25.3563	10.6057	5e-05	0.00199199	-1.2575	1.2575	down	up	yes	OK	333	gi|593705162|ref|XP_007152945.1|	hypothetical protein PHAVU_004G173600g [Phaseolus vulgaris]	0.73	gi|75220226|sp|O82199.1|C3H20_ARATH	RecName: Full=Zinc finger CCCH domain-containing protein 20; Short=AtC3H20 [Arabidopsis thaliana]	0.72	_	59689.fgenesh2_kg.7__1270__AT4G29190.1	annotation not avaliable	0.7778	_	KOG1595	_	None	_
Gh_A11G3103	35.7441	14.933	1.07741	0.450851	0.0022	0.03868	-1.25684	1.25684	down	up	yes	OK	959	gi|590704744|ref|XP_007047244.1|	Pentatricopeptide repeat superfamily protein, putative [Theobroma cacao]	0.89	gi|75169837|sp|Q9CA56.1|PP121_ARATH	RecName: Full=Pentatricopeptide repeat-containing protein At1g74600, chloroplastic; Flags: Precursor [Arabidopsis thaliana]	0.52	_	29760.GSVIVG00019483001	SubName: Full=Chromosome chr7 scaffold_20, whole genome shotgun sequence;	0.7536	_	KOG4197	_	None	_
Gh_D03G0639	225.25	94.2335	9.4553	3.96433	5e-05	0.00199199	-1.25405	1.25405	down	up	yes	OK	705	gi|590641002|ref|XP_007030109.1|	DNAJ heat shock N-terminal domain-containing protein, putative [Theobroma cacao]	0.82	gi|11132455|sp|Q9RUG2.2|DNAJ_DEIRA	RecName: Full=Chaperone protein DnaJ [Deinococcus radiodurans R1]	0.61	_	3694.gw1.70.427.1	hypothetical protein	0.831	COG0484	KOG0714	_	None	_
Gh_D01G1779	919.789	386.56	6.70217	2.81778	5e-05	0.00199199	-1.25007	1.25007	down	up	yes	OK	3786	gi|590682535|ref|XP_007041369.1|	Target of rapamycin [Theobroma Target of rapamycin [Theobroma cacao]	0.94	gi|91208165|sp|Q70PP2.2|SMG1_DROME	RecName: Full=Serine/threonine-protein kinase Smg1 [Drosophila melanogaster]	0.63	GO:0016310;GO:0005524;GO:0016301;GO:0016773	15368.BRADI1G09310.3	annotation not avaliable	0.858	COG5032	KOG0891	_	K08873	SMG1
Gh_A09G1667	114.087	47.9207	2.2009	0.925428	5e-05	0.00199199	-1.2499	1.2499	down	up	yes	OK	1466	gi|590674350|ref|XP_007039143.1|	Uncharacterized protein isoform 1 [Theobroma cacao]	0.89	_	_	_	GO:0005622;GO:0006890	_	_	_	_	_	_	None	_
Gh_A05G1280	63.4741	26.7132	1.90921	0.804942	0.0003	0.00871602	-1.24602	1.24602	down	up	yes	OK	961	gi|590623144|ref|XP_007025244.1|	Trehalose-6-phosphate synthase isoform 1 [Theobroma cacao]	0.9	gi|75213463|sp|Q9SYM4.1|TPS1_ARATH	RecName: Full=Alpha,alpha-trehalose-phosphate synthase [UDP-forming]	0.88	GO:0005982;GO:0005992;GO:0003825;GO:0005985	3702.AT1G78580.1-P	ATTPS1 (TREHALOSE-6-PHOSPHATE SYNTHASE); alpha,alpha-trehalose-phosphate synthase (UDP-formi [...]	0.9509	COG0380;COG1877	KOG1050	_	K16055	TPS
Gh_A03G0049	1421.17	600.208	59.3802	25.1363	5e-05	0.00199199	-1.24021	1.24021	down	up	yes	OK	708	gi|590669520|ref|XP_007037798.1|	Sieve element occlusion e, putative [Theobroma cacao]	0.84	_	_	_	_	_	_	_	_	_	_	None	_
Gh_D08G1445	137.302	58.0558	3.25139	1.3765	5e-05	0.00199199	-1.24005	1.24005	down	up	yes	OK	1205	gi|590722354|ref|XP_007051871.1|	K+ efflux antiporter 1 [Theobroma cacao]	0.89	gi|298351839|sp|Q9ZTZ7.2|KEA1_ARATH	RecName: Full=K(+) efflux antiporter 1, chloroplastic; Short=AtKEA1 [Arabidopsis thaliana]	0.8	GO:0006813;GO:1902600;GO:0006885;GO:0016021;GO:0015299	59689.fgenesh1_pm.C_scaffold_1000043	annotation not avaliable	0.9032	COG1226;COG0475	KOG1650	_	None	_
Gh_D02G0257	123.241	52.5437	3.1053	1.32573	5e-05	0.00199199	-1.22795	1.22795	down	up	yes	OK	1136	gi|590647406|ref|XP_007031892.1|	Receptor like protein 6 [Theobroma cacao]	0.81	gi|30913045|sp|Q9LYN8.1|EXS_ARATH	RecName: Full=Leucine-rich repeat receptor protein kinase EXS; AltName: Full=Extra sporogenous cells protein; AltName: Full=Protein EXCESS MICROSPOROCYTES 1; Flags:	0.5	_	_	_	_	_	_	_	None	_
Gh_D09G1111	136.754	58.4155	4.01945	1.71956	5e-05	0.00199199	-1.22496	1.22496	down	up	yes	OK	982	gi|590604355|ref|XP_007020232.1|	Forms aploid and binucleate cells 1a, putative [Theobroma cacao]	0.86	gi|75215693|sp|Q9XID0.1|FAB1D_ARATH	RecName: Full=Putative 1-phosphatidylinositol-3-phosphate 5-kinase FAB1D; Short=Phosphatidylinositol 3-phosphate 5-kinase; AltName: Full=Phosphatidylinositol 3-pho	0.65	GO:0016307;GO:0005524;GO:0046854	3694.gw1.XIX.2197.1	hypothetical protein	0.8442	COG0459	_	_	K00921	PIKFYVE, FAB1
Gh_A08G1664	51.1054	21.8447	0.954084	0.408238	0.0005	0.0129405	-1.22471	1.22471	down	up	yes	OK	1513	gi|359479667|ref|XP_003632326.1|	PREDICTED: uncharacterized protein LOC100852899 [Vitis vinifera]	0.8	_	_	_	_	29760.GSVIVG00023767001	SubName: Full=Chromosome chr7 scaffold_31, whole genome shotgun sequence;	0.8091	_	_	NOG283184	None	_
Gh_A05G1945	34.7911	14.8974	1.15653	0.495987	0.0024	0.041209	-1.22143	1.22143	down	up	yes	OK	875	gi|590598033|ref|XP_007018780.1|	Myosin heavy chain-related protein [Theobroma cacao]	0.92	gi|47606316|sp|Q9LME2.1|SYCP1_ARATH	RecName: Full=Synaptonemal complex protein 1; AltName: Full=Synaptonemal complex central region protein ZYP1a [Arabidopsis thaliana]	0.75	_	3694.fgenesh4_pm.C_LG_II000447	hypothetical protein	0.8364	_	_	NOG229129	None	_
Gh_A08G2551	300.725	129.027	10.4987	4.5128	5e-05	0.00199199	-1.21812	1.21812	down	up	yes	OK	836	gi|590591693|ref|XP_007017088.1|	Uncharacterized protein TCM_042291 [Theobroma cacao]	0.67	_	_	_	_	_	_	_	_	_	_	None	_
Gh_A01G1360	235.867	101.175	14.4268	6.20879	5e-05	0.00199199	-1.21637	1.21637	down	up	yes	OK	502	gi|359475044|ref|XP_003631574.1|	PREDICTED: uncharacterized protein LOC100245206 [Vitis vinifera]	0.61	gi|75213777|sp|Q9T0I5.1|PRP4_ARATH	RecName: Full=Proline-rich protein 4; Short=AtPRP4; Flags: Precursor [Arabidopsis thaliana]	0.46	_	_	_	_	_	_	_	None	_
Gh_D02G0096	82.9722	35.6856	1.44568	0.622348	5e-05	0.00199199	-1.21595	1.21595	down	up	yes	OK	1617	gi|590654457|ref|XP_007033702.1|	SacI domain-containing protein / WW domain-containing protein isoform 1 [Theobroma cacao]	0.9	gi|75145696|sp|Q7XZU0.1|SAC9_ARATH	RecName: Full=Probable phosphoinositide phosphatase SAC9; Short=AtSAC9; AltName: Full=Protein SUPPRESSOR OF ACTIN 9; AltName: Full=SAC domain protein 9 [Arabidopsis	0.83	GO:0008152;GO:0042578	29760.GSVIVG00034697001	SubName: Full=Chromosome chr5 scaffold_72, whole genome shotgun sequence;	0.8726	COG5329	KOG1888	_	None	_
Gh_A10G0580	114.382	49.2532	2.23829	0.964824	5e-05	0.00199199	-1.21406	1.21406	down	up	yes	OK	1446	gi|595972646|ref|XP_007217659.1|	hypothetical protein PRUPE_ppa000237mg [Prunus persica]	0.85	gi|97180273|sp|Q94A18.2|AB29G_ARATH	RecName: Full=ABC transporter G family member 29; Short=ABC transporter ABCG.29; Short=AtABCG29; AltName: Full=Pleiotropic drug resistance protein 1 [Arabidopsis t	0.84	GO:0009611;GO:0006612;GO:0005524;GO:1901140;GO:0042626;GO:0010363;GO:1901141;GO:0016021;GO:0009963;GO:0005886;GO:0009805;GO:0006855	3702.AT3G16340.1-P	PDR1; ATPase, coupled to transmembrane movement of substances; PDR1; FUNCTIONS IN: ATPase ac [...]	0.9175	COG0842;COG1131	KOG0065	_	None	_
Gh_D09G1986	103.096	44.1578	12.8967	5.55952	5e-05	0.00199199	-1.21397	1.21397	down	up	yes	OK	275	gi|590655764|ref|XP_007034079.1|	Uncharacterized protein isoform 1 [Theobroma cacao]	0.75	_	_	_	_	_	_	_	_	_	_	None	_
Gh_Sca168569G01	2.29094	0	2.31319	0	0.0014	0.0279147	-1.20988	1.20988	down	up	yes	OK	85	gi|590716816|ref|XP_007050471.1|	Beige/BEACH domain,WD domain, G-beta repeat protein [Theobroma cacao]	0.86	_	_	_	_	_	_	_	_	_	_	None	_
Gh_D01G1604	156.996	67.7039	10.3492	4.47871	5e-05	0.00199199	-1.20836	1.20836	down	up	yes	OK	470	gi|590684712|ref|XP_007041922.1|	Proline-rich protein 2 [Theobroma cacao]	0.67	gi|75213777|sp|Q9T0I5.1|PRP4_ARATH	RecName: Full=Proline-rich protein 4; Short=AtPRP4; Flags: Precursor [Arabidopsis thaliana]	0.51	_	_	_	_	_	_	_	None	_
Gh_D05G0032	94.1466	40.7428	4.6064	1.9992	5e-05	0.00199199	-1.20422	1.20422	down	up	yes	OK	613	gi|590581474|ref|XP_007014357.1|	Pentatricopeptide repeat superfamily protein isoform 1 [Theobroma cacao]	0.9	gi|218546770|sp|O64705.2|PP184_ARATH	RecName: Full=Pentatricopeptide repeat-containing protein At2g34400 [Arabidopsis thaliana]	0.73	_	29760.GSVIVG00001532001	SubName: Full=Chromosome chr11 scaffold_118, whole genome shotgun sequence;	0.8429	_	KOG4197	_	None	_
Gh_D10G1131	58.3221	25.2463	6.06743	2.64055	0.00025	0.00757223	-1.20025	1.20025	down	up	yes	OK	319	gi|590653805|ref|XP_007033524.1|	Transmembrane proteins 14C, putative [Theobroma cacao]	0.77	_	_	_	GO:0016020;GO:0009941	3694.grail3.0023037001	hypothetical protein	0.7514	_	KOG4267	NOG295696	None	_
Gh_A07G1505	310.856	134.46	47.1346	20.5623	5e-05	0.00199199	-1.19678	1.19678	down	up	yes	OK	237	gi|590652202|ref|XP_007033089.1|	Heavy metal transport/detoxification superfamily protein, putative [Theobroma Heavy metal transport/detoxification superfamily prot	0.68	_	_	_	_	29760.GSVIVG00030459001	SubName: Full=Chromosome chr1 scaffold_5, whole genome shotgun sequence;	0.8	_	KOG1603	_	None	_
Gh_A05G1050	250.841	109.059	15.4796	6.75405	5e-05	0.00199199	-1.19654	1.19654	down	up	yes	OK	498	gi|590618111|ref|XP_007023965.1|	Bromo-adjacent domain-containing protein, putative isoform 1 [Theobroma cacao]	0.78	_	_	_	GO:0005488	_	_	_	_	_	_	None	_
Gh_D06G1740	592.511	257.642	43.3694	18.9342	5e-05	0.00199199	-1.19568	1.19568	down	up	yes	OK	429	gi|590561245|ref|XP_007008755.1|	Basic helix-loop-helix DNA-binding superfamily protein, putative isoform 1 [Theobroma Basic helix-loop-helix DNA-binding super	0.84	gi|75298101|sp|Q84TK1.1|BH010_ARATH	RecName: Full=Transcription factor bHLH10; AltName: Full=Basic helix-loop-helix protein 10; Short=AtbHLH10; Short=bHLH 10; AltName: Full=Transcription factor EN 23	0.73	GO:0003677;GO:0046983	29760.GSVIVG00002419001	SubName: Full=Chromosome undetermined scaffold_131, whole genome shotgun sequence;	0.8721	_	_	NOG220894	None	_
Gh_D05G1602	79.52	34.6117	5.38335	2.35216	5e-05	0.00199199	-1.19452	1.19452	down	up	yes	OK	459	gi|590625568|ref|XP_007025919.1|	Sulfite exporter TauE/SafE family protein, putative [Theobroma cacao]	0.82	_	_	_	GO:0016021	29760.GSVIVG00012557001	SubName: Full=Chromosome undetermined scaffold_394, whole genome shotgun sequence;	0.7873	_	_	NOG265024	None	_
Gh_D05G3150	58.6282	25.503	5.58734	2.44335	0.0002	0.00632409	-1.1933	1.1933	down	up	yes	OK	343	gi|590694279|ref|XP_007044564.1|	Potassium transporter family protein isoform 1 [Theobroma cacao]	0.93	gi|38502862|sp|O80739.2|POT12_ARATH	RecName: Full=Putative potassium transporter 12; Short=AtPOT12 [Arabidopsis thaliana]	0.89	GO:0016021;GO:0071805;GO:0009507;GO:0015079	_	_	_	_	_	_	K03549	kup
Gh_Sca077568G01	50.0065	21.2424	22.928	10.0317	0.00045	0.0119291	-1.19254	1.19254	down	up	yes	OK	117	gi|590696842|ref|XP_007045275.1|	Microtubule-associated proteins 70-2 isoform 1 [Theobroma cacao]	0.93	gi|75180219|sp|Q9LQU7.1|MP704_ARATH	RecName: Full=Microtubule-associated protein 70-4; Short=AtMAP70-4; AltName: Full=70 kDa microtubule-associated protein 4 [Arabidopsis thaliana]	0.89	GO:0045298;GO:0007010;GO:0008017	_	_	_	_	_	_	None	_
Gh_D10G1056	72.639	31.7323	2.06185	0.902234	0.00015	0.00504383	-1.19237	1.19237	down	up	yes	OK	1015	gi|590709035|ref|XP_007048444.1|	S-adenosyl-L-methionine-dependent methyltransferases superfamily protein [Theobroma cacao]	0.82	gi|75245766|sp|Q8L7V3.1|PMTQ_ARATH	RecName: Full=Probable methyltransferase PMT26 [Arabidopsis thaliana]	0.73	GO:0005768;GO:0008168;GO:0032259;GO:0005802	3694.fgenesh4_pg.C_LG_V000057	hypothetical protein	0.7773	_	_	NOG295783	None	_
Gh_A04G1452	160.994	70.1722	16.9384	7.42304	5e-05	0.00199199	-1.19022	1.19022	down	up	yes	OK	317	gi|590686450|ref|XP_007042384.1|	Presequence protease 2 isoform 1 [Theobroma cacao]	0.95	gi|75161392|sp|Q8VY06.1|PREP2_ARATH	RecName: Full=Presequence protease 2, chloroplastic/mitochondrial; Short=AtPreP2; Short=PreP 2; AltName: Full=Zinc metalloprotease 2; Short=AtZnMP2; Flags: Precurs	0.77	GO:0046872;GO:0006508;GO:0008233	_	_	_	_	_	_	K06972	K06972
Gh_D07G1210	656.356	287.828	11.4286	5.01623	5e-05	0.00199199	-1.18797	1.18797	down	up	yes	OK	1618	gi|590584376|ref|XP_007015161.1|	DNA binding,zinc ion binding,DNA binding, putative isoform 1 [Theobroma cacao]	0.85	gi|3334119|sp|O43918.1|AIRE_HUMAN	RecName: Full=Autoimmune regulator; AltName: Full=Autoimmune polyendocrinopathy candidiasis ectodermal dystrophy protein; Short=APECED protein [Homo sapiens]	0.57	GO:0008270	_	_	_	_	_	_	None	_
Gh_A09G0485	39.205	17.1727	1.8049	0.792592	0.00155	0.0301162	-1.18727	1.18727	down	up	yes	OK	648	gi|645270126|ref|XP_008240314.1|	PREDICTED: probable serine/threonine-protein kinase At1g18390 [Prunus mume]	0.79	gi|259016409|sp|P0C5E2.2|Y1839_ARATH	RecName: Full=Probable serine/threonine-protein kinase At1g18390; Flags: Precursor [Arabidopsis thaliana]	0.7	GO:0000166;GO:0016772	29760.GSVIVG00017721001	SubName: Full=Chromosome chr17 scaffold_16, whole genome shotgun sequence;	0.8782	COG0515	KOG1187	_	None	_
Gh_D02G1201	224.297	97.4677	54.3583	23.9019	5e-05	0.00199199	-1.18538	1.18538	down	up	yes	OK	170	gi|590666402|ref|XP_007036966.1|	Far-red elongated hypocotyls 3 isoform 1 [Theobroma cacao]	0.93	gi|75273369|sp|Q9LIE5.1|FHY3_ARATH	RecName: Full=Protein FAR-RED ELONGATED HYPOCOTYL 3 [Arabidopsis thaliana]	0.81	GO:0045893;GO:0009630;GO:0005667;GO:0010218;GO:0042753;GO:0008270;GO:0006487;GO:0045449;GO:0003700;GO:0000956;GO:0008284	_	_	_	_	_	_	None	_
Gh_D11G3203	61.2511	26.9684	1.56053	0.687996	0.00015	0.00504383	-1.18156	1.18156	down	up	yes	OK	1124	gi|643737464|gb|KDP43576.1|	hypothetical protein JCGZ_16863 [Jatropha curcas]	0.69	gi|110825741|sp|Q7XA40.2|RGA3_SOLBU	RecName: Full=Putative disease resistance protein RGA3; AltName: Full=Blight resistance protein B149; AltName: Full=RGA1-blb [Solanum bulbocastanum]	0.6	_	_	_	_	_	_	_	None	_
Gh_A11G0398	139.095	60.6157	34.6068	15.2854	5e-05	0.00199199	-1.1789	1.1789	down	up	yes	OK	167	gi|590702471|ref|XP_007046634.1|	VPS35 A isoform 1 [Theobroma VPS35 A isoform 1 [Theobroma cacao]	1	gi|75140265|sp|Q7X659.1|VP35A_ARATH	RecName: Full=Vacuolar protein sorting-associated protein 35A; AltName: Full=Protein ZIG SUPPRESSOR 3; AltName: Full=Vesicle protein sorting 35A [Arabidopsis thali	0.96	GO:0030904;GO:0042147;GO:0005622;GO:0015031	15368.BRADI1G05120.1	annotation not avaliable	0.9817	_	KOG1107	_	None	_
Gh_A11G0890	783.359	345.816	8.51848	3.76268	5e-05	0.00199199	-1.17884	1.17884	down	up	yes	OK	2556	gi|590721103|ref|XP_007051514.1|	Transducin family protein / WD-40 repeat family protein, putative isoform 1 [Theobroma cacao]	0.87	_	_	_	_	_	_	_	_	_	_	None	_
Gh_D10G1591	81.0135	35.6015	7.21104	3.1857	5e-05	0.00199199	-1.1786	1.1786	down	up	yes	OK	363	gi|255551523|ref|XP_002516807.1|	ubiquitin-protein ligase, putative [Ricinus communis]	0.62	gi|75151183|sp|Q8GXC7.1|FBK50_ARATH	RecName: Full=F-box/kelch-repeat protein At3g06240 [Arabidopsis thaliana]	0.55	_	_	_	_	_	_	_	None	_
Gh_D06G0236	34.9543	15.4053	2.61466	1.15665	0.0023	0.0399977	-1.17667	1.17667	down	up	yes	OK	421	gi|590596580|ref|XP_007018372.1|	Serine esterase family protein, putative isoform 2 [Theobroma cacao]	0.88	_	_	_	_	_	_	_	_	_	_	None	_
Gh_D05G1530	255.889	113.224	11.7995	5.23346	5e-05	0.00199199	-1.17289	1.17289	down	up	yes	OK	647	gi|590624385|ref|XP_007025588.1|	LisH dimerization motif,WD40/YVTN repeat-like-containing domain isoform 1 [Theobroma cacao]	0.82	gi|30580400|sp|Q9FUY2.2|LEUNG_ARATH	RecName: Full=Transcriptional corepressor LEUNIG [Arabidopsis thaliana]	0.7	_	29760.GSVIVG00003077001	SubName: Full=Chromosome chr10 scaffold_138, whole genome shotgun sequence;	0.797	COG2319	KOG0266	_	None	_
Gh_A13G0210	34.7609	15.3752	1.70983	0.758736	0.00305	0.0487142	-1.17218	1.17218	down	up	yes	OK	610	gi|590564658|ref|XP_007009725.1|	Uncharacterized protein isoform 1 [Theobroma cacao]	0.77	_	_	_	_	_	_	_	_	_	_	None	_
Gh_A05G3743	59.8095	26.4121	5.90478	2.62141	0.00035	0.00983058	-1.17154	1.17154	down	up	yes	OK	333	gi|590598769|ref|XP_007018993.1|	Flavonol synthase [Theobroma Flavonol synthase [Theobroma cacao]	0.91	gi|14916564|sp|Q9M547.1|FLS_EUSGR	RecName: Full=Flavonol synthase/flavanone 3-hydroxylase; Short=FLS	0.83	GO:0046872;GO:0016706;GO:0055114	3694.eugene3.00020803	flavonol synthase 2	0.8464	COG3491	KOG0143	_	K05278	FLS
Gh_D10G2381	129.593	57.4288	4.43283	1.96809	5e-05	0.00199199	-1.17143	1.17143	down	up	yes	OK	852	gi|590673067|ref|XP_007038785.1|	Dentin sialophosphoprotein-related, putative isoform 1 [Theobroma cacao]	0.83	_	_	_	_	_	_	_	_	_	_	None	_
Gh_D11G2839	210.125	93.1016	8.82066	3.91676	5e-05	0.00199199	-1.17123	1.17123	down	up	yes	OK	705	gi|590645155|ref|XP_007031278.1|	Phytochrome interacting factor 3, putative isoform 1 [Theobroma cacao]	0.75	gi|20532207|sp|O80536.1|PIF3_ARATH	RecName: Full=Transcription factor PIF3; AltName: Full=Basic helix-loop-helix protein 8; Short=AtbHLH8; Short=bHLH 8; AltName: Full=Phytochrome-associated protein 3	0.65	GO:0050794;GO:0044699;GO:0005515;GO:0080090;GO:0009639;GO:0071704	_	_	_	_	_	_	K12126	PIF3
Gh_D10G0578	2.2472	0	2.2499	0	0.0012	0.0249221	-1.16986	1.16986	down	up	yes	OK	84	_	_	_	_	_	_	_	_	_	_	_	_	_	None	_
Gh_D03G1059	66.6268	29.2145	17.5473	7.80745	0.00015	0.00504383	-1.16833	1.16833	down	up	yes	OK	161	gi|590670871|ref|XP_007038179.1|	Uncharacterized protein isoform 2 [Theobroma cacao]	0.82	_	_	_	GO:0009644;GO:0006457;GO:0009408;GO:0042542	3694.estExt_fgenesh4_pg.C_LG_XII1067	hypothetical protein	0.7532	_	_	NOG259330	None	_
Gh_Sca012924G01	117.525	52.1283	16.1127	7.19269	5e-05	0.00199199	-1.16359	1.16359	down	up	yes	OK	256	gi|590611180|ref|XP_007022027.1|	U4/U6.U5 tri-snRNP-associated protein 1 isoform 3, partial [Theobroma cacao]	0.79	gi|37537968|sp|Q8WXA9.1|SREK1_HUMAN	RecName: Full=Splicing regulatory glutamine/lysine-rich protein 1; AltName: Full=Serine/arginine-rich-splicing regulatory protein 86; Short=SRrp86; AltName: Full=S	0.54	GO:0009909;GO:0010305;GO:0016567;GO:0050826;GO:0009640;GO:0010228;GO:0010182;GO:0010014;GO:0005730;GO:0010073;GO:0010087;GO:0016246;GO:0009855;GO:0009845;GO:0010588;GO:0019915;GO:0006346;GO:0048528;GO:0010162	_	_	_	_	_	_	K11984	SART1, HAF, SNU66
Gh_D05G3234	54.0745	24.1011	3.26391	1.45964	0.00045	0.0119291	-1.16099	1.16099	down	up	yes	OK	508	gi|567921090|ref|XP_006452551.1|	hypothetical protein CICLE_v10010293mg [Citrus clementina]	0.79	gi|5915839|sp|O48923.1|C71DA_SOYBN	RecName: Full=Cytochrome P450 71D10 [Glycine max]	0.73	GO:0046872;GO:0016491	29760.GSVIVG00033335001	SubName: Full=Chromosome chr19 scaffold_66, whole genome shotgun sequence;	0.8274	COG2124	KOG0156	_	None	_
Gh_D09G0869	53.1291	23.7493	1.47561	0.660512	0.00055	0.0138713	-1.15965	1.15965	down	up	yes	OK	1036	gi|590587873|ref|XP_007016080.1|	ARM repeat superfamily protein [Theobroma cacao]	0.91	gi|75264018|sp|Q9LM76.1|PUB44_ARATH	RecName: Full=U-box domain-containing protein 44; AltName: Full=Plant U-box protein 44; AltName: Full=Protein SENESCENCE-ASSOCIATED E3 UBIQUITIN LIGASE 1 [Arabidop	0.58	GO:0016567;GO:0004842;GO:0016874	29760.GSVIVG00024083001	SubName: Full=Chromosome chr6 scaffold_3, whole genome shotgun sequence;	0.843	_	KOG0167	_	None	_
Gh_A01G1029	65.8079	29.3722	4.07142	1.82286	0.0002	0.00632409	-1.15933	1.15933	down	up	yes	OK	497	gi|297843808|ref|XP_002889785.1|	hypothetical protein ARALYDRAFT_471112 [Arabidopsis lyrata subsp. lyrata]	0.82	gi|75220393|sp|P92934.1|AAP6_ARATH	RecName: Full=Amino acid permease 6; AltName: Full=Amino acid transporter AAP6 [Arabidopsis thaliana]	0.92	GO:0016021	59689.fgenesh2_kg.1__1066__AT1G10010.1	annotation not avaliable	0.8195	_	KOG1303	_	None	_
Gh_A10G1103	106.861	47.786	3.74985	1.68016	5e-05	0.00199199	-1.15823	1.15823	down	up	yes	OK	832	gi|590656788|ref|XP_007034371.1|	Lectin-domain containing receptor kinase A4.3 [Theobroma cacao]	0.91	gi|317411737|sp|O48837.2|LRKS2_ARATH	RecName: Full=Receptor like protein kinase S.2; Short=LecRK-S.2 [Arabidopsis thaliana]	0.76	GO:0004674;GO:0005524;GO:0009069;GO:0006468;GO:0005886	3694.eugene3.00170163	hypothetical protein	0.8643	COG0515	KOG1187	_	None	_
Gh_D01G1512	113.464	50.4973	15.0899	6.76727	5e-05	0.00199199	-1.15694	1.15694	down	up	yes	OK	262	gi|590692316|ref|XP_007044025.1|	Rubber elongation factor protein (REF), putative isoform 1 [Theobroma cacao]	0.82	gi|14424100|sp|Q9FYF7.1|Y1736_ARATH	RecName: Full=REF/SRPP-like protein At1g67360 [Arabidopsis thaliana]	0.68	GO:0005840;GO:0006448;GO:0003746;GO:0005773	_	_	_	_	_	_	K17616	CTDSPL2
Gh_D05G1140	124.91	55.7511	12.1137	5.43567	5e-05	0.00199199	-1.15611	1.15611	down	up	yes	OK	338	gi|229368456|gb|ACQ59094.1|	cinnamoyl-CoA reductase 4 [Gossypium hirsutum]	1	gi|75313115|sp|Q9S9N9.1|CCR1_ARATH	RecName: Full=Cinnamoyl-CoA reductase 1; Short=AtCCR1; AltName: Full=Protein IRREGULAR XYLEM 4 [Arabidopsis thaliana]	0.88	GO:0008152;GO:0003824;GO:0050662	3694.estExt_fgenesh4_kg.C_LG_III0056	SubName: Full=Cinnamoyl CoA reductase;	0.9484	COG0451	KOG1502	_	K09753	CCR
Gh_A08G2500	808.521	362.414	24.5902	11.0402	5e-05	0.00199199	-1.15532	1.15532	down	up	yes	OK	951	gi|590580981|ref|XP_007014221.1|	Plasma membrane ATPase 4 isoform 1 [Theobroma cacao]	0.99	gi|416664|sp|Q03194.1|PMA4_NICPL	RecName: Full=Plasma membrane ATPase 4; AltName: Full=Proton pump 4	0.97	GO:0006754;GO:0046872;GO:0005524;GO:0016021;GO:0016887	29760.GSVIVG00031334001	SubName: Full=Chromosome chr11 scaffold_56, whole genome shotgun sequence;	0.9725	COG0474	KOG0205	_	K01535	E3.6.3.6
Gh_A10G0851	88.4691	38.8073	34.719	15.5892	5e-05	0.00199199	-1.15518	1.15518	down	up	yes	OK	127	gi|590703713|ref|XP_007046953.1|	Uncharacterized protein TCM_000398 [Theobroma cacao]	0.79	_	_	_	_	3702.AT5G66780.1-P	unknown protein; unknown protein; FUNCTIONS IN: molecular_function unknown; INVOLVED IN: bio [...]	0.8333	_	_	NOG283960	None	_
Gh_D04G1847	62.6171	27.9861	5.46616	2.45572	0.00035	0.00983058	-1.15438	1.15438	down	up	yes	OK	369	gi|567854751|ref|XP_006420495.1|	hypothetical protein CICLE_v10004657mg [Citrus clementina]	0.64	_	_	_	_	_	_	_	_	_	_	None	_
Gh_A11G0171	2015.31	903.461	89.8736	40.3888	5e-05	0.00199199	-1.15394	1.15394	down	up	yes	OK	667	gi|590679491|ref|XP_007040596.1|	Heat shock protein 70 (Hsp 70) family protein [Theobroma cacao]	0.99	gi|729623|sp|Q03685.1|BIP5_TOBAC	RecName: Full=Luminal-binding protein 5; Short=BiP 5; AltName: Full=78 kDa glucose-regulated protein homolog 5; Short=GRP-78-5; Flags: Precursor [Nicotiana tabacum]	0.97	GO:0005524	3694.estExt_fgenesh4_pm.C_LG_I0291	SubName: Full=Putative uncharacterized protein;	0.9868	COG0443	KOG0100	_	K09490	HSPA5, BIP
Gh_D01G2185	41.2569	18.4915	2.58222	1.16086	0.00165	0.0314576	-1.15342	1.15342	down	up	yes	OK	492	gi|590628884|ref|XP_007026838.1|	Kinase protein with tetratricopeptide repeat domain [Theobroma cacao]	0.96	gi|75333858|sp|Q9FHD7.1|Y5126_ARATH	RecName: Full=Probable serine/threonine-protein kinase At5g41260 [Arabidopsis thaliana]	0.81	GO:0005524;GO:0004672;GO:0006468	3694.estExt_fgenesh4_pg.C_LG_VI0748	hypothetical protein	0.95	COG0515	KOG1187	_	None	_
Gh_D10G2436	46.7238	20.7891	10.2286	4.60154	0.00075	0.0176045	-1.15242	1.15242	down	up	yes	OK	182	gi|590680571|ref|XP_007040898.1|	RING/U-box superfamily protein, putative [Theobroma cacao]	0.75	_	_	_	GO:0046872	_	_	_	_	_	_	None	_
Gh_D05G3211	277.909	123.886	59.3663	26.7643	5e-05	0.00199199	-1.14933	1.14933	down	up	yes	OK	185	gi|659113189|ref|XP_008456445.1|	PREDICTED: elongation factor 2 [Cucumis melo]	0.98	gi|6015065|sp|O23755.1|EF2_BETVU	RecName: Full=Elongation factor 2; Short=EF-2	0.99	_	_	_	_	_	_	_	K03234	EEF2
Gh_A07G0511	58.0549	26.1038	4.92658	2.22521	0.0005	0.0129405	-1.14664	1.14664	down	up	yes	OK	378	gi|590669246|ref|XP_007037720.1|	Porphyromonas-type peptidyl-arginine deiminase family protein isoform 1 [Theobroma Porphyromonas-type peptidyl-arginine deiminase f	0.88	gi|73622159|sp|Q8GWW7.2|AGUA_ARATH	RecName: Full=Agmatine deiminase; AltName: Full=Agmatine iminohydrolase; AltName: Full=Protein EMBRYO DEFECTIVE 1873 [Arabidopsis thaliana]	0.82	GO:0006525;GO:0009446;GO:0004668;GO:0006560;GO:0047632	3694.estExt_fgenesh4_pm.C_820017	agmatine iminohydrolase (EC:3.5.3.12)	0.8867	COG2957	_	_	K10536	E3.5.3.12
Gh_A05G1562	179.885	81.0758	6.75689	3.05202	5e-05	0.00199199	-1.14659	1.14659	down	up	yes	OK	781	gi|590594711|ref|XP_007017928.1|	Mechanosensitive ion channel domain-containing protein, putative [Theobroma cacao]	0.83	gi|374110731|sp|F4IME2.2|MSL8_ARATH	RecName: Full=Mechanosensitive ion channel protein 8; AltName: Full=Mechanosensitive channel of small conductance-like 8; AltName: Full=MscS-Like protein 8 [Arabid	0.76	GO:0016020;GO:0055085	29760.GSVIVG00036182001	SubName: Full=Chromosome chr3 scaffold_8, whole genome shotgun sequence;	0.7621	COG0668	KOG4629	_	None	_
Gh_D01G1510	53.4518	23.9791	8.96051	4.04969	0.00065	0.0157825	-1.14577	1.14577	down	up	yes	OK	220	gi|590687796|ref|XP_007042766.1|	Amidase [Theobroma cacao]	0.91	gi|75142814|sp|Q7XJJ7.1|FAAH_ARATH	RecName: Full=Fatty acid amide hydrolase; AltName: Full=N-acylethanolamine amidohydrolase [Arabidopsis thaliana]	0.78	GO:0006558;GO:0047412;GO:0042742;GO:0018874;GO:0006560;GO:0004040;GO:0005774;GO:0006525;GO:0006568;GO:0005794;GO:0016884;GO:0016740;GO:0070291;GO:0042207	_	_	_	_	_	_	None	_
Gh_D12G1745	34.7374	15.6843	1.12687	0.50972	0.0029	0.0470004	-1.14454	1.14454	down	up	yes	OK	895	gi|590667834|ref|XP_007037324.1|	Pentatricopeptide repeat-containing protein, putative isoform 1 [Theobroma cacao]	0.9	gi|75169837|sp|Q9CA56.1|PP121_ARATH	RecName: Full=Pentatricopeptide repeat-containing protein At1g74600, chloroplastic; Flags: Precursor [Arabidopsis thaliana]	0.71	GO:0005739;GO:0080156	29760.GSVIVG00000138001	SubName: Full=Chromosome chr17 scaffold_101, whole genome shotgun sequence;	0.7897	_	KOG4197	_	None	_
Gh_A05G1044	1585.88	716.818	40.0304	18.1197	5e-05	0.00199199	-1.14354	1.14354	down	up	yes	OK	1134	gi|590615777|ref|XP_007023319.1|	TOPLESS-related 1 isoform 1 [Theobroma cacao]	0.96	gi|75332047|sp|Q94AI7.1|TPL_ARATH	RecName: Full=Protein TOPLESS; AltName: Full=WUS-interacting protein 1 [Arabidopsis thaliana]	0.92	GO:0006355	3702.AT1G15750.1-P	TPL (TOPLESS); protein binding / protein homodimerization/ transcription repressor; Encodes [...]	0.9626	COG2319	KOG0266	_	None	_
Gh_D08G0502	422.957	191.523	3.26402	1.4786	5e-05	0.00199199	-1.14242	1.14242	down	up	yes	OK	3578	gi|590716816|ref|XP_007050471.1|	Beige/BEACH domain,WD domain, G-beta repeat protein [Theobroma cacao]	0.9	gi|109896161|sp|Q8IZQ1.2|WDFY3_HUMAN	RecName: Full=WD repeat and FYVE domain-containing protein 3; AltName: Full=Autophagy-linked FYVE protein; Short=Alfy [Homo sapiens]	0.72	_	59689.fgenesh1_pm.C_scaffold_1000187	annotation not avaliable	0.8208	_	KOG1788	_	None	_
Gh_A03G0037	461.684	209.202	3.02495	1.37117	5e-05	0.00199199	-1.1415	1.1415	down	up	yes	OK	4204	gi|590676054|ref|XP_007039626.1|	Pleckstrin (PH) domain-containing protein isoform 3 [Theobroma cacao]	0.9	gi|613504586|sp|Q5THJ4.2|VP13D_HUMAN	RecName: Full=Vacuolar protein sorting-associated protein 13D [Homo sapiens]	0.56	_	3702.AT4G17140.2-P	unknown protein; FUNCTIONS IN: molecular_function unknown; INVOLVED IN: biological_process u [...]	0.7797	_	KOG1809	_	None	_
Gh_D01G1856	189.186	85.4697	11.7558	5.32907	5e-05	0.00199199	-1.14142	1.14142	down	up	yes	OK	495	gi|133902323|gb|ABO41851.1|	putative protein disulfide isomerase [Gossypium hirsutum]	1	gi|11133775|sp|Q43116.1|PDI_RICCO	RecName: Full=Protein disulfide-isomerase; Short=PDI; Flags: Precursor [Ricinus communis]	0.86	GO:0006457;GO:0005783;GO:0003756;GO:0045454	29760.GSVIVG00015407001	SubName: Full=Chromosome chr18 scaffold_1, whole genome shotgun sequence;	0.8917	COG0526	KOG0190	_	K09580	PDIA1, P4HB
Gh_D06G1989	112.121	50.7413	3.61221	1.63764	5e-05	0.00199199	-1.14126	1.14126	down	up	yes	OK	901	gi|590615338|ref|XP_007023194.1|	Cc-nbs-lrr resistance protein, putative [Theobroma cacao]	0.72	gi|46395647|sp|P60838.1|DRL1_ARATH	RecName: Full=Probable disease resistance protein At1g12280 [Arabidopsis thaliana]	0.62	_	_	_	_	_	_	_	None	_
Gh_D09G1272	52.8259	23.9845	2.44812	1.11464	0.0006	0.014811	-1.1351	1.1351	down	up	yes	OK	644	gi|590632839|ref|XP_007027954.1|	Exocyst subunit exo70 family protein A2 isoform 1 [Theobroma cacao]	0.93	gi|75181250|sp|Q9LZD3.1|E70A1_ARATH	RecName: Full=Exocyst complex component EXO70A1; Short=AtExo70a1; AltName: Full=Exocyst subunit Exo70 family protein A1 [Arabidopsis thaliana]	0.84	GO:0000145;GO:0006887	3694.eugene3.00160649	hypothetical protein	0.8773	_	KOG2344	_	K07195	EXOC7, EXO70
Gh_D08G1394	206.471	93.9535	3.08838	1.40648	5e-05	0.00199199	-1.13476	1.13476	down	up	yes	OK	1874	gi|590721242|ref|XP_007051555.1|	Tetratricopeptide repeat (TPR)-like superfamily protein, putative isoform 3 [Theobroma Tetratricopeptide repeat (TPR)-like superfam	0.9	gi|408407613|sp|F4J5S1.1|CLU_ARATH	RecName: Full=Clustered mitochondria protein; AltName: Full=Friendly mitochondria protein [Arabidopsis thaliana]	0.65	GO:0016556	29760.GSVIVG00027051001	SubName: Full=Chromosome chr15 scaffold_40, whole genome shotgun sequence;	0.8182	COG0457	KOG1839	_	K03255	TIF31, CLU1
Gh_D10G0983	43.3619	19.7317	2.44719	1.11829	0.00195	0.0354558	-1.12983	1.12983	down	up	yes	OK	539	gi|590706863|ref|XP_007047842.1|	Uncharacterized protein TCM_001030 [Theobroma cacao]	0.9	_	_	_	GO:0051015;GO:0004553;GO:0007015;GO:0030674;GO:0005975	29760.GSVIVG00011447001	SubName: Full=Chromosome undetermined scaffold_309, whole genome shotgun sequence;	0.8667	COG2730	_	_	None	_
Gh_D11G3207	270.548	123.72	8.0929	3.70675	5e-05	0.00199199	-1.1265	1.1265	down	up	yes	OK	966	gi|643736064|gb|KDP42480.1|	hypothetical protein JCGZ_00277 [Jatropha curcas]	0.62	gi|110825741|sp|Q7XA40.2|RGA3_SOLBU	RecName: Full=Putative disease resistance protein RGA3; AltName: Full=Blight resistance protein B149; AltName: Full=RGA1-blb [Solanum bulbocastanum]	0.61	_	_	_	_	_	_	_	None	_
Gh_A05G0143	399.644	183.001	4.33714	1.9872	5e-05	0.00199199	-1.12601	1.12601	down	up	yes	OK	2561	gi|645275167|ref|XP_008242682.1|	PREDICTED: dnaJ homolog subfamily C GRV2 isoform X2 [Prunus mume]	0.89	gi|449061825|sp|F4IVL6.1|GRV2_ARATH	RecName: Full=DnaJ homolog subfamily C GRV2; AltName: Full=Protein GRAVITROPISM DEFECTIVE 2; AltName: Full=Protein GREEN FLUORESCENT SEED 2; AltName: Full=Protein	0.86	_	59689.fgenesh2_kg.4__624__AT2G26890.1	annotation not avaliable	0.8626	_	KOG1789	_	K09533	DNAJC13
Gh_A05G2921	89.5048	40.8704	6.69549	3.07088	5e-05	0.00199199	-1.12454	1.12454	down	up	yes	OK	421	gi|590647712|ref|XP_007031974.1|	B-box type zinc finger protein with CCT domain, putative [Theobroma cacao]	0.82	gi|17433084|sp|Q9SSE5.1|COL9_ARATH	RecName: Full=Zinc finger protein CONSTANS-LIKE 9 [Arabidopsis thaliana]	0.7	GO:0005622;GO:0008270	3694.fgenesh4_pg.C_LG_I002391	hypothetical protein	0.8125	_	KOG1601	_	None	_
Gh_D05G3257	427.12	195.818	7.60776	3.49139	5e-05	0.00199199	-1.12367	1.12367	down	up	yes	OK	1583	gi|590635969|ref|XP_007028756.1|	Cc-nbs-lrr resistance protein, putative [Theobroma cacao]	0.63	gi|46395628|sp|O81825.1|DRL28_ARATH	RecName: Full=Probable disease resistance protein At4g27220 [Arabidopsis thaliana]	0.52	_	_	_	_	_	_	_	None	_
Gh_D03G0181	194.769	89.2961	9.36221	4.30304	5e-05	0.00199199	-1.12149	1.12149	down	up	yes	OK	623	gi|470111628|ref|XP_004292047.1|	PREDICTED: uncharacterized protein LOC101304939 [Fragaria vesca subsp. vesca]	0.71	_	_	_	_	_	_	_	_	_	_	None	_
Gh_D09G2250	1520.63	698.927	17.8272	8.19911	5e-05	0.00199199	-1.12054	1.12054	down	up	yes	OK	2375	gi|590660645|ref|XP_007035454.1|	P-loop containing nucleoside triphosphate hydrolases superfamily protein isoform 1 [Theobroma P-loop containing nucleoside triphosp	0.84	gi|476007157|sp|F4IHS2.1|SYD_ARATH	RecName: Full=Chromatin structure-remodeling complex protein SYD; AltName: Full=ATP-dependent helicase SYD; AltName: Full=Chromatin remodeling complex subunit R 3;	0.81	GO:0042393;GO:0003677;GO:0005524;GO:0009616;GO:0009909;GO:0016567;GO:0050826;GO:0009640;GO:0010228;GO:0010267;GO:0010182;GO:0000911;GO:0003682;GO:0005829;GO:0043044;GO:2000022;GO:0016887;GO:0006342;GO:0000226;GO:0035196;GO:0000785;GO:0007267;GO:0009845;GO:0010199;GO:0010104;GO:0006306;GO:0009933;GO:0019915;GO:0010162;GO:1900150;GO:0009793	3702.AT2G28290.1-P	SYD (SPLAYED); ATPase/ chromatin binding; Encodes a SWI2/SNF2-like protein in the SNF2 subcl [...]	0.9235	COG0553	KOG0386	_	None	_
Gh_A08G0790	81.6575	37.4981	2.57886	1.18618	5e-05	0.00199199	-1.12041	1.12041	down	up	yes	OK	918	gi|590579771|ref|XP_007013880.1|	Tetratricopeptide repeat (TPR)-like superfamily protein [Theobroma cacao]	0.91	gi|223635625|sp|O65567.2|PP342_ARATH	RecName: Full=Pentatricopeptide repeat-containing protein At4g30825, chloroplastic; Flags: Precursor [Arabidopsis thaliana]	0.82	GO:0005634;GO:0016556;GO:0007049	59689.fgenesh2_kg.7__1103__AT4G30825.1	annotation not avaliable	0.8368	_	KOG4197	_	None	_
Gh_A13G1607	810.715	372.038	36.7552	16.9095	5e-05	0.00199199	-1.12011	1.12011	down	up	yes	OK	657	gi|567916858|ref|XP_006450435.1|	hypothetical protein CICLE_v10007708mg [Citrus clementina]	0.86	gi|75325708|sp|Q708Y0.1|EBF2_ARATH	RecName: Full=EIN3-binding F-box protein 2 [Arabidopsis thaliana]	0.74	_	3694.eugene3.00061855	ein3-binding f-box protein 3	0.8497	_	KOG1947	_	K14515	EBF1_2
Gh_D07G0581	70.7695	32.4212	6.08059	2.79782	5e-05	0.00199199	-1.11991	1.11991	down	up	yes	OK	374	gi|590669246|ref|XP_007037720.1|	Porphyromonas-type peptidyl-arginine deiminase family protein isoform 1 [Theobroma Porphyromonas-type peptidyl-arginine deiminase f	0.89	gi|73622159|sp|Q8GWW7.2|AGUA_ARATH	RecName: Full=Agmatine deiminase; AltName: Full=Agmatine iminohydrolase; AltName: Full=Protein EMBRYO DEFECTIVE 1873 [Arabidopsis thaliana]	0.83	GO:0006525;GO:0009446;GO:0004668;GO:0006560;GO:0047632	3694.estExt_fgenesh4_pm.C_820017	agmatine iminohydrolase (EC:3.5.3.12)	0.8895	COG2957	_	_	K10536	E3.5.3.12
Gh_A04G1184	57.5555	26.4366	3.41282	1.5724	0.00035	0.00983058	-1.118	1.118	down	up	yes	OK	516	gi|590695288|ref|XP_007044848.1|	Pentatricopeptide repeat superfamily protein isoform 1 [Theobroma cacao]	0.91	gi|75200670|sp|Q9SAD9.1|PPR40_ARATH	RecName: Full=Pentatricopeptide repeat-containing protein At1g13040, mitochondrial; Flags: Precursor [Arabidopsis thaliana]	0.75	GO:0005774;GO:0009688	29760.GSVIVG00030743001	SubName: Full=Chromosome chr1 scaffold_5, whole genome shotgun sequence;	0.8268	_	KOG4197	_	None	_
Gh_D05G1188	512.814	235.786	31.6496	14.5993	5e-05	0.00199199	-1.11629	1.11629	down	up	yes	OK	498	gi|590618111|ref|XP_007023965.1|	Bromo-adjacent domain-containing protein, putative isoform 1 [Theobroma cacao]	0.78	_	_	_	GO:0005488	_	_	_	_	_	_	None	_
Gh_D04G1142	496.519	228.997	15.2554	7.04806	5e-05	0.00199199	-1.11402	1.11402	down	up	yes	OK	942	gi|590629925|ref|XP_007027125.1|	Uncharacterized protein isoform 1 [Theobroma cacao]	0.78	_	_	_	_	_	_	_	_	_	_	None	_
Gh_D10G2555	58.0946	26.9028	3.48987	1.62136	0.0007	0.0167282	-1.10597	1.10597	down	up	yes	OK	510	gi|590594003|ref|XP_007017732.1|	Cytochrome P450, putative [Theobroma cacao]	0.82	gi|13878365|sp|O65782.1|C83B1_ARATH	RecName: Full=Cytochrome P450 83B1; AltName: Full=Protein ALTERED TRYPTOPHAN REGULATION 4; AltName: Full=Protein RED ELONGATED 1; AltName: Full=Protein SUPERROOT 2	0.7	GO:0016705;GO:0020037;GO:0005506;GO:0004497;GO:0055114	29760.GSVIVG00014473001	SubName: Full=Putative uncharacterized protein (Chromosome chr18 scaffold_1, whole genome sh [...]	0.799	COG2124	KOG0156	_	None	_
Gh_A07G1110	919.874	427.579	16.0169	7.4518	5e-05	0.00199199	-1.10393	1.10393	down	up	yes	OK	1618	gi|590584376|ref|XP_007015161.1|	DNA binding,zinc ion binding,DNA binding, putative isoform 1 [Theobroma cacao]	0.85	gi|311033360|sp|Q14839.2|CHD4_HUMAN	RecName: Full=Chromodomain-helicase-DNA-binding protein 4; Short=CHD-4; AltName: Full=ATP-dependent helicase CHD4; AltName: Full=Mi-2 autoantigen 218 kDa protein;	0.58	GO:0008270	_	_	_	_	_	_	None	_
Gh_D07G0114	214.362	98.9982	31.1116	14.4856	5e-05	0.00199199	-1.10283	1.10283	down	up	yes	OK	245	gi|590575347|ref|XP_007012661.1|	Germin protein subfamily 3 member 3 [Theobroma cacao]	0.85	gi|18203684|sp|Q9ZRA4.1|AB19A_PRUPE	RecName: Full=Auxin-binding protein ABP19a; Flags: Precursor [Prunus persica]	0.83	GO:0031012;GO:0005634;GO:0042742;GO:0030003;GO:0010103;GO:0009505;GO:0045735;GO:0019684;GO:0005576;GO:0030145;GO:0070838	3694.gw1.28.53.1	hypothetical protein	0.8269	_	_	NOG117282	None	_
Gh_A08G1459	923.677	429.971	6.15734	2.86723	5e-05	0.00199199	-1.10265	1.10265	down	up	yes	OK	4133	gi|590676047|ref|XP_007039624.1|	Pleckstrin (PH) domain-containing protein isoform 1 [Theobroma cacao]	0.9	gi|613504586|sp|Q5THJ4.2|VP13D_HUMAN	RecName: Full=Vacuolar protein sorting-associated protein 13D [Homo sapiens]	0.57	_	15368.BRADI3G33740.1	annotation not avaliable	0.7707	COG5043	KOG1809	_	None	_
Gh_A03G1099	211.15	98.0926	10.9436	5.09783	5e-05	0.00199199	-1.10213	1.10213	down	up	yes	OK	582	gi|590692322|ref|XP_007044027.1|	DNA-binding HORMA family protein [Theobroma cacao]	0.92	gi|145558933|sp|A2BF66.1|HORM1_DANRE	RecName: Full=HORMA domain-containing protein 1 [Danio rerio]	0.54	GO:0003677	29760.GSVIVG00002817001	SubName: Full=Chromosome chr1 scaffold_136, whole genome shotgun sequence;	0.8296	_	KOG4652	_	None	_
Gh_D01G0267	44.1084	20.5037	2.25199	1.04939	0.0022	0.03868	-1.10165	1.10165	down	up	yes	OK	590	gi|590612028|ref|XP_007022269.1|	Topoisomerase II-associated protein PAT1, putative [Theobroma cacao]	0.88	_	_	_	GO:0008152;GO:0016853	29760.GSVIVG00025770001	SubName: Full=Chromosome chr19 scaffold_35, whole genome shotgun sequence;	0.795	_	_	NOG233779	K12617	PATL1, PAT1
Gh_D11G0885	40.67	18.9179	1.601	0.746191	0.00275	0.0453998	-1.10136	1.10136	down	up	yes	OK	748	gi|590722707|ref|XP_007051972.1|	Xylem serine peptidase 1 isoform 1 [Theobroma cacao]	0.9	gi|71153422|sp|Q9LLL8.1|XSP1_ARATH	RecName: Full=Xylem serine proteinase 1; Short=AtXSP1; AltName: Full=Cucumisin-like protein; Flags: Precursor [Arabidopsis thaliana]	0.81	GO:0004252;GO:0032440;GO:0009505;GO:0006508;GO:0055114	3694.eugene3.00140203	hypothetical protein	0.8579	COG1404	_	_	None	_
Gh_D02G0119	128.749	59.9444	3.05137	1.42262	5e-05	0.00199199	-1.10091	1.10091	down	up	yes	OK	1204	gi|590654644|ref|XP_007033760.1|	Uncharacterized protein isoform 1 [Theobroma cacao]	0.84	gi|46395938|sp|Q940K0.2|DRL15_ARATH	RecName: Full=Probable disease resistance protein At1g61180 [Arabidopsis thaliana]	0.59	GO:0043531	29760.GSVIVG00034662001	SubName: Full=Chromosome chr5 scaffold_72, whole genome shotgun sequence;	0.8632	_	KOG1032	_	None	_
Gh_A11G2358	309.431	144.344	3.34076	1.55927	5e-05	0.00199199	-1.09931	1.09931	down	up	yes	OK	2574	gi|590643253|ref|XP_007030752.1|	NB-ARC domain-containing disease resistance protein, putative isoform 1 [Theobroma cacao]	0.69	gi|46396029|sp|Q9T048.1|DRL27_ARATH	RecName: Full=Disease resistance protein At4g27190 [Arabidopsis thaliana]	0.54	GO:0000166	_	_	_	_	_	_	None	_
Gh_D09G1051	55.8794	25.9873	3.92009	1.83046	0.0005	0.0129405	-1.09868	1.09868	down	up	yes	OK	445	gi|590584739|ref|XP_007015262.1|	CRT-like transporter 3 isoform 1 [Theobroma cacao]	0.9	_	_	_	_	29760.GSVIVG00022281001	SubName: Full=Chromosome chr6 scaffold_25, whole genome shotgun sequence;	0.9403	_	_	NOG84011	None	_
Gh_A11G2604	79.4835	37.0939	2.25123	1.05228	5e-05	0.00199199	-1.09719	1.09719	down	up	yes	OK	1017	gi|590610863|ref|XP_007021940.1|	Leucine-rich repeat transmembrane protein kinase, putative isoform 1 [Theobroma cacao]	0.81	gi|313471762|sp|C0LGN2.1|Y3148_ARATH	RecName: Full=Probable leucine-rich repeat receptor-like serine/threonine-protein kinase At3g14840; Flags: Precursor [Arabidopsis thaliana]	0.7	GO:0005524;GO:0004672;GO:0016021;GO:0006468	29760.GSVIVG00027899001	SubName: Full=Chromosome chr19 scaffold_4, whole genome shotgun sequence;	0.9227	COG0515	KOG1187	_	None	_
Gh_A11G0174	2177.67	1015.44	97.1102	45.3958	5e-05	0.00199199	-1.09706	1.09706	down	up	yes	OK	667	gi|590679491|ref|XP_007040596.1|	Heat shock protein 70 (Hsp 70) family protein [Theobroma cacao]	0.99	gi|729623|sp|Q03685.1|BIP5_TOBAC	RecName: Full=Luminal-binding protein 5; Short=BiP 5; AltName: Full=78 kDa glucose-regulated protein homolog 5; Short=GRP-78-5; Flags: Precursor [Nicotiana tabacum]	0.97	GO:0005524	3694.estExt_fgenesh4_pm.C_LG_I0291	SubName: Full=Putative uncharacterized protein;	0.9868	COG0443	KOG0100	_	K09490	HSPA5, BIP
Gh_D11G3509	62.6259	29.1994	3.40823	1.59419	0.00025	0.00757223	-1.0962	1.0962	down	up	yes	OK	557	gi|590715603|ref|XP_007050242.1|	AGC (cAMP-dependent, cGMP-dependent and protein kinase C) kinase family protein isoform 1 [Theobroma cacao]	0.92	gi|74996682|sp|Q54IH8.1|NDRB_DICDI	RecName: Full=Probable serine/threonine-protein kinase ndrB; AltName: Full=Nuclear DBF2-related kinase B [Dictyostelium discoideum]	0.63	GO:0004674;GO:0005524;GO:0009069;GO:0006468	3694.fgenesh4_pg.C_LG_V001411	hypothetical protein	0.9356	COG0515	KOG0605	_	K08790	STK38, NDR
Gh_A06G0610	131.811	61.3249	15.3579	7.19182	5e-05	0.00199199	-1.09455	1.09455	down	up	yes	OK	291	gi|590576401|ref|XP_007012950.1|	Transcription factor RAX1, putative [Theobroma cacao]	0.95	gi|75335856|sp|Q9M2Y9.1|RAX3_ARATH	RecName: Full=Transcription factor RAX3; AltName: Full=Myb-related protein 84; Short=AtMYB84; AltName: Full=Protein REGULATOR OF AXILLARY MERISTEMS 3 [Arabidopsis t	0.9	GO:0003677;GO:0000785;GO:0003682	3694.gw1.XVIII.752.1	annotation not avaliable	0.8404	COG5147	KOG0048	_	K09422	MYBP
Gh_D11G0807	124.906	58.2062	13.9575	6.54181	5e-05	0.00199199	-1.09328	1.09328	down	up	yes	OK	301	gi|590723783|ref|XP_007052281.1|	Homeobox-leucine zipper protein 4 / HD-ZIP protein [Theobroma cacao]	0.84	gi|3023330|sp|P92953.1|ATHB4_ARATH	RecName: Full=Homeobox-leucine zipper protein ATHB-4; AltName: Full=HD-ZIP protein ATHB-4; AltName: Full=Homeodomain transcription factor ATHB-4 [Arabidopsis thalia	0.7	GO:0005634;GO:0005667;GO:0006355;GO:0043565;GO:0045449;GO:0003700	3694.fgenesh4_pm.C_LG_III000187	hypothetical protein	0.7521	_	KOG0483	_	K09338	HD-ZIP
Gh_D13G0202	38.097	17.7663	3.2407	1.51972	0.00295	0.0475508	-1.0925	1.0925	down	up	yes	OK	377	gi|54035683|sp|O81221.1|ACT_GOSHI	RecName: Full=Actin actin [Gossypium hirsutum]	1	gi|54035683|sp|O81221.1|ACT_GOSHI	RecName: Full=Actin	1	GO:0005856;GO:0005524;GO:0005737	3694.eugene3.00101990	SubName: Full=Putative uncharacterized protein;; Actins are highly conserved proteins that a [...]	0.9973	COG5277	KOG0676	_	K10355	ACTF
Gh_A03G1104	55.2393	25.809	4.04296	1.89599	0.0006	0.014811	-1.09246	1.09246	down	up	yes	OK	429	gi|590692412|ref|XP_007044049.1|	Exostosin family protein isoform 1 [Theobroma cacao]	0.91	gi|75120698|sp|Q6DBG8.1|ARAD1_ARATH	RecName: Full=Probable arabinosyltransferase ARAD1; AltName: Full=Arabinan alpha-1,5-arabinosyltransferase; AltName: Full=L-Arabinosyltransferase; AltName: Full=Pr	0.61	_	59689.fgenesh1_pg.C_scaffold_2001076	annotation not avaliable	0.8142	_	KOG1021	_	None	_
Gh_A12G0402	64.8693	30.3494	3.63239	1.70452	0.00055	0.0138713	-1.09155	1.09155	down	up	yes	OK	543	gi|590685572|ref|XP_007042135.1|	Cytochrome BC1 synthesis [Theobroma cacao]	0.84	gi|74996656|sp|Q54HY8.1|BCS1A_DICDI	RecName: Full=Probable mitochondrial chaperone BCS1-A; AltName: Full=BCS1-like protein 1 [Dictyostelium discoideum]	0.63	GO:0005524	3694.gw1.IX.1704.1	SubName: Full=Putative uncharacterized protein;	0.8133	COG0465	KOG0743	_	None	_
Gh_D02G0676	96.9523	45.4187	3.31592	1.55637	5e-05	0.00199199	-1.09122	1.09122	down	up	yes	OK	852	gi|590604388|ref|XP_007020241.1|	G-type lectin S-receptor serine/threonine-protein kinase [Theobroma cacao]	0.85	gi|75338636|sp|Q9XID3.1|Y1343_ARATH	RecName: Full=G-type lectin S-receptor-like serine/threonine-protein kinase At1g34300; Flags: Precursor [Arabidopsis thaliana]	0.71	GO:0030246;GO:0004674;GO:0005524;GO:0009069;GO:0006468;GO:0048544	29760.GSVIVG00001735001	SubName: Full=Chromosome chr18 scaffold_121, whole genome shotgun sequence;	0.8462	COG0515	KOG1187	_	None	_
Gh_A05G0028	61.907	28.9988	3.14219	1.4767	0.0003	0.00871602	-1.08939	1.08939	down	up	yes	OK	593	gi|590579778|ref|XP_007013882.1|	Uncharacterized protein isoform 2 [Theobroma cacao]	0.71	_	_	_	_	_	_	_	_	_	_	None	_
Gh_A05G1089	206.429	97.0011	3.9128	1.84055	5e-05	0.00199199	-1.08806	1.08806	down	up	yes	OK	1491	gi|590619428|ref|XP_007024294.1|	ABC-2 and Plant PDR ABC-type transporter family protein isoform 1 [Theobroma cacao]	0.97	gi|75326884|sp|Q7PC86.1|AB35G_ARATH	RecName: Full=ABC transporter G family member 35; Short=ABC transporter ABCG.35; Short=AtABCG35; AltName: Full=Probable pleiotropic drug resistance protein 7 [Arab	0.88	GO:0016020;GO:0005524;GO:0008152;GO:0016887	15368.BRADI1G38030.1	annotation not avaliable	0.96	COG0842;COG1131	KOG0065	_	None	_
Gh_D02G0090	479.714	225.544	13.0168	6.12827	5e-05	0.00199199	-1.08682	1.08682	down	up	yes	OK	1059	gi|590654499|ref|XP_007033713.1|	LRR and NB-ARC domains-containing disease resistance protein, putative [Theobroma cacao]	0.62	gi|46396003|sp|Q9LRR5.1|DRL21_ARATH	RecName: Full=Putative disease resistance protein At3g14460 [Arabidopsis thaliana]	0.51	_	_	_	_	_	_	_	None	_
Gh_D03G0846	326.773	153.826	5.83934	2.7516	5e-05	0.00199199	-1.08553	1.08553	down	up	yes	OK	1578	gi|590667221|ref|XP_007037182.1|	Ubiquitin carboxyl-terminal hydrolase-related protein isoform 1 [Theobroma cacao]	0.89	_	_	_	GO:0046872;GO:0006511;GO:0036459	_	_	_	_	_	_	None	_
Gh_A03G0756	4.01056	0	2.12034	0	5e-05	0.00199199	-1.0843	1.0843	down	up	yes	OK	109	gi|590653794|ref|XP_007033521.1|	Vacuolar sorting receptor isoform 1 [Theobroma cacao]	0.95	gi|71153400|sp|P93026.2|VSR1_ARATH	RecName: Full=Vacuolar-sorting receptor 1; Short=AtVSR1; AltName: Full=BP80-like protein b; Short=AtBP80b; AltName: Full=Epidermal growth factor receptor-like prote	0.85	GO:0005509	3694.gw1.XVI.352.1	annotation not avaliable	0.8427	_	_	NOG260587	None	_
Gh_A11G0362	106.499	50.0931	6.03803	2.84929	5e-05	0.00199199	-1.08348	1.08348	down	up	yes	OK	537	gi|590670886|ref|XP_007038183.1|	Calnexin 1 [Theobroma cacao]	0.88	gi|3334138|sp|Q39817.1|CALX_SOYBN	RecName: Full=Calnexin homolog; Flags: Precursor	0.84	GO:0006457;GO:0005783;GO:0005509;GO:0051082	29760.GSVIVG00006229001	SubName: Full=Chromosome chr1 scaffold_166, whole genome shotgun sequence;	0.8703	_	KOG0675	_	K08054	CANX
Gh_D05G1131	46.4487	21.9009	1.8688	0.882959	0.00145	0.0286327	-1.08169	1.08169	down	up	yes	OK	733	gi|590616201|ref|XP_007023439.1|	Multidrug resistance-associated protein 11 [Theobroma cacao]	0.91	gi|298286923|sp|Q9SKX0.3|AB13C_ARATH	RecName: Full=ABC transporter C family member 13; Short=ABC transporter ABCC.13; Short=AtABCC13; AltName: Full=ATP-energized glutathione S-conjugate pump 11; AltN	0.88	GO:0055085;GO:0008152;GO:0005524;GO:0016021;GO:0042626	_	_	_	_	_	_	K05674	ABCC10
Gh_A06G0742	247.787	117.031	9.51825	4.5044	5e-05	0.00199199	-1.07936	1.07936	down	up	yes	OK	765	gi|590574445|ref|XP_007012403.1|	Uncharacterized protein isoform 1 [Theobroma cacao]	0.7	_	_	_	GO:0005488	_	_	_	_	_	_	None	_
Gh_A04G1272	614.306	290.583	11.8683	5.61965	5e-05	0.00199199	-1.07856	1.07856	down	up	yes	OK	1464	gi|590699741|ref|XP_007045997.1|	Sec7 domain-containing protein [Theobroma cacao]	0.95	gi|2498329|sp|Q42510.1|GNOM_ARATH	RecName: Full=ARF guanine-nucleotide exchange factor GNOM; AltName: Full=Pattern formation protein EMB30; AltName: Full=Protein EMBRYO DEFECTIVE 30; AltName: Full=Pr	0.91	GO:0010311;GO:0003002;GO:0005086;GO:0043547;GO:1903790;GO:0010228;GO:0032509;GO:0000911;GO:0010292;GO:0048209;GO:0010274;GO:0071555;GO:0010498;GO:0033044;GO:0010087;GO:0009826;GO:0015711;GO:0006094;GO:0005622;GO:0010090;GO:0010540;GO:0042803;GO:0010431;GO:0045010;GO:0010072;GO:0048765;GO:0001736;GO:0007062;GO:0030244;GO:0015860;GO:0009942;GO:0048449;GO:0045595	3702.AT1G13980.1-P	GN (GNOM); GTP:GDP antiporter/ protein homodimerization; Encodes a GDP/GTP exchange factor f [...]	0.9153	COG5307	KOG0928	_	None	_
Gh_A11G2092	199.908	94.3903	15.2498	7.2292	5e-05	0.00199199	-1.07688	1.07688	down	up	yes	OK	415	gi|590640873|ref|XP_007030074.1|	ARM repeat superfamily protein isoform 1 [Theobroma cacao]	0.96	_	_	_	GO:0006886;GO:0008536;GO:0005622	_	_	_	_	_	_	None	_
Gh_D07G1241	141.947	67.0661	9.2438	4.38346	5e-05	0.00199199	-1.07642	1.07642	down	up	yes	OK	475	gi|590719224|ref|XP_007050997.1|	Uncharacterized protein TCM_004706 [Theobroma cacao]	0.51	gi|81984053|sp|O36421.1|VG73_ALHV1	RecName: Full=Uncharacterized gene 73 protein	0.45	_	_	_	_	_	_	_	K13093	HTATSF1
Gh_D02G1362	41.4743	19.2278	17.7964	8.45377	0.0029	0.0470004	-1.07392	1.07392	down	up	yes	OK	121	gi|590697803|ref|XP_007045541.1|	UDP-Glycosyltransferase / trehalose-phosphatase family protein isoform 1 [Theobroma cacao]	0.85	gi|172045841|sp|Q94AH8.2|TPS6_ARATH	RecName: Full=Alpha,alpha-trehalose-phosphate synthase [UDP-forming]	0.61	GO:0004805;GO:0005982;GO:0005992;GO:0003825;GO:0005985;GO:0016311	_	_	_	_	_	_	K16055	TPS
Gh_A13G1174	66.347	31.4431	2.91567	1.38515	0.00025	0.00757223	-1.07379	1.07379	down	up	yes	OK	676	gi|590607133|ref|XP_007020922.1|	Serine/threonine protein phosphatase 7 long form, putative [Theobroma cacao]	0.79	_	_	_	_	_	_	_	_	_	_	None	_
Gh_A10G1566	1815.17	862.388	11.726	5.57297	5e-05	0.00199199	-1.07319	1.07319	down	up	yes	OK	4263	gi|590662315|ref|XP_007035914.1|	Calcium-dependent lipid-binding family protein isoform 1 [Theobroma cacao]	0.92	gi|71152975|sp|Q96RL7.2|VP13A_HUMAN	RecName: Full=Vacuolar protein sorting-associated protein 13A; AltName: Full=Chorea-acanthocytosis protein; AltName: Full=Chorein [Homo sapiens]	0.62	_	_	_	_	_	_	_	None	_
Gh_D05G2675	95.0174	44.8885	10.4442	4.96392	5e-05	0.00199199	-1.07315	1.07315	down	up	yes	OK	305	gi|590569780|ref|XP_007011162.1|	Annexin 4, putative [Theobroma Annexin 4, putative [Theobroma cacao]	0.86	gi|75339086|sp|Q9ZVJ6.1|ANXD4_ARATH	RecName: Full=Annexin D4; AltName: Full=AnnAt4 [Arabidopsis thaliana]	0.68	GO:0015074;GO:0005544;GO:0004523;GO:0003676;GO:0003964;GO:0005509;GO:0090502;GO:0051252;GO:0006278	3694.estExt_fgenesh4_pg.C_LG_I0283	hypothetical protein	0.7619	_	KOG0819	_	None	_
Gh_D11G1960	98.2943	46.6631	2.73534	1.30059	5e-05	0.00199199	-1.07255	1.07255	down	up	yes	OK	1034	gi|590705140|ref|XP_007047353.1|	P-loop containing nucleoside triphosphate hydrolases superfamily protein isoform 3 [Theobroma P-loop containing nucleoside triphosp	0.92	gi|74750464|sp|Q86VH2.1|KIF27_HUMAN	RecName: Full=Kinesin-like protein KIF27 [Homo sapiens]	0.67	GO:0045298;GO:0007018;GO:0005874;GO:0008152;GO:0005524;GO:0003777;GO:0008017;GO:0005871	29760.GSVIVG00019544001	SubName: Full=Chromosome chr7 scaffold_20, whole genome shotgun sequence;	0.8836	COG5059	KOG0244	_	None	_
Gh_A09G1880	1895.29	900.203	85.7864	40.8503	5e-05	0.00199199	-1.0704	1.0704	down	up	yes	OK	658	gi|590655764|ref|XP_007034079.1|	Uncharacterized protein isoform 1 [Theobroma cacao]	0.75	_	_	_	_	_	_	_	_	_	_	None	_
Gh_A07G0983	59.1829	28.1208	3.9884	1.90177	0.0004	0.0108938	-1.06847	1.06847	down	up	yes	OK	461	gi|590587245|ref|XP_007015919.1|	Uncharacterized protein TCM_041487 [Theobroma cacao]	0.69	_	_	_	_	_	_	_	_	_	_	None	_
Gh_A03G1403	52.791	25.1036	2.908	1.38679	0.001	0.0217966	-1.06828	1.06828	down	up	yes	OK	551	gi|590690405|ref|XP_007043499.1|	Micronuclear linker histone polyprotein-like protein [Theobroma cacao]	0.76	_	_	_	_	_	_	_	_	_	_	None	_
Gh_A06G1270	139.281	66.2561	6.17028	2.94268	5e-05	0.00199199	-1.06821	1.06821	down	up	yes	OK	671	gi|590625685|ref|XP_007025951.1|	Cysteine-rich RLK 25 [Theobroma Cysteine-rich RLK 25 [Theobroma cacao]	0.8	gi|75335771|sp|Q9M0X5.1|CRK25_ARATH	RecName: Full=Cysteine-rich receptor-like protein kinase 25; Short=Cysteine-rich RLK25; Flags: Precursor [Arabidopsis thaliana]	0.64	GO:0005524;GO:0004674;GO:0009069;GO:0006468	3694.eugene3.00110243	hypothetical protein	0.7586	COG0515	KOG1187	_	None	_
Gh_A05G3922	56.5062	26.8924	3.37988	1.61404	0.0008	0.018462	-1.0663	1.0663	down	up	yes	OK	513	gi|590571457|ref|XP_007011600.1|	Uncharacterized protein TCM_036820 [Theobroma cacao]	0.47	_	_	_	_	_	_	_	_	_	_	None	_
Gh_D05G2382	153.071	72.8197	10.2872	4.91369	5e-05	0.00199199	-1.06597	1.06597	down	up	yes	OK	462	gi|590604464|ref|XP_007020261.1|	Serine/threonine protein phosphatase 2A 57 kDa regulatory subunit B' beta isoform 1 [Theobroma cacao]	0.88	gi|75097015|sp|O04376.1|2A5B_ARATH	RecName: Full=Serine/threonine protein phosphatase 2A 57 kDa regulatory subunit B' beta isoform; Short=AtB' beta; Short=PP2A, B' subunit, beta isoform [Arabidopsis	0.68	GO:0007165;GO:0008601;GO:0000159;GO:0034047	29760.GSVIVG00036167001	SubName: Full=Chromosome chr3 scaffold_8, whole genome shotgun sequence;	0.871	_	KOG2085	_	K11584	PPP2R5
Gh_D09G1762	76.2392	36.383	1.47073	0.702565	0.0001	0.00360715	-1.06583	1.06583	down	up	yes	OK	1466	gi|590674350|ref|XP_007039143.1|	Uncharacterized protein isoform 1 [Theobroma cacao]	0.89	_	_	_	GO:0005622;GO:0006890	_	_	_	_	_	_	None	_
Gh_A05G1631	169.268	80.6534	9.71965	4.64478	5e-05	0.00199199	-1.06529	1.06529	down	up	yes	OK	531	gi|590593705|ref|XP_007017645.1|	Cytokinin oxidase 5 [Theobroma Cytokinin oxidase 5 [Theobroma cacao]	0.92	gi|66773897|sp|Q67YU0.1|CKX5_ARATH	RecName: Full=Cytokinin dehydrogenase 5; AltName: Full=Cytokinin oxidase 5; Short=AtCKX5; Short=AtCKX6; Short=CKO5; Flags: Precursor [Arabidopsis thaliana]	0.89	GO:0019139;GO:0008762;GO:0009823;GO:0050660;GO:0009753;GO:0055114;GO:0006040;GO:0009694	3694.fgenesh4_pg.C_LG_II000281	cytokinin oxidase (EC:1.5.99.12)	0.9054	COG0277	KOG1231	_	K00279	CKX
Gh_A07G2022	378.045	180.264	17.284	8.26174	5e-05	0.00199199	-1.06492	1.06492	down	up	yes	OK	652	gi|590645878|ref|XP_007031465.1|	L-aspartate oxidase isoform 1 [Theobroma cacao]	0.96	gi|75165034|sp|Q94AY1.1|NADB_ARATH	RecName: Full=L-aspartate oxidase, chloroplastic; AltName: Full=Protein FLAGELLIN-INSENSITIVE 4; Flags: Precursor [Arabidopsis thaliana]	0.93	GO:0006769;GO:0006531;GO:0008734;GO:0055114;GO:0005737;GO:0046497;GO:0006522;GO:0009435	3694.gw1.I.2445.1	L-aspartate oxidase	0.9446	COG0029	KOG2403	_	K00278	nadB
Gh_D03G0436	646.867	308.523	36.6726	17.5465	5e-05	0.00199199	-1.06352	1.06352	down	up	yes	OK	537	gi|590707864|ref|XP_007048116.1|	Cytochrome P450, family 78, subfamily A, polypeptide 7 [Theobroma cacao]	0.94	gi|75309111|sp|Q9FIB0.1|C78A7_ARATH	RecName: Full=Cytochrome P450 78A7 [Arabidopsis thaliana]	0.82	GO:0016705;GO:0020037;GO:0005506;GO:0048445;GO:0004497;GO:0055114;GO:0010075	3694.eugene3.00070646	cytochrome P450	0.899	COG2124	KOG0156	_	None	_
Gh_A02G0212	286.397	136.752	12.0779	5.7797	5e-05	0.00199199	-1.0633	1.0633	down	up	yes	OK	702	gi|590656604|ref|XP_007034318.1|	Tetratricopeptide repeat-like superfamily protein isoform 1 [Theobroma cacao]	0.92	gi|75192500|sp|Q9MAT2.1|PPR10_ARATH	RecName: Full=Pentatricopeptide repeat-containing protein At1g04840 [Arabidopsis thaliana]	0.76	_	29760.GSVIVG00038824001	SubName: Full=Chromosome chr5 scaffold_98, whole genome shotgun sequence;	0.8256	_	KOG4197	_	None	_
Gh_A01G1736	99.7481	47.5911	12.5411	6.02294	5e-05	0.00199199	-1.05812	1.05812	down	up	yes	OK	274	gi|89258498|gb|ABD65462.1|	short chain alcohol dehydrogenase [Gossypium hirsutum]	0.9	gi|75306651|sp|Q94KL7.1|SILD_FORIN	RecName: Full=Secoisolariciresinol dehydrogenase	0.73	GO:0055114;GO:0016491	3694.eugene3.00160676	hypothetical protein	0.8221	COG1028	KOG0725	_	None	_
Gh_D13G1136	114.11	54.6819	5.17408	2.48549	5e-05	0.00199199	-1.05777	1.05777	down	up	yes	OK	657	gi|590644087|ref|XP_007030985.1|	Heat shock protein 70 (Hsp 70) family protein [Theobroma cacao]	0.98	gi|729623|sp|Q03685.1|BIP5_TOBAC	RecName: Full=Luminal-binding protein 5; Short=BiP 5; AltName: Full=78 kDa glucose-regulated protein homolog 5; Short=GRP-78-5; Flags: Precursor [Nicotiana tabacum]	0.92	GO:0009644;GO:0006457;GO:0005524;GO:0034976;GO:0009408;GO:0042542	3694.eugene3.00130164	hypothetical protein	0.9521	COG0443	KOG0100	_	K09490	HSPA5, BIP
Gh_D11G0352	810.124	389.293	9.93944	4.77933	5e-05	0.00199199	-1.05636	1.05636	down	up	yes	OK	2272	gi|657392498|gb|KEH33431.1|	actin-binding FH2 (formin-like) protein, putative [Medicago truncatula]	0.56	gi|334302903|sp|Q9FLQ7.3|FH20_ARATH	RecName: Full=Formin-like protein 20; Short=AtFH20 [Arabidopsis thaliana]	0.56	_	_	_	_	_	_	_	K02184	FMN2
Gh_A11G0129	605.532	291.17	10.7292	5.16395	5e-05	0.00199199	-1.055	1.055	down	up	yes	OK	1591	gi|590674066|ref|XP_007039063.1|	Gamma-irradiation and mitomycin c induced 1, putative isoform 1 [Theobroma cacao]	0.8	_	_	_	_	29760.GSVIVG00037253001	SubName: Full=Chromosome chr16 scaffold_86, whole genome shotgun sequence;	0.7642	_	_	NOG269404	None	_
Gh_D05G3672	125.526	58.7657	59.5371	28.6734	5e-05	0.00199199	-1.05408	1.05408	down	up	yes	OK	115	gi|590605598|ref|XP_007020528.1|	Uncharacterized protein TCM_030662 [Theobroma cacao]	0.81	_	_	_	_	29760.GSVIVG00012885001	SubName: Full=Chromosome undetermined scaffold_410, whole genome shotgun sequence;	0.7738	_	_	NOG220595;NOG254890	None	_
Gh_D04G0385	104.686	50.4133	2.89256	1.39509	5e-05	0.00199199	-1.05199	1.05199	down	up	yes	OK	1041	gi|590650953|ref|XP_007032775.1|	Uncharacterized protein isoform 1 [Theobroma cacao]	0.8	gi|75174038|sp|Q9LF24.1|LNG1_ARATH	RecName: Full=Protein LONGIFOLIA 1; AltName: Full=Protein TON1 RECRUITING MOTIF 2 [Arabidopsis thaliana]	0.58	_	_	_	_	_	_	_	None	_
Gh_A03G0567	406.331	196.102	7.72357	3.73121	5e-05	0.00199199	-1.04962	1.04962	down	up	yes	OK	1487	gi|590667221|ref|XP_007037182.1|	Ubiquitin carboxyl-terminal hydrolase-related protein isoform 1 [Theobroma cacao]	0.9	_	_	_	GO:0046872;GO:0006511;GO:0036459	_	_	_	_	_	_	None	_
Gh_D08G2187	169.792	81.8795	6.56904	3.17461	5e-05	0.00199199	-1.0491	1.0491	down	up	yes	OK	760	gi|590644645|ref|XP_007031138.1|	Inorganic H pyrophosphatase family protein isoform 1 [Theobroma cacao]	0.98	gi|18274925|sp|Q06572.2|AVP_HORVU	RecName: Full=Pyrophosphate-energized vacuolar membrane proton pump; AltName: Full=Pyrophosphate-energized inorganic pyrophosphatase; Short=H(+)-PPase [Hordeum vulga	0.92	GO:0016020;GO:0032440;GO:0055085;GO:0004427;GO:0055114;GO:0006119;GO:0015992;GO:0009678	3694.estExt_fgenesh4_pg.C_LG_XIII0040	vacuolar H+-translocating inorganic pyrophosphatase (EC:3.6.1.1)	0.9742	COG3808	_	_	K01507	ppa
Gh_D05G3569	46.9328	22.665	0.943692	0.456173	0.00115	0.0241565	-1.04874	1.04874	down	up	yes	OK	1409	gi|590611337|ref|XP_007022073.1|	LRR and NB-ARC domains-containing disease resistance protein, putative [Theobroma cacao]	0.66	gi|29839649|sp|Q9LRR4.1|R13L1_ARATH	RecName: Full=Putative disease resistance RPP13-like protein 1 [Arabidopsis thaliana]	0.62	_	_	_	_	_	_	_	None	_
Gh_D07G1636	125.501	60.469	7.3926	3.57376	5e-05	0.00199199	-1.04864	1.04864	down	up	yes	OK	519	gi|209973101|gb|ACJ03840.1|	ADP-glucose pyrophosphorylase small subunit ADPGp-2 [Gossypium hirsutum]	1	gi|1707944|sp|P52417.1|GLGS2_VICFA	RecName: Full=Glucose-1-phosphate adenylyltransferase small subunit 2, chloroplastic; AltName: Full=ADP-glucose pyrophosphorylase; AltName: Full=ADP-glucose synthas	0.91	GO:0048046;GO:0008878;GO:0000023;GO:0009637;GO:0048573;GO:0048481;GO:0010218;GO:0010114;GO:0010027;GO:0010155;GO:0043085;GO:0009644;GO:0019761;GO:0005985;GO:0019288;GO:0019252;GO:0009744;GO:0005978;GO:0006098;GO:0016226;GO:0030931;GO:0009853;GO:0009793;GO:0009570	3694.eugene3.00141188	RecName: Full=Glucose-1-phosphate adenylyltransferase; EC=2.7.7.27;; This protein plays a ro [...]	0.9253	COG0448	KOG1322	_	K00975	glgC
Gh_D06G1610	770.668	371.217	61.7324	29.8672	5e-05	0.00199199	-1.04747	1.04747	down	up	yes	OK	397	gi|590625892|ref|XP_007026011.1|	Glucose-6-phosphate/phosphate translocator 2 [Theobroma cacao]	0.94	gi|325511333|sp|Q94B38.2|GPT2_ARATH	RecName: Full=Glucose-6-phosphate/phosphate translocator 2, chloroplastic; Flags: Precursor [Arabidopsis thaliana]	0.95	GO:0006810;GO:0016021;GO:0005215	3694.gw1.IV.1792.1	hypothetical protein	0.8898	_	KOG1441	_	K15283	SLC35E1
Gh_D11G2013	45.6481	21.9351	7.077	3.4318	0.0023	0.0399977	-1.04417	1.04417	down	up	yes	OK	233	gi|590705622|ref|XP_007047490.1|	Acetamidase/Formamidase family protein isoform 2 [Theobroma cacao]	0.96	gi|3913682|sp|Q50228.1|FMDA_METME	RecName: Full=Formamidase; AltName: Full=Formamide amidohydrolase [Methylophilus methylotrophus]	0.7	GO:0006568;GO:0046487;GO:0004328	29760.GSVIVG00019645001	SubName: Full=Chromosome chr7 scaffold_20, whole genome shotgun sequence;	0.8987	COG2421	_	_	K01455	E3.5.1.49
Gh_D06G0416	259.283	125.895	3.38775	1.64604	5e-05	0.00199199	-1.04133	1.04133	down	up	yes	OK	2137	gi|590599249|ref|XP_007019129.1|	Armadillo/beta-catenin-like repeat, C2 calcium/lipid-binding domain (CaLB) protein isoform 1 [Theobroma cacao]	0.95	_	_	_	_	29760.GSVIVG00015414001	SubName: Full=Chromosome chr18 scaffold_1, whole genome shotgun sequence;	0.9236	_	KOG0167	_	None	_
Gh_D01G0349	55.1022	26.7189	2.07838	1.00993	0.0006	0.014811	-1.0412	1.0412	down	up	yes	OK	778	gi|590606999|ref|XP_007020887.1|	Cc-nbs-lrr resistance protein [Theobroma cacao]	0.55	_	_	_	_	_	_	_	_	_	_	None	_
Gh_A12G2523	942.718	457.652	22.9849	11.1724	5e-05	0.00199199	-1.04075	1.04075	down	up	yes	OK	1172	gi|590717350|ref|XP_007050592.1|	Time for coffee, putative isoform 1 [Theobroma cacao]	0.72	gi|172045840|sp|Q94KE2.2|TIC_ARATH	RecName: Full=Protein TIME FOR COFFEE [Arabidopsis thaliana]	0.51	_	_	_	_	_	_	_	None	_
Gh_A12G1988	46.8773	22.7665	2.94056	1.43293	0.00285	0.0464595	-1.03712	1.03712	down	up	yes	OK	491	gi|590677122|ref|XP_007039931.1|	Beta vacuolar processing enzyme [Theobroma cacao]	0.89	gi|1351409|sp|P49042.1|VPE_RICCO	RecName: Full=Vacuolar-processing enzyme; Short=VPE; Flags: Precursor [Ricinus communis]	0.9	GO:0008233;GO:0006624;GO:0005773	3694.gw1.127.139.1	annotation not avaliable	0.9688	COG5206	KOG1348	_	K01369	LGMN
Gh_A03G1158	72.7736	35.3154	6.95526	3.39242	0.0003	0.00871602	-1.03579	1.03579	down	up	yes	OK	342	gi|590695288|ref|XP_007044848.1|	Pentatricopeptide repeat superfamily protein isoform 1 [Theobroma cacao]	0.89	gi|75200670|sp|Q9SAD9.1|PPR40_ARATH	RecName: Full=Pentatricopeptide repeat-containing protein At1g13040, mitochondrial; Flags: Precursor [Arabidopsis thaliana]	0.76	GO:0005774;GO:0009688	29760.GSVIVG00030743001	SubName: Full=Chromosome chr1 scaffold_5, whole genome shotgun sequence;	0.8054	_	KOG4197	_	None	_
Gh_D08G2554	271.748	132.097	18.1306	8.84526	5e-05	0.00199199	-1.03545	1.03545	down	up	yes	OK	465	gi|666667880|gb|AIG20079.1|	HSF12 [Gossypium hirsutum]	0.94	gi|75264295|sp|Q9LVW2.1|HSFA9_ARATH	RecName: Full=Heat stress transcription factor A-9; Short=AtHsfA9; AltName: Full=AtHsf-21 [Arabidopsis thaliana]	0.76	GO:0003677	_	_	_	_	_	_	K09419	HSFF
Gh_D05G3242	92.2269	44.9052	3.57278	1.74344	5e-05	0.00199199	-1.03511	1.03511	down	up	yes	OK	759	gi|590611458|ref|XP_007022109.1|	Integral membrane single C2 domain protein, putative isoform 1 [Theobroma cacao]	0.81	gi|332278165|sp|Q93XX4.2|C2D61_ARATH	RecName: Full=C2 domain-containing protein At1g53590; AltName: Full=N-terminal-TM-C2 domain type 6 protein 1; Short=NTMC2TYPE6.1 [Arabidopsis thaliana]	0.77	_	3702.AT3G14590.2-P	unknown protein; NTMC2T6.2; CONTAINS InterPro DOMAIN/s: C2 membrane targeting protein (Inter [...]	0.7517	COG5038	KOG1012	_	None	_
Gh_D09G1520	202.28	98.0276	32.8949	16.0644	5e-05	0.00199199	-1.034	1.034	down	up	yes	OK	225	gi|195973264|gb|ABW69659.2|	glutathione S-transferase [Gossypium hirsutum]	0.98	gi|75337546|sp|Q9SR36.1|GSTU8_ARATH	RecName: Full=Glutathione S-transferase U8; Short=AtGSTU8; AltName: Full=GST class-tau member 8 [Arabidopsis thaliana]	0.73	GO:0008152;GO:0016740	29760.GSVIVG00021418001	SubName: Full=Chromosome chr8 scaffold_23, whole genome shotgun sequence;	0.7512	COG0625	KOG0406	_	K00799	GST, gst
Gh_A07G0018	513.167	250.699	5.10427	2.49485	5e-05	0.00199199	-1.03275	1.03275	down	up	yes	OK	2789	gi|590571516|ref|XP_007011617.1|	Centromere-associated protein E, putative isoform 2 [Theobroma cacao]	0.84	_	_	_	_	29760.GSVIVG00000754001	SubName: Full=Chromosome undetermined scaffold_107, whole genome shotgun sequence;	0.7795	_	_	NOG273157	None	_
Gh_A06G0183	530.267	257.812	53.9166	26.3674	5e-05	0.00199199	-1.03197	1.03197	down	up	yes	OK	325	gi|590591938|ref|XP_007017138.1|	N-terminal nucleophile aminohydrolases (Ntn hydrolases) superfamily protein [Theobroma N-terminal nucleophile aminohydrolases (Ntn	0.96	gi|85540956|sp|Q8GXG1.2|ASPGB_ARATH	RecName: Full=Probable isoaspartyl peptidase/L-asparaginase 2; AltName: Full=L-asparagine amidohydrolase 2; Contains: RecName: Full=Isoaspartyl peptidase/L-asparag	0.92	GO:0006522;GO:0006531;GO:0004067;GO:0006528	3694.estExt_Genewise1_v1.C_400931	asparaginase (EC:3.5.1.1)	0.913	COG1446	KOG1592	_	K13051	iaaA, ASRGL1
Gh_D08G0365	208.759	102.382	3.29297	1.61627	5e-05	0.00199199	-1.02672	1.02672	down	up	yes	OK	1780	gi|590722920|ref|XP_007052034.1|	SEC7-like guanine nucleotide exchange family protein [Theobroma cacao]	0.93	gi|75181363|sp|Q9LZX8.1|BIG2_ARATH	RecName: Full=Brefeldin A-inhibited guanine nucleotide-exchange protein 2; Short=BIG2; AltName: Full=ARF guanine-nucleotide exchange factor BIG2 [Arabidopsis thalia	0.84	GO:0005086;GO:0043547	3694.eugene3.00140162	hypothetical protein	0.8996	COG5307	KOG0929	_	None	_
Gh_Sca006551G01	166.851	81.8185	7.10187	3.49041	5e-05	0.00199199	-1.0248	1.0248	down	up	yes	OK	696	gi|566154164|ref|XP_006370337.1|	hypothetical protein POPTR_0001s41770g [Populus trichocarpa]	0.81	gi|519882198|sp|F4K0A6.1|MYO2_ARATH	RecName: Full=Myosin-2; AltName: Full=AtATM2; AltName: Full=AtMYOS1 [Arabidopsis thaliana]	0.81	GO:0008152;GO:0005524;GO:0003774;GO:0016459	3694.gw1.XI.72.1	hypothetical protein	0.8497	COG5022	KOG0160	_	K10357	MYO5
Gh_D02G1555	293.29	143.997	5.68598	2.79474	5e-05	0.00199199	-1.02469	1.02469	down	up	yes	OK	1459	gi|590695777|ref|XP_007044985.1|	Multidrug resistance protein ABC transporter family isoform 1 [Theobroma cacao]	0.9	gi|75335108|sp|Q9LK62.1|AB7C_ARATH	RecName: Full=ABC transporter C family member 7; Short=ABC transporter ABCC.7; Short=AtABCC7; AltName: Full=ATP-energized glutathione S-conjugate pump 7; AltName: F	0.69	GO:0055085;GO:0008152;GO:0005524;GO:0016021;GO:0042626	_	_	_	_	_	_	None	_
Gh_D06G2082	131.885	64.5111	17.633	8.68461	5e-05	0.00199199	-1.02174	1.02174	down	up	yes	OK	261	gi|661878516|emb|CDP17738.1|	unnamed protein product [Coffea canephora]	0.82	gi|75605643|sp|Q8UN02.1|GAG80_MLVMN	RecName: Full=Glycosylated Gag polyprotein; Short=Pr80gag; AltName: Full=Glyco-gag; AltName: Full=gp80gag; Contains: RecName: Full=Nextended-MA-p12; Contains: RecN	0.63	GO:0015074;GO:0008270;GO:0003676	3694.eugene3.00190014	annotation not avaliable	0.7986	_	KOG0017	NOG231393;NOG277461	None	_
Gh_Sca066577G01	48.1227	23.1413	33.9119	16.7517	0.0024	0.041209	-1.01748	1.01748	down	up	yes	OK	97	gi|590671570|ref|XP_007038368.1|	Structural maintenance of chromosomes (SMC) family protein isoform 1 [Theobroma cacao]	0.93	gi|75337454|sp|Q9SN90.1|SMC22_ARATH	RecName: Full=Structural maintenance of chromosomes protein 2-2; Short=AtSMC2-2; AltName: Full=Chromosome-associated protein E-2; Short=AtCAP-E2 [Arabidopsis thali	0.84	GO:0005634;GO:0005524;GO:0000796;GO:0007076	_	_	_	_	_	_	K06674	SMC2
Gh_D06G1567	61.1208	30.1964	0.924832	0.457349	0.00065	0.0157825	-1.0159	1.0159	down	up	yes	OK	1853	gi|590621334|ref|XP_007024761.1|	Phosphatidylinositol-4-phosphate 5-kinase family protein, putative isoform 1 [Theobroma cacao]	0.82	gi|75274251|sp|Q9LUM0.1|FAB1B_ARATH	RecName: Full=1-phosphatidylinositol-3-phosphate 5-kinase FAB1B; Short=Phosphatidylinositol 3-phosphate 5-kinase; AltName: Full=FYVE finger-containing phosphoinosi	0.75	GO:0016307;GO:0046872;GO:0009555;GO:0005524;GO:0010256;GO:0007033;GO:0090332;GO:0005739;GO:0046854	3694.estExt_fgenesh4_pm.C_1580023	hypothetical protein	0.9199	COG5253	KOG0230	_	K00921	PIKFYVE, FAB1
Gh_A01G1530	1031.97	510.402	7.51952	3.7205	5e-05	0.00199199	-1.01514	1.01514	down	up	yes	OK	3786	gi|590682535|ref|XP_007041369.1|	Target of rapamycin [Theobroma Target of rapamycin [Theobroma cacao]	0.94	gi|91208165|sp|Q70PP2.2|SMG1_DROME	RecName: Full=Serine/threonine-protein kinase Smg1 [Drosophila melanogaster]	0.63	GO:0016310;GO:0005524;GO:0016301;GO:0016773	15368.BRADI1G09310.3	annotation not avaliable	0.8596	COG5032	KOG0891	_	K08873	SMG1
Gh_D02G1202	505.961	249.794	21.2375	10.5092	5e-05	0.00199199	-1.01496	1.01496	down	up	yes	OK	705	gi|32364696|gb|AAP80385.1|	ABC transporter [Gossypium hirsutum]	1	gi|75330766|sp|Q8RXN0.1|AB11G_ARATH	RecName: Full=ABC transporter G family member 11; Short=ABC transporter ABCG.11; Short=AtABCG11; AltName: Full=Protein CUTICULAR DEFECT AND ORGAN FUSION 1; AltName	0.93	GO:0009611;GO:0015748;GO:0008152;GO:0005524;GO:0009897;GO:0015908;GO:0015416;GO:0009737;GO:0015245;GO:0080051;GO:0009651;GO:0015716	29760.GSVIVG00013847001	SubName: Full=Chromosome chr16 scaffold_10, whole genome shotgun sequence;	0.9467	COG1131	KOG0061	_	None	_
Gh_D12G1078	65.8065	32.4584	3.76134	1.86147	0.0008	0.018462	-1.0148	1.0148	down	up	yes	OK	533	gi|590721862|ref|XP_007051736.1|	Mechanosensitive ion channel protein isoform 1 [Theobroma cacao]	0.9	gi|75161661|sp|Q8VZL4.1|MSL1_ARATH	RecName: Full=Mechanosensitive ion channel protein 1, mitochondrial; AltName: Full=Mechanosensitive channel of small conductance-like 1; AltName: Full=MscS-Like pro	0.8	GO:0016020;GO:0055085	29760.GSVIVG00026926001	SubName: Full=Chromosome chr15 scaffold_40, whole genome shotgun sequence;	0.9295	COG0668	_	_	None	_
Gh_D04G1551	1501.08	742.444	21.6881	10.7355	5e-05	0.00199199	-1.01451	1.01451	down	up	yes	OK	1938	gi|590687735|ref|XP_007042749.1|	Phosphatidylinositol 3- and 4-kinase family protein, ALPHA isoform 5 [Theobroma cacao]	0.94	gi|306756310|sp|Q9SXA1.2|P4KA1_ARATH	RecName: Full=Phosphatidylinositol 4-kinase alpha 1; Short=PI4-kinase alpha 1; Short=PtdIns-4-kinase alpha 1; AltName: Full=Phosphatidylinositol 4-OH kinase alpha	0.87	GO:0016301;GO:0005622;GO:0016773;GO:0048015;GO:0046854	3694.eugene3.00041158	hypothetical protein	0.903	COG5032	KOG0902	_	K00888	PI4K
Gh_A03G1573	68.6456	33.9602	0.974188	0.482338	0.0003	0.00871602	-1.01416	1.01416	down	up	yes	OK	1972	gi|590687722|ref|XP_007042745.1|	Phosphatidylinositol 3- and 4-kinase family protein, ALPHA isoform 1 [Theobroma cacao]	0.91	gi|306756310|sp|Q9SXA1.2|P4KA1_ARATH	RecName: Full=Phosphatidylinositol 4-kinase alpha 1; Short=PI4-kinase alpha 1; Short=PtdIns-4-kinase alpha 1; AltName: Full=Phosphatidylinositol 4-OH kinase alpha	0.86	GO:0016301;GO:0005622;GO:0016773;GO:0048015;GO:0046854	3694.eugene3.00041158	hypothetical protein	0.8816	COG5032	KOG0902	_	K00888	PI4K
Gh_D01G1281	92.9167	45.8863	9.20595	4.56959	0.0001	0.00360715	-1.0105	1.0105	down	up	yes	OK	332	gi|590630803|ref|XP_007027381.1|	ATPase, AAA-type, CDC48 protein isoform 1 [Theobroma cacao]	1	gi|28201772|sp|Q9SCN8.1|CD48D_ARATH	RecName: Full=Cell division control protein 48 homolog D; Short=AtCDC48d; AltName: Full=Transitional endoplasmic reticulum ATPase D [Arabidopsis thaliana]	0.99	GO:0005524;GO:0008152;GO:0008568	_	_	_	_	_	_	K13525	VCP, CDC48
Gh_A05G3433	634.016	314.53	11.1392	5.53133	5e-05	0.00199199	-1.00995	1.00995	down	up	yes	OK	1604	gi|566147676|ref|XP_002299174.2|	hypothetical protein POPTR_0001s07150g [Populus trichocarpa]	0.71	gi|74631854|sp|Q6BVE1.1|SPT6_DEBHA	RecName: Full=Transcription elongation factor SPT6; AltName: Full=Chromatin elongation factor SPT6 [Debaryomyces hansenii CBS767]	0.52	_	_	_	_	_	_	_	K11292	SUPT6H, SPT6
Gh_D11G2376	99.6595	49.1708	12.0257	5.97178	5e-05	0.00199199	-1.00989	1.00989	down	up	yes	OK	283	gi|590640646|ref|XP_007030009.1|	Uncharacterized protein isoform 1 [Theobroma cacao]	0.81	gi|347595629|sp|Q556I2.2|AEDO_DICDI	RecName: Full=Probable 2-aminoethanethiol dioxygenase; AltName: Full=Cysteamine dioxygenase [Dictyostelium discoideum]	0.49	GO:0019530;GO:0047800;GO:0055114	3694.fgenesh4_pg.C_LG_XIX000449	hypothetical protein	0.7696	_	KOG4281	_	K10712	ADO
Gh_Sca068309G01	43.5127	20.7509	35.997	17.885	0.0028	0.0458657	-1.00913	1.00913	down	up	yes	OK	91	gi|565465192|ref|XP_006290560.1|	hypothetical protein CARUB_v10016646mg [Capsella rubella]	1	gi|12230459|sp|Q9LV11.1|PMA11_ARATH	RecName: Full=ATPase 11, plasma membrane-type; AltName: Full=Proton pump 11 [Arabidopsis thaliana]	0.99	_	_	_	_	_	_	_	K01535	E3.6.3.6
Gh_A07G0448	64.9372	32.2189	2.5229	1.25439	0.00045	0.0119291	-1.0081	1.0081	down	up	yes	OK	757	gi|590670214|ref|XP_007037993.1|	DNAJ heat shock N-terminal domain-containing protein, putative [Theobroma cacao]	0.83	gi|11132491|sp|Q9UXR9.1|DNAJ_METTE	RecName: Full=Chaperone protein DnaJ	0.62	_	_	_	_	_	_	_	None	_
Gh_A10G2338	97.1751	48.2671	3.5761	1.77974	5e-05	0.00199199	-1.00672	1.00672	down	up	yes	OK	796	gi|590709752|ref|XP_007048639.1|	Tetratricopeptide repeat-like superfamily protein, putative [Theobroma cacao]	0.89	gi|75171897|sp|Q9FNN9.1|PP370_ARATH	RecName: Full=Putative pentatricopeptide repeat-containing protein At5g08490 [Arabidopsis thaliana]	0.74	GO:0009414;GO:0005739;GO:0080156;GO:0009737	3694.eugene3.00040998	hypothetical protein	0.7731	_	KOG4197	_	None	_
Gh_D04G0283	105.433	52.3313	6.81716	3.39454	5e-05	0.00199199	-1.00595	1.00595	down	up	yes	OK	478	gi|590709005|ref|XP_007048436.1|	Trichome birefringence-like 14 isoform 1 [Theobroma cacao]	0.85	gi|586908189|sp|F4K5L5.1|TBL16_ARATH	RecName: Full=Protein trichome birefringence-like 16 [Arabidopsis thaliana]	0.67	_	_	_	_	_	_	_	None	_
Gh_A08G1480	107.354	53.2925	7.879	3.92742	5e-05	0.00199199	-1.00443	1.00443	down	up	yes	OK	428	gi|357465949|ref|XP_003603259.1|	Ankyrin repeat domain-containing protein [Medicago truncatula]	0.6	_	_	_	_	_	_	_	_	_	_	None	_
Gh_A06G1287	756.465	375.634	60.4126	30.1312	5e-05	0.00199199	-1.00359	1.00359	down	up	yes	OK	398	gi|590625892|ref|XP_007026011.1|	Glucose-6-phosphate/phosphate translocator 2 [Theobroma cacao]	0.92	gi|325511333|sp|Q94B38.2|GPT2_ARATH	RecName: Full=Glucose-6-phosphate/phosphate translocator 2, chloroplastic; Flags: Precursor [Arabidopsis thaliana]	0.94	GO:0006810;GO:0016021;GO:0005215	3694.gw1.IV.1792.1	hypothetical protein	0.8705	_	KOG1441	_	K15283	SLC35E1
Gh_A05G1559	100.161	49.8578	5.49567	2.74342	5e-05	0.00199199	-1.00232	1.00232	down	up	yes	OK	553	gi|590594765|ref|XP_007017943.1|	Rho guanyl-nucleotide exchange factor 1 [Theobroma cacao]	0.88	gi|75181308|sp|Q9LZN0.1|ROGF7_ARATH	RecName: Full=Rop guanine nucleotide exchange factor 7; Short=AtRopGEF7; AltName: Full=Rho of plants guanine nucleotide exchange factor 7 [Arabidopsis thaliana]	0.78	GO:0043547;GO:0005089	29760.GSVIVG00036251001	SubName: Full=Chromosome chr3 scaffold_8, whole genome shotgun sequence;	0.7977	_	_	NOG239962	None	_
Gh_A01G0025	161.016	80.3174	2.38856	1.19245	5e-05	0.00199199	-1.00221	1.00221	down	up	yes	OK	1889	gi|590684421|ref|XP_007041850.1|	HEAT repeat,HECT-domain isoform 1 [Theobroma cacao]	0.85	gi|75130026|sp|Q6WWW4.1|UPL3_ARATH	RecName: Full=E3 ubiquitin-protein ligase UPL3; Short=Ubiquitin-protein ligase 3; AltName: Full=HECT ubiquitin-protein ligase 3; AltName: Full=Protein KAKTUS [Arabi	0.78	GO:0010091;GO:0016567;GO:0042023;GO:0004842;GO:0010228;GO:0016874;GO:0005886;GO:0016926;GO:0050665	59689.scaffold_700052.1	annotation not avaliable	0.8971	COG5021	KOG0170;KOG0168	_	K10590	TRIP12
Gh_D05G0727	5.51055	0	1.95713	0	5e-05	0.00199199	-0.96874	0.96874	down	up	yes	OK	134	gi|590584722|ref|XP_007015257.1|	Uncharacterized protein TCM_040898 [Theobroma cacao]	0.8	_	_	_	GO:0046872	_	_	_	_	_	_	None	_
Gh_D13G2224	21.1839	0	1.89457	0	5e-05	0.00199199	-0.92187	0.92187	down	up	yes	OK	362	gi|590582700|ref|XP_007014695.1|	Leucoanthocyanidin dioxygenase, putative [Theobroma cacao]	0.92	gi|75311178|sp|Q9LHN8.1|F6H1_ARATH	RecName: Full=Feruloyl CoA ortho-hydroxylase 1 [Arabidopsis thaliana]	0.82	GO:0046872;GO:0016706;GO:0055114	3694.grail3.0116007201	hypothetical protein	0.8829	COG3491	KOG0143	_	None	_
Gh_D10G2646	3.16236	0	1.80032	0	0.00015	0.00504383	-0.848253	0.848253	down	up	yes	OK	105	gi|590646103|ref|XP_007031529.1|	S-adenosyl-L-methionine-dependent methyltransferases superfamily protein [Theobroma cacao]	0.76	_	_	_	GO:0008168;GO:0032259	_	_	_	_	_	_	None	_
Gh_D11G1040	41.2802	0	1.71703	0	5e-05	0.00199199	-0.779915	0.779915	down	up	yes	OK	711	gi|596051222|ref|XP_007220618.1|	hypothetical protein PRUPE_ppa002149mg [Prunus persica]	0.84	gi|75253975|sp|Q67XD9.1|CINV2_ARATH	RecName: Full=Alkaline/neutral invertase CINV2; AltName: Full=Cytosolic invertase 2 [Arabidopsis thaliana]	0.87	GO:0033926;GO:0008152	3694.fgenesh4_pm.C_LG_II000804	hypothetical protein	0.9249	_	_	NOG04872	None	_
Gh_A03G1091	26.9391	0	1.4721	0	5e-05	0.00199199	-0.557876	0.557876	down	up	yes	OK	555	gi|590692166|ref|XP_007043984.1|	AMP dependent CoA ligase, putative [Theobroma cacao]	0.94	gi|75311450|sp|Q9LQ12.1|4CLL1_ARATH	RecName: Full=4-coumarate--CoA ligase-like 1; AltName: Full=4-coumarate--CoA ligase isoform 10; Short=At4CL10 [Arabidopsis thaliana]	0.87	GO:0046949;GO:0004467;GO:0031956;GO:0005737;GO:0001676;GO:0080110	29760.GSVIVG00002799001	SubName: Full=Chromosome chr1 scaffold_136, whole genome shotgun sequence;	0.9135	COG0318	KOG1176	_	K01904	E6.2.1.12
Gh_A12G1163	3.17205	0	1.37249	0	0.00015	0.00504383	-0.456796	0.456796	down	up	yes	OK	120	gi|590719408|ref|XP_007051045.1|	GATA transcription factor 15 [Theobroma cacao]	0.76	gi|71660789|sp|Q8LG10.2|GAT15_ARATH	RecName: Full=GATA transcription factor 15 [Arabidopsis thaliana]	0.61	GO:0005488	_	_	_	_	_	_	None	_
Gh_A01G0136	13.7824	0	1.32228	0	5e-05	0.00199199	-0.403028	0.403028	down	up	yes	OK	341	gi|60460512|gb|AAX20386.1|	putative CCCH-type zinc finger transcription factor [Gossypium hirsutum]	0.96	gi|75268098|sp|Q9ZWA1.1|C3H2_ARATH	RecName: Full=Zinc finger CCCH domain-containing protein 2; Short=AtC3H2; AltName: Full=Protein SOMNUS; Short=SOM [Arabidopsis thaliana]	0.65	_	_	_	_	_	_	_	None	_
Gh_D07G0293	2.99235	0	1.19092	0	0.0003	0.00871602	-0.252077	0.252077	down	up	yes	OK	126	gi|321272239|gb|ADW80126.1|	hybrid proline-rich protein [Gossypium hirsutum]	0.96	gi|112697|sp|P14009.1|14KD_DAUCA	RecName: Full=14 kDa proline-rich protein DC2.15; Flags: Precursor	0.78	_	29760.GSVIVG00031568001	SubName: Full=Chromosome chr12 scaffold_57, whole genome shotgun sequence;	0.7586	_	_	NOG239689	None	_
Gh_A13G2346	11.7189	0	1.17133	0	5e-05	0.00199199	-0.228148	0.228148	down	up	yes	OK	330	gi|590582700|ref|XP_007014695.1|	Leucoanthocyanidin dioxygenase, putative [Theobroma cacao]	0.92	gi|75311178|sp|Q9LHN8.1|F6H1_ARATH	RecName: Full=Feruloyl CoA ortho-hydroxylase 1 [Arabidopsis thaliana]	0.82	GO:0046872;GO:0016706;GO:0055114	3694.grail3.0116007201	hypothetical protein	0.8869	COG3491	KOG0143	_	None	_
Gh_A05G0193	3.16731	0	1.15552	0	0.00015	0.00504383	-0.208542	0.208542	down	up	yes	OK	133	gi|133925931|gb|ABO43717.1|	profilin [Gossypium hirsutum]	1	gi|576017878|sp|A4KA40.1|PROF2_CORAV	RecName: Full=Profilin-2; AltName: Full=Allergen Cor a 2; AltName: Full=Pollen allergen Cor a 2; AltName: Allergen=Cor a 2	0.93	GO:0005856;GO:0003779	59689.fgenesh1_pm.C_scaffold_7001001	annotation not avaliable	0.9254	_	KOG1755	_	K05759	PFN
Gh_D01G0714	10.8861	0	1.10957	0	5e-05	0.00199199	-0.150001	0.150001	down	up	yes	OK	324	gi|643732065|gb|KDP39257.1|	hypothetical protein JCGZ_01014 [Jatropha curcas]	0.87	gi|5915839|sp|O48923.1|C71DA_SOYBN	RecName: Full=Cytochrome P450 71D10 [Glycine max]	0.83	GO:0016705;GO:0020037;GO:0005506;GO:0004497;GO:0055114	29760.GSVIVG00033338001	SubName: Full=Chromosome chr19 scaffold_66, whole genome shotgun sequence;	0.8486	COG2124	_	_	None	_
Gh_A05G2854	0	3.01717	0	1.04824	0.0001	0.00360715	0.0679691	-0.0679691	up	down	yes	OK	138	gi|91208934|ref|YP_538969.1|	ribosomal protein S11 [Gossypium ribosomal protein S11 [Gossypium barbadense]	0.99	gi|91207752|sp|Q2L937.1|RR11_GOSHI	RecName: Full=30S ribosomal protein S11, chloroplastic (chloroplast) [Gossypium hirsutum]	0.99	GO:0005840;GO:0042254;GO:0006412;GO:0003735;GO:0019843;GO:0009507	29760.GSVIVG00012662001	RecName: Full=30S ribosomal protein S11, chloroplastic;	0.9741	COG0100	KOG0408	_	K02948	RP-S11, MRPS11, rpsK
Gh_A10G2112	0	15.2429	0	1.04899	5e-05	0.00199199	0.0690009	-0.0690009	up	down	yes	OK	454	gi|449503473|ref|XP_004162020.1|	PREDICTED: flavanone 7-O-glucoside 2''-O-beta-L-rhamnosyltransferase-like [Cucumis sativus]	0.64	gi|75285934|sp|Q5NTH0.1|UGAT_BELPE	RecName: Full=Cyanidin-3-O-glucoside 2-O-glucuronosyltransferase; Short=BpUGAT; AltName: Full=UDP-glucuronic acid:anthocyanin glucuronosyltransferase	0.68	_	29760.GSVIVG00001695001	SubName: Full=Chromosome chr13 scaffold_120, whole genome shotgun sequence;	0.8197	COG1819	KOG1192	_	None	_
Gh_D05G3189	0	7.20102	0	1.08116	5e-05	0.00199199	0.11258	-0.11258	up	down	yes	OK	240	gi|590613060|ref|XP_007022558.1|	Uncharacterized protein isoform 1 [Theobroma cacao]	0.77	_	_	_	_	_	_	_	_	_	_	None	_
Gh_D09G0638	0	3.9849	0	1.12157	5e-05	0.00199199	0.16552	-0.16552	up	down	yes	OK	156	gi|590661803|ref|XP_007035774.1|	Basic leucine-zipper 1, putative [Theobroma cacao]	0.75	gi|75309069|sp|Q9FGX2.1|BZIP1_ARATH	RecName: Full=Basic leucine zipper 1; Short=AtbZIP1; Short=bZIP protein 1 [Arabidopsis thaliana]	0.74	GO:0007165;GO:0006970;GO:0006355;GO:0005488;GO:0071310	_	_	_	_	_	_	None	_
Gh_D01G0558	0	1.94489	0	1.12709	0.0028	0.0458657	0.172603	-0.172603	up	down	yes	OK	106	_	_	_	_	_	_	_	_	_	_	_	_	_	None	_
Gh_A09G0637	0	4.01575	0	1.13481	5e-05	0.00199199	0.182451	-0.182451	up	down	yes	OK	156	gi|590661803|ref|XP_007035774.1|	Basic leucine-zipper 1, putative [Theobroma cacao]	0.75	gi|75309069|sp|Q9FGX2.1|BZIP1_ARATH	RecName: Full=Basic leucine zipper 1; Short=AtbZIP1; Short=bZIP protein 1 [Arabidopsis thaliana]	0.73	GO:0007165;GO:0006970;GO:0006355;GO:0005488;GO:0071310	_	_	_	_	_	_	None	_
Gh_A09G2522	0	2.96489	0	1.24646	0.00015	0.00504383	0.317837	-0.317837	up	down	yes	OK	124	gi|195610700|gb|ACG27180.1|	hypothetical protein [Zea mays]	0.81	_	_	_	_	39947.LOC_Os09g01000.1	expressed protein	0.8163	_	_	NOG252044	None	_
Gh_D04G0352	0	2.58604	0	1.30813	0.00045	0.0119291	0.387506	-0.387506	up	down	yes	OK	113	gi|590712302|ref|XP_007049351.1|	Uncharacterized protein TCM_002397 [Theobroma cacao]	0.58	_	_	_	_	_	_	_	_	_	_	None	_
Gh_Sca007900G01	0	4.55235	0	1.3493	5e-05	0.00199199	0.432211	-0.432211	up	down	yes	OK	151	gi|590633394|ref|XP_007028098.1|	Uncharacterized protein TCM_023381 [Theobroma cacao]	0.74	_	_	_	_	_	_	_	_	_	_	None	_
Gh_D09G2327	0	2.68588	0	1.71749	0.0005	0.0129405	0.780302	-0.780302	up	down	yes	OK	102	gi|590660832|ref|XP_007035504.1|	Glutaredoxin family protein [Theobroma cacao]	0.98	gi|75273375|sp|Q9LIF1.1|GRS10_ARATH	RecName: Full=Monothiol glutaredoxin-S10; Short=AtGrxS10; AltName: Full=Protein ROXY 3 [Arabidopsis thaliana]	0.92	GO:0015035;GO:0009055;GO:0005623;GO:0006118;GO:0055114;GO:0045454	3694.grail3.0077000501	glutaredoxin	0.9706	_	KOG1752	_	None	_
Gh_A01G0565	0	4.64748	0	1.83914	5e-05	0.00199199	0.879031	-0.879031	up	down	yes	OK	128	gi|590607798|ref|XP_007021088.1|	Thioredoxin [Theobroma cacao]	0.87	gi|51702018|sp|Q8LDI5.2|CXXS1_ARATH	RecName: Full=Thioredoxin-like protein CXXS1; Short=AtCXXS1; AltName: Full=Mono-cysteine thioredoxin 1 [Arabidopsis thaliana]	0.79	GO:0015035;GO:0006457;GO:0006118;GO:0006661;GO:0055114;GO:0045454;GO:0006662;GO:0005829;GO:0003756	3694.grail3.0093003601	thioredoxin-like protein	0.8214	COG0526	KOG0907	_	K03671	trxA
Gh_Sca104033G01	0	1.89732	0	1.9177	0.0031	0.0493014	0.939377	-0.939377	up	down	yes	OK	85	gi|590695570|ref|XP_007044927.1|	Photosystem II core complex proteins psbY [Theobroma cacao]	0.99	gi|6093827|sp|O49347.1|PSBY_ARATH	RecName: Full=Photosystem II core complex proteins psbY, chloroplastic; AltName: Full=L-arginine-metabolizing enzyme; Short=L-AME; Contains: RecName: Full=Photosyste	0.77	GO:0009657;GO:0009523;GO:0006364;GO:0035304;GO:0009533;GO:0016021;GO:0010207;GO:0019344;GO:0030145	29760.GSVIVG00030701001	SubName: Full=Chromosome chr1 scaffold_5, whole genome shotgun sequence;	0.9221	_	_	NOG280245	K02723	psbY
Gh_D01G0428	26.7905	53.3735	3.53194	7.08433	0.0015	0.0294002	1.00417	-1.00417	up	down	yes	OK	264	gi|590609735|ref|XP_007021619.1|	UDP-Glycosyltransferase superfamily protein [Theobroma cacao]	0.87	gi|75213723|sp|Q9T080.1|U79B2_ARATH	RecName: Full=UDP-glycosyltransferase 79B2 [Arabidopsis thaliana]	0.8	GO:0008152;GO:0016758	_	_	_	_	_	_	K17193	UGT79B1
Gh_A10G1990	68.5602	137.298	3.48662	7.00158	5e-05	0.00199199	1.00585	-1.00585	up	down	yes	OK	592	gi|590563078|ref|XP_007009266.1|	Concanavalin A-like lectin protein kinase family protein [Theobroma cacao]	0.87	gi|75335844|sp|Q9M2S4.1|LRKS4_ARATH	RecName: Full=L-type lectin-domain containing receptor kinase S.4; Short=LecRK-S.4; Flags: Precursor [Arabidopsis thaliana]	0.76	GO:0030246;GO:0004674;GO:0005524;GO:0009069;GO:0006468	29760.GSVIVG00018441001	SubName: Full=Chromosome chr13 scaffold_17, whole genome shotgun sequence;	0.8106	COG0515	KOG1187	_	None	_
Gh_A03G2004	109.87	218.677	19.7421	39.694	5e-05	0.00199199	1.00765	-1.00765	up	down	yes	OK	209	gi|590677665|ref|XP_007040082.1|	AGAMOUS-like 14 [Theobroma AGAMOUS-like 14 [Theobroma cacao]	0.82	gi|75267596|sp|Q9XJ60.1|MAD50_ORYSJ	RecName: Full=MADS-box transcription factor 50; AltName: Full=OsMADS50; AltName: Full=Protein AGAMOUS-like 20; AltName: Full=Protein SUPPRESSOR OF CONSTANS OVEREXP	0.73	GO:0005634;GO:0003677;GO:0005667;GO:0006355;GO:0045449;GO:0003700;GO:0046983	3694.grail3.0008056401	hypothetical protein	0.9571	COG5068	KOG0014	_	None	_
Gh_A10G0116	58.7718	117.047	10.7058	21.5373	5e-05	0.00199199	1.00844	-1.00844	up	down	yes	OK	207	gi|590626295|ref|XP_007026129.1|	B-cell receptor-associated 31-like [Theobroma cacao]	0.91	_	_	_	GO:0006886;GO:0005783;GO:0016021	29760.GSVIVG00006866001	SubName: Full=Chromosome chr10 scaffold_179, whole genome shotgun sequence (Chromosome undet [...]	0.8466	_	KOG1962	_	K14009	BCAP31, BAP31
Gh_A03G1611	134.43	268.747	17.0468	34.3262	5e-05	0.00199199	1.00981	-1.00981	up	down	yes	OK	272	gi|326632804|gb|ADZ99348.1|	C2H2 zinc finger protein [Gossypium hirsutum]	1	gi|75332918|sp|Q96289.1|ZAT10_ARATH	RecName: Full=Zinc finger protein ZAT10; AltName: Full=Salt-tolerance zinc finger [Arabidopsis thaliana]	0.71	_	_	_	_	_	_	_	None	_
Gh_D13G0877	66.1148	132.129	9.64737	19.4311	5e-05	0.00199199	1.01016	-1.01016	up	down	yes	OK	244	gi|342731283|gb|AEL33632.1|	SEPALLATA2 [Gossypium hirsutum]	1	gi|1345965|sp|Q03489.2|AGL9_PETHY	RecName: Full=Agamous-like MADS-box protein AGL9 homolog; AltName: Full=Floral homeotic protein FBP2; AltName: Full=Floral-binding protein 2 [Petunia x hybrida]	0.7	GO:0005634;GO:0003677;GO:0006355;GO:0048443;GO:0048440;GO:0010076;GO:0010048;GO:0046983;GO:0043481;GO:0005667;GO:0045449;GO:0003700;GO:0048442;GO:0048441	29760.GSVIVG00030008001	SubName: Full=Chromosome chr1 scaffold_5, whole genome shotgun sequence;	1	COG5068	KOG0014	_	K09264	K09264
Gh_A05G0589	26.021	52.2291	3.0065	6.07156	0.00085	0.0193303	1.01398	-1.01398	up	down	yes	OK	293	gi|590584830|ref|XP_007015286.1|	AT-hook DNA-binding family protein [Theobroma cacao]	0.86	gi|20532086|sp|Q9S7C9.1|ESCA_ARATH	RecName: Full=Putative DNA-binding protein ESCAROLA [Arabidopsis thaliana]	0.73	GO:0003677	_	_	_	_	_	_	None	_
Gh_D12G1599	60.1406	120.848	5.59134	11.2954	5e-05	0.00199199	1.01447	-1.01447	up	down	yes	OK	350	gi|587854824|gb|EXB44849.1|	hypothetical protein L484_026430 [Morus notabilis]	0.68	gi|75174856|sp|Q9LMX5.1|AFP2_ARATH	RecName: Full=Ninja-family protein AFP2; AltName: Full=ABI five-binding protein 2; Short=ABI5-binding protein 2 [Arabidopsis thaliana]	0.65	_	_	_	_	_	_	_	None	_
Gh_A11G3022	43.0494	86.5992	4.05929	8.20294	0.00025	0.00757223	1.01491	-1.01491	up	down	yes	OK	346	gi|590704450|ref|XP_007047162.1|	Homeodomain-like superfamily protein, putative [Theobroma cacao]	0.83	gi|50400708|sp|Q9ZWJ9.1|ARR2_ARATH	RecName: Full=Two-component response regulator ARR2; AltName: Full=Receiver-like protein 5 [Arabidopsis thaliana]	0.56	GO:0003677;GO:0000785;GO:0005667;GO:0003682;GO:0006355;GO:0045449;GO:0003700	29760.GSVIVG00008086001	SubName: Full=Chromosome undetermined scaffold_1226, whole genome shotgun sequence;	0.9344	_	KOG1601	_	None	_
Gh_A12G1953	32.5195	65.2219	4.47836	9.05408	0.0005	0.0129405	1.0156	-1.0156	up	down	yes	OK	255	gi|213950351|gb|ACJ54440.1|	AP2/EREBP transcription factor [Gossypium hirsutum]	1	gi|21264420|sp|O80337.2|EF100_ARATH	RecName: Full=Ethylene-responsive transcription factor 1A; Short=AtERF1A; AltName: Full=Ethylene-responsive element-binding factor 1A; Short=EREBP-1A [Arabidopsis	0.69	GO:0005634;GO:0003677;GO:0005667;GO:0006355;GO:0045449;GO:0003700	3694.gw1.III.889.1	AP2/ERF domain-containing transcription factor	0.8112	_	_	NOG248657	K09286	EREBP
Gh_D08G0415	80.215	160.967	11.6484	23.5618	5e-05	0.00199199	1.01632	-1.01632	up	down	yes	OK	245	gi|532987734|gb|AGU09699.1|	allene oxide cyclase [Gossypium hirsutum]	0.9	gi|73921674|sp|Q93ZC5.1|AOC4_ARATH	RecName: Full=Allene oxide cyclase 4, chloroplastic; Flags: Precursor [Arabidopsis thaliana]	0.79	GO:0008152;GO:0009507;GO:0046423	3694.gw1.IV.4073.1	SubName: Full=Putative uncharacterized protein;	0.8692	_	_	NOG264551	K10525	E5.3.99.6, aoc
Gh_D10G0313	28.2283	56.7125	3.45136	6.98137	0.0009	0.0201769	1.01635	-1.01635	up	down	yes	OK	280	gi|300793630|tpg|DAA33874.1|	TPA_inf: aquaporin NIP1;1 [Gossypium hirsutum]	0.99	gi|75282081|sp|Q40746.1|NIP11_ORYSJ	RecName: Full=Aquaporin NIP1-1; AltName: Full=NOD26-like intrinsic protein 1-1; AltName: Full=OsNIP1;1 [Oryza sativa Japonica Group]	0.87	GO:0006810;GO:0016021;GO:0005215	29760.GSVIVG00035815001	SubName: Full=Chromosome chr10 scaffold_81, whole genome shotgun sequence;	0.9364	COG0580	KOG0223	_	K09874	NIP
Gh_A13G0751	34.6405	69.5673	5.02672	10.1782	0.00025	0.00757223	1.01779	-1.01779	up	down	yes	OK	245	gi|544388715|gb|AGW23343.1|	MADS box protein MADS41 [Gossypium hirsutum]	1	gi|387942450|sp|P0DI14.1|AP1_BRARP	RecName: Full=Floral homeotic protein APETALA 1; Short=BcpAP1; AltName: Full=Agamous-like MADS-box protein AP1	0.83	GO:0005634;GO:0003677;GO:0005667;GO:0006355;GO:0045449;GO:0003700;GO:0046983	29760.GSVIVG00030005001	SubName: Full=AP1-like protein (Putative uncharacterized protein) (Chromosome chr1 scaffold_ [...]	0.9661	COG5068	KOG0014	_	K09264	K09264
Gh_A05G3514	108.674	219.52	5.58983	11.3228	5e-05	0.00199199	1.01835	-1.01835	up	down	yes	OK	586	gi|590620742|ref|XP_007024618.1|	AP2 domain-containing transcription factor [Theobroma cacao]	0.84	gi|122244098|sp|Q1PFE1.1|AIL1_ARATH	RecName: Full=AP2-like ethylene-responsive transcription factor AIL1; AltName: Full=Protein AINTEGUMENTA-LIKE 1 [Arabidopsis thaliana]	0.89	GO:0005634;GO:0003677;GO:0005667;GO:0006355;GO:0045449;GO:0003700;GO:0009686	29760.GSVIVG00034094001	SubName: Full=Chromosome chr9 scaffold_7, whole genome shotgun sequence;	0.7714	_	_	NOG278828	K09285	OVM, ANT
Gh_A11G0906	45.6977	91.8504	6.85124	13.8866	0.00015	0.00504383	1.01926	-1.01926	up	down	yes	OK	239	gi|590720929|ref|XP_007051465.1|	Homeobox 7 [Theobroma cacao]	0.9	gi|75182677|sp|Q9M276.1|ATB12_ARATH	RecName: Full=Homeobox-leucine zipper protein ATHB-12; AltName: Full=HD-ZIP protein ATHB-12; AltName: Full=Homeodomain transcription factor ATHB-12 [Arabidopsis th	0.68	GO:0005634;GO:0005667;GO:0006355;GO:0043565;GO:0045449;GO:0003700	3694.eugene3.00140486	hypothetical protein	0.8319	_	KOG0483	_	K09338	HD-ZIP
Gh_A09G0913	110.988	223.075	17.7205	35.9368	5e-05	0.00199199	1.02004	-1.02004	up	down	yes	OK	228	gi|601125370|gb|AHN82603.1|	NAC protein [Gossypium barbadense]	0.98	gi|50401162|sp|Q9FMR3.1|NAC90_ARATH	RecName: Full=NAC domain-containing protein 90; Short=ANAC090 [Arabidopsis thaliana]	0.8	GO:0005634;GO:0003677;GO:0006355	3694.fgenesh4_pg.C_LG_I001572	annotation not avaliable	0.7949	_	_	NOG291412	None	_
Gh_A08G1957	164.048	331.243	14.7969	30.0279	5e-05	0.00199199	1.02101	-1.02101	up	down	yes	OK	359	gi|590582700|ref|XP_007014695.1|	Leucoanthocyanidin dioxygenase, putative [Theobroma cacao]	0.9	gi|75311178|sp|Q9LHN8.1|F6H1_ARATH	RecName: Full=Feruloyl CoA ortho-hydroxylase 1 [Arabidopsis thaliana]	0.83	GO:0046872;GO:0016706;GO:0055114	3694.grail3.0116007201	hypothetical protein	0.8911	COG3491	KOG0143	_	None	_
Gh_A09G2418	33.225	66.925	4.53309	9.20007	0.0007	0.0167282	1.02115	-1.02115	up	down	yes	OK	257	gi|590627973|ref|XP_007026593.1|	Ferretin 1 isoform 1 [Theobroma Ferretin 1 isoform 1 [Theobroma cacao]	0.91	gi|29839387|sp|Q948P6.1|FRI3_SOYBN	RecName: Full=Ferritin-3, chloroplastic; AltName: Full=SFerH-3; Flags: Precursor [Glycine max]	0.82	GO:0006879;GO:0006826;GO:0004322;GO:0005623;GO:0015994;GO:0008199;GO:0055114	3694.estExt_fgenesh4_pg.C_LG_X1643	hypothetical protein	0.7577	COG1528	KOG2332	_	K00522	FTH1
Gh_A03G0330	28.0542	56.1092	7.66983	15.5925	0.0005	0.0129405	1.02359	-1.02359	up	down	yes	OK	157	gi|590589671|ref|XP_007016517.1|	C2H2 and C2HC zinc fingers superfamily protein, putative [Theobroma cacao]	0.83	gi|75319662|sp|Q42410.1|ZAT12_ARATH	RecName: Full=Zinc finger protein ZAT12; AltName: Full=Protein RESPONSIVE TO HIGH LIGHT 41 [Arabidopsis thaliana]	0.64	GO:0046872	29760.GSVIVG00018537001	SubName: Full=Chromosome chr13 scaffold_17, whole genome shotgun sequence;	0.75	_	KOG1721	_	None	_
Gh_D01G2186	54.6953	109.911	12.2661	24.9448	5e-05	0.00199199	1.02406	-1.02406	up	down	yes	OK	179	gi|590628861|ref|XP_007026832.1|	PAR1 protein [Theobroma cacao]	0.92	_	_	_	GO:0000041	29760.GSVIVG00021433001	SubName: Full=Chromosome chr8 scaffold_23, whole genome shotgun sequence;	0.8107	_	_	NOG221572	None	_
Gh_D10G1788	47.2949	94.8017	12.2118	24.8436	5e-05	0.00199199	1.0246	-1.0246	up	down	yes	OK	163	gi|643716162|gb|KDP27935.1|	hypothetical protein JCGZ_19015 [Jatropha curcas]	0.81	_	_	_	GO:0005509	59689.fgenesh2_kg.8__821__AT5G49480.1	annotation not avaliable	0.75	COG5126	KOG0027	_	None	_
Gh_A07G0973	65.3602	131.485	14.2004	28.8996	5e-05	0.00199199	1.02512	-1.02512	up	down	yes	OK	183	gi|590587389|ref|XP_007015951.1|	Uncharacterized protein TCM_041515 [Theobroma cacao]	0.88	_	_	_	GO:0006914	29760.GSVIVG00022092001	SubName: Full=Chromosome chr6 scaffold_25, whole genome shotgun sequence;	0.7826	_	KOG4197	_	None	_
Gh_A04G0297	27.3472	55.4648	2.17165	4.42453	0.00115	0.0241565	1.02673	-1.02673	up	down	yes	OK	400	gi|643736207|gb|KDP42582.1|	hypothetical protein JCGZ_24356 [Jatropha curcas]	0.67	gi|193806497|sp|Q3ECK2.2|PPR92_ARATH	RecName: Full=Pentatricopeptide repeat-containing protein At1g62680, mitochondrial; Flags: Precursor [Arabidopsis thaliana]	0.57	_	_	_	_	_	_	_	None	_
Gh_A09G2323	76.6707	155.219	9.91301	20.2015	5e-05	0.00199199	1.02707	-1.02707	up	down	yes	OK	268	gi|590654799|ref|XP_007033803.1|	Carrot EP3-3 chitinase [Theobroma cacao]	0.92	gi|116324|sp|P27054.1|CHI4_PHAVU	RecName: Full=Endochitinase PR4; Flags: Precursor	0.79	GO:0008061;GO:0006032;GO:0016998;GO:0005975;GO:0004568	29760.GSVIVG00034632001	SubName: Full=Chromosome chr5 scaffold_72, whole genome shotgun sequence;	0.8994	COG3979	KOG4742	_	K01183	E3.2.1.14
Gh_D08G0427	271.403	543.222	87.5537	178.554	5e-05	0.00199199	1.02812	-1.02812	up	down	yes	OK	142	gi|255570471|ref|XP_002526194.1|	microsomal glutathione s-transferase, putative [Ricinus communis]	0.91	gi|47116746|sp|Q9CPU4.1|MGST3_MOUSE	RecName: Full=Microsomal glutathione S-transferase 3; Short=Microsomal GST-3; AltName: Full=Microsomal GST-III [Mus musculus]	0.61	GO:0004364;GO:0006749;GO:0006803	59689.fgenesh2_kg.2__818__AT1G65820.1	annotation not avaliable	0.8571	_	_	NOG84007	K00799	GST, gst
Gh_D02G2280	25.0901	50.7707	3.36816	6.87392	0.0016	0.0308075	1.02917	-1.02917	up	down	yes	OK	260	gi|590683782|ref|XP_007041678.1|	Expansin-like protein isoform 1 [Theobroma cacao]	0.94	gi|20138427|sp|Q9SVE5.1|EXLA2_ARATH	RecName: Full=Expansin-like A2; Short=At-EXPL2; Short=AtEXLA2; Short=AtEXPL2; AltName: Full=Ath-ExpBeta-2.2; Flags: Precursor [Arabidopsis thaliana]	0.8	GO:0019953;GO:0005576	3694.estExt_fgenesh4_pm.C_LG_IX0135	hypothetical protein	0.898	_	_	NOG240653	None	_
Gh_D08G2141	48.0062	97.823	2.98358	6.09938	5e-05	0.00199199	1.03162	-1.03162	up	down	yes	OK	495	gi|590591018|ref|XP_007016898.1|	Mitogen-activated protein kinase kinase kinase 13, putative [Theobroma cacao]	0.75	gi|46576859|sp|O22042.1|M3K3_ARATH	RecName: Full=Mitogen-activated protein kinase kinase kinase 3; AltName: Full=Arabidopsis NPK1-related protein kinase 3 [Arabidopsis thaliana]	0.61	GO:0016310;GO:0000166;GO:0004672	_	_	_	_	_	_	None	_
Gh_A06G1312	24.9212	50.612	3.14687	6.44	0.001	0.0217966	1.03314	-1.03314	up	down	yes	OK	273	gi|590626255|ref|XP_007026117.1|	F19K23.17 protein isoform 1 [Theobroma cacao]	0.85	_	_	_	GO:0015996	29760.GSVIVG00010971001	SubName: Full=Chromosome chr10 scaffold_297, whole genome shotgun sequence;	0.9099	_	_	NOG286646	None	_
Gh_D13G2392	39.265	79.2647	9.58709	19.6469	0.0001	0.00360715	1.03514	-1.03514	up	down	yes	OK	169	gi|590589671|ref|XP_007016517.1|	C2H2 and C2HC zinc fingers superfamily protein, putative [Theobroma cacao]	0.71	gi|75319662|sp|Q42410.1|ZAT12_ARATH	RecName: Full=Zinc finger protein ZAT12; AltName: Full=Protein RESPONSIVE TO HIGH LIGHT 41 [Arabidopsis thaliana]	0.67	_	29760.GSVIVG00024387001	SubName: Full=Chromosome chr6 scaffold_3, whole genome shotgun sequence;	0.7706	_	KOG1721	_	None	_
Gh_D06G0407	91.9552	183.655	46.9143	96.1524	5e-05	0.00199199	1.0353	-1.0353	up	down	yes	OK	111	gi|590599073|ref|XP_007019080.1|	Uncharacterized protein TCM_035126 [Theobroma cacao]	0.95	_	_	_	GO:0009644;GO:0006457;GO:0009408;GO:0042542	3694.grail3.0003070401	hypothetical protein	0.8319	_	_	NOG244435	None	_
Gh_A05G1815	52.1274	106.11	6.67541	13.6868	5e-05	0.00199199	1.03586	-1.03586	up	down	yes	OK	270	gi|590597129|ref|XP_007018525.1|	Salt tolerance zinc finger, putative [Theobroma cacao]	0.76	gi|75318005|sp|O22533.1|ZAT6_ARATH	RecName: Full=Zinc finger protein ZAT6; AltName: Full=COLD INDUCED ZINC FINGER PROTEIN 2 [Arabidopsis thaliana]	0.55	_	_	_	_	_	_	_	None	_
Gh_A05G0828	22.7847	42.3912	114.257	235.039	0.0019	0.0348344	1.04062	-1.04062	up	down	yes	OK	56	gi|590589545|ref|XP_007016482.1|	Uncharacterized protein TCM_041879 [Theobroma cacao]	0.96	_	_	_	_	3694.grail3.0022027101	SubName: Full=Putative uncharacterized protein;	0.9074	_	_	NOG253075	None	_
Gh_D09G0489	95.446	195.834	6.29207	12.9572	5e-05	0.00199199	1.04215	-1.04215	up	down	yes	OK	470	gi|590664783|ref|XP_007036568.1|	Calmodulin binding protein-like, putative [Theobroma cacao]	0.89	_	_	_	GO:0006355;GO:0009581;GO:0042742;GO:0002237;GO:0010363;GO:0009595;GO:0010200;GO:0005667;GO:0010310;GO:0010112;GO:0043565;GO:0003700;GO:0050832;GO:0006612;GO:0000165;GO:0005634;GO:0009862;GO:0035304;GO:0001666;GO:0009867;GO:0080142;GO:0045449;GO:0031348	3694.estExt_fgenesh4_pg.C_LG_XII0454	hypothetical protein	0.801	_	_	NOG227408	None	_
Gh_A04G1232	19.9711	40.6999	3.66204	7.54228	0.0029	0.0470004	1.04235	-1.04235	up	down	yes	OK	206	gi|590696745|ref|XP_007045248.1|	Caleosin-related family protein [Theobroma cacao]	0.87	gi|75333639|sp|Q9CAB7.1|PXG4_ARATH	RecName: Full=Probable peroxygenase 4; Short=AtPXG4; AltName: Full=Caleosin-4 [Arabidopsis thaliana]	0.81	_	3694.estExt_Genewise1_v1.C_LG_X6417	hypothetical protein	0.8701	_	_	NOG252374	None	_
Gh_D06G1554	124.191	256.139	4.93761	10.2076	5e-05	0.00199199	1.04776	-1.04776	up	down	yes	OK	741	gi|590621848|ref|XP_007024885.1|	Ankyrin repeat-containing protein, putative isoform 2 [Theobroma cacao]	0.88	_	_	_	_	3694.eugene3.00151039	hypothetical protein	0.8343	_	KOG0504	_	None	_
Gh_A01G1929	37.7776	77.2145	8.46678	17.5217	5e-05	0.00199199	1.04926	-1.04926	up	down	yes	OK	179	gi|590628861|ref|XP_007026832.1|	PAR1 protein [Theobroma cacao]	0.9	_	_	_	GO:0000041	29760.GSVIVG00021433001	SubName: Full=Chromosome chr8 scaffold_23, whole genome shotgun sequence;	0.8047	_	_	NOG221572	None	_
Gh_D04G0989	23.6417	48.9344	1.39287	2.89161	0.0016	0.0308075	1.05381	-1.05381	up	down	yes	OK	519	gi|590631832|ref|XP_007027673.1|	IQ calmodulin-binding motif family protein [Theobroma cacao]	0.79	_	_	_	_	3702.AT3G52870.1-P	calmodulin-binding family protein; calmodulin-binding family protein; FUNCTIONS IN: calmodul [...]	0.763	_	_	NOG285709	None	_
Gh_A08G0195	64.9906	134.22	7.94523	16.5219	5e-05	0.00199199	1.05622	-1.05622	up	down	yes	OK	280	gi|590580831|ref|XP_007014179.1|	Xyloglucan endotransglycosylase 6 isoform 1 [Theobroma cacao]	0.92	gi|38605152|sp|Q38910.1|XTH23_ARATH	RecName: Full=Probable xyloglucan endotransglucosylase/hydrolase protein 23; Short=At-XTH23; Short=XTH-23; Flags: Precursor [Arabidopsis thaliana]	0.88	GO:0048046;GO:0004553;GO:0016762;GO:0005618;GO:0006073;GO:0071555	29760.GSVIVG00031398001	SubName: Full=Chromosome chr11 scaffold_56, whole genome shotgun sequence;	0.9208	COG2273	_	_	K08235	E2.4.1.207
Gh_D05G1916	86.629	179.536	7.86663	16.386	5e-05	0.00199199	1.05865	-1.05865	up	down	yes	OK	357	gi|590592686|ref|XP_007017349.1|	Heat stress transcription factor A-2c, putative [Theobroma cacao]	0.84	_	_	_	GO:0009611;GO:0009612;GO:0006612;GO:0005622;GO:0010363;GO:0009863;GO:0009867;GO:0010200;GO:0009646;GO:0005886	_	_	_	_	_	_	None	_
Gh_A01G1821	18.2339	37.7334	2.38935	4.98498	0.0029	0.0470004	1.06097	-1.06097	up	down	yes	OK	265	gi|590631073|ref|XP_007027463.1|	Alpha carbonic anhydrase 7 isoform 1 [Theobroma cacao]	0.79	gi|75154272|sp|Q8L817.1|ATCA7_ARATH	RecName: Full=Alpha carbonic anhydrase 7; Short=AtaCA7; Short=AtalphaCA7; AltName: Full=Alpha carbonate dehydratase 7; Flags: Precursor [Arabidopsis thaliana]	0.68	GO:0016829;GO:0046872	29760.GSVIVG00000607001	SubName: Full=Chromosome chr8 scaffold_106, whole genome shotgun sequence;	0.7792	COG3338	KOG0382	_	K01674	cah
Gh_D07G0176	345.365	709.653	93.6292	195.43	5e-05	0.00199199	1.06162	-1.06162	up	down	yes	OK	158	gi|590574329|ref|XP_007012371.1|	17.6 kDa class II heat shock protein [Theobroma cacao]	0.88	gi|123580|sp|P05477.1|HSP21_SOYBN	RecName: Full=17.9 kDa class II heat shock protein [Glycine max]	0.87	_	29760.GSVIVG00032243001	SubName: Full=Chromosome chr4 scaffold_6, whole genome shotgun sequence;	0.8571	COG0071	KOG0710	_	K13993	HSP20
Gh_A01G1439	178.434	371.394	24.0999	50.5255	5e-05	0.00199199	1.06798	-1.06798	up	down	yes	OK	259	gi|590683782|ref|XP_007041678.1|	Expansin-like protein isoform 1 [Theobroma cacao]	0.98	gi|20138427|sp|Q9SVE5.1|EXLA2_ARATH	RecName: Full=Expansin-like A2; Short=At-EXPL2; Short=AtEXLA2; Short=AtEXPL2; AltName: Full=Ath-ExpBeta-2.2; Flags: Precursor [Arabidopsis thaliana]	0.83	GO:0019953;GO:0005576	3694.estExt_fgenesh4_pm.C_LG_IX0135	hypothetical protein	0.9151	_	_	NOG240653	None	_
Gh_A06G0422	24.1273	49.3989	11.0408	23.1873	0.0013	0.0264396	1.07049	-1.07049	up	down	yes	OK	117	gi|590579073|ref|XP_007013686.1|	RING/U-box superfamily protein [Theobroma cacao]	0.77	_	_	_	GO:0046872	29760.GSVIVG00005636001	SubName: Full=Chromosome undetermined scaffold_155, whole genome shotgun sequence;	0.7634	_	KOG0800	_	None	_
Gh_A02G1664	115.06	241.187	6.39019	13.4339	5e-05	0.00199199	1.07195	-1.07195	up	down	yes	OK	547	gi|590702370|ref|XP_007046609.1|	Eukaryotic aspartyl protease family protein, putative isoform 1 [Theobroma cacao]	0.83	gi|75180764|sp|Q9LX20.1|ASPL1_ARATH	RecName: Full=Aspartic proteinase-like protein 1; Flags: Precursor [Arabidopsis thaliana]	0.62	GO:0005840;GO:0006446;GO:0003743;GO:0006508;GO:0004190	3702.AT2G17760.1-P	aspartyl protease family protein; aspartyl protease family protein; FUNCTIONS IN: aspartic-t [...]	0.8078	_	KOG1339	_	None	_
Gh_D11G3477	46.3515	95.6237	14.607	30.7273	5e-05	0.00199199	1.07286	-1.07286	up	down	yes	OK	144	gi|590590407|ref|XP_007016725.1|	GRIP and coiled-coil domain-containing protein 1 [Theobroma cacao]	0.91	_	_	_	GO:0006979;GO:0006661	29760.GSVIVG00014306001	SubName: Full=Chromosome chr18 scaffold_1, whole genome shotgun sequence;	0.8154	_	_	NOG218723	None	_
Gh_D10G2414	122.717	256.976	12.155	25.6044	5e-05	0.00199199	1.07484	-1.07484	up	down	yes	OK	332	gi|590646483|ref|XP_007031636.1|	Uncharacterized protein TCM_017002 [Theobroma cacao]	0.9	gi|2501231|sp|Q39635.1|Y38K_CAPSE	RecName: Full=Uncharacterized 38.1 kDa protein [Capnoides sempervirens]	0.74	GO:0005524;GO:0006418;GO:0090305;GO:0004812;GO:0004518;GO:0003676	3694.eugene3.00101758	hypothetical protein	0.84	COG1525	_	_	None	_
Gh_A04G1054	24.243	50.96	1.00207	2.11181	0.00125	0.0256779	1.0755	-1.0755	up	down	yes	OK	715	gi|590685132|ref|XP_007042018.1|	Arginine decarboxylase [Theobroma cacao]	0.86	gi|3915009|sp|Q39827.1|SPE1_SOYBN	RecName: Full=Arginine decarboxylase; Short=ADC; Short=ARGDC [Glycine max]	0.8	GO:0008295;GO:0006560;GO:0008792;GO:0006527	29760.GSVIVG00035972001	RecName: Full=Arginine decarboxylase; EC=4.1.1.19;	0.8325	COG1166	_	_	K01583	E4.1.1.19
Gh_A09G1038	106.545	223.536	9.8056	20.6749	5e-05	0.00199199	1.0762	-1.0762	up	down	yes	OK	353	gi|590584550|ref|XP_007015207.1|	F-box family protein, putative [Theobroma cacao]	0.75	gi|75268142|sp|Q9C534.1|FB19_ARATH	RecName: Full=F-box protein At1g30200 [Arabidopsis thaliana]	0.65	_	_	_	_	_	_	_	None	_
Gh_D11G3304	89.969	188.441	10.1749	21.4555	5e-05	0.00199199	1.07633	-1.07633	up	down	yes	OK	298	gi|590629444|ref|XP_007026991.1|	Haloacid dehalogenase-like hydrolase (HAD) superfamily protein [Theobroma cacao]	0.93	_	_	_	GO:0016787;GO:0008152	3694.estExt_fgenesh4_pg.C_LG_VI0678	SubName: Full=Putative uncharacterized protein;	0.859	COG1011	KOG3109	_	K07025	K07025
Gh_A04G1193	1052.98	2203.33	156.15	329.52	5e-05	0.00199199	1.07743	-1.07743	up	down	yes	OK	241	gi|590695669|ref|XP_007044955.1|	Heat shock protein, putative isoform 2 [Theobroma cacao]	0.82	gi|399938|sp|P31170.1|HS25P_ARATH	RecName: Full=25.3 kDa heat shock protein, chloroplastic; Short=AtHsp25.3; Flags: Precursor [Arabidopsis thaliana]	0.64	_	3694.fgenesh4_pg.C_LG_X000514	hypothetical protein	0.8079	COG0071	KOG0710	_	K13993	HSP20
Gh_D13G0083	17.7539	37.0218	3.50945	7.41739	0.0031	0.0493014	1.07967	-1.07967	up	down	yes	OK	195	gi|590667373|ref|XP_007037219.1|	Uncharacterized protein TCM_013825 [Theobroma cacao]	0.92	_	_	_	GO:0009535;GO:0030003;GO:0070838	29760.GSVIVG00000090001	SubName: Full=Putative uncharacterized protein (Chromosome chr17 scaffold_101, whole genome [...]	0.8446	_	_	NOG222214	None	_
Gh_D06G0576	28.4896	60.007	2.72299	5.76644	0.0005	0.0129405	1.08249	-1.08249	up	down	yes	OK	342	gi|590577501|ref|XP_007013251.1|	Alpha/beta-Hydrolases superfamily protein [Theobroma cacao]	0.89	gi|122247405|sp|Q10QA5.1|D14_ORYSJ	RecName: Full=Probable strigolactone esterase D14; AltName: Full=Protein DWARF-14; AltName: Full=Protein DWARF-88; AltName: Full=Protein HIGH-TILLERING DWARF 2 [Ory	0.63	GO:0016787;GO:0008152	29760.GSVIVG00016782001	SubName: Full=Chromosome chr11 scaffold_13, whole genome shotgun sequence;	0.8477	COG0596	KOG1454	_	None	_
Gh_A10G1819	35.0271	73.5951	4.95068	10.485	0.00015	0.00504383	1.08263	-1.08263	up	down	yes	OK	250	_	_	_	_	_	_	_	_	_	_	_	_	_	None	_
Gh_D05G3353	0	2.70094	0	2.11796	0.00065	0.0157825	1.08268	-1.08268	up	down	yes	OK	93	_	_	_	_	_	_	_	_	_	_	_	_	_	None	_
Gh_D05G3043	19.4338	40.9756	1.77645	3.76462	0.0027	0.0447984	1.08351	-1.08351	up	down	yes	OK	355	gi|590693005|ref|XP_007044213.1|	Phosphatidic acid phosphatase 1 isoform 3 [Theobroma cacao]	0.84	gi|41017361|sp|Q8LFD1.1|LPP3_ARATH	RecName: Full=Putative lipid phosphate phosphatase 3, chloroplastic; Short=AtLPP3; AltName: Full=Phosphatidate phosphohydrolase 3; AltName: Full=Phosphatidic acid p	0.8	GO:0009395;GO:0005887;GO:0046486;GO:0008195;GO:0016311;GO:0006687	3694.fgenesh4_pg.C_LG_X001084	hypothetical protein	0.8843	COG0671	KOG3030	_	None	_
Gh_A11G2168	34.2382	72.2873	2.8688	6.08337	0.0001	0.00360715	1.08442	-1.08442	up	down	yes	OK	382	gi|443682296|gb|AGC97438.1|	NAC protein 8 [Gossypium hirsutum]	0.96	gi|50401213|sp|Q9ZNU2.1|NAC18_ARATH	RecName: Full=NAC domain-containing protein 18; Short=ANAC018; AltName: Full=Protein NO APICAL MERISTEM; Short=AtNAM [Arabidopsis thaliana]	0.78	GO:0005634;GO:0003677;GO:0010260;GO:0006355;GO:0006865;GO:0005667;GO:0003700;GO:0045449	3694.gw1.XIII.1912.1	NAC domain protein, IPR003441	0.8156	_	_	NOG227842	None	_
Gh_D11G1068	588.766	1247.61	17.6307	37.422	5e-05	0.00199199	1.0858	-1.0858	up	down	yes	OK	965	gi|590720674|ref|XP_007051395.1|	Homeodomain-like superfamily protein isoform 1 [Theobroma cacao]	0.82	gi|269969425|sp|Q6R0H1.2|LHY_ARATH	RecName: Full=Protein LHY; AltName: Full=MYB-related transcription factor LHY; AltName: Full=Protein LATE ELONGATED HYPOCOTYL [Arabidopsis thaliana]	0.72	GO:0042754;GO:0000785;GO:0009409;GO:0043433;GO:0044212;GO:0048574;GO:0003682;GO:0005667;GO:0045449;GO:0003700;GO:0009639	_	_	_	_	_	_	K12133	LHY
Gh_A09G1760	46.0602	97.1435	5.95625	12.6544	5e-05	0.00199199	1.08716	-1.08716	up	down	yes	OK	268	gi|590676424|ref|XP_007039732.1|	AP2/ERF domain-containing transcription factor, putative [Theobroma cacao]	0.88	gi|21264420|sp|O80337.2|EF100_ARATH	RecName: Full=Ethylene-responsive transcription factor 1A; Short=AtERF1A; AltName: Full=Ethylene-responsive element-binding factor 1A; Short=EREBP-1A [Arabidopsis	0.69	GO:0005634;GO:0003677;GO:0005667;GO:0006355;GO:0045449;GO:0003700	3694.gw1.III.889.1	AP2/ERF domain-containing transcription factor	0.8112	_	_	NOG248657	K09286	EREBP
Gh_A13G1247	163.755	346.367	15.6598	33.2867	5e-05	0.00199199	1.08788	-1.08788	up	down	yes	OK	342	gi|383932360|gb|AFH57277.1|	hypothetical protein [Gossypium hirsutum]	1	gi|115502384|sp|Q9SK27.2|ENL1_ARATH	RecName: Full=Early nodulin-like protein 1; AltName: Full=Phytocyanin-like protein; Flags: Precursor [Arabidopsis thaliana]	0.58	_	_	_	_	_	_	_	None	_
Gh_D03G0456	20.0546	42.3929	1.92919	4.10295	0.00265	0.0442263	1.08867	-1.08867	up	down	yes	OK	340	gi|590643897|ref|XP_007030931.1|	Kinase superfamily protein, putative isoform 1 [Theobroma cacao]	0.85	gi|116256119|sp|Q9S9M2.2|WAKLD_ARATH	RecName: Full=Wall-associated receptor kinase-like 4; Flags: Precursor [Arabidopsis thaliana]	0.59	GO:0004674;GO:0005524;GO:0009069;GO:0006468;GO:0009966	_	_	_	_	_	_	None	_
Gh_D11G1932	324.005	683.555	60.2262	128.351	5e-05	0.00199199	1.09163	-1.09163	up	down	yes	OK	204	gi|590704697|ref|XP_007047231.1|	Uncharacterized protein TCM_000598 [Theobroma cacao]	0.91	_	_	_	_	3694.estExt_Genewise1_v1.C_LG_VII3015	hypothetical protein	0.8488	_	_	NOG286487	None	_
Gh_D12G1978	42.1807	89.5606	3.53446	7.54008	5e-05	0.00199199	1.09309	-1.09309	up	down	yes	OK	382	gi|590671684|ref|XP_007038400.1|	Haloacid dehalogenase-like hydrolase superfamily protein isoform 1 [Theobroma cacao]	0.92	gi|75099256|sp|O64896.1|TPPA_ARATH	RecName: Full=Trehalose-phosphate phosphatase A; Short=AtTPPA; AltName: Full=Trehalose 6-phosphate phosphatase [Arabidopsis thaliana]	0.8	GO:0004805;GO:0005982;GO:0005992;GO:0005985;GO:0016311	29760.GSVIVG00029908001	SubName: Full=Chromosome undetermined scaffold_51, whole genome shotgun sequence;	0.8639	COG1877	KOG1050	_	K01087	otsB
Gh_D02G1769	99.5233	210.876	12.4487	26.5714	5e-05	0.00199199	1.09388	-1.09388	up	down	yes	OK	275	gi|443682294|gb|AGC97437.1|	NAC protein 7 [Gossypium hirsutum]	1	gi|50400809|sp|O49255.1|NAC29_ARATH	RecName: Full=NAC transcription factor 29; Short=AtNAC029; AltName: Full=Protein NAC-LIKE, ACTIVATED BY AP3/PI; Short=AtNAP [Arabidopsis thaliana]	0.68	GO:0005634;GO:0003677;GO:0006355	3694.estExt_Genewise1_v1.C_LG_I7833	NAC domain protein, IPR003441	0.8208	_	_	NOG236607	None	_
Gh_A09G0239	21.5354	45.8355	1.20862	2.58047	0.00155	0.0301162	1.09427	-1.09427	up	down	yes	OK	542	gi|590649136|ref|XP_007032332.1|	Amino acid permease, putative isoform 1 [Theobroma cacao]	0.92	gi|75174167|sp|Q9LFR1.1|PTR50_ARATH	RecName: Full=Protein NRT1/ PTR FAMILY 5.8; Short=AtNPF5.8 [Arabidopsis thaliana]	0.77	GO:0016020;GO:0006810;GO:0005215	3694.eugene3.01840022	hypothetical protein	0.8131	COG3104	KOG1237	_	None	_
Gh_D05G1615	32.5283	68.1727	11.9057	25.4504	0.00025	0.00757223	1.09604	-1.09604	up	down	yes	OK	132	gi|590584277|ref|XP_007015134.1|	Uncharacterized protein TCM_040782 [Theobroma cacao]	0.82	_	_	_	_	_	_	_	_	_	_	None	_
Gh_D03G1725	60.1136	127.882	5.95726	12.7393	5e-05	0.00199199	1.09657	-1.09657	up	down	yes	OK	332	gi|590599880|ref|XP_007019305.1|	Uncharacterized protein TCM_035327 [Theobroma cacao]	0.86	_	_	_	_	3694.estExt_Genewise1_v1.C_LG_V0127	hypothetical protein	0.7915	_	_	NOG235816	None	_
Gh_A12G2298	45.3567	94.918	17.5701	37.5915	5e-05	0.00199199	1.09728	-1.09728	up	down	yes	OK	128	gi|590673223|ref|XP_007038831.1|	Uncharacterized protein TCM_015260 [Theobroma cacao]	0.76	_	_	_	GO:0046872;GO:0030001	29760.GSVIVG00037742001	SubName: Full=Chromosome undetermined scaffold_91, whole genome shotgun sequence;	0.7571	_	KOG1603	_	None	_
Gh_D05G0382	74.4741	158.961	4.24019	9.079	5e-05	0.00199199	1.0984	-1.0984	up	down	yes	OK	535	gi|590574657|ref|XP_007012463.1|	BRCT domain-containing DNA repair protein [Theobroma cacao]	0.88	_	_	_	_	3694.estExt_Genewise1_v1.C_LG_VI2430	hypothetical protein	0.8636	_	_	NOG251604	None	_
Gh_D05G2727	21.8111	45.872	6.21728	13.3149	0.0015	0.0294002	1.09869	-1.09869	up	down	yes	OK	153	gi|567888254|ref|XP_006436649.1|	hypothetical protein CICLE_v10033008mg [Citrus clementina]	0.72	_	_	_	_	_	_	_	_	_	_	K14490	AHP
Gh_A08G2558	102.527	216.491	25.266	54.1192	5e-05	0.00199199	1.09894	-1.09894	up	down	yes	OK	168	gi|595830216|ref|XP_007206026.1|	hypothetical protein PRUPE_ppa012473mg [Prunus persica]	0.69	_	_	_	_	_	_	_	_	_	_	None	_
Gh_D09G1261	21.2594	45.3815	1.6309	3.49406	0.00125	0.0256779	1.09924	-1.09924	up	down	yes	OK	412	gi|590632943|ref|XP_007027990.1|	Plant U-box 23 [Theobroma cacao]	0.92	gi|75211122|sp|Q9SVC6.1|PUB22_ARATH	RecName: Full=E3 ubiquitin-protein ligase PUB22; AltName: Full=Plant U-box protein 22; AltName: Full=U-box domain-containing protein 22 [Arabidopsis thaliana]	0.76	GO:0016567;GO:0004842;GO:0016874	3694.fgenesh4_pg.C_LG_XVI000572	hypothetical protein	0.8312	_	KOG0167	_	None	_
Gh_A04G0329	20.0536	42.8223	1.444	3.09648	0.00265	0.0442263	1.10056	-1.10056	up	down	yes	OK	435	gi|590609962|ref|XP_007021682.1|	Fiber Fb17-like protein isoform 1 [Theobroma cacao]	0.7	_	_	_	_	_	_	_	_	_	_	None	_
Gh_A11G1755	29.8895	64.0211	1.69748	3.64853	0.0005	0.0129405	1.10392	-1.10392	up	down	yes	OK	536	gi|590704416|ref|XP_007047152.1|	SKU5 similar 17 isoform 1 [Theobroma cacao]	0.96	gi|128592|sp|P29162.1|ASOL_TOBAC	RecName: Full=L-ascorbate oxidase homolog; AltName: Full=Pollen-specific protein NTP303; Flags: Precursor	0.71	GO:0009505;GO:0005507;GO:0055114;GO:0016491	29760.GSVIVG00003897001	SubName: Full=Chromosome undetermined scaffold_560, whole genome shotgun sequence;	0.9033	COG2132	KOG1263	_	None	_
Gh_D08G0412	303.418	647.095	43.809	94.1819	5e-05	0.00199199	1.10422	-1.10422	up	down	yes	OK	246	gi|532987734|gb|AGU09699.1|	allene oxide cyclase [Gossypium hirsutum]	0.99	gi|73921674|sp|Q93ZC5.1|AOC4_ARATH	RecName: Full=Allene oxide cyclase 4, chloroplastic; Flags: Precursor [Arabidopsis thaliana]	0.74	GO:0008152;GO:0009507;GO:0046423	3694.gw1.IV.4073.1	SubName: Full=Putative uncharacterized protein;	0.8148	_	_	NOG264551	K10525	E5.3.99.6, aoc
Gh_D02G0043	19.1522	40.9742	2.09863	4.51281	0.00275	0.0453998	1.10458	-1.10458	up	down	yes	OK	306	gi|543887208|gb|AGV75930.1|	WRKY transcription factor 5 [Gossypium hirsutum]	0.96	gi|29839651|sp|Q9LY00.1|WRK70_ARATH	RecName: Full=Probable WRKY transcription factor 70; AltName: Full=WRKY DNA-binding protein 70 [Arabidopsis thaliana]	0.68	_	_	_	_	_	_	_	None	_
Gh_D03G1679	22.2328	47.4437	2.81755	6.05991	0.001	0.0217966	1.10486	-1.10486	up	down	yes	OK	272	gi|590704288|ref|XP_007047117.1|	Uncharacterized protein TCM_000520 [Theobroma cacao]	0.76	_	_	_	GO:0006351	_	_	_	_	_	_	None	_
Gh_D06G0579	155.712	329.172	48.5027	104.433	5e-05	0.00199199	1.10644	-1.10644	up	down	yes	OK	145	gi|395758615|gb|AFN70435.1|	multiprotein bridging factor 1 transcriptional coactivator [Gossypium hirsutum]	0.99	gi|75274343|sp|Q9LV58.1|MBF1C_ARATH	RecName: Full=Multiprotein-bridging factor 1c [Arabidopsis thaliana]	0.87	_	3694.grail3.0020003201	hypothetical protein	0.8966	COG1813	KOG3398	_	K03627	MBF1
Gh_D06G1319	17.1391	36.3901	5.2225	11.2913	0.00295	0.0475508	1.1124	-1.1124	up	down	yes	OK	147	gi|590638357|ref|XP_007029370.1|	Aquarius [Theobroma cacao]	0.86	_	_	_	GO:0000398;GO:0005681;GO:0005886;GO:0009507	_	_	_	_	_	_	K12874	AQR
Gh_Sca109281G01	0	2.32845	0	2.16321	0.001	0.0217966	1.11317	-1.11317	up	down	yes	OK	88	gi|119368507|ref|YP_913195.1|	RuBisCO,Ribulose Bisphosphate Carboxylase/Oxygenase large subunit [Gossypium barbadense]	1	gi|125987519|sp|A0ZZ43.1|RBL_GOSBA	RecName: Full=Ribulose bisphosphate carboxylase large chain; Short=RuBisCO large subunit; Flags: Precursor (chloroplast) [Gossypium barbadense]	1	GO:0000287;GO:0009573;GO:0055114;GO:0016984;GO:0019253;GO:0004497;GO:0009853;GO:0046487	3694.gw1.14458.2.1	RecName: Full=Ribulose bisphosphate carboxylase large chain; Short=RuBisCO large subunit; EC [...]	0.9639	COG1850	_	_	K01601	rbcL
Gh_D11G0637	41.1284	88.4742	5.28948	11.4604	5e-05	0.00199199	1.11546	-1.11546	up	down	yes	OK	269	gi|224072449|ref|XP_002303737.1|	hypothetical protein POPTR_0003s15830g [Populus trichocarpa]	0.69	_	_	_	_	3694.eugene3.00031294	hypothetical protein	0.7692	_	_	NOG225996	None	_
Gh_D03G1247	59.8705	127.863	16.3949	35.5417	5e-05	0.00199199	1.11627	-1.11627	up	down	yes	OK	157	gi|590589671|ref|XP_007016517.1|	C2H2 and C2HC zinc fingers superfamily protein, putative [Theobroma cacao]	0.83	gi|75319662|sp|Q42410.1|ZAT12_ARATH	RecName: Full=Zinc finger protein ZAT12; AltName: Full=Protein RESPONSIVE TO HIGH LIGHT 41 [Arabidopsis thaliana]	0.6	GO:0046872	29760.GSVIVG00018537001	SubName: Full=Chromosome chr13 scaffold_17, whole genome shotgun sequence;	0.7593	_	KOG1721	_	None	_
Gh_A05G1472	50.6164	109.359	2.73181	5.92321	5e-05	0.00199199	1.11652	-1.11652	up	down	yes	OK	561	gi|543887226|gb|AGV75939.1|	WRKY transcription factor 31 [Gossypium hirsutum]	1	gi|20978775|sp|Q93WT0.1|WRK31_ARATH	RecName: Full=Probable WRKY transcription factor 31; AltName: Full=WRKY DNA-binding protein 31 [Arabidopsis thaliana]	0.65	GO:0005667;GO:0006355;GO:0043565;GO:0045449;GO:0003700	_	_	_	_	_	_	None	_
Gh_D01G0144	27.831	59.4339	7.87026	17.0658	0.0003	0.00871602	1.11662	-1.11662	up	down	yes	OK	154	gi|297806863|ref|XP_002871315.1|	hypothetical protein ARALYDRAFT_908777 [Arabidopsis lyrata subsp. lyrata]	0.99	gi|75333690|sp|Q9FE62.1|YLS8_ARATH	RecName: Full=Thioredoxin-like protein YLS8; AltName: Full=Protein YELLOW-LEAF-SPECIFIC GENE 8 [Arabidopsis thaliana]	0.99	GO:0016197;GO:0000902;GO:0007030;GO:0005737;GO:0016049;GO:0007067;GO:0048193;GO:0005681;GO:0006623;GO:0007033	59689.scaffold_600834.1	annotation not avaliable	0.993	COG0526	KOG3414	_	K12859	TXNL4A, DIB1
Gh_A09G0679	39.8228	85.2736	8.1242	17.6165	5e-05	0.00199199	1.11663	-1.11663	up	down	yes	OK	191	gi|590625132|ref|XP_007025798.1|	F-box family protein, putative [Theobroma cacao]	0.77	gi|142989915|sp|O65416.2|SKI27_ARATH	RecName: Full=F-box protein SKIP27; AltName: Full=SKP1-interacting partner 27 [Arabidopsis thaliana]	0.7	_	3694.estExt_fgenesh4_pm.C_LG_XI0090	hypothetical protein	0.8137	_	_	NOG227372	None	_
Gh_D05G0158	36.2726	78.2416	3.4182	7.41608	0.00015	0.00504383	1.11742	-1.11742	up	down	yes	OK	346	gi|590578168|ref|XP_007013431.1|	NADP-dependent alkenal double bond reductase P1 [Theobroma cacao]	0.92	gi|75206691|sp|Q9SLN8.1|DBR_TOBAC	RecName: Full=2-alkenal reductase (NADP(+)-dependent); AltName: Full=Alkenal double bound reductase; AltName: Full=Allylic alcohol dehydrogenase 1; Short=allyl-ADH1;	0.68	GO:0008270;GO:0055114;GO:0016491	29760.GSVIVG00016886001	SubName: Full=Chromosome chr11 scaffold_13, whole genome shotgun sequence;	0.8526	COG2130	KOG1196	_	K07119	K07119
Gh_D03G0107	30.9652	66.0699	8.66068	18.7903	0.00025	0.00757223	1.11744	-1.11744	up	down	yes	OK	155	gi|590703092|ref|XP_007046781.1|	Uncharacterized protein TCM_000269 [Theobroma cacao]	0.67	_	_	_	_	3694.eugene3.00071173	SubName: Full=Putative uncharacterized protein;	0.8163	_	KOG4690	NOG272587	None	_
Gh_A12G1239	76.0096	160.753	32.6036	70.7418	5e-05	0.00199199	1.11753	-1.11753	up	down	yes	OK	121	gi|470114580|ref|XP_004293492.1|	PREDICTED: calcium-binding protein PBP1-like [Fragaria vesca subsp. vesca]	0.89	gi|75335414|sp|Q9LSQ6.1|PBP1_ARATH	RecName: Full=Calcium-binding protein PBP1; AltName: Full=KIC-related protein 2; AltName: Full=PINOID-binding protein 1 [Arabidopsis thaliana]	0.8	GO:0005509	3694.eugene3.00191032	hypothetical protein	0.8727	_	KOG0028	_	None	_
Gh_A08G1442	390.65	834.949	104.91	227.663	5e-05	0.00199199	1.11775	-1.11775	up	down	yes	OK	159	gi|335327540|gb|AEH30707.1|	low molecular weight heat shock protein [Gossypium hirsutum]	1	gi|75279027|sp|O82012.1|HSP12_SOLPE	RecName: Full=17.6 kDa class I heat shock protein; AltName: Full=Hsp20.0	0.85	_	3694.estExt_Genewise1_v1.C_LG_IX3982	hypothetical protein	0.8889	COG0071	KOG0710	_	K13993	HSP20
Gh_D12G2364	32.4323	66.8403	46.1656	100.328	0.00015	0.00504383	1.11983	-1.11983	up	down	yes	OK	75	gi|590675056|ref|XP_007039339.1|	Uncharacterized protein TCM_015610 [Theobroma cacao]	0.72	_	_	_	_	_	_	_	_	_	_	None	_
Gh_A12G1370	25.2972	54.8126	2.10802	4.58724	0.0004	0.0108938	1.12174	-1.12174	up	down	yes	OK	384	gi|590692302|ref|XP_007044021.1|	HCP-like superfamily protein with MYND-type zinc finger [Theobroma cacao]	0.91	gi|75173237|sp|Q9FYF9.1|FB76_ARATH	RecName: Full=F-box protein At1g67340 [Arabidopsis thaliana]	0.81	_	3694.grail3.0008009901	hypothetical protein	0.8044	_	_	NOG119713	None	_
Gh_D07G2095	47.6824	102.984	6.63357	14.4427	5e-05	0.00199199	1.12248	-1.12248	up	down	yes	OK	253	gi|590613662|ref|XP_007022728.1|	Expansin A5, ALPHA 1.4,EXP5,EXPA5 isoform 1 [Theobroma cacao]	0.94	gi|20138196|sp|Q38864.1|EXPA5_ARATH	RecName: Full=Expansin-A5; Short=AtEXPA5; AltName: Full=Alpha-expansin-5; Short=At-EXP5; Short=AtEx5; AltName: Full=Ath-ExpAlpha-1.4; Flags: Precursor [Arabidopsis	0.86	GO:0016020;GO:0009664;GO:0005618;GO:0005576	59689.fgenesh2_kg.5__663__AT3G29030.1	annotation not avaliable	0.8549	_	_	NOG249343;NOG269048	None	_
Gh_D08G0016	24.5956	53.3765	1.83428	3.99812	0.0006	0.014811	1.12411	-1.12411	up	down	yes	OK	422	gi|590590059|ref|XP_007016626.1|	Kinase superfamily protein [Theobroma cacao]	0.82	gi|46890226|sp|Q9LQQ8.1|RLCK7_ARATH	RecName: Full=Probable serine/threonine-protein kinase RLCKVII [Arabidopsis thaliana]	0.84	GO:0004674;GO:0005524;GO:0004715;GO:0009069;GO:0018108	59689.fgenesh2_kg.1__775__AT1G07870.1	annotation not avaliable	0.7758	COG0515	KOG1187	_	None	_
Gh_D12G0224	70.3808	152.969	6.92228	15.1303	5e-05	0.00199199	1.12812	-1.12812	up	down	yes	OK	334	gi|590686421|ref|XP_007042375.1|	Uncharacterized protein TCM_007020 [Theobroma cacao]	0.85	_	_	_	GO:0009693;GO:0005886	_	_	_	_	_	_	None	_
Gh_A10G2072	45.7416	99.763	2.08832	4.56575	5e-05	0.00199199	1.12851	-1.12851	up	down	yes	OK	653	gi|590651546|ref|XP_007032920.1|	Leucine-rich repeat-containing protein, putative [Theobroma cacao]	0.66	_	_	_	_	_	_	_	_	_	_	None	_
Gh_A05G3508	282.082	614.937	16.5814	36.2652	5e-05	0.00199199	1.12902	-1.12902	up	down	yes	OK	520	gi|590570744|ref|XP_007011424.1|	Cytochrome P450, family 714, subfamily A, polypeptide 1, putative isoform 1 [Theobroma cacao]	0.91	gi|75305905|sp|Q93Z79.1|C14A1_ARATH	RecName: Full=Cytochrome P450 714A1; AltName: Full=EUI-like P450 A1 [Arabidopsis thaliana]	0.76	GO:0016705;GO:0020037;GO:0005506;GO:0004497;GO:0055114	29760.GSVIVG00029240001	SubName: Full=Chromosome chr13 scaffold_48, whole genome shotgun sequence;	0.8431	COG2124	KOG0157	_	None	_
Gh_D09G2020	100.99	219.323	13.1166	28.6936	5e-05	0.00199199	1.12934	-1.12934	up	down	yes	OK	267	gi|354620277|gb|AER29902.1|	class IV chitinase [Gossypium barbadense]	0.99	gi|116324|sp|P27054.1|CHI4_PHAVU	RecName: Full=Endochitinase PR4; Flags: Precursor	0.74	GO:0008061;GO:0006032;GO:0016998;GO:0005975;GO:0004568	3694.gw1.XIX.2350.1	hypothetical protein	0.8276	COG3979	KOG4742	_	K01183	E3.2.1.14
Gh_D13G0926	15.5263	33.8161	1.27777	2.79545	0.003	0.0481485	1.12945	-1.12945	up	down	yes	OK	388	gi|590698201|ref|XP_007045652.1|	Uncharacterized protein TCM_011355 [Theobroma cacao]	0.81	_	_	_	_	_	_	_	_	_	_	None	_
Gh_D07G2336	19.9962	43.4223	2.2866	5.00612	0.0013	0.0264396	1.13049	-1.13049	up	down	yes	OK	295	gi|590647733|ref|XP_007031980.1|	GRAM domain family protein [Theobroma cacao]	0.88	gi|75181135|sp|Q9LYV6.1|GEML5_ARATH	RecName: Full=GEM-like protein 5 [Arabidopsis thaliana]	0.8	_	3694.fgenesh4_pg.C_LG_I002393	hypothetical protein	0.834	_	_	NOG298387	None	_
Gh_D12G1850	24.7938	54.2538	1.04867	2.30043	0.0002	0.00632409	1.13334	-1.13334	up	down	yes	OK	700	gi|590669527|ref|XP_007037800.1|	Leucine-rich repeat protein kinase family protein [Theobroma cacao]	0.89	gi|75265989|sp|Q9SKB2.1|SBIR1_ARATH	RecName: Full=Leucine-rich repeat receptor-like serine/threonine/tyrosine-protein kinase SOBIR1; AltName: Full=Protein EVERSHED; AltName: Full=Protein SUPPRESSOR O	0.77	GO:0060862;GO:0005524;GO:0031349;GO:0004672;GO:0006468;GO:0010942	3694.grail3.0015020701	hypothetical protein	0.9077	COG0515	KOG0619;KOG1187	_	None	_
Gh_A10G1424	18.5284	40.1967	3.61731	7.93524	0.0024	0.041209	1.13336	-1.13336	up	down	yes	OK	197	gi|34809533|gb|AAQ82687.1|	Epa5p [Candida glabrata]	0.55	_	_	_	_	_	_	_	_	_	_	None	_
Gh_A11G2997	24.4509	53.1625	4.30631	9.46749	0.0009	0.0201769	1.13653	-1.13653	up	down	yes	OK	212	gi|383932350|gb|AFH57272.1|	PLATZ [Gossypium hirsutum]	0.9	_	_	_	_	3694.eugene3.00030654	hypothetical protein	0.8145	_	_	NOG226933	None	_
Gh_D04G2010	23.0034	50.3031	2.38444	5.24351	0.0007	0.0167282	1.13688	-1.13688	up	down	yes	OK	320	gi|590689127|ref|XP_007043141.1|	Nucleotide-sugar transporter family protein isoform 1 [Theobroma cacao]	0.94	gi|75207337|sp|Q9SRE4.1|UGAL2_ARATH	RecName: Full=UDP-galactose transporter 2; Short=At-UDP-GalT2 [Arabidopsis thaliana]	0.87	GO:0008643;GO:0016021	29760.GSVIVG00002980001	SubName: Full=Chromosome chr18 scaffold_137, whole genome shotgun sequence;	0.9073	_	KOG1441	_	None	_
Gh_D07G0108	75.4165	164.918	9.84487	21.6791	5e-05	0.00199199	1.13886	-1.13886	up	down	yes	OK	266	gi|590576082|ref|XP_007012865.1|	Tetraspanin2 [Theobroma cacao]	0.93	gi|75268040|sp|Q9ZUN5.1|TET2_ARATH	RecName: Full=Tetraspanin-2 [Arabidopsis thaliana]	0.88	GO:0016021	3694.grail3.0112005901	SubName: Full=Putative uncharacterized protein;	0.8755	_	_	NOG289752	None	_
Gh_A06G1359	139.744	304.009	30.0779	66.2635	5e-05	0.00199199	1.13951	-1.13951	up	down	yes	OK	184	_	_	_	_	_	_	_	_	_	_	_	_	_	None	_
Gh_A11G1659	28.748	62.2286	8.64838	19.0784	0.00025	0.00757223	1.14144	-1.14144	up	down	yes	OK	148	gi|586673972|ref|XP_006837986.1|	hypothetical protein AMTR_s00102p00104790 [Amborella trichopoda]	0.9	_	_	_	_	29760.GSVIVG00001373001	SubName: Full=Chromosome undetermined scaffold_116, whole genome shotgun sequence;	0.9275	_	_	NOG280702	None	_
Gh_D07G2215	63.7706	139.128	13.4228	29.6127	5e-05	0.00199199	1.14153	-1.14153	up	down	yes	OK	187	gi|590645511|ref|XP_007031364.1|	Zinc finger family protein [Theobroma cacao]	0.84	gi|122069682|sp|Q67YE6.2|SAP12_ARATH	RecName: Full=Zinc finger AN1 domain-containing stress-associated protein 12; Short=AtSAP12 [Arabidopsis thaliana]	0.7	GO:0010583;GO:0009611;GO:0006612;GO:0009733;GO:0009738;GO:0010286;GO:0009414;GO:0005622;GO:0042538;GO:0009723;GO:0010363;GO:0009863;GO:0009407;GO:0009867;GO:0008270	29760.GSVIVG00020809001	SubName: Full=Chromosome chr14 scaffold_21, whole genome shotgun sequence;	0.7976	_	KOG3183	_	None	_
Gh_Sca014836G01	1438.87	3013.66	1433.95	3167.05	5e-05	0.00199199	1.14314	-1.14314	up	down	yes	OK	85	gi|543177544|gb|AGV54793.1|	hypothetical protein [Phaseolus vulgaris]	0.96	_	_	_	_	_	_	_	_	_	_	None	_
Gh_A09G1966	23.7495	52.0127	4.84355	10.7283	0.00035	0.00983058	1.14728	-1.14728	up	down	yes	OK	191	gi|296083589|emb|CBI23578.3|	unnamed protein product [Vitis vinifera]	0.58	gi|30580511|sp|Q38895.1|SUP_ARATH	RecName: Full=Transcriptional regulator SUPERMAN [Arabidopsis thaliana]	0.82	_	_	_	_	_	_	_	None	_
Gh_A02G1000	144.163	318.704	6.91668	15.3326	5e-05	0.00199199	1.14845	-1.14845	up	down	yes	OK	624	gi|658115740|gb|AID55373.1|	glycoside hydrolase family 9 C2 [Gossypium hirsutum]	1	gi|114149314|sp|Q42059.2|GUN6_ARATH	RecName: Full=Endoglucanase 6; AltName: Full=Endo-1,4-beta glucanase 6; Flags: Precursor [Arabidopsis thaliana]	0.88	GO:0030246;GO:0005982;GO:0030245;GO:0005985;GO:0008810	3694.fgenesh4_pg.C_LG_I000818	hydrolase, hydrolyzing O-glycosyl compounds (EC:3.2.1.4)	0.9073	_	_	NOG05134	None	_
Gh_D06G1799	66.0568	146.004	4.35553	9.65993	5e-05	0.00199199	1.14916	-1.14916	up	down	yes	OK	470	gi|12620883|gb|AAG61121.1|AF329935_1	ribulose-1,5-bisphosphate carboxylase/oxygenase activase 2 [Gossypium hirsutum]	1	gi|68565782|sp|Q7X9A0.1|RCA1_LARTR	RecName: Full=Ribulose bisphosphate carboxylase/oxygenase activase 1, chloroplastic; Short=RA 1; Short=RuBisCO activase 1; AltName: Full=RuBisCO activase alpha form	0.91	GO:0009535;GO:0048046;GO:0005524;GO:0010150;GO:0009637;GO:0043900;GO:0010363;GO:0009595;GO:0010200;GO:0019684;GO:0010310;GO:0010218;GO:0046863;GO:0009941;GO:0010114;GO:0043085;GO:0010155;GO:0009644;GO:0050832;GO:0005634;GO:0000165;GO:0006612;GO:0009862;GO:0009744;GO:0043531;GO:0005618;GO:0009867;GO:0009697;GO:0010319;GO:0031348	29760.GSVIVG00024270001	SubName: Full=Chromosome chr6 scaffold_3, whole genome shotgun sequence;	0.8982	_	KOG0651	_	None	_
Gh_D08G0057	688.726	1503.91	196.574	436.256	5e-05	0.00199199	1.1501	-1.1501	up	down	yes	OK	153	gi|159138937|gb|ABW89468.1|	low molecular weight heat shock protein [Gossypium hirsutum]	1	gi|123534|sp|P02519.1|HSP11_SOYBN	RecName: Full=17.3 kDa class I heat shock protein; AltName: Full=HSP 17.3 [Glycine max]	0.9	_	3694.grail3.0066002801	hypothetical protein	0.9619	COG0071	KOG0710	_	K13993	HSP20
Gh_D12G2434	43.5312	94.736	16.6192	36.9297	5e-05	0.00199199	1.15193	-1.15193	up	down	yes	OK	129	gi|590673223|ref|XP_007038831.1|	Uncharacterized protein TCM_015260 [Theobroma cacao]	0.7	_	_	_	_	29760.GSVIVG00037742001	SubName: Full=Chromosome undetermined scaffold_91, whole genome shotgun sequence;	0.7571	_	KOG1603	_	None	_
Gh_D11G0251	47.2133	102.755	16.3933	36.4405	5e-05	0.00199199	1.15244	-1.15244	up	down	yes	OK	136	gi|590676958|ref|XP_007039886.1|	14 kDa proline-rich protein DC2.15, putative [Theobroma cacao]	0.86	gi|112697|sp|P14009.1|14KD_DAUCA	RecName: Full=14 kDa proline-rich protein DC2.15; Flags: Precursor	0.75	_	59689.scaffold_603709.1	annotation not avaliable	0.8125	_	_	NOG294850;NOG239689	None	_
Gh_A11G2926	17.5366	38.3863	4.81649	10.7094	0.0018	0.0335729	1.15282	-1.15282	up	down	yes	OK	157	gi|590629011|ref|XP_007026871.1|	Proteasome inhibitor-related [Theobroma cacao]	0.71	_	_	_	_	_	_	_	_	_	_	None	_
Gh_D05G1645	51.9428	115.377	2.7822	6.19728	5e-05	0.00199199	1.15541	-1.15541	up	down	yes	OK	565	gi|662036306|gb|AIE43884.1|	WRKY transcription factor 76 [Gossypium hirsutum]	0.98	gi|20978795|sp|Q9XEC3.1|WRK42_ARATH	RecName: Full=Probable WRKY transcription factor 42; AltName: Full=WRKY DNA-binding protein 42 [Arabidopsis thaliana]	0.64	GO:0005667;GO:0006355;GO:0043565;GO:0045449;GO:0003700	_	_	_	_	_	_	None	_
Gh_D01G0526	25.8983	57.6412	2.89046	6.48212	0.0004	0.0108938	1.16517	-1.16517	up	down	yes	OK	301	gi|590608457|ref|XP_007021270.1|	Uncharacterized protein TCM_031316 [Theobroma cacao]	0.85	_	_	_	_	_	_	_	_	_	_	None	_
Gh_D01G2085	23.6135	52.5691	3.58145	8.03308	0.0004	0.0108938	1.16541	-1.16541	up	down	yes	OK	237	gi|164668308|gb|ABK60195.2|	PIP2 protein [Gossypium hirsutum]	1	gi|21431896|sp|P43287.2|PIP22_ARATH	RecName: Full=Aquaporin PIP2-2; AltName: Full=Plasma membrane intrinsic protein 2-2; Short=AtPIP2;2; AltName: Full=Plasma membrane intrinsic protein 2b; Short=PIP2	0.93	GO:0006810;GO:0016021;GO:0005215	3694.estExt_Genewise1_v1.C_LG_XVI2799	SubName: Full=Putative uncharacterized protein;	0.9363	COG0580	KOG0223	_	K09872	PIP
Gh_D01G0957	40.7273	91.1068	3.25296	7.30827	5e-05	0.00199199	1.16778	-1.16778	up	down	yes	OK	398	gi|590593818|ref|XP_007017679.1|	SLAC1 [Theobroma cacao]	0.82	gi|75104731|sp|Q5E930.1|SLAH1_ARATH	RecName: Full=S-type anion channel SLAH1; AltName: Full=SLAC1-homolog protein 1 [Arabidopsis thaliana]	0.72	GO:0008308;GO:0005623;GO:0016021;GO:0006873;GO:1903959	29760.GSVIVG00025895001	SubName: Full=Chromosome chr12 scaffold_36, whole genome shotgun sequence;	0.8157	_	_	NOG130260	None	_
Gh_A07G1868	59.7488	133.582	5.01922	11.2843	5e-05	0.00199199	1.16878	-1.16878	up	down	yes	OK	381	gi|566159995|ref|XP_002301849.2|	hypothetical protein POPTR_0002s25870g [Populus trichocarpa]	0.59	_	_	_	_	_	_	_	_	_	_	None	_
Gh_A02G1466	18.6402	41.7873	1.86183	4.19463	0.00145	0.0286327	1.17182	-1.17182	up	down	yes	OK	330	gi|590705591|ref|XP_007047481.1|	Class III peroxidase [Theobroma Class III peroxidase [Theobroma cacao]	0.9	gi|26397661|sp|Q43873.1|PER73_ARATH	RecName: Full=Peroxidase 73; Short=Atperox P73; AltName: Full=ATP10a; AltName: Full=PRXR11; Flags: Precursor [Arabidopsis thaliana]	0.84	GO:0006804;GO:0006979;GO:0046872;GO:0020037;GO:0004601;GO:0005576;GO:0055114	29760.GSVIVG00019639001	SubName: Full=Chromosome chr7 scaffold_20, whole genome shotgun sequence;	0.8903	_	_	NOG230375	K00430	E1.11.1.7
Gh_D01G1815	17.0653	38.339	1.86999	4.22188	0.00205	0.0367952	1.17486	-1.17486	up	down	yes	OK	306	gi|590693272|ref|XP_007044287.1|	Myb domain protein 62, putative [Theobroma cacao]	0.74	gi|75334847|sp|Q9LDE1.1|MY108_ARATH	RecName: Full=Transcription factor MYB108; AltName: Full=Myb-related protein 108; Short=AtMYB108; AltName: Full=Protein BOTRYTIS-SUSCEPTIBLE 1 [Arabidopsis thalian	0.88	GO:0005488	3694.eugene3.00081137	hypothetical protein	0.9655	COG5147	KOG0048	_	K09422	MYBP
Gh_A05G2731	844.165	1867.76	346.435	786.216	5e-05	0.00199199	1.18234	-1.18234	up	down	yes	OK	124	gi|253760055|ref|XP_002488965.1|	hypothetical protein SORBIDRAFT_1138s002030 [Sorghum bicolor]	0.82	_	_	_	_	39947.LOC_Os09g01000.1	expressed protein	0.8265	_	_	NOG252044	None	_
Gh_D07G0374	21.0225	47.4017	3.22717	7.32563	0.0006	0.014811	1.18268	-1.18268	up	down	yes	OK	235	gi|656991630|gb|AID21717.1|	auxin-responsive IAA29-like protein [Gossypium hirsutum]	1	gi|46395937|sp|Q93WC4.2|IAA29_ARATH	RecName: Full=Auxin-responsive protein IAA29; AltName: Full=Indoleacetic acid-induced protein 29 [Arabidopsis thaliana]	0.62	GO:0050794;GO:0009733;GO:0006351	_	_	_	_	_	_	K14484	IAA
Gh_D02G1931	67.8004	152.522	10.5729	24.0007	5e-05	0.00199199	1.18271	-1.18271	up	down	yes	OK	232	gi|590689422|ref|XP_007043224.1|	GRAM domain-containing protein / ABA-responsive protein-related [Theobroma cacao]	0.84	gi|75172412|sp|Q9FTA0.1|GEML4_ARATH	RecName: Full=GEM-like protein 4 [Arabidopsis thaliana]	0.71	_	3694.eugene3.00070703	hypothetical protein	0.8636	_	_	NOG240456	None	_
Gh_D01G1698	30.7066	69.4383	2.76853	6.29402	0.00015	0.00504383	1.18486	-1.18486	up	down	yes	OK	359	gi|568866573|ref|XP_006486627.1|	PREDICTED: lysM domain-containing GPI-anchored protein 2-like isoform X2 [Citrus sinensis]	0.69	gi|38257899|sp|O23006.1|LYM2_ARATH	RecName: Full=LysM domain-containing GPI-anchored protein 2; AltName: Full=Chitin elicitor-binding protein LYM2; Short=CEBiP LYM2; Flags: Precursor [Arabidopsis tha	0.69	_	_	_	_	_	_	_	None	_
Gh_A09G1704	15.7051	35.5158	1.75555	3.99446	0.00255	0.042992	1.18608	-1.18608	up	down	yes	OK	301	gi|643711879|gb|KDP25307.1|	hypothetical protein JCGZ_20463 [Jatropha curcas]	0.71	gi|75268368|sp|Q9C7W2.1|ERF61_ARATH	RecName: Full=Ethylene-responsive transcription factor ERF061 [Arabidopsis thaliana]	0.73	_	_	_	_	_	_	_	None	_
Gh_A08G0316	303.844	683.281	68.6815	156.454	5e-05	0.00199199	1.18775	-1.18775	up	down	yes	OK	178	gi|532987734|gb|AGU09699.1|	allene oxide cyclase [Gossypium hirsutum]	0.97	gi|73921674|sp|Q93ZC5.1|AOC4_ARATH	RecName: Full=Allene oxide cyclase 4, chloroplastic; Flags: Precursor [Arabidopsis thaliana]	0.81	GO:0008152;GO:0016853;GO:0009507	3694.gw1.IV.4073.1	SubName: Full=Putative uncharacterized protein;	0.9128	_	_	NOG264551	K10525	E5.3.99.6, aoc
Gh_A11G0554	46.9997	106.363	6.04933	13.7804	5e-05	0.00199199	1.18777	-1.18777	up	down	yes	OK	269	gi|224072449|ref|XP_002303737.1|	hypothetical protein POPTR_0003s15830g [Populus trichocarpa]	0.7	_	_	_	_	3694.eugene3.00031294	hypothetical protein	0.7708	_	_	NOG225996	None	_
Gh_A10G0038	20.0198	45.0375	5.33463	12.1618	0.0007	0.0167282	1.1889	-1.1889	up	down	yes	OK	160	gi|590614257|ref|XP_007022886.1|	Uncharacterized protein TCM_026915 [Theobroma cacao]	0.72	_	_	_	_	_	_	_	_	_	_	None	_
Gh_D01G2343	17.9036	40.7348	1.15182	2.63035	0.00125	0.0256779	1.19134	-1.19134	up	down	yes	OK	480	gi|590588672|ref|XP_007016260.1|	Cytochrome P450, putative [Theobroma cacao]	0.79	gi|73917647|sp|Q7XU38.3|C87A3_ORYSJ	RecName: Full=Cytochrome P450 87A3 [Oryza sativa Japonica Group]	0.64	GO:0046872;GO:0016491	_	_	_	_	_	_	None	_
Gh_A05G3681	65.6086	148.929	9.94862	22.7768	5e-05	0.00199199	1.195	-1.195	up	down	yes	OK	237	gi|590595794|ref|XP_007018157.1|	Folic acid and derivative biosynthetic process [Theobroma cacao]	0.92	gi|81881544|sp|Q9D7E3.1|OVCA2_MOUSE	RecName: Full=Ovarian cancer-associated gene 2 protein homolog [Mus musculus]	0.45	GO:0009611;GO:0009693;GO:0009620;GO:0009695;GO:0009753;GO:0015824	3694.estExt_fgenesh4_pg.C_LG_II0938	SubName: Full=Putative uncharacterized protein;	0.8615	_	KOG2551	_	None	_
Gh_A10G1541	122.429	276.95	31.6269	72.5955	5e-05	0.00199199	1.19873	-1.19873	up	down	yes	OK	163	gi|643716162|gb|KDP27935.1|	hypothetical protein JCGZ_19015 [Jatropha curcas]	0.83	_	_	_	_	3694.estExt_fgenesh4_pg.C_LG_X1324	hypothetical protein	0.7545	COG5126	KOG0027	_	None	_
Gh_A08G1292	31.2166	71.6961	1.94773	4.49083	5e-05	0.00199199	1.20519	-1.20519	up	down	yes	OK	493	gi|512393066|gb|AGO02008.1|	polyamine oxidase [Gossypium hirsutum]	0.99	gi|75171808|sp|Q9FNA2.1|PAO1_ARATH	RecName: Full=Polyamine oxidase 1; Short=AtPAO1; AltName: Full=N(1)-acetylpolyamine oxidase; AltName: Full=Spermine oxidase [Arabidopsis thaliana]	0.91	GO:0006598;GO:0046592;GO:0050660;GO:0055114	29760.GSVIVG00028738001	SubName: Full=Chromosome chr13 scaffold_45, whole genome shotgun sequence;	0.8896	COG1231	KOG0029	_	K13366	MPAO, PAO1
Gh_A01G1787	26.7553	59.335	20.2914	46.8144	0.0002	0.00632409	1.20608	-1.20608	up	down	yes	OK	93	gi|590631652|ref|XP_007027623.1|	Phytosulfokine 3 precursor, putative [Theobroma cacao]	0.7	gi|29428768|sp|Q8LA14.2|PSK6_ARATH	RecName: Full=Putative phytosulfokines 6; Short=AtPSK3_2; Short=AtPSK6; Contains: RecName: Full=Phytosulfokine-alpha-like; Short=PSK-alpha-like; Short=Phytosulfokin	0.64	_	_	_	_	_	_	_	None	_
Gh_A02G0532	136.23	311.449	24.9798	57.7089	5e-05	0.00199199	1.20803	-1.20803	up	down	yes	OK	206	gi|590661908|ref|XP_007035802.1|	RING/U-box superfamily protein, putative [Theobroma cacao]	0.75	gi|74761852|sp|Q9P0P0.1|RN181_HUMAN	RecName: Full=E3 ubiquitin-protein ligase RNF181; AltName: Full=RING finger protein 181 [Homo sapiens]	0.52	GO:0046872	_	_	_	_	_	_	None	_
Gh_D03G0714	27.7882	64.099	1.01573	2.34763	0.00025	0.00757223	1.20869	-1.20869	up	down	yes	OK	801	gi|590678816|ref|XP_007040407.1|	Cation/H+ exchanger 18 [Theobroma cacao]	0.88	gi|75309041|sp|Q9FFR9.1|CHX18_ARATH	RecName: Full=Cation/H(+) antiporter 18; AltName: Full=Protein CATION/H+ EXCHANGER 18; Short=AtCHX18 [Arabidopsis thaliana]	0.85	GO:1902600;GO:0006885;GO:0016021;GO:0015299	29760.GSVIVG00002499001	SubName: Full=Chromosome chr2 scaffold_132, whole genome shotgun sequence;	0.8549	COG0475	KOG1650	_	None	_
Gh_Sca009741G01	151.167	307.918	836.239	1934.48	5e-05	0.00199199	1.20996	-1.20996	up	down	yes	OK	55	gi|303291422|ref|XP_003064996.1|	predicted protein [Micromonas pusilla CCMP1545]	1	_	_	_	_	4558.Sb01g024170.1	hypothetical protein	1	_	_	NOG114628	None	_
Gh_D05G1016	20.4218	47.1291	1.20257	2.78497	0.0005	0.0129405	1.21154	-1.21154	up	down	yes	OK	519	gi|590591018|ref|XP_007016898.1|	Mitogen-activated protein kinase kinase kinase 13, putative [Theobroma cacao]	0.85	gi|75319559|sp|Q40541.1|NPK1_TOBAC	RecName: Full=Mitogen-activated protein kinase kinase kinase NPK1; AltName: Full=Nicotiana protein kinase 1 [Nicotiana tabacum]	0.57	GO:0005524;GO:0004672;GO:0006468	_	_	_	_	_	_	None	_
Gh_A11G1134	14.4858	33.3562	1.58628	3.67552	0.00255	0.042992	1.2123	-1.2123	up	down	yes	OK	306	gi|590717278|ref|XP_007050577.1|	Uncharacterized protein isoform 1 [Theobroma cacao]	0.94	_	_	_	_	3694.fgenesh4_pg.C_LG_II000488	hypothetical protein	0.903	_	_	NOG269106	None	_
Gh_A08G0996	19.9517	45.2167	9.0096	20.8988	0.00085	0.0193303	1.21389	-1.21389	up	down	yes	OK	118	gi|590678564|ref|XP_007040338.1|	Heat shock protein 90.1 [Theobroma cacao]	0.95	gi|547684|sp|P36182.1|HSP82_TOBAC	RecName: Full=Heat shock protein 82	0.95	GO:0006457;GO:0005524;GO:0051082;GO:0006950	29760.GSVIVG00037730001	SubName: Full=Chromosome undetermined scaffold_91, whole genome shotgun sequence;	0.9412	COG0326	KOG0019	_	K04079	htpG, HSP90A
Gh_A01G2012	288.187	664.995	29.4147	68.2489	5e-05	0.00199199	1.21427	-1.21427	up	down	yes	OK	324	gi|590688635|ref|XP_007043005.1|	Peroxidase N1 [Theobroma cacao]	0.88	gi|75315324|sp|Q9XIV8.1|PERN1_TOBAC	RecName: Full=Peroxidase N1; AltName: Full=Peroxidase B2; AltName: Full=Peroxidase B3; Flags: Precursor [Nicotiana tabacum]	0.81	GO:0006804;GO:0006979;GO:0046872;GO:0020037;GO:0004601;GO:0005576;GO:0055114	3694.grail3.0025022201	cationic peroxidase	0.8416	_	_	NOG219951;NOG272451	K00430	E1.11.1.7
Gh_A06G0085	59.793	137.559	12.1117	28.1817	5e-05	0.00199199	1.21836	-1.21836	up	down	yes	OK	192	gi|590593225|ref|XP_007017505.1|	Sugar transporter, putative isoform 2, partial [Theobroma cacao]	0.81	_	_	_	GO:0009611;GO:0008643;GO:0009612;GO:0010200	29760.GSVIVG00024962001	SubName: Full=Chromosome chr4 scaffold_32, whole genome shotgun sequence;	0.7682	_	_	NOG296544	None	_
Gh_A01G1234	18.4943	42.8042	2.29179	5.34331	0.00135	0.0272165	1.22126	-1.22126	up	down	yes	OK	277	gi|590697080|ref|XP_007045339.1|	Uncharacterized protein TCM_011102 [Theobroma cacao]	0.79	gi|332313333|sp|B6TYV8.1|CNR2_MAIZE	RecName: Full=Cell number regulator 2; AltName: Full=ZmCNR02 [Zea mays]	0.85	_	3694.gw1.2748.3.1	SubName: Full=Putative uncharacterized protein;	0.8909	_	_	NOG75940;NOG223091;NOG79125	None	_
Gh_D02G1633	20.7891	48.2181	2.20395	5.14257	0.00095	0.0210029	1.2224	-1.2224	up	down	yes	OK	314	gi|590694807|ref|XP_007044712.1|	KNOTTED1-like homeobox gene 6 [Theobroma cacao]	0.96	gi|75146711|sp|Q84JS6.1|KNAT6_ARATH	RecName: Full=Homeobox protein knotted-1-like 6; AltName: Full=Protein KNAT6 [Arabidopsis thaliana]	0.8	GO:0005634;GO:0006355;GO:0043565	29760.GSVIVG00002753001	SubName: Full=Chromosome chr1 scaffold_135, whole genome shotgun sequence;	0.8707	_	KOG0773	_	None	_
Gh_A08G0315	243	562.767	35.0962	81.9283	5e-05	0.00199199	1.22305	-1.22305	up	down	yes	OK	246	gi|532987734|gb|AGU09699.1|	allene oxide cyclase [Gossypium hirsutum]	0.98	gi|73921674|sp|Q93ZC5.1|AOC4_ARATH	RecName: Full=Allene oxide cyclase 4, chloroplastic; Flags: Precursor [Arabidopsis thaliana]	0.73	GO:0008152;GO:0009507;GO:0046423	3694.gw1.IV.4073.1	SubName: Full=Putative uncharacterized protein;	0.8066	_	_	NOG264551	K10525	E5.3.99.6, aoc
Gh_A11G0452	17.3032	39.7995	4.42446	10.3361	0.00125	0.0256779	1.22412	-1.22412	up	down	yes	OK	164	gi|590705941|ref|XP_007047583.1|	VQ motif-containing protein, putative [Theobroma cacao]	0.64	_	_	_	_	3694.eugene3.00071282	hypothetical protein	0.7792	_	_	NOG270068	None	_
Gh_A13G0797	31.9678	74.6341	1.94219	4.54807	0.0001	0.00360715	1.22757	-1.22757	up	down	yes	OK	505	gi|590640264|ref|XP_007029906.1|	MATE efflux family protein [Theobroma cacao]	0.91	gi|27151710|sp|Q9LYT3.1|TT12_ARATH	RecName: Full=Protein TRANSPARENT TESTA 12; AltName: Full=MATE efflux family protein TT12; AltName: Full=Protein DTX41 [Arabidopsis thaliana]	0.63	GO:0016021;GO:0015238;GO:0015297;GO:0006855	3694.eugene3.00130679	hypothetical protein	0.8815	COG0534	KOG1347	_	K03327	TC.MATE, SLC47A, norM, mdtK, dinF
Gh_D08G0413	166.773	387.824	24.0689	56.4421	5e-05	0.00199199	1.2296	-1.2296	up	down	yes	OK	246	gi|532987734|gb|AGU09699.1|	allene oxide cyclase [Gossypium hirsutum]	0.99	gi|73921674|sp|Q93ZC5.1|AOC4_ARATH	RecName: Full=Allene oxide cyclase 4, chloroplastic; Flags: Precursor [Arabidopsis thaliana]	0.74	GO:0008152;GO:0009507;GO:0046423	3694.gw1.IV.4073.1	SubName: Full=Putative uncharacterized protein;	0.8148	_	_	NOG264551	K10525	E5.3.99.6, aoc
Gh_A02G1074	40.4903	94.6314	4.01385	9.42817	5e-05	0.00199199	1.23199	-1.23199	up	down	yes	OK	332	gi|590599880|ref|XP_007019305.1|	Uncharacterized protein TCM_035327 [Theobroma cacao]	0.87	_	_	_	_	3694.estExt_Genewise1_v1.C_LG_V0127	hypothetical protein	0.8006	_	_	NOG235816	None	_
Gh_D02G0484	28.2612	66.1602	1.79665	4.22145	0.0001	0.00360715	1.23243	-1.23243	up	down	yes	OK	485	gi|590660143|ref|XP_007035320.1|	Ammonium transporter 1,5 [Theobroma cacao]	0.94	gi|1703292|sp|P54144.1|AMT11_ARATH	RecName: Full=Ammonium transporter 1 member 1; Short=AtAMT1;1 [Arabidopsis thaliana]	0.89	GO:0008519;GO:0072488;GO:0016021	3694.fgenesh4_pm.C_LG_X000154	ammonium transporter	0.8768	COG0004	KOG0682	_	K03320	amt, AMT, MEP
Gh_D06G0758	32.171	75.8096	1.31411	3.1028	5e-05	0.00199199	1.23948	-1.23948	up	down	yes	OK	723	gi|643724680|gb|KDP33881.1|	hypothetical protein JCGZ_07452 [Jatropha curcas]	0.93	gi|1709564|sp|P52777.1|PALY_PINTA	RecName: Full=Phenylalanine ammonia-lyase	0.82	GO:0045548;GO:0009821;GO:0009800;GO:0006570;GO:0005737;GO:0006559	29760.GSVIVG00016492001	SubName: Full=Chromosome chr11 scaffold_13, whole genome shotgun sequence;	0.9477	COG2986	KOG0222	_	K10775	E4.3.1.24
Gh_A07G1995	37.6766	87.8773	7.92267	18.7123	5e-05	0.00199199	1.23993	-1.23993	up	down	yes	OK	187	gi|590645511|ref|XP_007031364.1|	Zinc finger family protein [Theobroma cacao]	0.85	gi|122069682|sp|Q67YE6.2|SAP12_ARATH	RecName: Full=Zinc finger AN1 domain-containing stress-associated protein 12; Short=AtSAP12 [Arabidopsis thaliana]	0.7	GO:0010583;GO:0009611;GO:0006612;GO:0009733;GO:0009738;GO:0010286;GO:0009414;GO:0005622;GO:0042538;GO:0009723;GO:0010363;GO:0009863;GO:0009407;GO:0009867;GO:0008270	29760.GSVIVG00020809001	SubName: Full=Chromosome chr14 scaffold_21, whole genome shotgun sequence;	0.8036	_	KOG3183	_	None	_
Gh_A05G0080	26.6484	62.6715	1.97638	4.66876	0.0002	0.00632409	1.24018	-1.24018	up	down	yes	OK	424	gi|661885815|emb|CDP10432.1|	unnamed protein product [Coffea canephora]	0.61	gi|1174876|sp|P42849.1|UMEC_ARMRU	RecName: Full=Umecyanin; Short=UMC [Armoracia rusticana]	0.57	_	_	_	_	_	_	_	None	_
Gh_A05G2829	418.779	964.669	169.192	399.874	5e-05	0.00199199	1.24088	-1.24088	up	down	yes	OK	125	gi|253760055|ref|XP_002488965.1|	hypothetical protein SORBIDRAFT_1138s002030 [Sorghum bicolor]	0.89	_	_	_	_	4558.Sb1138s002030.1	hypothetical protein	0.898	_	_	NOG252044	None	_
Gh_A07G1696	283.767	663.035	58.7473	139.103	5e-05	0.00199199	1.24356	-1.24356	up	down	yes	OK	189	gi|658025511|ref|XP_008348155.1|	PREDICTED: lysosomal alpha-mannosidase-like [Malus domestica]	0.84	_	_	_	_	39947.LOC_Os09g01000.1	expressed protein	0.8936	_	_	NOG252044;NOG257205	None	_
Gh_A06G0525	20.6843	48.2155	6.44867	15.2962	0.0006	0.014811	1.2461	-1.2461	up	down	yes	OK	145	gi|395758615|gb|AFN70435.1|	multiprotein bridging factor 1 transcriptional coactivator [Gossypium hirsutum]	0.98	gi|75274343|sp|Q9LV58.1|MBF1C_ARATH	RecName: Full=Multiprotein-bridging factor 1c [Arabidopsis thaliana]	0.86	GO:0043565	3694.grail3.0020003201	hypothetical protein	0.8897	COG1813	KOG3398	_	K03627	MBF1
Gh_D04G1995	38.0942	88.157	13.7247	32.5578	5e-05	0.00199199	1.24623	-1.24623	up	down	yes	OK	133	gi|357436101|ref|XP_003588326.1|	ATP synthase subunit alpha [Medicago truncatula]	0.91	_	_	_	_	29760.GSVIVG00001373001	SubName: Full=Chromosome undetermined scaffold_116, whole genome shotgun sequence;	0.7917	_	_	NOG280702	K02132	ATPeF1A, ATP5A1
Gh_A05G2830	2177.67	5044.99	893.836	2124.13	5e-05	0.00199199	1.24879	-1.24879	up	down	yes	OK	124	gi|253760055|ref|XP_002488965.1|	hypothetical protein SORBIDRAFT_1138s002030 [Sorghum bicolor]	0.89	_	_	_	_	39947.LOC_Os09g01000.1	expressed protein	0.898	_	_	NOG252044	None	_
Gh_D13G0451	62.5445	147.659	8.3268	19.7893	5e-05	0.00199199	1.24889	-1.24889	up	down	yes	OK	262	gi|590687298|ref|XP_007042625.1|	Zinc-finger DNA binding protein, putative [Theobroma cacao]	0.72	gi|75337601|sp|Q9SSW2.1|AZF2_ARATH	RecName: Full=Zinc finger protein AZF2; AltName: Full=Zinc-finger protein 2 [Arabidopsis thaliana]	0.53	_	_	_	_	_	_	_	None	_
Gh_A07G0673	41.4238	98.1767	2.96738	7.06034	5e-05	0.00199199	1.25055	-1.25055	up	down	yes	OK	437	gi|590652460|ref|XP_007033156.1|	MATE efflux family protein, putative [Theobroma cacao]	0.84	gi|75206070|sp|Q9SIA4.1|MATE5_ARATH	RecName: Full=MATE efflux family protein 5; AltName: Full=Protein DETOXIFICATION 1-like 1; AltName: Full=Protein DTX3 [Arabidopsis thaliana]	0.73	GO:0016021;GO:0015238;GO:0015297;GO:0006855	29760.GSVIVG00030436001	SubName: Full=Chromosome chr1 scaffold_5, whole genome shotgun sequence;	0.79	COG0534	KOG1347	_	K03327	TC.MATE, SLC47A, norM, mdtK, dinF
Gh_D01G1128	23.5903	55.927	1.92448	4.58374	0.00015	0.00504383	1.25206	-1.25206	up	down	yes	OK	391	gi|620598342|gb|AHY20331.1|	cytochrome c biogenesis protein FC1 (mitochondrion) (mitochondrion) [Brassica juncea var. tumida]	0.91	gi|44887776|sp|P93286.2|CCMF_ARATH	RecName: Full=Putative cytochrome c biogenesis ccmF-like mitochondrial protein (mitochondrion) [Arabidopsis thaliana]	0.91	GO:0005739	3694.gw1.17434.1.1	hypothetical protein	0.9504	_	_	NOG239784	None	_
Gh_A08G0230	23.9952	56.8415	2.31765	5.52171	0.00015	0.00504383	1.25245	-1.25245	up	down	yes	OK	339	gi|643737332|gb|KDP43444.1|	hypothetical protein JCGZ_16731 [Jatropha curcas]	0.67	gi|75308807|sp|Q9C690.1|BH122_ARATH	RecName: Full=Transcription factor bHLH122; AltName: Full=Basic helix-loop-helix protein 122; Short=AtbHLH122; Short=bHLH 122; AltName: Full=Transcription factor E	0.77	GO:0003677;GO:0046983	_	_	_	_	_	_	None	_
Gh_A05G2826	2244.25	5235.22	921.391	2204.39	5e-05	0.00199199	1.25849	-1.25849	up	down	yes	OK	124	gi|253760055|ref|XP_002488965.1|	hypothetical protein SORBIDRAFT_1138s002030 [Sorghum bicolor]	0.89	_	_	_	_	39947.LOC_Os09g01000.1	expressed protein	0.898	_	_	NOG252044	None	_
Gh_A07G0750	86.7084	196.517	107.803	258.21	5e-05	0.00199199	1.26015	-1.26015	up	down	yes	OK	78	gi|118481723|gb|ABK92801.1|	unknown [Populus trichocarpa]	0.73	gi|75160475|sp|Q8S8M0.1|CYT1A_ARATH	RecName: Full=CYSTM1 family protein A [Arabidopsis thaliana]	0.42	_	29760.GSVIVG00006146001	SubName: Full=Chromosome undetermined scaffold_165, whole genome shotgun sequence;	0.7778	_	_	NOG263496	None	_
Gh_D01G1353	21.6432	51.8771	1.15246	2.76963	0.00035	0.00983058	1.26498	-1.26498	up	down	yes	OK	568	gi|566190199|ref|XP_006378422.1|	hypothetical protein POPTR_0010s10950g [Populus trichocarpa]	0.75	gi|75339114|sp|Q9ZWA6.1|MGP_ARATH	RecName: Full=Zinc finger protein MAGPIE [Arabidopsis thaliana]	0.93	GO:0046872;GO:0003676	15368.BRADI4G37540.1	annotation not avaliable	0.8756	_	KOG1721	_	None	_
Gh_A05G1144	143.122	338.975	41.301	99.3704	5e-05	0.00199199	1.26664	-1.26664	up	down	yes	OK	152	gi|590621197|ref|XP_007024732.1|	HSP20-like chaperones superfamily protein [Theobroma cacao]	0.93	gi|75314096|sp|Q9SYG1.1|HS174_ARATH	RecName: Full=17.4 kDa class III heat shock protein; AltName: Full=17.4 kDa heat shock protein 2; Short=AtHsp17.4B [Arabidopsis thaliana]	0.79	GO:0006457	3694.estExt_Genewise1_v1.C_LG_III1704	hypothetical protein	0.871	COG0071	KOG0710	_	K13993	HSP20
Gh_D07G2080	25.4923	61.0777	2.10262	5.06338	0.00015	0.00504383	1.26791	-1.26791	up	down	yes	OK	387	gi|590715332|ref|XP_007050165.1|	Tetratricopeptide repeat-like superfamily protein, putative isoform 1 [Theobroma cacao]	0.79	gi|81984053|sp|O36421.1|VG73_ALHV1	RecName: Full=Uncharacterized gene 73 protein	0.48	GO:0006397;GO:0005634	_	_	_	_	_	_	None	_
Gh_A12G0518	70.9379	168.72	18.011	43.3784	5e-05	0.00199199	1.2681	-1.2681	up	down	yes	OK	165	gi|590651973|ref|XP_007033034.1|	Calcium-dependent lipid-binding (CaLB domain) family protein [Theobroma cacao]	0.94	gi|75154127|sp|Q8L7A4.1|AGD11_ARATH	RecName: Full=Probable ADP-ribosylation factor GTPase-activating protein AGD11; Short=ARF GAP AGD11; AltName: Full=Protein ARF-GAP DOMAIN 11; Short=AtAGD11 [Arabid	0.69	_	29760.GSVIVG00022427001	SubName: Full=Chromosome chr14 scaffold_26, whole genome shotgun sequence;	0.903	COG5038	KOG1030	_	None	_
Gh_Sca009984G01	128.788	276.118	714.836	1721.67	5e-05	0.00199199	1.26812	-1.26812	up	down	yes	OK	55	gi|303291422|ref|XP_003064996.1|	predicted protein [Micromonas pusilla CCMP1545]	1	_	_	_	_	4558.Sb01g024170.1	hypothetical protein	1	_	_	NOG114628	None	_
Gh_D06G0931	26.3454	62.8618	6.0559	14.6689	5e-05	0.00199199	1.27635	-1.27635	up	down	yes	OK	177	gi|658025511|ref|XP_008348155.1|	PREDICTED: lysosomal alpha-mannosidase-like [Malus domestica]	0.75	_	_	_	_	39947.LOC_Os09g01000.1	expressed protein	0.775	_	_	NOG252044	None	_
Gh_A05G3731	32.7218	78.7705	6.3456	15.4348	0.0001	0.00360715	1.28236	-1.28236	up	down	yes	OK	198	gi|188509926|gb|ACD56615.1|	predicted protein [Gossypioides kirkii]	0.78	_	_	_	_	_	_	_	_	_	_	None	_
Gh_A08G0314	219.688	530.775	28.2632	68.7823	5e-05	0.00199199	1.28311	-1.28311	up	down	yes	OK	269	gi|532987734|gb|AGU09699.1|	allene oxide cyclase [Gossypium hirsutum]	0.94	gi|73921674|sp|Q93ZC5.1|AOC4_ARATH	RecName: Full=Allene oxide cyclase 4, chloroplastic; Flags: Precursor [Arabidopsis thaliana]	0.82	GO:0008152;GO:0016853;GO:0009507	15368.BRADI1G15840.1	annotation not avaliable	0.8507	_	_	NOG264551	K10525	E5.3.99.6, aoc
Gh_D05G1321	260.365	624.784	75.0849	183.188	5e-05	0.00199199	1.28673	-1.28673	up	down	yes	OK	152	gi|590621197|ref|XP_007024732.1|	HSP20-like chaperones superfamily protein [Theobroma cacao]	0.92	gi|75314096|sp|Q9SYG1.1|HS174_ARATH	RecName: Full=17.4 kDa class III heat shock protein; AltName: Full=17.4 kDa heat shock protein 2; Short=AtHsp17.4B [Arabidopsis thaliana]	0.79	GO:0006457	3694.estExt_Genewise1_v1.C_LG_III1704	hypothetical protein	0.879	COG0071	KOG0710	_	K13993	HSP20
Gh_D12G1754	90.6098	218.958	18.9322	46.2435	5e-05	0.00199199	1.28841	-1.28841	up	down	yes	OK	188	gi|590640161|ref|XP_007029878.1|	ATPP2-A2, putative [Theobroma ATPP2-A2, putative [Theobroma cacao]	0.89	gi|75223286|sp|Q6NPT8.1|PP2B1_ARATH	RecName: Full=F-box protein PP2-B1; AltName: Full=Protein PHLOEM PROTEIN 2-LIKE B1; Short=AtPP2-B1; AltName: Full=SKP1-interacting partner 21 [Arabidopsis thaliana	0.52	_	29760.GSVIVG00023009001	SubName: Full=Chromosome chr6 scaffold_28, whole genome shotgun sequence;	0.8434	_	_	NOG260041	None	_
Gh_D11G2599	12.1365	29.3247	2.33166	5.70134	0.00305	0.0487142	1.28994	-1.28994	up	down	yes	OK	199	gi|359485824|ref|XP_003633343.1|	PREDICTED: receptor-like protein 12-like [Vitis vinifera]	0.68	gi|75334096|sp|Q9FN37.1|PSKR2_ARATH	RecName: Full=Phytosulfokine receptor 2; Short=AtPSKR2; AltName: Full=Phytosulfokine LRR receptor kinase 2; Flags: Precursor [Arabidopsis thaliana]	0.67	_	_	_	_	_	_	_	None	_
Gh_D09G2016	33.1141	80.482	4.27776	10.4778	5e-05	0.00199199	1.29241	-1.29241	up	down	yes	OK	268	gi|590654799|ref|XP_007033803.1|	Carrot EP3-3 chitinase [Theobroma cacao]	0.91	gi|116324|sp|P27054.1|CHI4_PHAVU	RecName: Full=Endochitinase PR4; Flags: Precursor	0.79	GO:0008061;GO:0006032;GO:0016998;GO:0005975;GO:0004568	29760.GSVIVG00034632001	SubName: Full=Chromosome chr5 scaffold_72, whole genome shotgun sequence;	0.8994	COG3979	KOG4742	_	K01183	E3.2.1.14
Gh_Sca048607G01	23.2744	54.7629	21.759	53.4108	5e-05	0.00199199	1.29552	-1.29552	up	down	yes	OK	86	gi|159138935|gb|ABW89467.1|	low molecular weight heat shock protein [Gossypium hirsutum]	0.97	gi|232273|sp|P30221.1|HSP11_SOLLC	RecName: Full=17.8 kDa class I heat shock protein	0.95	_	3694.grail3.0066002801	hypothetical protein	0.9647	COG0071	KOG0710	_	K13993	HSP20
Gh_A02G0320	77.6696	188.965	16.4726	40.5205	5e-05	0.00199199	1.29858	-1.29858	up	down	yes	OK	186	gi|590658249|ref|XP_007034798.1|	Acyl-CoA N-acyltransferases superfamily protein isoform 1 [Theobroma cacao]	0.91	gi|81341902|sp|O31633.1|YJCK_BACSU	RecName: Full=Putative ribosomal-protein-alanine acetyltransferase [Bacillus subtilis subsp. subtilis str. 168]	0.63	GO:0042967;GO:0008080	29760.GSVIVG00020017001	SubName: Full=Chromosome chr5 scaffold_2, whole genome shotgun sequence;	0.9096	COG1670	_	_	None	_
Gh_D09G1409	121.636	297.374	14.5439	35.8068	5e-05	0.00199199	1.29982	-1.29982	up	down	yes	OK	285	gi|164668308|gb|ABK60195.2|	PIP2 protein [Gossypium hirsutum]	0.96	gi|1175013|sp|P43286.1|PIP21_ARATH	RecName: Full=Aquaporin PIP2-1; AltName: Full=Plasma membrane intrinsic protein 2-1; Short=AtPIP2;1; AltName: Full=Plasma membrane intrinsic protein 2a; Short=PIP2a	0.9	GO:0006810;GO:0016021;GO:0005215	3694.estExt_Genewise1_v1.C_LG_XVI2799	SubName: Full=Putative uncharacterized protein;	0.9433	COG0580	KOG0223	_	K09872	PIP
Gh_A09G2318	115.99	283.753	15.0738	37.1304	5e-05	0.00199199	1.30056	-1.30056	up	down	yes	OK	267	gi|354620277|gb|AER29902.1|	class IV chitinase [Gossypium barbadense]	0.99	gi|116324|sp|P27054.1|CHI4_PHAVU	RecName: Full=Endochitinase PR4; Flags: Precursor	0.75	GO:0008061;GO:0006032;GO:0016998;GO:0005975;GO:0004568	3694.gw1.XIX.2350.1	hypothetical protein	0.8276	COG3979	KOG4742	_	K01183	E3.2.1.14
Gh_A05G2831	1510.85	3627.91	620.148	1527.59	5e-05	0.00199199	1.30057	-1.30057	up	down	yes	OK	124	gi|253760055|ref|XP_002488965.1|	hypothetical protein SORBIDRAFT_1138s002030 [Sorghum bicolor]	0.89	_	_	_	_	39947.LOC_Os09g01000.1	expressed protein	0.898	_	_	NOG252044	None	_
Gh_D09G1869	33.1143	81.1257	4.2824	10.559	5e-05	0.00199199	1.30198	-1.30198	up	down	yes	OK	268	gi|590676424|ref|XP_007039732.1|	AP2/ERF domain-containing transcription factor, putative [Theobroma cacao]	0.88	gi|21264420|sp|O80337.2|EF100_ARATH	RecName: Full=Ethylene-responsive transcription factor 1A; Short=AtERF1A; AltName: Full=Ethylene-responsive element-binding factor 1A; Short=EREBP-1A [Arabidopsis	0.68	GO:0005634;GO:0003677;GO:0005667;GO:0006355;GO:0045449;GO:0003700	3694.gw1.III.889.1	AP2/ERF domain-containing transcription factor	0.801	_	_	NOG248657	K09286	EREBP
Gh_A05G2394	69.0244	169.958	4.89254	12.0966	5e-05	0.00199199	1.30595	-1.30595	up	down	yes	OK	441	gi|590570049|ref|XP_007011240.1|	CBL-interacting protein kinase 10 [Theobroma cacao]	0.94	gi|75321808|sp|Q5W736.1|CIPKI_ORYSJ	RecName: Full=CBL-interacting protein kinase 18; AltName: Full=OsCIPK18 [Oryza sativa Japonica Group]	0.83	GO:0004674;GO:0007165;GO:0005524;GO:0009069;GO:0006468	29760.GSVIVG00029411001	SubName: Full=Chromosome chr13 scaffold_48, whole genome shotgun sequence;	0.8497	COG0515	KOG0583	_	None	_
Gh_A05G0070	56.8649	140.225	3.50255	8.66299	5e-05	0.00199199	1.30646	-1.30646	up	down	yes	OK	499	gi|590578672|ref|XP_007013576.1|	Calmodulin-binding receptor-like cytoplasmic kinase 3 [Theobroma cacao]	0.9	gi|75333019|sp|Q9ASQ5.1|CRCK3_ARATH	RecName: Full=Calmodulin-binding receptor-like cytoplasmic kinase 3; Flags: Precursor [Arabidopsis thaliana]	0.81	GO:0005524;GO:0009069;GO:0006468;GO:0009627;GO:0009863;GO:0004674;GO:0009697;GO:0030968;GO:0031348	3694.gw1.152.209.1	hypothetical protein	0.9016	COG0515	KOG1187	_	None	_
Gh_D11G2469	28.6781	70.707	2.60372	6.45261	5e-05	0.00199199	1.30931	-1.30931	up	down	yes	OK	357	gi|206584347|gb|ACI15346.1|	NAC domain protein NAC5 [Gossypium NAC domain protein NAC5 [Gossypium hirsutum]	0.99	gi|50401213|sp|Q9ZNU2.1|NAC18_ARATH	RecName: Full=NAC domain-containing protein 18; Short=ANAC018; AltName: Full=Protein NO APICAL MERISTEM; Short=AtNAM [Arabidopsis thaliana]	0.82	GO:0005634;GO:0003677;GO:0010260;GO:0006355;GO:0006865;GO:0005667;GO:0003700;GO:0045449	3694.gw1.XIII.1912.1	NAC domain protein, IPR003441	0.9012	_	_	NOG227842	None	_
Gh_D09G1770	95.494	232.93	26.9474	66.8762	5e-05	0.00199199	1.31135	-1.31135	up	down	yes	OK	154	gi|590674540|ref|XP_007039197.1|	Uncharacterized protein TCM_015506 [Theobroma cacao]	0.63	_	_	_	_	_	_	_	_	_	_	None	_
Gh_A07G0994	32.747	80.1453	8.71281	21.6471	5e-05	0.00199199	1.31296	-1.31296	up	down	yes	OK	160	gi|590586991|ref|XP_007015853.1|	Zinc finger A20 and AN1 domain-containing stress-associated protein 3, putative [Theobroma cacao]	0.72	gi|75215978|sp|Q9ZNU9.1|SAP3_ARATH	RecName: Full=Zinc finger A20 and AN1 domain-containing stress-associated protein 3; Short=AtSAP3 [Arabidopsis thaliana]	0.66	GO:0046872	_	_	_	_	_	_	None	_
Gh_D08G1737	547.475	1351.49	146.976	368.555	5e-05	0.00199199	1.3263	-1.3263	up	down	yes	OK	159	gi|320090070|gb|ADW08704.1|	heat shock protein [Gossypium hirsutum]	1	gi|123544|sp|P05478.1|HSP16_SOYBN	RecName: Full=18.5 kDa class I heat shock protein; AltName: Full=HSP 18.5	0.87	_	3694.estExt_Genewise1_v1.C_LG_IX3982	hypothetical protein	0.8889	COG0071	KOG0710	_	K13993	HSP20
Gh_A03G1466	20.7404	51.587	2.47728	6.21233	0.0002	0.00632409	1.32638	-1.32638	up	down	yes	OK	285	gi|590689422|ref|XP_007043224.1|	GRAM domain-containing protein / ABA-responsive protein-related [Theobroma cacao]	0.91	gi|75171743|sp|Q9FMW4.1|GEML8_ARATH	RecName: Full=Putative GEM-like protein 8 [Arabidopsis thaliana]	0.78	_	3694.eugene3.00070703	hypothetical protein	0.8706	_	_	NOG240456	None	_
Gh_A03G0634	28.8528	71.9172	4.52077	11.3809	0.00015	0.00504383	1.33197	-1.33197	up	down	yes	OK	231	gi|544388719|gb|AGW23345.1|	MADS box protein MADS43 [Gossypium hirsutum]	1	gi|3913001|sp|Q42429.1|AGL8_SOLTU	RecName: Full=Agamous-like MADS-box protein AGL8 homolog; AltName: Full=POTM1-1 [Solanum tuberosum]	0.82	GO:0032440;GO:0005634;GO:0003677;GO:0010154;GO:0006355;GO:0055114;GO:0046983;GO:0009911;GO:0048481;GO:0010077;GO:0005667;GO:0045449;GO:0031540;GO:0003700	3694.grail3.0042013901	SubName: Full=Putative uncharacterized protein;	0.9048	COG5068	KOG0014	_	K09264	K09264
Gh_A08G0693	38.0506	92.7355	24.3067	61.2782	5e-05	0.00199199	1.33402	-1.33402	up	down	yes	OK	100	gi|590719079|ref|XP_007050958.1|	Indole-3-acetic acid-induced protein ARG2, putative [Theobroma cacao]	0.74	gi|416639|sp|P32292.1|ARG2_PHAAU	RecName: Full=Indole-3-acetic acid-induced protein ARG2	0.64	_	_	_	_	_	_	_	None	_
Gh_A11G1446	18.4071	45.2659	11.3209	28.5848	0.0004	0.0108938	1.33626	-1.33626	up	down	yes	OK	102	gi|590711159|ref|XP_007049028.1|	Uncharacterized protein TCM_002026 [Theobroma cacao]	0.84	_	_	_	GO:0019252;GO:0006098;GO:0000023	3694.eugene3.00060196	hypothetical protein	0.8955	_	_	NOG273810	None	_
Gh_A13G1776	17.6482	44.3502	1.58145	3.99422	0.0001	0.00360715	1.33667	-1.33667	up	down	yes	OK	361	gi|593783967|ref|XP_007155024.1|	hypothetical protein PHAVU_003G166800g [Phaseolus vulgaris]	0.65	gi|2493318|sp|Q41001.1|BCP_PEA	RecName: Full=Blue copper protein; Flags: Precursor	0.58	_	_	_	_	_	_	_	None	_
Gh_A05G0770	69.4571	173.176	19.2343	48.6927	5e-05	0.00199199	1.34002	-1.34002	up	down	yes	OK	156	gi|159138941|gb|ABW89470.1|	low molecular weight heat shock protein [Gossypium hirsutum]	1	gi|123544|sp|P05478.1|HSP16_SOYBN	RecName: Full=18.5 kDa class I heat shock protein; AltName: Full=HSP 18.5	0.93	_	3694.estExt_Genewise1_v1.C_LG_IX3982	hypothetical protein	0.9667	COG0071	KOG0710	_	K13993	HSP20
Gh_A08G0020	366.946	915.977	104.717	265.631	5e-05	0.00199199	1.34293	-1.34293	up	down	yes	OK	153	gi|159138937|gb|ABW89468.1|	low molecular weight heat shock protein [Gossypium hirsutum]	0.97	gi|123534|sp|P02519.1|HSP11_SOYBN	RecName: Full=17.3 kDa class I heat shock protein; AltName: Full=HSP 17.3 [Glycine max]	0.88	_	3694.grail3.0066002801	hypothetical protein	0.9619	COG0071	KOG0710	_	K13993	HSP20
Gh_Sca020398G01	17.4247	42.1758	17.4311	44.2594	0.0006	0.014811	1.34432	-1.34432	up	down	yes	OK	85	gi|543177544|gb|AGV54793.1|	hypothetical protein [Phaseolus vulgaris]	0.94	_	_	_	_	_	_	_	_	_	_	None	_
Gh_A08G0694	55.1793	136.705	35.4191	90.4854	5e-05	0.00199199	1.35316	-1.35316	up	down	yes	OK	100	gi|590719079|ref|XP_007050958.1|	Indole-3-acetic acid-induced protein ARG2, putative [Theobroma cacao]	0.73	gi|416639|sp|P32292.1|ARG2_PHAAU	RecName: Full=Indole-3-acetic acid-induced protein ARG2	0.63	_	_	_	_	_	_	_	None	_
Gh_D06G0518	28.7762	72.8461	4.21915	10.7817	5e-05	0.00199199	1.35356	-1.35356	up	down	yes	OK	243	gi|397911877|gb|AFO69209.1|	ATP synthase F1 subunit 1 (mitochondrion) [Gossypium hirsutum]	1	gi|114404|sp|P18260.1|ATPAM_HELAN	RecName: Full=ATP synthase subunit alpha, mitochondrial (mitochondrion) [Helianthus annuus]	0.97	GO:0045261;GO:0005524;GO:0015986;GO:0006119;GO:0015991;GO:0005739;GO:0046961;GO:0046933	3694.gw1.20770.4.1	hypothetical protein	0.9333	COG0056	KOG1353	_	K02132	ATPeF1A, ATP5A1
Gh_Sca129338G01	68.3762	163.256	92.071	235.339	5e-05	0.00199199	1.35392	-1.35392	up	down	yes	OK	76	gi|669030175|emb|CDM84612.1|	unnamed protein product [Triticum aestivum]	0.97	_	_	_	_	_	_	_	_	_	_	None	_
Gh_Sca016044G01	40.4182	102.73	3.94599	10.0881	5e-05	0.00199199	1.3542	-1.3542	up	down	yes	OK	336	gi|541136196|gb|AGV22361.1|	chloroplast allene oxide synthase 6 [Gossypium arboreum]	0.99	gi|13878924|sp|Q96242.3|CP74A_ARATH	RecName: Full=Allene oxide synthase, chloroplastic; AltName: Full=Cytochrome P450 74A; AltName: Full=Hydroperoxide dehydrase; Flags: Precursor [Arabidopsis thalian	0.82	GO:0009535;GO:0015994;GO:0009117;GO:0010310;GO:0019216;GO:0009941;GO:0000096;GO:0009611;GO:0006612;GO:0020037;GO:0006546;GO:0006766;GO:0006569;GO:0019288;GO:0009108;GO:0009684;GO:0009867;GO:0009695;GO:0004497;GO:0009697;GO:0031348;GO:0009106;GO:0008652;GO:0005506;GO:0009978;GO:0009416;GO:0006733;GO:0042742;GO:0055114;GO:0019825;GO:0043900;GO:0010363;GO:0009595;GO:0016705;GO:0010200;GO:0006636;GO:…	3694.fgenesh4_pm.C_LG_II000599	cytochrome P450 allene oxide synthase (EC:4.2.1.92)	0.8323	_	_	NOG276415;NOG294812	K01723	AOS
Gh_A11G1664	23.9682	61.2449	0.44381	1.1353	5e-05	0.00199199	1.35506	-1.35506	up	down	yes	OK	1525	gi|372291021|ref|YP_005087779.1|	RNA polymerase beta'' subunit (chloroplast) [Gossypium darwinii]	0.99	gi|125987657|sp|A0ZZ25.1|RPOC2_GOSBA	RecName: Full=DNA-directed RNA polymerase subunit beta''; AltName: Full=PEP; AltName: Full=Plastid-encoded RNA polymerase subunit beta''; Short=RNA polymerase sub	0.99	GO:0003899;GO:0003677;GO:0005730;GO:0006144;GO:0006206;GO:0006351;GO:0009507	3702.ATCG00170.1-P	unknown protein; RNA polymerase beta' subunit-2 ; DNA-dependent RNA polymerase catalyzes the [...]	0.9408	COG0086	KOG0262	_	K03046	rpoC
Gh_D04G1273	38.3548	97.6969	3.65402	9.35891	5e-05	0.00199199	1.35686	-1.35686	up	down	yes	OK	343	gi|590628286|ref|XP_007026677.1|	Uncharacterized protein TCM_021678 [Theobroma cacao]	0.77	_	_	_	_	_	_	_	_	_	_	None	_
Gh_D12G1593	22.4943	57.5217	1.13566	2.9111	0.0002	0.00632409	1.35803	-1.35803	up	down	yes	OK	596	gi|590698945|ref|XP_007045819.1|	Major facilitator superfamily protein isoform 2 [Theobroma cacao]	0.79	gi|75223187|sp|O80436.1|PTR29_ARATH	RecName: Full=Protein NRT1/ PTR FAMILY 5.5; Short=AtNPF5.5 [Arabidopsis thaliana]	0.78	GO:0016020;GO:0006810;GO:0005215	_	_	_	_	_	_	None	_
Gh_A11G0835	119.001	300.247	34.6959	89.0128	5e-05	0.00199199	1.35925	-1.35925	up	down	yes	OK	151	gi|1170745|sp|P46518.1|LEA14_GOSHI	RecName: Full=Late embryogenesis abundant protein Lea14-A Group 4 late embryogenesis-abundant protein [Gossypium hirsutum]	1	gi|1170745|sp|P46518.1|LEA14_GOSHI	RecName: Full=Late embryogenesis abundant protein Lea14-A	1	GO:0010286;GO:0009409;GO:0005829;GO:0009269;GO:0009737	3694.estExt_fgenesh4_pm.C_LG_XIV0149	hypothetical protein	0.894	_	_	NOG296761;NOG294284	None	_
Gh_A08G1792	31.1828	79.9291	1.9376	4.98298	5e-05	0.00199199	1.36274	-1.36274	up	down	yes	OK	495	gi|590591018|ref|XP_007016898.1|	Mitogen-activated protein kinase kinase kinase 13, putative [Theobroma cacao]	0.76	gi|46576859|sp|O22042.1|M3K3_ARATH	RecName: Full=Mitogen-activated protein kinase kinase kinase 3; AltName: Full=Arabidopsis NPK1-related protein kinase 3 [Arabidopsis thaliana]	0.61	GO:0016310;GO:0000166;GO:0004672	_	_	_	_	_	_	None	_
Gh_A08G1059	20.1896	51.7344	2.61961	6.77121	0.0002	0.00632409	1.37006	-1.37006	up	down	yes	OK	267	gi|255548357|ref|XP_002515235.1|	r2r3-myb transcription factor, putative [Ricinus communis]	0.74	gi|75334847|sp|Q9LDE1.1|MY108_ARATH	RecName: Full=Transcription factor MYB108; AltName: Full=Myb-related protein 108; Short=AtMYB108; AltName: Full=Protein BOTRYTIS-SUSCEPTIBLE 1 [Arabidopsis thalian	0.87	GO:0009733;GO:0009738;GO:0009414;GO:0045893;GO:0005667;GO:0003682;GO:0005516;GO:0003700;GO:0009611;GO:0016036;GO:0005634;GO:0010260;GO:0001046;GO:0000785;GO:0009409;GO:0042538;GO:0009753;GO:0045449	29760.GSVIVG00033189001	SubName: Full=Chromosome chr5 scaffold_64, whole genome shotgun sequence;	0.9083	COG5147	KOG0048	_	K09422	MYBP
Gh_D09G1582	38.8736	99.743	5.2496	13.5766	5e-05	0.00199199	1.37084	-1.37084	up	down	yes	OK	259	gi|590627973|ref|XP_007026593.1|	Ferretin 1 isoform 1 [Theobroma Ferretin 1 isoform 1 [Theobroma cacao]	0.92	gi|29839387|sp|Q948P6.1|FRI3_SOYBN	RecName: Full=Ferritin-3, chloroplastic; AltName: Full=SFerH-3; Flags: Precursor [Glycine max]	0.85	GO:0006879;GO:0006826;GO:0004322;GO:0005623;GO:0015994;GO:0008199;GO:0055114	3694.estExt_fgenesh4_pg.C_LG_X1643	hypothetical protein	0.7907	COG1528	KOG2332	_	K00522	FTH1
Gh_Sca184569G01	303.092	688.22	2091.81	5414.17	5e-05	0.00199199	1.37199	-1.37199	up	down	yes	OK	53	gi|443733918|gb|ELU18102.1|	hypothetical protein CAPTEDRAFT_143611, partial [Capitella teleta]	0.98	_	_	_	_	_	_	_	_	_	_	None	_
Gh_D02G1929	17.415	44.9297	1.25468	3.24869	0.00055	0.0138713	1.37254	-1.37254	up	down	yes	OK	435	gi|590689436|ref|XP_007043228.1|	Alpha/beta-Hydrolases superfamily protein [Theobroma cacao]	0.87	gi|82183303|sp|Q6DHN0.1|TMM53_DANRE	RecName: Full=Transmembrane protein 53 [Danio rerio]	0.53	GO:0009611;GO:0006612;GO:0009414;GO:0009620;GO:0005622;GO:0042538;GO:0052542;GO:0010363;GO:0009863;GO:0016787;GO:0010200;GO:0009867;GO:0009695	29760.GSVIVG00003135001	SubName: Full=Chromosome undetermined scaffold_139, whole genome shotgun sequence;	0.7973	_	KOG2521	_	None	_
Gh_A10G2093	90.1374	233.582	5.89924	15.3367	5e-05	0.00199199	1.37839	-1.37839	up	down	yes	OK	473	gi|590562329|ref|XP_007009053.1|	sugar beet HS1 PRO-1 2 [Theobroma cacao]	0.92	gi|75096959|sp|O04203.1|HSPR2_ARATH	RecName: Full=Nematode resistance protein-like HSPRO2; AltName: Full=AKINbetagamma-interacting protein 2; AltName: Full=Ortholog of sugar beet HS1 PRO-1 protein 2;	0.75	_	3694.estExt_fgenesh4_pm.C_LG_X0749	hypothetical protein	0.8889	_	_	NOG296828	None	_
Gh_D02G2025	111.32	287.604	13.9179	36.2255	5e-05	0.00199199	1.38006	-1.38006	up	down	yes	OK	275	gi|326632804|gb|ADZ99348.1|	C2H2 zinc finger protein [Gossypium hirsutum]	0.91	gi|75332918|sp|Q96289.1|ZAT10_ARATH	RecName: Full=Zinc finger protein ZAT10; AltName: Full=Salt-tolerance zinc finger [Arabidopsis thaliana]	0.7	_	_	_	_	_	_	_	None	_
Gh_Sca005188G01	60.4099	157.791	5.43106	14.2578	5e-05	0.00199199	1.39245	-1.39245	up	down	yes	OK	360	gi|590592686|ref|XP_007017349.1|	Heat stress transcription factor A-2c, putative [Theobroma cacao]	0.83	_	_	_	GO:0009611;GO:0009612;GO:0006612;GO:0005622;GO:0010363;GO:0009863;GO:0009867;GO:0010200;GO:0009646;GO:0005886	_	_	_	_	_	_	None	_
Gh_D13G0935	13.0751	33.7786	3.41134	8.96436	0.00165	0.0314576	1.39386	-1.39386	up	down	yes	OK	162	gi|590698316|ref|XP_007045683.1|	Uncharacterized protein TCM_011382 [Theobroma cacao]	0.66	_	_	_	_	_	_	_	_	_	_	None	_
Gh_D01G0514	72.0508	188.376	6.79069	17.854	5e-05	0.00199199	1.39462	-1.39462	up	down	yes	OK	346	gi|206584345|gb|ACI15345.1|	NAC domain protein NAC4 [Gossypium NAC domain protein NAC4 [Gossypium hirsutum]	1	gi|75163205|sp|Q93VY3.1|NAC72_ARATH	RecName: Full=NAC domain-containing protein 72; Short=ANAC072; AltName: Full=Protein RESPONSIVE TO DESICCATION 26 [Arabidopsis thaliana]	0.88	GO:0005634;GO:0003677;GO:0006355	3694.estExt_Genewise1_v1.C_LG_XI3994	SubName: Full=Putative uncharacterized protein;	0.8599	_	_	NOG248045;NOG267681	None	_
Gh_A12G0442	17.5704	45.7032	3.21942	8.46865	0.0005	0.0129405	1.39533	-1.39533	up	down	yes	OK	206	gi|590681167|ref|XP_007041033.1|	VQ motif-containing protein, putative [Theobroma cacao]	0.7	_	_	_	_	_	_	_	_	_	_	None	_
Gh_A07G0317	11.4865	29.8517	1.95614	5.15027	0.0019	0.0348344	1.39664	-1.39664	up	down	yes	OK	217	gi|656991630|gb|AID21717.1|	auxin-responsive IAA29-like protein [Gossypium hirsutum]	0.97	gi|46395937|sp|Q93WC4.2|IAA29_ARATH	RecName: Full=Auxin-responsive protein IAA29; AltName: Full=Indoleacetic acid-induced protein 29 [Arabidopsis thaliana]	0.62	GO:0050794;GO:0009733;GO:0006351	_	_	_	_	_	_	K14484	IAA
Gh_D13G1549	100.679	263.964	11.5813	30.5525	5e-05	0.00199199	1.39949	-1.39949	up	down	yes	OK	294	gi|383932360|gb|AFH57277.1|	hypothetical protein [Gossypium hirsutum]	0.97	gi|115502384|sp|Q9SK27.2|ENL1_ARATH	RecName: Full=Early nodulin-like protein 1; AltName: Full=Phytocyanin-like protein; Flags: Precursor [Arabidopsis thaliana]	0.6	_	_	_	_	_	_	_	None	_
Gh_A04G0921	12.5766	32.9157	1.7221	4.54757	0.0012	0.0249221	1.40093	-1.40093	up	down	yes	OK	256	gi|224145547|ref|XP_002325681.1|	hypothetical protein POPTR_0019s14140g [Populus trichocarpa]	0.69	gi|73921025|sp|Q7XBH4.2|MYB4_ORYSJ	RecName: Full=Myb-related protein Myb4; AltName: Full=OsMyb4; AltName: Full=Transcription factor RLTR1 [Oryza sativa Japonica Group]	0.61	GO:0003677;GO:0000785;GO:0003682	29760.GSVIVG00029221001	SubName: Full=Chromosome chr12 scaffold_47, whole genome shotgun sequence;	0.8085	COG5147	KOG0048	_	K09422	MYBP
Gh_D02G0098	21.2098	55.8201	1.53166	4.04767	5e-05	0.00199199	1.402	-1.402	up	down	yes	OK	434	gi|6723385|emb|CAB66394.1|	putative protein [Arabidopsis thaliana]	0.52	gi|334302800|sp|Q9M3B7.2|FBL54_ARATH	RecName: Full=Putative F-box/LRR-repeat protein At3g49150 [Arabidopsis thaliana]	0.52	_	_	_	_	_	_	_	None	_
Gh_A03G1169	19.0531	49.5122	6.457	17.1276	0.0003	0.00871602	1.40739	-1.40739	up	down	yes	OK	138	gi|429465362|gb|AFZ85288.1|	ATP synthase subunit 1, partial (mitochondrion) [Gossypium hirsutum]	1	gi|114404|sp|P18260.1|ATPAM_HELAN	RecName: Full=ATP synthase subunit alpha, mitochondrial (mitochondrion) [Helianthus annuus]	1	GO:0045261;GO:0005524;GO:0015986;GO:0006119;GO:0015991;GO:0005739;GO:0046961;GO:0046933	39946.BGIOSIBSE038224	ATP synthase subunit alpha, mitochondrial; Mitochondrial membrane ATP synthase (F(1)F(0) ATP [...]	1	COG0056	KOG1353	_	K02132	ATPeF1A, ATP5A1
Gh_D07G1471	14.1068	37.0932	2.36151	6.26731	0.00075	0.0176045	1.40814	-1.40814	up	down	yes	OK	220	gi|590723181|ref|XP_007052113.1|	Plant-specific transcription factor YABBY family protein isoform 1 [Theobroma cacao]	0.94	gi|75219085|sp|O22152.1|YAB1_ARATH	RecName: Full=Axial regulator YABBY 1; AltName: Full=Fl-54; AltName: Full=Protein ABNORMAL FLORAL ORGANS; AltName: Full=Protein FILAMENTOUS FLOWER; AltName: Full=Pr	0.81	GO:0010154;GO:0005667;GO:0006355;GO:0010158;GO:0045449;GO:0003700	29760.GSVIVG00026383001	SubName: Full=Chromosome chr15 scaffold_37, whole genome shotgun sequence;	0.9139	_	_	NOG227317	None	_
Gh_A12G2541	9.99525	26.2432	2.20366	5.85601	0.00265	0.0442263	1.41002	-1.41002	up	down	yes	OK	181	gi|590704741|ref|XP_007047243.1|	AP2/ERF domain-containing transcription factor-like protein [Theobroma cacao]	0.73	gi|75264365|sp|Q9LY29.1|EF115_ARATH	RecName: Full=Ethylene-responsive transcription factor ERF115 [Arabidopsis thaliana]	0.66	GO:0005634;GO:0003677;GO:0005667;GO:0006355;GO:0045449;GO:0003700	_	_	_	_	_	_	None	_
Gh_D08G0811	31.585	81.1208	20.1872	53.7176	5e-05	0.00199199	1.41195	-1.41195	up	down	yes	OK	100	gi|590719079|ref|XP_007050958.1|	Indole-3-acetic acid-induced protein ARG2, putative [Theobroma cacao]	0.71	gi|416639|sp|P32292.1|ARG2_PHAAU	RecName: Full=Indole-3-acetic acid-induced protein ARG2	0.61	_	_	_	_	_	_	_	None	_
Gh_A07G0404	34.3492	91.064	2.68105	7.13645	5e-05	0.00199199	1.41241	-1.41241	up	down	yes	OK	406	gi|402514820|gb|AFQ62066.1|	LEAFY [Gossypium hirsutum]	1	gi|123096|sp|P23915.1|FLO_ANTMA	RecName: Full=Floricaula protein	0.79	GO:0000785;GO:0006355;GO:0031490;GO:0043621;GO:0010582;GO:0042803;GO:0010077;GO:0005667;GO:0043565;GO:0045449;GO:0003700;GO:0009740	29760.GSVIVG00018048001	SubName: Full=Chromosome chr17 scaffold_16, whole genome shotgun sequence;	0.8581	_	_	NOG234769	None	_
Gh_D03G0185	56.2439	149.532	4.94313	13.2017	5e-05	0.00199199	1.41723	-1.41723	up	down	yes	OK	367	gi|383932344|gb|AFH57269.1|	MYB [Gossypium hirsutum]	0.97	gi|75321927|sp|Q5Z5I4.1|GLK1_ORYSJ	RecName: Full=Probable transcription factor GLK1; AltName: Full=Golden2-like protein 1; Short=OsGLK1 [Oryza sativa Japonica Group]	0.72	_	3694.grail3.0019008902	hypothetical protein	0.9508	_	KOG1601	_	None	_
Gh_D05G2400	15.9383	41.8927	4.85784	12.9751	0.00075	0.0176045	1.41736	-1.41736	up	down	yes	OK	147	gi|590602806|ref|XP_007019844.1|	Integrase-type DNA-binding superfamily protein, putative [Theobroma cacao]	0.75	gi|75262236|sp|Q9C9I8.1|ERF20_ARATH	RecName: Full=Ethylene-responsive transcription factor ERF020 [Arabidopsis thaliana]	0.8	GO:0005634;GO:0003677;GO:0005667;GO:0006355;GO:0045449;GO:0003700	3694.gw1.XIX.1811.1	SubName: Full=RAP2-like protein;	0.8396	_	_	NOG291641;NOG247766	None	_
Gh_D05G2484	154.677	412.697	9.03319	24.1792	5e-05	0.00199199	1.42046	-1.42046	up	down	yes	OK	523	gi|541136196|gb|AGV22361.1|	chloroplast allene oxide synthase 6 [Gossypium arboreum]	0.99	gi|13878924|sp|Q96242.3|CP74A_ARATH	RecName: Full=Allene oxide synthase, chloroplastic; AltName: Full=Cytochrome P450 74A; AltName: Full=Hydroperoxide dehydrase; Flags: Precursor [Arabidopsis thalian	0.82	GO:0009535;GO:0015994;GO:0009117;GO:0010310;GO:0019216;GO:0009941;GO:0000096;GO:0009611;GO:0006612;GO:0020037;GO:0006546;GO:0006766;GO:0006569;GO:0019288;GO:0009108;GO:0009684;GO:0009867;GO:0009695;GO:0004497;GO:0009697;GO:0031348;GO:0009106;GO:0008652;GO:0005506;GO:0009978;GO:0009416;GO:0006733;GO:0042742;GO:0055114;GO:0019825;GO:0043900;GO:0010363;GO:0009595;GO:0016705;GO:0010200;GO:0006636;GO:…	3694.fgenesh4_pm.C_LG_II000599	cytochrome P450 allene oxide synthase (EC:4.2.1.92)	0.8638	_	_	NOG276415;NOG294812	K01723	AOS
Gh_D01G0690	12.0977	32.2206	1.34593	3.60643	0.00145	0.0286327	1.42197	-1.42197	up	down	yes	OK	302	gi|590606063|ref|XP_007020648.1|	RmlC-like cupins superfamily protein [Theobroma cacao]	0.97	gi|14195017|sp|Q9SEE4.1|PIRL_SOLLC	RecName: Full=Pirin-like protein [Solanum lycopersicum]	0.82	_	29760.GSVIVG00027223001	SubName: Full=Chromosome chr19 scaffold_4, whole genome shotgun sequence;	0.8989	COG1741	_	_	K06911	K06911
Gh_D08G1434	19.4494	51.9643	1.79601	4.82438	5e-05	0.00199199	1.42555	-1.42555	up	down	yes	OK	352	gi|470142310|ref|XP_004306854.1|	PREDICTED: UDP-galactose/UDP-glucose transporter 4-like [Fragaria vesca subsp. vesca]	0.92	gi|122196665|sp|Q29Q28.1|UTR2_ARATH	RecName: Full=UDP-galactose/UDP-glucose transporter 2; Short=AtUTr2 [Arabidopsis thaliana]	0.89	GO:0008643;GO:0055085;GO:0016021	29760.GSVIVG00026335001	SubName: Full=Chromosome chr15 scaffold_37, whole genome shotgun sequence;	0.8937	COG0697	KOG1582	_	K15277	SLC35B3, PAPST2
Gh_A11G0868	17.7724	47.5936	1.75972	4.74033	5e-05	0.00199199	1.42964	-1.42964	up	down	yes	OK	332	gi|543887288|gb|AGV75970.1|	WRKY transcription factor 90 [Gossypium hirsutum]	1	gi|29839678|sp|Q9SKD9.1|WRK46_ARATH	RecName: Full=Probable WRKY transcription factor 46; AltName: Full=WRKY DNA-binding protein 46 [Arabidopsis thaliana]	0.6	GO:0005667;GO:0006355;GO:0043565;GO:0045449;GO:0003700	_	_	_	_	_	_	None	_
Gh_A09G1675	23.4881	60.8778	20.0062	54.2479	5e-05	0.00199199	1.43912	-1.43912	up	down	yes	OK	89	gi|590674540|ref|XP_007039197.1|	Uncharacterized protein TCM_015506 [Theobroma cacao]	0.68	_	_	_	_	_	_	_	_	_	_	None	_
Gh_D11G0978	84.1814	225.009	24.5205	66.71	5e-05	0.00199199	1.44391	-1.44391	up	down	yes	OK	151	gi|1170745|sp|P46518.1|LEA14_GOSHI	RecName: Full=Late embryogenesis abundant protein Lea14-A Group 4 late embryogenesis-abundant protein [Gossypium hirsutum]	0.99	gi|1170745|sp|P46518.1|LEA14_GOSHI	RecName: Full=Late embryogenesis abundant protein Lea14-A	0.99	GO:0010286;GO:0009409;GO:0005829;GO:0009269;GO:0009737	3694.estExt_fgenesh4_pm.C_LG_XIV0149	hypothetical protein	0.8874	_	_	NOG296761;NOG294284	None	_
Gh_A11G1922	16.2336	42.1708	16.2298	44.1763	0.0002	0.00632409	1.44463	-1.44463	up	down	yes	OK	84	gi|23466375|tpg|DAA00278.1|	TPA_exp: putative phytosulfokine peptide precursor [Gossypium arboreum]	1	gi|18202915|sp|Q9FS10.1|PSK_ASPOF	RecName: Full=Phytosulfokines; Contains: RecName: Full=Phytosulfokine-alpha; Short=PSK-alpha; Short=Phytosulfokine-a; Contains: RecName: Full=Phytosulfokine-beta; Sh	0.84	_	_	_	_	_	_	_	None	_
Gh_D09G2132	27.9776	75.0154	8.23742	22.4713	5e-05	0.00199199	1.44782	-1.44782	up	down	yes	OK	150	gi|590658627|ref|XP_007034907.1|	Calmodulin 8 isoform 1 [Theobroma cacao]	0.98	gi|75335042|sp|Q9LIK5.1|CML11_ARATH	RecName: Full=Calmodulin-like protein 11 [Arabidopsis thaliana]	0.94	GO:0032440;GO:0005509;GO:0055114	29760.GSVIVG00020094001	SubName: Full=Putative uncharacterized protein (Chromosome chr5 scaffold_2, whole genome sho [...]	0.9718	COG5126	KOG0027	_	K13448	CML
Gh_D11G2038	17.415	47.2756	1.80529	4.92879	0.0003	0.00871602	1.449	-1.449	up	down	yes	OK	320	gi|590705875|ref|XP_007047563.1|	Cyclin d1,1, putative isoform 2 [Theobroma cacao]	0.84	gi|59802916|sp|P42751.3|CCD11_ARATH	RecName: Full=Cyclin-D1-1; AltName: Full=Cyclin-delta-1; Short=Cyclin-d1; AltName: Full=G1/S-specific cyclin-D1-1; Short=CycD1;1 [Arabidopsis thaliana]	0.61	_	29760.GSVIVG00001488001	SubName: Full=Chromosome chr3 scaffold_117, whole genome shotgun sequence;	0.8476	COG5024	_	_	None	_
Gh_D08G2180	42.5224	115.778	1.96679	5.37015	5e-05	0.00199199	1.44912	-1.44912	up	down	yes	OK	645	gi|590644744|ref|XP_007031166.1|	Galactose oxidase/kelch repeat superfamily protein, putative isoform 2 [Theobroma cacao]	0.87	gi|62900381|sp|Q9Y5Z7.1|HCFC2_HUMAN	RecName: Full=Host cell factor 2; Short=HCF-2; AltName: Full=C2 factor [Homo sapiens]	0.54	_	3694.estExt_Genewise1_v1.C_LG_XIII0604	hypothetical protein	0.8693	_	KOG0379	_	None	_
Gh_A01G2141	21.4003	58.1342	2.6299	7.18819	0.00015	0.00504383	1.45062	-1.45062	up	down	yes	OK	279	gi|590632669|ref|XP_007027905.1|	Short chain alcohol dehydrogenase, putative [Theobroma cacao]	0.88	gi|75295505|sp|Q7FAE1.1|MOMAS_ORYSJ	RecName: Full=Momilactone A synthase; Short=OsMAS [Oryza sativa Japonica Group]	0.73	GO:0055114;GO:0016491	29760.GSVIVG00021540001	SubName: Full=Chromosome chr8 scaffold_23, whole genome shotgun sequence;	0.8268	COG1028	KOG0725	_	None	_
Gh_D05G2008	13.3714	35.4177	6.92493	18.9546	0.00095	0.0210029	1.45268	-1.45268	up	down	yes	OK	110	gi|590597155|ref|XP_007018532.1|	Glycosyl hydrolase family 35 protein, putative [Theobroma cacao]	0.8	_	_	_	GO:0016787;GO:0008152	29760.GSVIVG00014944001	SubName: Full=Chromosome chr18 scaffold_1, whole genome shotgun sequence;	0.9333	_	_	NOG230026	None	_
Gh_A09G1446	9.29767	23.8015	18.741	51.5133	0.0029	0.0470004	1.45875	-1.45875	up	down	yes	OK	68	gi|590629431|ref|XP_007026987.1|	Uncharacterized protein TCM_021910 [Theobroma cacao]	0.87	_	_	_	_	3702.AT5G02220.1-P	unknown protein; unknown protein; FUNCTIONS IN: molecular_function unknown; INVOLVED IN: bio [...]	0.7541	_	_	NOG298713	None	_
Gh_A01G1457	51.1269	139.906	4.58242	12.5972	5e-05	0.00199199	1.45892	-1.45892	up	down	yes	OK	361	gi|568866573|ref|XP_006486627.1|	PREDICTED: lysM domain-containing GPI-anchored protein 2-like isoform X2 [Citrus sinensis]	0.68	gi|38257899|sp|O23006.1|LYM2_ARATH	RecName: Full=LysM domain-containing GPI-anchored protein 2; AltName: Full=Chitin elicitor-binding protein LYM2; Short=CEBiP LYM2; Flags: Precursor [Arabidopsis tha	0.69	_	_	_	_	_	_	_	None	_
Gh_D03G1335	14.6393	40.2521	0.857155	2.36379	0.00055	0.0138713	1.46347	-1.46347	up	down	yes	OK	522	gi|595841644|ref|XP_007208251.1|	hypothetical protein PRUPE_ppa016693mg, partial [Prunus persica]	0.73	gi|75333641|sp|Q9CAD5.1|YODA_ARATH	RecName: Full=Mitogen-activated protein kinase kinase kinase YODA; AltName: Full=YODA MAPKK kinase [Arabidopsis thaliana]	0.57	GO:0000166;GO:0004672	3694.gw1.IX.3016.1	hypothetical protein	0.8071	COG0515	KOG0198	_	None	_
Gh_A12G1505	9.45324	26.0285	1.15234	3.18869	0.00315	0.0498782	1.4684	-1.4684	up	down	yes	OK	281	gi|590699908|ref|XP_007046037.1|	NAC domain protein, IPR003441 [Theobroma cacao]	0.88	gi|50400809|sp|O49255.1|NAC29_ARATH	RecName: Full=NAC transcription factor 29; Short=AtNAC029; AltName: Full=Protein NAC-LIKE, ACTIVATED BY AP3/PI; Short=AtNAP [Arabidopsis thaliana]	0.91	GO:0005634;GO:0003677;GO:0010150;GO:0006355;GO:0009908;GO:0009825;GO:0005667;GO:0045449;GO:0045087;GO:0009617;GO:0003700	29760.GSVIVG00036931001	SubName: Full=Chromosome chr1 scaffold_84, whole genome shotgun sequence;	0.8154	_	_	NOG227842	None	_
Gh_A09G2467	13.251	36.5971	1.19934	3.32983	0.00105	0.0226083	1.47321	-1.47321	up	down	yes	OK	358	gi|329317332|gb|AEB90688.1|	ribulose-1,5-bisphosphate carboxylase/oxygenase large subunit (chloroplast) [Gossypium ribulose-1,5-bisphosphate carboxylase/oxygen	0.98	gi|125987519|sp|A0ZZ43.1|RBL_GOSBA	RecName: Full=Ribulose bisphosphate carboxylase large chain; Short=RuBisCO large subunit; Flags: Precursor (chloroplast) [Gossypium barbadense]	0.98	GO:0000287;GO:0009573;GO:0055114;GO:0016984;GO:0019253;GO:0004497;GO:0009853;GO:0046487	39947.LOC_Osp1g00420.1	ribulose 1,5-bisphosphate carboxylase/oxygenase large chain; RuBisCO catalyzes two reactions [...]	0.9645	COG1850	_	_	K01601	rbcL
Gh_D13G2127	64.8837	179.24	5.85175	16.2507	5e-05	0.00199199	1.47356	-1.47356	up	down	yes	OK	359	gi|593783967|ref|XP_007155024.1|	hypothetical protein PHAVU_003G166800g [Phaseolus vulgaris]	0.64	gi|2493318|sp|Q41001.1|BCP_PEA	RecName: Full=Blue copper protein; Flags: Precursor	0.59	_	_	_	_	_	_	_	None	_
Gh_D05G3141	30.5533	83.0073	14.5079	40.4531	5e-05	0.00199199	1.47941	-1.47941	up	down	yes	OK	115	gi|590656687|ref|XP_007034341.1|	Uncharacterized protein TCM_020307 [Theobroma cacao]	0.76	_	_	_	GO:0008283;GO:0009987	_	_	_	_	_	_	K12160	SUMO, SMT3
Gh_A08G0460	180.939	504.748	18.962	53.2106	5e-05	0.00199199	1.4886	-1.4886	up	down	yes	OK	317	gi|73761689|gb|AAZ83344.1|	ACC oxidase 3 [Gossypium hirsutum]	1	gi|584711|sp|Q08507.1|ACCO3_PETHY	RecName: Full=1-aminocyclopropane-1-carboxylate oxidase 3; Short=ACC oxidase 3; AltName: Full=Ethylene-forming enzyme; Short=EFE	0.91	GO:0046872;GO:0016706;GO:0055114	3694.eugene3.00141061	SubName: Full=Putative uncharacterized protein;	0.9359	COG3491	KOG0143	_	K05933	E1.14.17.4
Gh_D10G1248	103.268	280.719	64.4874	181.413	5e-05	0.00199199	1.49219	-1.49219	up	down	yes	OK	101	gi|643736594|gb|KDP42884.1|	hypothetical protein JCGZ_23826 [Jatropha curcas]	0.79	_	_	_	_	3694.estExt_Genewise1_v1.C_LG_XIV3201	SubName: Full=Putative uncharacterized protein;	0.7653	_	_	NOG280690	None	_
Gh_D08G2330	33.7923	94.7955	3.5826	10.1121	5e-05	0.00199199	1.497	-1.497	up	down	yes	OK	314	gi|590640390|ref|XP_007029941.1|	Peroxidase 44, putative [Theobroma cacao]	0.85	gi|26397647|sp|Q43729.1|PER57_ARATH	RecName: Full=Peroxidase 57; Short=Atperox P57; AltName: Full=ATP13a; AltName: Full=PRXR10; Flags: Precursor [Arabidopsis thaliana]	0.73	GO:0006804;GO:0006979;GO:0046872;GO:0020037;GO:0004601;GO:0005576;GO:0055114	_	_	_	_	_	_	K00430	E1.11.1.7
Gh_D02G1773	27.6619	76.7208	9.26139	26.143	5e-05	0.00199199	1.49712	-1.49712	up	down	yes	OK	139	gi|590691677|ref|XP_007043849.1|	Uncharacterized protein TCM_008435 [Theobroma cacao]	0.87	_	_	_	GO:0006612;GO:0005622;GO:0034051;GO:0009863;GO:0009867;GO:0009646;GO:0030968;GO:0005886	3694.eugene3.00031355	SubName: Full=Putative uncharacterized protein;	0.8582	_	_	NOG243917	None	_
Gh_D01G1675	32.3263	91.213	0.9127	2.57942	5e-05	0.00199199	1.49883	-1.49883	up	down	yes	OK	1020	gi|590683865|ref|XP_007041698.1|	Transmembrane amino acid transporter family protein [Theobroma cacao]	0.91	gi|75266609|sp|Q9SX98.1|LHTL8_ARATH	RecName: Full=Lysine histidine transporter-like 8; AltName: Full=Amino acid transporter-like protein 1 [Arabidopsis thaliana]	0.74	GO:0016021	29760.GSVIVG00010114001	SubName: Full=Chromosome undetermined scaffold_1894, whole genome shotgun sequence;	0.8354	_	KOG1303	_	None	_
Gh_A04G0970	14.854	41.831	1.44032	4.07623	0.0002	0.00632409	1.50085	-1.50085	up	down	yes	OK	338	gi|590688487|ref|XP_007042962.1|	Alternative oxidase 2 [Theobroma cacao]	0.87	gi|3913067|sp|Q41266.2|AOX2_SOYBN	RecName: Full=Ubiquinol oxidase 2, mitochondrial; AltName: Full=Alternative oxidase 2; Flags: Precursor	0.82	GO:0010230;GO:0046872;GO:0016021;GO:0005743;GO:0006118;GO:0070469;GO:0009916	29760.GSVIVG00000267001	RecName: Full=Alternative oxidase; EC=1.-.-.-;	0.875	_	_	NOG80852	K17893	AOX1, AOX2
Gh_A01G0388	15.0319	42.4134	1.06923	3.02757	0.0002	0.00632409	1.50159	-1.50159	up	down	yes	OK	440	gi|383932356|gb|AFH57275.1|	epidermis-specific secreted glycoprotein EP1-like protein [Gossypium hirsutum]	0.98	gi|34921531|sp|Q39688.1|EP1G_DAUCA	RecName: Full=Epidermis-specific secreted glycoprotein EP1; AltName: Full=52/54 kDa medium protein; Flags: Precursor [Daucus carota]	0.73	GO:0030246	3694.fgenesh4_pg.C_LG_XI000889	hypothetical protein	0.7696	_	_	NOG120805	None	_
Gh_A08G2446	42.677	119.111	11.9054	33.8752	5e-05	0.00199199	1.50861	-1.50861	up	down	yes	OK	155	gi|357436101|ref|XP_003588326.1|	ATP synthase subunit alpha [Medicago truncatula]	0.63	_	_	_	_	_	_	_	_	_	_	K02132	ATPeF1A, ATP5A1
Gh_D05G2233	36.3641	102.485	7.05292	20.0803	5e-05	0.00199199	1.50949	-1.50949	up	down	yes	OK	198	gi|188509926|gb|ACD56615.1|	predicted protein [Gossypioides kirkii]	0.78	_	_	_	_	_	_	_	_	_	_	None	_
Gh_D12G1866	0	1.91875	0	2.8538	0.00315	0.0498782	1.51288	-1.51288	up	down	yes	OK	75	gi|590669889|ref|XP_007037902.1|	Uncharacterized protein TCM_014581 [Theobroma cacao]	0.71	_	_	_	_	_	_	_	_	_	_	None	_
Gh_A09G1405	41.6461	117.987	4.976	14.2073	5e-05	0.00199199	1.51357	-1.51357	up	down	yes	OK	285	gi|164668308|gb|ABK60195.2|	PIP2 protein [Gossypium hirsutum]	0.97	gi|1175013|sp|P43286.1|PIP21_ARATH	RecName: Full=Aquaporin PIP2-1; AltName: Full=Plasma membrane intrinsic protein 2-1; Short=AtPIP2;1; AltName: Full=Plasma membrane intrinsic protein 2a; Short=PIP2a	0.9	GO:0006810;GO:0016021;GO:0005215	3694.estExt_Genewise1_v1.C_LG_XVI2799	SubName: Full=Putative uncharacterized protein;	0.9433	COG0580	KOG0223	_	K09872	PIP
Gh_A12G0733	0	2.91733	0	2.85536	0.00045	0.0119291	1.51367	-1.51367	up	down	yes	OK	86	_	_	_	_	_	_	_	_	_	_	_	_	_	None	_
Gh_D12G0658	9.62211	27.0961	2.11741	6.04703	0.0025	0.04239	1.51393	-1.51393	up	down	yes	OK	181	gi|590704741|ref|XP_007047243.1|	AP2/ERF domain-containing transcription factor-like protein [Theobroma cacao]	0.73	gi|148886839|sp|Q70II3.2|EF110_ARATH	RecName: Full=Ethylene-responsive transcription factor ERF110 [Arabidopsis thaliana]	0.87	GO:0005634;GO:0003677;GO:0005667;GO:0006355;GO:0045449;GO:0003700	_	_	_	_	_	_	None	_
Gh_A02G1381	35.1448	99.9335	3.1191	8.90973	5e-05	0.00199199	1.51425	-1.51425	up	down	yes	OK	364	gi|590707396|ref|XP_007047993.1|	Haloacid dehalogenase-like hydrolase (HAD) superfamily protein [Theobroma cacao]	0.97	gi|75105177|sp|Q5HZ05.1|TPPJ_ARATH	RecName: Full=Probable trehalose-phosphate phosphatase J; Short=AtTPPJ; AltName: Full=Trehalose 6-phosphate phosphatase [Arabidopsis thaliana]	0.89	GO:0004805;GO:0005982;GO:0005992;GO:0005985;GO:0016311	3694.grail3.0011016001	hypothetical protein	0.9277	COG1877	KOG1050	_	K01087	otsB
Gh_A10G0757	9.69494	27.1201	4.13744	11.8825	0.0023	0.0399977	1.52203	-1.52203	up	down	yes	OK	121	gi|590657725|ref|XP_007034647.1|	Uncharacterized protein TCM_020542 [Theobroma cacao]	0.84	_	_	_	_	3694.estExt_fgenesh4_pg.C_LG_VIII1833	hypothetical protein	0.7957	_	_	NOG275266	None	_
Gh_D07G1679	142.539	409.033	11.3849	32.8036	5e-05	0.00199199	1.52673	-1.52673	up	down	yes	OK	398	gi|590712002|ref|XP_007049266.1|	Auxin-responsive family protein, putative [Theobroma cacao]	0.84	_	_	_	GO:0016021;GO:0055114	_	_	_	_	_	_	None	_
Gh_Sca005000G02	10.485	29.5109	4.44062	12.8045	0.0019	0.0348344	1.52782	-1.52782	up	down	yes	OK	122	gi|147835464|emb|CAN61119.1|	hypothetical protein VITISV_022570 [Vitis vinifera]	0.83	_	_	_	_	4558.Sb01g024170.1	hypothetical protein	0.9592	_	_	NOG114628	None	_
Gh_A05G0864	31.3618	90.2622	2.67985	7.74107	5e-05	0.00199199	1.53038	-1.53038	up	down	yes	OK	376	gi|297748119|gb|ADI52626.1|	mitogen-activated protein kinase 3 [Gossypium hirsutum]	1	gi|21431794|sp|Q39023.2|MPK3_ARATH	RecName: Full=Mitogen-activated protein kinase 3; Short=AtMPK3; Short=MAP kinase 3 [Arabidopsis thaliana]	0.93	GO:0000169;GO:0005524;GO:0009738;GO:0010229;GO:0006355;GO:0043069;GO:2000037;GO:0042742;GO:0043900;GO:0010363;GO:0009595;GO:0048481;GO:0019684;GO:0010310;GO:0080136;GO:0004707;GO:0010120;GO:0050832;GO:0006612;GO:0009409;GO:0009862;GO:0009069;GO:0005622;GO:0007178;GO:0010224;GO:0035304;GO:0001666;GO:0009867;GO:0009697;GO:2000038;GO:0031348	3694.estExt_fgenesh4_pm.C_LG_IX0462	hypothetical protein	0.9474	COG0515	KOG0660	_	K04371	MAPK1_3
Gh_A10G2165	10.9154	31.3821	2.21251	6.43205	0.00115	0.0241565	1.53959	-1.53959	up	down	yes	OK	192	gi|590561516|ref|XP_007008832.1|	Uncharacterized protein isoform 2 [Theobroma cacao]	0.91	gi|308197098|sp|Q9LYM3.2|LOR14_ARATH	RecName: Full=Protein LURP-one-related 14	0.72	_	3694.fgenesh4_pm.C_LG_X000712	hypothetical protein	0.7514	_	_	NOG258485	None	_
Gh_A13G1345	14.955	43.301	1.34873	3.92556	5e-05	0.00199199	1.5413	-1.5413	up	down	yes	OK	359	gi|590582700|ref|XP_007014695.1|	Leucoanthocyanidin dioxygenase, putative [Theobroma cacao]	0.91	gi|75311178|sp|Q9LHN8.1|F6H1_ARATH	RecName: Full=Feruloyl CoA ortho-hydroxylase 1 [Arabidopsis thaliana]	0.82	GO:0046872;GO:0016706;GO:0055114	3694.grail3.0116007201	hypothetical protein	0.8883	COG3491	KOG0143	_	None	_
Gh_D01G0112	279.985	810.785	28.5736	83.2253	5e-05	0.00199199	1.54234	-1.54234	up	down	yes	OK	324	gi|590688635|ref|XP_007043005.1|	Peroxidase N1 [Theobroma cacao]	0.88	gi|75315324|sp|Q9XIV8.1|PERN1_TOBAC	RecName: Full=Peroxidase N1; AltName: Full=Peroxidase B2; AltName: Full=Peroxidase B3; Flags: Precursor [Nicotiana tabacum]	0.81	GO:0006804;GO:0006979;GO:0046872;GO:0020037;GO:0004601;GO:0005576;GO:0055114	3694.grail3.0025022201	cationic peroxidase	0.8482	_	_	NOG219951;NOG272451	K00430	E1.11.1.7
Gh_D05G0308	12.8197	37.5036	0.718062	2.10686	0.0005	0.0129405	1.55291	-1.55291	up	down	yes	OK	543	gi|590575793|ref|XP_007012786.1|	Calmodulin-binding family protein [Theobroma cacao]	0.88	_	_	_	_	3694.estExt_fgenesh4_pg.C_LG_VI0942	hypothetical protein	0.766	_	_	NOG70632;NOG252814	None	_
Gh_D12G0960	10.581	30.7624	1.89744	5.58757	0.00095	0.0210029	1.55817	-1.55817	up	down	yes	OK	209	gi|590723859|ref|XP_007052303.1|	Ethylene-responsive element binding factor 13, putative [Theobroma cacao]	0.69	gi|57012756|sp|Q40476.1|ERF1_TOBAC	RecName: Full=Ethylene-responsive transcription factor 1; Short=NtERF1; AltName: Full=Ethylene-responsive element-binding factor 1; Short=EREBP-1 [Nicotiana tabacum	0.67	_	3694.gw1.40.317.1	annotation not avaliable	0.84	_	_	NOG281368	None	_
Gh_A10G1674	14.7665	41.7025	12.5464	36.9677	5e-05	0.00199199	1.55899	-1.55899	up	down	yes	OK	89	gi|590568896|ref|XP_007010927.1|	Uncharacterized protein TCM_045044 [Theobroma cacao]	0.78	gi|75158872|sp|Q8RXL7.1|ARL_ARATH	RecName: Full=ARGOS-like protein [Arabidopsis thaliana]	0.62	GO:0016021	_	_	_	_	_	_	None	_
Gh_Sca004811G01	8.369	24.155	3.44883	10.1684	0.00285	0.0464595	1.55991	-1.55991	up	down	yes	OK	124	gi|253760055|ref|XP_002488965.1|	hypothetical protein SORBIDRAFT_1138s002030 [Sorghum bicolor]	0.89	_	_	_	_	39947.LOC_Os09g01000.1	expressed protein	0.898	_	_	NOG252044	None	_
Gh_D05G2659	16.184	47.706	1.14731	3.39539	0.00025	0.00757223	1.56532	-1.56532	up	down	yes	OK	441	gi|590570049|ref|XP_007011240.1|	CBL-interacting protein kinase 10 [Theobroma cacao]	0.94	gi|75321808|sp|Q5W736.1|CIPKI_ORYSJ	RecName: Full=CBL-interacting protein kinase 18; AltName: Full=OsCIPK18 [Oryza sativa Japonica Group]	0.84	GO:0004674;GO:0007165;GO:0005524;GO:0009069;GO:0006468	29760.GSVIVG00029411001	SubName: Full=Chromosome chr13 scaffold_48, whole genome shotgun sequence;	0.8497	COG0515	KOG0583	_	None	_
Gh_A07G0470	54.3239	160.838	2.89787	8.60657	5e-05	0.00199199	1.57045	-1.57045	up	down	yes	OK	567	gi|126770|sp|P17432.1|MASY_GOSHI	RecName: Full=Malate synthase, glyoxysomal [Gossypium hirsutum]	0.99	gi|126770|sp|P17432.1|MASY_GOSHI	RecName: Full=Malate synthase, glyoxysomal [Gossypium hirsutum]	0.99	GO:0006099;GO:0006097;GO:0006090;GO:0004474;GO:0009514	3694.fgenesh4_pg.C_LG_XV000664	malate synthase (EC:2.3.3.9)	0.9421	COG2225	KOG1261	_	K01638	E2.3.3.9, aceB, glcB
Gh_D01G1226	10.6831	31.7372	0.892638	2.66281	0.00115	0.0241565	1.5768	-1.5768	up	down	yes	OK	383	gi|2564237|emb|CAA71199.1|	omega-6 desaturase [Gossypium hirsutum]	0.9	gi|3334184|sp|Q39287.1|FAD6E_BRAJU	RecName: Full=Omega-6 fatty acid desaturase, endoplasmic reticulum; AltName: Full=Delta(12) desaturase	0.83	GO:0045485;GO:0055114;GO:0016717;GO:0006629	3694.eugene3.00061217	omega-6 fatty acid desaturase	0.8839	COG3239	_	_	K10256	FAD2
Gh_A09G1924	71.8127	211.163	21.1464	63.2835	5e-05	0.00199199	1.58142	-1.58142	up	down	yes	OK	150	gi|661897412|emb|CDO99124.1|	unnamed protein product [Coffea canephora]	0.98	gi|75335042|sp|Q9LIK5.1|CML11_ARATH	RecName: Full=Calmodulin-like protein 11 [Arabidopsis thaliana]	0.94	GO:0032440;GO:0005509;GO:0055114	29760.GSVIVG00020094001	SubName: Full=Putative uncharacterized protein (Chromosome chr5 scaffold_2, whole genome sho [...]	0.9718	COG5126	KOG0027	_	K13448	CML
Gh_D08G1340	34.0049	101.014	4.39087	13.1594	5e-05	0.00199199	1.58351	-1.58351	up	down	yes	OK	268	gi|255548357|ref|XP_002515235.1|	r2r3-myb transcription factor, putative [Ricinus communis]	0.73	gi|75334847|sp|Q9LDE1.1|MY108_ARATH	RecName: Full=Transcription factor MYB108; AltName: Full=Myb-related protein 108; Short=AtMYB108; AltName: Full=Protein BOTRYTIS-SUSCEPTIBLE 1 [Arabidopsis thalian	0.9	GO:0009733;GO:0009738;GO:0009414;GO:0045893;GO:0005667;GO:0003682;GO:0005516;GO:0003700;GO:0009611;GO:0016036;GO:0005634;GO:0010260;GO:0001046;GO:0000785;GO:0009409;GO:0042538;GO:0009753;GO:0045449	29760.GSVIVG00033189001	SubName: Full=Chromosome chr5 scaffold_64, whole genome shotgun sequence;	0.8807	COG5147	KOG0048	_	K09422	MYBP
Gh_A13G1456	14.4265	43.6792	1.92943	5.87994	0.0004	0.0108938	1.60763	-1.60763	up	down	yes	OK	261	gi|669305910|gb|KFD49448.1|	hypothetical protein M513_09715 [Trichuris suis]	0.62	gi|122058103|sp|Q55AX2.2|DOT1L_DICDI	RecName: Full=Histone-lysine N-methyltransferase, H3 lysine-79 specific; AltName: Full=Disruptor of telomeric silencing A; AltName: Full=Histone H3-K79 methyltran	0.5	_	_	_	_	_	_	_	K17570	HYDIN
Gh_D13G0878	22.6205	68.8581	3.23188	9.91013	5e-05	0.00199199	1.61653	-1.61653	up	down	yes	OK	248	gi|357373048|gb|AET74058.1|	MADS23 [Gossypium hirsutum]	0.99	gi|75291796|sp|Q6R4S3.1|CAL_BRARA	RecName: Full=Transcription factor CAULIFLOWER; Short=BcrCAL; AltName: Full=Agamous-like MADS-box protein CAL CAL_BRARC RecName: Full=Transcr	0.81	_	3694.estExt_Genewise1_v1.C_LG_VIII0399	SubName: Full=APETALA1-like MADS-box PTAP1-1;	0.9831	COG5068	KOG0014	_	K09264	K09264
Gh_A13G2212	10.7025	32.781	0.647167	1.98977	0.00075	0.0176045	1.62039	-1.62039	up	down	yes	OK	507	gi|91208887|ref|YP_538920.1|	ATP synthase CF1 alpha subunit [Gossypium hirsutum]	1	gi|110832063|sp|Q2L8Z1.1|ATPA_GOSHI	RecName: Full=ATP synthase subunit alpha, chloroplastic; AltName: Full=ATP synthase F1 sector subunit alpha; AltName: Full=F-ATPase subunit alpha (chloroplast) [Go	1	GO:0045261;GO:0009535;GO:0005524;GO:0015986;GO:0006119;GO:0015991;GO:0046961;GO:0046933	29760.GSVIVG00035586001	RecName: Full=ATP synthase subunit alpha; Short=ATPase subunit alpha; EC=3.6.3.14; AltName: [...]	0.9723	COG0056	KOG1353	_	K02111	ATPF1A, atpA
Gh_D07G0751	26.5971	81.523	1.90538	5.86308	5e-05	0.00199199	1.62158	-1.62158	up	down	yes	OK	437	gi|590652427|ref|XP_007033147.1|	MATE efflux family protein, putative [Theobroma cacao]	0.84	gi|75158683|sp|Q8RWF5.1|MATE9_ARATH	RecName: Full=MATE efflux family protein 9; AltName: Full=Protein DETOXIFICATION 1-like 5; AltName: Full=Protein DTX6 [Arabidopsis thaliana]	0.73	GO:0016021;GO:0015238;GO:0015297;GO:0006855	29760.GSVIVG00006280001	SubName: Full=Chromosome undetermined scaffold_167, whole genome shotgun sequence;	0.784	COG0534	KOG1347	_	K03327	TC.MATE, SLC47A, norM, mdtK, dinF
Gh_D06G0517	124.161	379.048	17.8176	54.9205	5e-05	0.00199199	1.62404	-1.62404	up	down	yes	OK	247	gi|255590094|ref|XP_002535169.1|	conserved hypothetical protein [Ricinus communis]	1	_	_	_	_	_	_	_	_	_	_	K02132	ATPeF1A, ATP5A1
Gh_A07G1695	8.51373	25.8265	3.50688	10.85	0.0027	0.0447984	1.62944	-1.62944	up	down	yes	OK	124	gi|253760055|ref|XP_002488965.1|	hypothetical protein SORBIDRAFT_1138s002030 [Sorghum bicolor]	0.89	_	_	_	_	39947.LOC_Os09g01000.1	expressed protein	0.898	_	_	NOG252044	None	_
Gh_D08G0063	9.25011	28.506	0.713502	2.20866	0.0012	0.0249221	1.63018	-1.63018	up	down	yes	OK	410	gi|356566185|ref|XP_003551315.1|	PREDICTED: uncharacterized protein LOC100799508 [Glycine max]	0.85	_	_	_	_	_	_	_	_	_	_	None	_
Gh_A05G2224	107.155	330.917	6.25853	19.3875	5e-05	0.00199199	1.63123	-1.63123	up	down	yes	OK	523	gi|541136196|gb|AGV22361.1|	chloroplast allene oxide synthase 6 [Gossypium arboreum]	1	gi|13878924|sp|Q96242.3|CP74A_ARATH	RecName: Full=Allene oxide synthase, chloroplastic; AltName: Full=Cytochrome P450 74A; AltName: Full=Hydroperoxide dehydrase; Flags: Precursor [Arabidopsis thalian	0.84	GO:0009535;GO:0015994;GO:0009117;GO:0010310;GO:0019216;GO:0009941;GO:0000096;GO:0009611;GO:0006612;GO:0020037;GO:0006546;GO:0006766;GO:0006569;GO:0019288;GO:0009108;GO:0009684;GO:0009867;GO:0009695;GO:0004497;GO:0009697;GO:0031348;GO:0009106;GO:0008652;GO:0005506;GO:0009978;GO:0009416;GO:0006733;GO:0042742;GO:0055114;GO:0019825;GO:0043900;GO:0010363;GO:0009595;GO:0016705;GO:0010200;GO:0006636;GO:…	3694.fgenesh4_pm.C_LG_II000599	cytochrome P450 allene oxide synthase (EC:4.2.1.92)	0.8619	_	_	NOG276415;NOG294812	K01723	AOS
Gh_D07G0690	270.833	831.808	49.0144	152.005	5e-05	0.00199199	1.63284	-1.63284	up	down	yes	OK	208	gi|320090070|gb|ADW08704.1|	heat shock protein [Gossypium hirsutum]	0.97	gi|123544|sp|P05478.1|HSP16_SOYBN	RecName: Full=18.5 kDa class I heat shock protein; AltName: Full=HSP 18.5	0.87	_	3694.grail3.0066002801	hypothetical protein	0.9714	COG0071	KOG0710	_	K13993	HSP20
Gh_A04G0090	8.46504	25.6346	3.93338	12.2632	0.00285	0.0464595	1.64049	-1.64049	up	down	yes	OK	116	gi|590606110|ref|XP_007020657.1|	Bifunctional inhibitor/lipid-transfer protein/seed storage 2S albumin superfamily protein, putative [Theobroma cacao]	0.75	_	_	_	_	_	_	_	_	_	_	None	_
Gh_A05G2835	11.6517	35.5208	4.77548	14.9548	0.0004	0.0108938	1.64689	-1.64689	up	down	yes	OK	124	gi|253760055|ref|XP_002488965.1|	hypothetical protein SORBIDRAFT_1138s002030 [Sorghum bicolor]	0.89	_	_	_	_	39947.LOC_Os09g01000.1	expressed protein	0.898	_	_	NOG252044	None	_
Gh_A12G2472	9.88456	30.8924	0.431654	1.35205	0.00055	0.0138713	1.6472	-1.6472	up	down	yes	OK	680	gi|590663310|ref|XP_007036178.1|	U-box domain-containing protein 19, putative [Theobroma cacao]	0.9	gi|75099899|sp|O80742.1|PUB19_ARATH	RecName: Full=U-box domain-containing protein 19; AltName: Full=Plant U-box protein 19 [Arabidopsis thaliana]	0.61	GO:0016567;GO:0004842;GO:0016874	3694.grail3.0005009001	hypothetical protein	0.8138	_	KOG0167	_	None	_
Gh_A05G2836	7.81119	23.7396	3.19547	10.0129	0.00275	0.0453998	1.64776	-1.64776	up	down	yes	OK	124	gi|253760055|ref|XP_002488965.1|	hypothetical protein SORBIDRAFT_1138s002030 [Sorghum bicolor]	0.89	_	_	_	_	39947.LOC_Os09g01000.1	expressed protein	0.898	_	_	NOG252044	None	_
Gh_D02G1428	45.6636	142.13	9.04002	28.4616	5e-05	0.00199199	1.65462	-1.65462	up	down	yes	OK	195	gi|590696694|ref|XP_007045235.1|	Plant cadmium resistance 2, putative [Theobroma cacao]	0.88	gi|332313333|sp|B6TYV8.1|CNR2_MAIZE	RecName: Full=Cell number regulator 2; AltName: Full=ZmCNR02 [Zea mays]	0.78	_	3694.grail3.0006019901	hypothetical protein	0.8958	_	_	NOG223091;NOG79125	None	_
Gh_D04G0293	35.1058	109.771	4.37014	13.762	5e-05	0.00199199	1.65494	-1.65494	up	down	yes	OK	276	gi|206584337|gb|ACI15341.1|	NAC domain protein NAC1 [Gossypium NAC domain protein NAC1 [Gossypium hirsutum]	0.98	gi|75168917|sp|Q9C598.1|NAC81_ARATH	RecName: Full=Protein ATAF2; AltName: Full=NAC domain-containing protein 81; Short=ANAC081 [Arabidopsis thaliana]	0.94	GO:0005634;GO:0003677;GO:0006355	3694.eugene3.00050086	NAC domain protein, IPR003441	0.9454	_	_	NOG280494;NOG265992;NOG298630	None	_
Gh_Sca010858G01	0	2.51234	0	3.15741	0.00125	0.0256779	1.65874	-1.65874	up	down	yes	OK	80	gi|91984021|ref|YP_567107.1|	cytochrome b6 [Vitis vinifera]	1	gi|122212013|sp|Q332U7.1|CYB6_LACSA	RecName: Full=Cytochrome b6 (chloroplast) [Lactuca sativa]	1	GO:0009535;GO:0020037;GO:0005506;GO:0006118;GO:0045158;GO:0022904;GO:0016021;GO:0016491;GO:0015979	_	_	_	_	_	_	K02635	petB
Gh_A01G2114	24.7474	78.2101	1.40044	4.43821	5e-05	0.00199199	1.6641	-1.6641	up	down	yes	OK	538	gi|566183911|ref|XP_006379801.1|	hypothetical protein POPTR_0008s14180g [Populus trichocarpa]	0.76	gi|75339114|sp|Q9ZWA6.1|MGP_ARATH	RecName: Full=Zinc finger protein MAGPIE [Arabidopsis thaliana]	0.96	GO:0046872;GO:0003676	15368.BRADI4G37540.1	annotation not avaliable	0.8925	_	KOG1721	_	None	_
Gh_D12G2133	14.5566	46.029	2.06688	6.58884	5e-05	0.00199199	1.67257	-1.67257	up	down	yes	OK	249	gi|213950351|gb|ACJ54440.1|	AP2/EREBP transcription factor [Gossypium hirsutum]	0.9	gi|57012876|sp|Q9LW50.1|ERF2_NICSY	RecName: Full=Ethylene-responsive transcription factor 2; Short=NsERF2; AltName: Full=Ethylene-responsive element-binding factor 2; Short=EREBP-2 [Nicotiana sylvest	0.72	GO:0005634;GO:0003677;GO:0005667;GO:0006355;GO:0045449;GO:0003700	3694.gw1.III.889.1	AP2/ERF domain-containing transcription factor	0.7959	_	_	NOG248657	K09286	EREBP
Gh_A03G1036	108.929	344.135	21.5772	68.9341	5e-05	0.00199199	1.67571	-1.67571	up	down	yes	OK	195	gi|590696694|ref|XP_007045235.1|	Plant cadmium resistance 2, putative [Theobroma cacao]	0.88	gi|332313333|sp|B6TYV8.1|CNR2_MAIZE	RecName: Full=Cell number regulator 2; AltName: Full=ZmCNR02 [Zea mays]	0.79	_	3694.grail3.0006019901	hypothetical protein	0.8958	_	_	NOG223091	None	_
Gh_A13G2112	18.8722	59.8888	2.4376	7.79525	5e-05	0.00199199	1.67713	-1.67713	up	down	yes	OK	268	gi|590687298|ref|XP_007042625.1|	Zinc-finger DNA binding protein, putative [Theobroma cacao]	0.72	gi|75337601|sp|Q9SSW2.1|AZF2_ARATH	RecName: Full=Zinc finger protein AZF2; AltName: Full=Zinc-finger protein 2 [Arabidopsis thaliana]	0.62	GO:0046872	_	_	_	_	_	_	None	_
Gh_A05G3310	28.408	90.6679	3.53611	11.3676	5e-05	0.00199199	1.68469	-1.68469	up	down	yes	OK	276	gi|206584337|gb|ACI15341.1|	NAC domain protein NAC1 [Gossypium NAC domain protein NAC1 [Gossypium hirsutum]	0.99	gi|75168917|sp|Q9C598.1|NAC81_ARATH	RecName: Full=Protein ATAF2; AltName: Full=NAC domain-containing protein 81; Short=ANAC081 [Arabidopsis thaliana]	0.92	GO:0005634;GO:0003677;GO:0006355	3694.eugene3.00050086	NAC domain protein, IPR003441	0.8089	_	_	NOG265992;NOG298630	None	_
Gh_D02G0598	67.1683	214.105	12.0092	38.6106	5e-05	0.00199199	1.68486	-1.68486	up	down	yes	OK	210	gi|590661908|ref|XP_007035802.1|	RING/U-box superfamily protein, putative [Theobroma cacao]	0.76	gi|74761852|sp|Q9P0P0.1|RN181_HUMAN	RecName: Full=E3 ubiquitin-protein ligase RNF181; AltName: Full=RING finger protein 181 [Homo sapiens]	0.56	GO:0046872	_	_	_	_	_	_	None	_
Gh_Sca004992G01	7.18169	22.5659	2.95101	9.49682	0.0031	0.0493014	1.68624	-1.68624	up	down	yes	OK	124	gi|253760055|ref|XP_002488965.1|	hypothetical protein SORBIDRAFT_1138s002030 [Sorghum bicolor]	0.89	_	_	_	_	39947.LOC_Os09g01000.1	expressed protein	0.898	_	_	NOG252044	None	_
Gh_D07G0535	25.343	82.4801	1.35285	4.4131	5e-05	0.00199199	1.70579	-1.70579	up	down	yes	OK	567	gi|126770|sp|P17432.1|MASY_GOSHI	RecName: Full=Malate synthase, glyoxysomal [Gossypium hirsutum]	1	gi|126770|sp|P17432.1|MASY_GOSHI	RecName: Full=Malate synthase, glyoxysomal [Gossypium hirsutum]	1	GO:0006099;GO:0006097;GO:0006090;GO:0004474;GO:0009514	3694.fgenesh4_pg.C_LG_XV000664	malate synthase (EC:2.3.3.9)	0.9383	COG2225	KOG1261	_	K01638	E2.3.3.9, aceB, glcB
Gh_A12G0821	8.15617	26.3772	2.01145	6.60114	0.0021	0.037429	1.71448	-1.71448	up	down	yes	OK	168	gi|325210966|ref|YP_004286042.1|	ribosomal protein S3 [Gossypium ribosomal protein S3 (chloroplast) [Gossypium raimondii]	0.99	gi|91207768|sp|Q2L946.1|RR3_GOSHI	RecName: Full=30S ribosomal protein S3, chloroplastic (chloroplast) [Gossypium hirsutum]	0.99	GO:0042254;GO:0006412;GO:0005739;GO:0003735;GO:0015935;GO:0019843;GO:0009507	3702.ATCG00800.1-P	unknown protein; encodes a chloroplast ribosomal protein S3, a constituent of the small subu [...]	0.9691	COG0092	_	_	K02982	RP-S3, rpsC
Gh_D05G3263	10.4703	34.4801	0.331755	1.09467	0.00035	0.00983058	1.72231	-1.72231	up	down	yes	OK	915	gi|590611096|ref|XP_007022004.1|	Trehalose-6-phosphate synthase isoform 1 [Theobroma cacao]	0.93	gi|75213463|sp|Q9SYM4.1|TPS1_ARATH	RecName: Full=Alpha,alpha-trehalose-phosphate synthase [UDP-forming]	0.91	GO:0005982;GO:0005992;GO:0005985;GO:0010182;GO:0009664;GO:0003825;GO:0051301;GO:0009832;GO:0009793	3694.estExt_fgenesh4_pg.C_1680018	hypothetical protein	0.9655	COG0380;COG1877	KOG1050	_	K16055	TPS
Gh_D12G2600	9.89426	32.6376	0.432029	1.42827	0.0004	0.0108938	1.72507	-1.72507	up	down	yes	OK	680	gi|590663310|ref|XP_007036178.1|	U-box domain-containing protein 19, putative [Theobroma cacao]	0.9	gi|75099899|sp|O80742.1|PUB19_ARATH	RecName: Full=U-box domain-containing protein 19; AltName: Full=Plant U-box protein 19 [Arabidopsis thaliana]	0.61	GO:0016567;GO:0004842;GO:0016874	3694.grail3.0005009001	hypothetical protein	0.8094	_	KOG0167	_	None	_
Gh_A09G2517	6.99321	22.531	2.8712	9.5077	0.00305	0.0487142	1.72744	-1.72744	up	down	yes	OK	124	gi|253760055|ref|XP_002488965.1|	hypothetical protein SORBIDRAFT_1138s002030 [Sorghum bicolor]	0.89	_	_	_	_	39947.LOC_Os09g01000.1	expressed protein	0.898	_	_	NOG252044	None	_
Gh_D11G0499	10.6831	35.3915	0.651988	2.16753	0.00045	0.0119291	1.73313	-1.73313	up	down	yes	OK	503	gi|590704859|ref|XP_007047276.1|	Alpha/beta-Hydrolases superfamily protein, putative isoform 1 [Theobroma cacao]	0.79	gi|417256|sp|P19515.2|LIP_RHIMI	RecName: Full=Lipase; AltName: Full=Triacylglycerol lipase; Flags: Precursor [Rhizomucor miehei]	0.54	_	_	_	_	_	_	_	None	_
Gh_D03G0343	19.2938	64.1455	1.71069	5.71961	5e-05	0.00199199	1.74134	-1.74134	up	down	yes	OK	364	gi|590707396|ref|XP_007047993.1|	Haloacid dehalogenase-like hydrolase (HAD) superfamily protein [Theobroma cacao]	0.97	gi|75105177|sp|Q5HZ05.1|TPPJ_ARATH	RecName: Full=Probable trehalose-phosphate phosphatase J; Short=AtTPPJ; AltName: Full=Trehalose 6-phosphate phosphatase [Arabidopsis thaliana]	0.89	GO:0004805;GO:0005982;GO:0005992;GO:0005985;GO:0016311	3694.grail3.0011016001	hypothetical protein	0.9307	COG1877	KOG1050	_	K01087	otsB
Gh_D11G0743	7.82203	26.0683	0.817782	2.73657	0.00175	0.0328852	1.74258	-1.74258	up	down	yes	OK	318	gi|441038071|gb|AGC27315.1|	NAC domain protein 12 [Gossypium hirsutum]	0.98	gi|75171471|sp|Q9FLJ2.1|NC100_ARATH	RecName: Full=NAC domain-containing protein 100; Short=ANAC100; Short=AtNAC5 [Arabidopsis thaliana]	0.92	GO:0005634;GO:0003677;GO:0006355	59689.fgenesh2_kg.5__665__AT3G29035.1	annotation not avaliable	0.8	_	_	NOG257939;NOG254702;NOG271129	None	_
Gh_A05G0692	18.268	60.8905	2.56814	8.62892	5e-05	0.00199199	1.74846	-1.74846	up	down	yes	OK	251	gi|396084011|gb|AFN84518.1|	AP2/ERF domain-containing transcription factor [Gossypium hirsutum]	0.97	gi|47605744|sp|Q9FJ93.1|DRE1D_ARATH	RecName: Full=Dehydration-responsive element-binding protein 1D; Short=Protein DREB1D; AltName: Full=C-repeat/dehydration-responsive element-binding factor 4; Shor	0.72	GO:0006351	3694.gw1.66.63.1	C-repeat binding facor 5	0.8053	_	_	NOG260285;NOG220500	None	_
Gh_A10G0113	18.3049	61.4836	1.01049	3.4033	5e-05	0.00199199	1.75188	-1.75188	up	down	yes	OK	550	gi|662036354|gb|AIE43908.1|	WRKY transcription factor 90 [Gossypium hirsutum]	0.98	gi|20978780|sp|Q9C519.1|WRKY6_ARATH	RecName: Full=WRKY transcription factor 6; AltName: Full=WRKY DNA-binding protein 6; Short=AtWRKY6 [Arabidopsis thaliana]	0.68	_	3694.gw1.XI.1362.1	hypothetical protein	0.8436	_	_	NOG270812	None	_
Gh_A12G2477	13.2791	44.5746	1.48393	5.01328	0.00015	0.00504383	1.75633	-1.75633	up	down	yes	OK	301	gi|590663408|ref|XP_007036209.1|	Carbonic anhydrase 2, CA2 [Theobroma cacao]	0.78	gi|1168746|sp|P46511.1|CAHX_FLABR	RecName: Full=Carbonic anhydrase; AltName: Full=Carbonate dehydratase	0.71	GO:0016829	3694.eugene3.00150550	hypothetical protein	0.7569	COG0288	KOG1578	_	K01673	cynT, can
Gh_D05G3129	7.77828	26.3042	3.20327	11.0941	0.00165	0.0314576	1.79218	-1.79218	up	down	yes	OK	124	gi|253760055|ref|XP_002488965.1|	hypothetical protein SORBIDRAFT_1138s002030 [Sorghum bicolor]	0.89	_	_	_	_	39947.LOC_Os09g01000.1	expressed protein	0.898	_	_	NOG252044	None	_
Gh_A09G2520	6.58128	22.3203	2.70572	9.38325	0.0023	0.0399977	1.79408	-1.79408	up	down	yes	OK	124	gi|253760055|ref|XP_002488965.1|	hypothetical protein SORBIDRAFT_1138s002030 [Sorghum bicolor]	0.89	_	_	_	_	39947.LOC_Os09g01000.1	expressed protein	0.898	_	_	NOG252044	None	_
Gh_A07G1529	44.863	155.812	3.5817	12.4982	5e-05	0.00199199	1.803	-1.803	up	down	yes	OK	398	gi|590712002|ref|XP_007049266.1|	Auxin-responsive family protein, putative [Theobroma cacao]	0.85	_	_	_	GO:0016021;GO:0055114	_	_	_	_	_	_	None	_
Gh_A11G1509	9.01789	31.2069	2.01974	7.08593	0.00095	0.0210029	1.81079	-1.81079	up	down	yes	OK	179	gi|371942060|gb|AEX60842.1|	ribulose-1,5-bisphosphate carboxylase/oxygenase small subunit (chloroplast) [Gossypium ribulose-1,5-bisphosphate carboxylase/oxygenas	1	gi|1352821|sp|P31333.2|RBS_GOSHI	RecName: Full=Ribulose bisphosphate carboxylase small chain, chloroplastic; Short=RuBisCO small subunit; Flags: Precursor	0.96	GO:0009573;GO:0055114;GO:0016984;GO:0015977;GO:0004497;GO:0009853;GO:0046487;GO:0015979	59689.fgenesh2_kg.7__3570__AT5G38410.1	annotation not avaliable	0.9304	COG4451	_	_	K01602	rbcS
Gh_Sca009781G02	6.53754	22.531	2.68396	9.5077	0.003	0.0481485	1.82473	-1.82473	up	down	yes	OK	124	gi|253760055|ref|XP_002488965.1|	hypothetical protein SORBIDRAFT_1138s002030 [Sorghum bicolor]	0.89	_	_	_	_	39947.LOC_Os09g01000.1	expressed protein	0.898	_	_	NOG252044	None	_
Gh_A08G1811	16.8972	59.5394	1.68652	5.97581	5e-05	0.00199199	1.82508	-1.82508	up	down	yes	OK	330	gi|590644899|ref|XP_007031210.1|	Galactinol synthase 2 [Theobroma cacao]	0.93	gi|75173054|sp|Q9FXB2.1|GOLS2_ARATH	RecName: Full=Galactinol synthase 2; Short=AtGolS2; Short=GolS-2 [Arabidopsis thaliana]	0.91	GO:0047216;GO:0006012	3702.AT1G56600.1-P	AtGolS2 (Arabidopsis thaliana galactinol synthase 2); transferase, transferring glycosyl gro [...]	0.9143	COG5597	KOG1950	_	None	_
Gh_D03G0450	15.9906	56.5651	1.36414	4.85192	5e-05	0.00199199	1.83056	-1.83056	up	down	yes	OK	376	gi|590708126|ref|XP_007048189.1|	Integrase-type DNA-binding superfamily protein, putative [Theobroma cacao]	0.68	gi|75262440|sp|Q9FGF8.1|ABR1_ARATH	RecName: Full=Ethylene-responsive transcription factor ABR1; AltName: Full=Protein ABA REPRESSOR 1 [Arabidopsis thaliana]	0.6	GO:0009987	_	_	_	_	_	_	None	_
Gh_D10G2289	0	2.58604	0	3.5692	0.00045	0.0119291	1.8356	-1.8356	up	down	yes	OK	77	_	_	_	_	_	_	_	_	_	_	_	_	_	None	_
Gh_A07G1855	19.8838	69.4842	11.0158	39.3418	5e-05	0.00199199	1.83649	-1.83649	up	down	yes	OK	107	gi|590715143|ref|XP_007050111.1|	RmlC-like cupins superfamily protein [Theobroma cacao]	0.95	_	_	_	_	3694.estExt_fgenesh4_pg.C_LG_II2525	hypothetical protein	0.956	COG3450	_	_	None	_
Gh_D05G1137	18.6646	67.2754	1.96625	7.11844	5e-05	0.00199199	1.85611	-1.85611	up	down	yes	OK	316	gi|549438022|gb|AGX24945.1|	WRKY40 [Gossypium hirsutum]	0.96	gi|20978791|sp|Q9SAH7.1|WRK40_ARATH	RecName: Full=Probable WRKY transcription factor 40; AltName: Full=WRKY DNA-binding protein 40 [Arabidopsis thaliana]	0.7	GO:0005667;GO:0006355;GO:0043565;GO:0045449;GO:0003700	3694.estExt_fgenesh4_pm.C_LG_III0624	SubName: Full=Putative uncharacterized protein;	0.8317	_	_	NOG225799	None	_
Gh_D07G0469	19.3707	69.897	1.51148	5.47683	5e-05	0.00199199	1.85738	-1.85738	up	down	yes	OK	406	gi|402514820|gb|AFQ62066.1|	LEAFY [Gossypium hirsutum]	0.99	gi|123096|sp|P23915.1|FLO_ANTMA	RecName: Full=Floricaula protein	0.78	GO:0000785;GO:0006355;GO:0031490;GO:0043621;GO:0010582;GO:0042803;GO:0010077;GO:0005667;GO:0043565;GO:0045449;GO:0003700;GO:0009740	3702.AT5G61850.1-P	LFY (LEAFY); chromatin DNA binding / sequence-specific DNA binding / transcription factor; E [...]	0.78	_	_	NOG234769	None	_
Gh_D11G3195	6.23249	22.4985	0.539104	1.95634	0.00235	0.0406241	1.85952	-1.85952	up	down	yes	OK	372	gi|91208950|ref|YP_538984.1|	NADH dehydrogenase subunit 7 [Gossypium hirsutum]	1	gi|122201413|sp|Q2L953.1|NDHH_GOSHI	RecName: Full=NAD(P)H-quinone oxidoreductase subunit H, chloroplastic; AltName: Full=NAD(P)H dehydrogenase subunit H; AltName: Full=NADH-plastoquinone oxidoreducta	1	GO:0006810;GO:0009535;GO:0006118;GO:0051287;GO:0055114;GO:0019684;GO:0048038;GO:0016655	59689.scaffold_900034.1	annotation not avaliable	0.9704	COG0649	KOG2870	_	K05579	ndhH
Gh_D08G2441	35.3868	128.607	2.25084	8.20549	5e-05	0.00199199	1.86613	-1.86613	up	down	yes	OK	485	gi|590673433|ref|XP_007038891.1|	Leucine-rich repeat (LRR) family protein [Theobroma cacao]	0.89	gi|29428075|sp|Q9ZVR7.4|PSKR1_ARATH	RecName: Full=Phytosulfokine receptor 1; Short=AtPSKR1; AltName: Full=Phytosulfokine LRR receptor kinase 1; Flags: Precursor [Arabidopsis thaliana]	0.47	GO:0032440;GO:0016310;GO:0016301;GO:0055114	3694.eugene3.00410224	hypothetical protein	0.8477	COG4886	KOG0619	_	None	_
Gh_D06G0477	6.28593	22.3956	2.58294	9.42607	0.00205	0.0367952	1.86764	-1.86764	up	down	yes	OK	124	gi|253760055|ref|XP_002488965.1|	hypothetical protein SORBIDRAFT_1138s002030 [Sorghum bicolor]	0.89	_	_	_	_	39947.LOC_Os09g01000.1	expressed protein	0.898	_	_	NOG252044	None	_
Gh_D03G0304	6.65411	24.2572	0.678915	2.48967	0.0025	0.04239	1.87465	-1.87465	up	down	yes	OK	324	gi|590706226|ref|XP_007047664.1|	Basic helix-loop-helix DNA-binding superfamily protein, putative [Theobroma cacao]	0.92	gi|218563491|sp|Q9T072.2|BH025_ARATH	RecName: Full=Transcription factor bHLH25; AltName: Full=Basic helix-loop-helix protein 25; Short=AtbHLH25; Short=bHLH 25; AltName: Full=Transcription factor EN 2	0.74	GO:0003677;GO:0046983	_	_	_	_	_	_	None	_
Gh_D08G0862	6.53754	23.6287	2.68396	9.93851	0.0022	0.03868	1.88867	-1.88867	up	down	yes	OK	124	gi|253760055|ref|XP_002488965.1|	hypothetical protein SORBIDRAFT_1138s002030 [Sorghum bicolor]	0.89	_	_	_	_	39947.LOC_Os09g01000.1	expressed protein	0.898	_	_	NOG252044	None	_
Gh_D09G0219	10.4753	38.9034	0.613257	2.28403	0.0002	0.00632409	1.89702	-1.89702	up	down	yes	OK	522	gi|590649423|ref|XP_007032405.1|	AAA-ATPase 1 [Theobroma cacao]	0.87	gi|2506091|sp|P32839.2|BCS1_YEAST	RecName: Full=Mitochondrial chaperone BCS1 [Saccharomyces cerevisiae S288c]	0.63	GO:0005524	3694.fgenesh4_pg.C_scaffold_911000001	hypothetical protein	0.8066	COG0465	KOG0743	_	None	_
Gh_A12G0770	5.80209	21.1743	2.38034	8.8892	0.0023	0.0399977	1.90089	-1.90089	up	down	yes	OK	124	gi|253760055|ref|XP_002488965.1|	hypothetical protein SORBIDRAFT_1138s002030 [Sorghum bicolor]	0.89	_	_	_	_	39947.LOC_Os09g01000.1	expressed protein	0.898	_	_	NOG252044	None	_
Gh_Sca010574G01	6.29562	23.0716	2.58266	9.6855	0.00125	0.0256779	1.90697	-1.90697	up	down	yes	OK	124	gi|253760055|ref|XP_002488965.1|	hypothetical protein SORBIDRAFT_1138s002030 [Sorghum bicolor]	0.89	_	_	_	_	39947.LOC_Os09g01000.1	expressed protein	0.898	_	_	NOG252044	None	_
Gh_D05G0902	23.8982	88.586	6.62747	24.8779	5e-05	0.00199199	1.90833	-1.90833	up	down	yes	OK	156	gi|430764907|gb|AGA62461.1|	low molecular weight heat shock protein [Gossypium hirsutum]	0.98	gi|123534|sp|P02519.1|HSP11_SOYBN	RecName: Full=17.3 kDa class I heat shock protein; AltName: Full=HSP 17.3 [Glycine max]	0.91	_	3694.estExt_Genewise1_v1.C_LG_IX3982	hypothetical protein	0.9556	COG0071	KOG0710	_	K13993	HSP20
Gh_A12G2092	7.52079	28.3205	0.754025	2.85369	0.00045	0.0119291	1.92014	-1.92014	up	down	yes	OK	329	gi|372291062|ref|YP_005087821.1|	RNA polymerase alpha subunit (chloroplast) [Gossypium darwinii]	1	gi|109900621|sp|Q2L938.1|RPOA_GOSHI	RecName: Full=DNA-directed RNA polymerase subunit alpha; Short=PEP; AltName: Full=Plastid-encoded RNA polymerase subunit alpha; Short=RNA polymerase subunit alpha	1	GO:0003677;GO:0006351;GO:0046983;GO:0003899;GO:0005730;GO:0006144;GO:0006206;GO:0009507	59689.scaffold_201008.1	annotation not avaliable	0.8984	COG0202	_	_	K03040	rpoA
Gh_D02G2034	6.15089	23.2816	0.498573	1.89541	0.002	0.0361074	1.92663	-1.92663	up	down	yes	OK	393	gi|590687168|ref|XP_007042587.1|	Progesterone 5-beta-reductase, putative isoform 2 [Theobroma cacao]	0.9	gi|75223330|sp|Q6PQJ9.1|5BPOR_DIGLA	RecName: Full=3-oxo-Delta(4,5)-steroid 5-beta-reductase; AltName: Full=Delta(4)-3-oxosteroid 5-beta-reductase; AltName: Full=Delta-4,5-steroid 5-beta-reductase; Sh	0.76	_	59689.scaffold_701910.1	annotation not avaliable	0.7629	_	_	NOG46937	None	_
Gh_D12G1089	7.32261	27.2244	3.01602	11.4734	0.00075	0.0176045	1.92758	-1.92758	up	down	yes	OK	124	gi|253760055|ref|XP_002488965.1|	hypothetical protein SORBIDRAFT_1138s002030 [Sorghum bicolor]	0.89	_	_	_	_	39947.LOC_Os09g01000.1	expressed protein	0.898	_	_	NOG252044	None	_
Gh_D13G2436	8.68756	33.3666	0.559012	2.15485	0.0002	0.00632409	1.94664	-1.94664	up	down	yes	OK	480	gi|590591018|ref|XP_007016898.1|	Mitogen-activated protein kinase kinase kinase 13, putative [Theobroma cacao]	0.85	gi|160332306|sp|Q99759.2|M3K3_HUMAN	RecName: Full=Mitogen-activated protein kinase kinase kinase 3; AltName: Full=MAPK/ERK kinase kinase 3; Short=MEK kinase 3; Short=MEKK 3 [Homo sapiens]	0.53	GO:0005524;GO:0004672;GO:0006468	3702.AT2G30040.1-P	MAPKKK14; ATP binding / kinase/ protein kinase/ protein serine/threonine kinase; member of M [...]	0.8397	COG0515	_	_	None	_
Gh_A11G0685	7.41391	28.4909	1.31697	5.1081	0.001	0.0217966	1.95556	-1.95556	up	down	yes	OK	211	gi|385868440|gb|AFI98122.1|	ethylene-responsive element-binding protein 6 [Gossypium barbadense]	1	gi|57012756|sp|Q40476.1|ERF1_TOBAC	RecName: Full=Ethylene-responsive transcription factor 1; Short=NtERF1; AltName: Full=Ethylene-responsive element-binding factor 1; Short=EREBP-1 [Nicotiana tabacum	0.72	GO:0005634;GO:0003677;GO:0005667;GO:0006355;GO:0045449;GO:0003700	3694.gw1.40.317.1	annotation not avaliable	0.7822	_	_	NOG281368	None	_
Gh_Sca010574G02	6.10714	23.135	2.50285	9.73907	0.00185	0.0342025	1.96021	-1.96021	up	down	yes	OK	124	gi|253760055|ref|XP_002488965.1|	hypothetical protein SORBIDRAFT_1138s002030 [Sorghum bicolor]	0.89	_	_	_	_	39947.LOC_Os09g01000.1	expressed protein	0.898	_	_	NOG252044	None	_
Gh_A12G1685	10.3294	41.3116	1.02611	4.13111	0.00015	0.00504383	2.00934	-2.00934	up	down	yes	OK	331	gi|255547107|ref|XP_002514611.1|	Flavonol 3-sulfotransferase, putative [Ricinus communis]	0.76	gi|75169684|sp|Q9C9D0.1|SOT16_ARATH	RecName: Full=Cytosolic sulfotransferase 16; Short=AtSOT16; AltName: Full=Desulfoglucosinolate sulfotransferase A; Short=AtST5a; AltName: Full=Protein CORONATINE I	0.67	GO:0016740	_	_	_	_	_	_	None	_
Gh_D05G2488	7.61797	30.4445	1.33617	5.38179	0.00065	0.0157825	2.00998	-2.00998	up	down	yes	OK	213	gi|225458515|ref|XP_002284237.1|	PREDICTED: transcriptional activator Myb [Vitis vinifera]	0.73	gi|75333678|sp|Q9FDW1.1|MYB44_ARATH	RecName: Full=Transcription factor MYB44; AltName: Full=Myb-related protein 44; Short=AtMYB44; AltName: Full=Myb-related protein R1; Short=AtMYBR1 [Arabidopsis tha	0.88	GO:0003677;GO:0000785;GO:0003682	29760.GSVIVG00014754001	SubName: Full=Chromosome chr18 scaffold_1, whole genome shotgun sequence;	0.9314	COG5147	KOG0048	_	None	_
Gh_A05G2834	15.3088	61.0553	6.29855	25.7416	5e-05	0.00199199	2.03101	-2.03101	up	down	yes	OK	124	gi|253760055|ref|XP_002488965.1|	hypothetical protein SORBIDRAFT_1138s002030 [Sorghum bicolor]	0.89	_	_	_	_	39947.LOC_Os09g01000.1	expressed protein	0.898	_	_	NOG252044	None	_
Gh_A03G1295	6.65907	27.6343	0.874997	3.64837	0.0009	0.0201769	2.0599	-2.0599	up	down	yes	OK	265	gi|590693438|ref|XP_007044333.1|	C2H2 and C2HC zinc fingers superfamily protein [Theobroma cacao]	0.85	gi|75324671|sp|Q6S591.1|JAG_ARATH	RecName: Full=Zinc finger protein JAGGED [Arabidopsis thaliana]	0.62	GO:0046872	29760.GSVIVG00030346001	SubName: Full=Chromosome chr1 scaffold_5, whole genome shotgun sequence;	0.8972	_	_	NOG249525	None	_
Gh_A12G0840	6.24219	25.9809	0.331733	1.38456	0.0009	0.0201769	2.06133	-2.06133	up	down	yes	OK	569	gi|590707528|ref|XP_007048030.1|	Cupredoxin superfamily protein isoform 1 [Theobroma cacao]	0.92	gi|114270|sp|P14133.1|ASO_CUCSA	RecName: Full=L-ascorbate oxidase; Short=ASO; Short=Ascorbase; Flags: Precursor	0.67	GO:0005507;GO:0005576;GO:0055114;GO:0016491	3694.fgenesh4_pg.C_LG_V000192	oxidoreductase (EC:1.10.3.3)	0.8471	COG2132	KOG1263	_	None	_
Gh_A02G1415	6.37815	26.8123	0.652566	2.7619	0.0014	0.0279147	2.08147	-2.08147	up	down	yes	OK	323	gi|590706226|ref|XP_007047664.1|	Basic helix-loop-helix DNA-binding superfamily protein, putative [Theobroma cacao]	0.94	gi|218563491|sp|Q9T072.2|BH025_ARATH	RecName: Full=Transcription factor bHLH25; AltName: Full=Basic helix-loop-helix protein 25; Short=AtbHLH25; Short=bHLH 25; AltName: Full=Transcription factor EN 2	0.74	GO:0003677;GO:0046983	29760.GSVIVG00038535001	SubName: Full=Chromosome chr3 scaffold_95, whole genome shotgun sequence;	0.7926	_	_	NOG261040	None	_
Gh_D04G0135	8.91597	37.0027	5.86966	24.9918	0.0001	0.00360715	2.09011	-2.09011	up	down	yes	OK	99	gi|590569857|ref|XP_007011186.1|	Uncharacterized protein TCM_045398 [Theobroma cacao]	0.77	_	_	_	_	_	_	_	_	_	_	None	_
Gh_A10G1242	24.1361	101.219	16.1602	70.1912	5e-05	0.00199199	2.11885	-2.11885	up	down	yes	OK	98	gi|118482538|gb|ABK93190.1|	unknown [Populus trichocarpa]	0.8	_	_	_	_	3694.estExt_Genewise1_v1.C_LG_XIV3201	SubName: Full=Putative uncharacterized protein;	0.7957	_	_	NOG280690	None	_
Gh_D11G3198	0	2.51234	0	4.34538	0.00125	0.0256779	2.11948	-2.11948	up	down	yes	OK	72	_	_	_	_	_	_	_	_	_	_	_	_	_	None	_
Gh_D07G2064	26.0442	110.454	14.3193	62.6307	5e-05	0.00199199	2.12891	-2.12891	up	down	yes	OK	107	gi|590715143|ref|XP_007050111.1|	RmlC-like cupins superfamily protein [Theobroma cacao]	0.95	_	_	_	_	3694.estExt_fgenesh4_pg.C_LG_II2525	hypothetical protein	0.956	COG3450	_	_	None	_
Gh_A05G2928	9.96617	43.5753	1.82918	8.06927	0.0001	0.00360715	2.14124	-2.14124	up	down	yes	OK	206	gi|586637265|gb|AHJ79201.1|	NAC domain protein NAC60 [Gossypium hirsutum]	0.96	gi|75172269|sp|Q9FRV4.1|NAC54_ARATH	RecName: Full=Protein CUP-SHAPED COTYLEDON 1; AltName: Full=NAC domain-containing protein 1; AltName: Full=NAC domain-containing protein 54; Short=ANAC054; AltName	0.52	_	_	_	_	_	_	_	None	_
Gh_D13G0093	10.3062	45.3959	1.82764	8.12868	5e-05	0.00199199	2.15304	-2.15304	up	down	yes	OK	211	gi|590567281|ref|XP_007010471.1|	Nuclear transport factor 2 family protein [Theobroma cacao]	0.9	_	_	_	GO:0005886	3694.estExt_fgenesh4_pg.C_LG_X2242	hypothetical protein	0.8855	_	_	NOG233643;NOG281285	None	_
Gh_A02G0311	11.1961	49.5866	0.961735	4.28108	5e-05	0.00199199	2.15426	-2.15426	up	down	yes	OK	374	gi|590658179|ref|XP_007034777.1|	Uncharacterized protein isoform 2 [Theobroma cacao]	0.67	_	_	_	_	_	_	_	_	_	_	None	_
Gh_D11G1937	9.15293	40.5826	0.825389	3.67783	0.0001	0.00360715	2.15571	-2.15571	up	down	yes	OK	359	gi|590704879|ref|XP_007047281.1|	Mitogen-activated protein kinase kinase kinase 19, putative [Theobroma cacao]	0.82	gi|75333641|sp|Q9CAD5.1|YODA_ARATH	RecName: Full=Mitogen-activated protein kinase kinase kinase YODA; AltName: Full=YODA MAPKK kinase [Arabidopsis thaliana]	0.64	GO:0004674;GO:0005524;GO:0009069;GO:0006468	3694.gw1.V.3995.1	hypothetical protein	0.7829	COG0515	_	_	None	_
Gh_A10G1243	14.8628	64.3858	9.31817	41.5217	5e-05	0.00199199	2.15575	-2.15575	up	down	yes	OK	101	gi|643736594|gb|KDP42884.1|	hypothetical protein JCGZ_23826 [Jatropha curcas]	0.79	_	_	_	_	3694.estExt_Genewise1_v1.C_LG_XIV3201	SubName: Full=Putative uncharacterized protein;	0.7653	_	_	NOG280690	None	_
Gh_A11G0118	5.36107	24.2279	0.532145	2.41354	0.00115	0.0241565	2.18126	-2.18126	up	down	yes	OK	332	gi|662036210|gb|AIE43836.1|	WRKY transcription factor 56 [Gossypium hirsutum]	0.98	gi|29839551|sp|Q8H0Y8.2|WRK41_ARATH	RecName: Full=Probable WRKY transcription factor 41; AltName: Full=WRKY DNA-binding protein 41 [Arabidopsis thaliana]	0.61	_	_	_	_	_	_	_	None	_
Gh_D07G1030	55.6941	262.242	2.92575	13.814	5e-05	0.00199199	2.23925	-2.23925	up	down	yes	OK	575	gi|590587838|ref|XP_007016070.1|	Glutamine-dependent asparagine synthase 1 [Theobroma cacao]	0.95	gi|1351983|sp|P49092.2|ASNS1_LOTJA	RecName: Full=Asparagine synthetase [glutamine-hydrolyzing]	0.91	GO:0006522;GO:0006531;GO:0009063;GO:0009646;GO:0006529;GO:0004066	3694.estExt_Genewise1_v1.C_LG_IX3026	asparagine synthase (glutamine-hydrolyzing) (EC:6.3.5.4)	0.9342	COG0367	KOG0571	_	K01953	asnB, ASNS
Gh_A05G0771	23.046	109.435	6.37206	30.7261	5e-05	0.00199199	2.26963	-2.26963	up	down	yes	OK	156	gi|430764907|gb|AGA62461.1|	low molecular weight heat shock protein [Gossypium hirsutum]	1	gi|123544|sp|P05478.1|HSP16_SOYBN	RecName: Full=18.5 kDa class I heat shock protein; AltName: Full=HSP 18.5	0.89	_	3694.estExt_Genewise1_v1.C_LG_XIX2021	hypothetical protein	0.9043	COG0071	KOG0710	_	K13993	HSP20
Gh_A12G0217	6.66381	31.5185	2.1459	10.364	0.0003	0.00871602	2.27193	-2.27193	up	down	yes	OK	142	gi|313199742|ref|YP_004021356.1|	ribosomal protein L2 [Theobroma ribosomal protein L2 [Gossypium thurberi]	1	gi|118597127|sp|Q2L944.1|RK2_GOSHI	RecName: Full=50S ribosomal protein L2, chloroplastic (chloroplast) [Gossypium hirsutum]	1	GO:0042254;GO:0015934;GO:0006412;GO:0005739;GO:0016740;GO:0003735;GO:0019843;GO:0009507	3694.eugene3.187830002	SubName: Full=Putative uncharacterized protein;	0.9854	COG0090	KOG0438	_	K02886	RP-L2, MRPL2, rplB
Gh_A09G2067	10.3634	50.1399	0.393558	1.9084	5e-05	0.00199199	2.27772	-2.27772	up	down	yes	OK	773	gi|590661692|ref|XP_007035744.1|	Periplasmic beta-glucosidase, putative [Theobroma cacao]	0.91	gi|75262458|sp|Q9FGY1.1|BXL1_ARATH	RecName: Full=Beta-D-xylosidase 1; Short=AtBXL1; AltName: Full=Alpha-L-arabinofuranosidase; Flags: Precursor [Arabidopsis thaliana]	0.84	GO:0048046;GO:0010214;GO:0009505;GO:0004553;GO:0005975	3694.estExt_fgenesh4_pm.C_LG_X0551	hypothetical protein	0.9103	COG1472	_	_	None	_
Gh_A08G1950	6.28593	30.3765	0.661692	3.21275	0.0001	0.00360715	2.27958	-2.27958	up	down	yes	OK	316	gi|590640390|ref|XP_007029941.1|	Peroxidase 44, putative [Theobroma cacao]	0.84	gi|26397647|sp|Q43729.1|PER57_ARATH	RecName: Full=Peroxidase 57; Short=Atperox P57; AltName: Full=ATP13a; AltName: Full=PRXR10; Flags: Precursor [Arabidopsis thaliana]	0.73	GO:0006804;GO:0006979;GO:0046872;GO:0020037;GO:0004601;GO:0005576;GO:0055114	_	_	_	_	_	_	K00430	E1.11.1.7
Gh_D06G0160	0	3.91591	0	4.9831	5e-05	0.00199199	2.31704	-2.31704	up	down	yes	OK	79	gi|325210985|ref|YP_004286029.1|	clp protease proteolytic subunit [Gossypium thurberi]	0.99	gi|122201402|sp|Q2L926.1|CLPP_GOSHI	RecName: Full=ATP-dependent Clp protease proteolytic subunit; AltName: Full=Endopeptidase Clp (chloroplast) [Gossypium hirsutum]	0.96	GO:0004252;GO:0006508;GO:0009570	59689.fgenesh2_kg.2__689__ATCG00670.1	annotation not avaliable	0.961	COG0740	KOG0840	_	K01358	clpP, CLPP
Gh_A03G1252	0	2.18105	0	5.01765	0.0012	0.0249221	2.32701	-2.32701	up	down	yes	OK	67	gi|643704232|gb|KDP21296.1|	hypothetical protein JCGZ_21767 [Jatropha curcas]	0.72	_	_	_	_	_	_	_	_	_	_	None	_
Gh_D02G0661	0	4.8043	0	5.146	5e-05	0.00199199	2.36345	-2.36345	up	down	yes	OK	84	gi|590662726|ref|XP_007036028.1|	Uncharacterized protein TCM_021515 [Theobroma cacao]	0.94	_	_	_	_	3694.eugene3.00100044	hypothetical protein	0.7683	_	_	NOG221193	None	_
Gh_D07G0197	0	2.03365	0	5.14961	0.00315	0.0498782	2.36446	-2.36446	up	down	yes	OK	65	_	_	_	_	_	_	_	_	_	_	_	_	_	None	_
Gh_A05G2973	7.30796	37.6043	0.661135	3.42024	0.0002	0.00632409	2.37108	-2.37108	up	down	yes	OK	358	gi|590646925|ref|XP_007031758.1|	Lysine histidine transporter 1 isoform 2 [Theobroma cacao]	0.95	gi|75262627|sp|Q9FKS8.1|LHT1_ARATH	RecName: Full=Lysine histidine transporter 1 [Arabidopsis thaliana]	0.93	GO:0015802;GO:0006612;GO:0043069;GO:0006499;GO:0015696;GO:0005737;GO:0043090;GO:0010363;GO:0043269;GO:0006862;GO:0016021;GO:0003333;GO:0006888;GO:0030968;GO:0015171	3694.estExt_fgenesh4_pg.C_LG_I2255	lysine/histidine transporter	0.9214	_	KOG1303	_	None	_
Gh_D10G1843	4.11156	21.4872	1.04957	5.57934	0.0019	0.0348344	2.4103	-2.4103	up	down	yes	OK	164	gi|590570571|ref|XP_007011376.1|	Voltage-dependent T-type calcium channel subunit alpha-1I, putative [Theobroma cacao]	0.68	_	_	_	_	_	_	_	_	_	_	None	_
Gh_D11G0802	4.39722	23.5628	0.727542	3.93913	0.0013	0.0264396	2.43677	-2.43677	up	down	yes	OK	222	gi|385868440|gb|AFI98122.1|	ethylene-responsive element-binding protein 6 [Gossypium barbadense]	0.98	gi|57012834|sp|Q8L9K1.2|ERF99_ARATH	RecName: Full=Ethylene-responsive transcription factor 13; Short=AtERF13; AltName: Full=Ethylene-responsive element-binding factor 13; Short=EREBP-13 [Arabidopsis	0.72	GO:0005634;GO:0003677;GO:0005667;GO:0006355;GO:0045449;GO:0003700	3694.gw1.40.317.1	annotation not avaliable	0.7921	_	_	NOG281368	None	_
Gh_D05G3427	0	3.81607	0	5.70722	5e-05	0.00199199	2.51279	-2.51279	up	down	yes	OK	75	_	_	_	_	_	_	_	_	_	_	_	_	_	None	_
Gh_D07G2205	8.09685	46.0559	0.499623	2.8524	5e-05	0.00199199	2.51326	-2.51326	up	down	yes	OK	498	gi|590649290|ref|XP_007032370.1|	DNAse I-like superfamily protein isoform 1 [Theobroma cacao]	0.9	gi|259016256|sp|Q9LR47.2|IP5P3_ARATH	RecName: Full=Type I inositol 1,4,5-trisphosphate 5-phosphatase CVP2; AltName: Full=Protein COTYLEDON VASCULAR PATTERN 2 [Arabidopsis thaliana]	0.69	GO:0046856	29760.GSVIVG00020841001	SubName: Full=Chromosome chr14 scaffold_21, whole genome shotgun sequence;	0.936	COG5411	KOG0565	_	None	_
Gh_A08G0317	4.04842	23.4964	0.58737	3.43771	0.0014	0.0279147	2.54911	-2.54911	up	down	yes	OK	245	gi|532987734|gb|AGU09699.1|	allene oxide cyclase [Gossypium hirsutum]	0.89	gi|73921674|sp|Q93ZC5.1|AOC4_ARATH	RecName: Full=Allene oxide cyclase 4, chloroplastic; Flags: Precursor [Arabidopsis thaliana]	0.79	GO:0008152;GO:0009507;GO:0046423	3694.gw1.IV.4073.1	SubName: Full=Putative uncharacterized protein;	0.8551	_	_	NOG264551	K10525	E5.3.99.6, aoc
Gh_A05G0225	5.4533	32.5012	0.305314	1.82529	0.0005	0.0129405	2.57976	-2.57976	up	down	yes	OK	543	gi|590575793|ref|XP_007012786.1|	Calmodulin-binding family protein [Theobroma cacao]	0.88	_	_	_	_	3694.estExt_fgenesh4_pg.C_LG_VI0942	hypothetical protein	0.754	_	_	NOG70632;NOG252814	None	_
Gh_D05G2138	3.45771	21.6316	0.325692	2.05069	0.00275	0.0453998	2.65453	-2.65453	up	down	yes	OK	346	gi|590595680|ref|XP_007018125.1|	2-oxoglutarate and Fe(II)-dependent oxygenase superfamily protein, putative [Theobroma cacao]	0.84	gi|313471276|sp|D4N501.1|DIOX2_PAPSO	RecName: Full=Probable 2-oxoglutarate/Fe(II)-dependent dioxygenase	0.57	GO:0046872;GO:0016706;GO:0055114	29760.GSVIVG00031238001	SubName: Full=Chromosome undetermined scaffold_55, whole genome shotgun sequence;	0.779	COG3491	KOG0143	_	None	_
Gh_D06G1912	7.32735	46.1677	1.10299	7.02049	5e-05	0.00199199	2.67015	-2.67015	up	down	yes	OK	238	gi|590569498|ref|XP_007011087.1|	Ribonuclease 2, putative [Theobroma cacao]	0.59	gi|1173103|sp|P42813.1|RNS1_ARATH	RecName: Full=Ribonuclease 1; Flags: Precursor [Arabidopsis thaliana]	0.43	_	_	_	_	_	_	_	K01166	E3.1.27.1
Gh_A09G1261	3.83086	25.7139	0.294138	1.97997	0.001	0.0217966	2.75091	-2.75091	up	down	yes	OK	412	gi|590632943|ref|XP_007027990.1|	Plant U-box 23 [Theobroma cacao]	0.91	gi|75211122|sp|Q9SVC6.1|PUB22_ARATH	RecName: Full=E3 ubiquitin-protein ligase PUB22; AltName: Full=Plant U-box protein 22; AltName: Full=U-box domain-containing protein 22 [Arabidopsis thaliana]	0.75	GO:0016567;GO:0004842;GO:0016874	3694.fgenesh4_pg.C_LG_XVI000572	hypothetical protein	0.8312	_	KOG0167	_	None	_
Gh_D09G0920	14.5906	99.1242	0.898302	6.1249	5e-05	0.00199199	2.76941	-2.76941	up	down	yes	OK	499	gi|590587052|ref|XP_007015870.1|	Cytochrome P450 94A1 [Theobroma Cytochrome P450 94A1 [Theobroma cacao]	0.93	gi|75315929|sp|Q9ZUX1.1|C94C1_ARATH	RecName: Full=Cytochrome P450 94C1 [Arabidopsis thaliana]	0.76	GO:0043231;GO:0020037;GO:0009733;GO:0009738;GO:0009414;GO:0009620;GO:0005506;GO:0042538;GO:0009723;GO:0055114;GO:0018685;GO:0009867;GO:0006631;GO:0070330;GO:0009695	3694.grail3.0001020301	cytochrome P450	0.8673	COG2124	KOG0157	_	None	_
Gh_D10G0122	0	3.22248	0	7.36487	0.00015	0.00504383	2.88066	-2.88066	up	down	yes	OK	67	gi|641859557|gb|KDO78247.1|	hypothetical protein CISIN_1g035241mg [Citrus sinensis]	0.64	_	_	_	_	_	_	_	_	_	_	None	_
Gh_D08G0414	31.4159	238.261	7.09817	54.5678	5e-05	0.00199199	2.94253	-2.94253	up	down	yes	OK	178	gi|532987734|gb|AGU09699.1|	allene oxide cyclase [Gossypium hirsutum]	0.96	gi|73921674|sp|Q93ZC5.1|AOC4_ARATH	RecName: Full=Allene oxide cyclase 4, chloroplastic; Flags: Precursor [Arabidopsis thaliana]	0.81	GO:0008152;GO:0016853;GO:0009507	3694.gw1.IV.4073.1	SubName: Full=Putative uncharacterized protein;	0.9128	_	_	NOG264551	K10525	E5.3.99.6, aoc
Gh_A09G0894	13.3179	111.557	0.817957	6.87693	5e-05	0.00199199	3.07167	-3.07167	up	down	yes	OK	500	gi|590587052|ref|XP_007015870.1|	Cytochrome P450 94A1 [Theobroma Cytochrome P450 94A1 [Theobroma cacao]	0.92	gi|75315929|sp|Q9ZUX1.1|C94C1_ARATH	RecName: Full=Cytochrome P450 94C1 [Arabidopsis thaliana]	0.76	GO:0043231;GO:0020037;GO:0009733;GO:0009738;GO:0009414;GO:0009620;GO:0005506;GO:0042538;GO:0009723;GO:0055114;GO:0018685;GO:0009867;GO:0006631;GO:0070330;GO:0009695	3694.grail3.0001020301	cytochrome P450	0.86	COG2124	KOG0157	_	None	_
Gh_D08G1990	0	3.81136	0	0.884714	5e-05	0.00199199	3.14521	-3.14521	up	down	yes	OK	176	gi|590717887|ref|XP_007050697.1|	Uncharacterized protein TCM_004468 [Theobroma cacao]	0.78	_	_	_	_	_	_	_	_	_	_	None	_
Gh_A04G0434	0	7.03763	0	0.970451	5e-05	0.00199199	3.27866	-3.27866	up	down	yes	OK	257	gi|590613281|ref|XP_007022619.1|	Short-chain dehydrogenase-reductase B [Theobroma cacao]	0.94	gi|66774119|sp|Q9LTV6.1|DECR2_ARATH	RecName: Full=Peroxisomal 2,4-dienoyl-CoA reductase [Arabidopsis thaliana]	0.9	GO:0055114;GO:0016491	29760.GSVIVG00002063001	SubName: Full=Chromosome chr19 scaffold_126, whole genome shotgun sequence;	0.9146	COG1028	KOG0725	_	K13237	DECR2
Gh_A11G0430	8.99261	91.3486	0.581328	5.92665	5e-05	0.00199199	3.34979	-3.34979	up	down	yes	OK	478	gi|590704863|ref|XP_007047277.1|	Alpha/beta-Hydrolases superfamily protein, putative isoform 2 [Theobroma cacao]	0.76	gi|48428990|sp|P61871.1|LIP_RHINI	RecName: Full=Lipase; AltName: Full=Lipase II; AltName: Full=RNL; AltName: Full=Triacylglycerol lipase; Flags: Precursor [Rhizopus niveus]	0.51	_	_	_	_	_	_	_	None	_
Gh_D09G0141	4.85289	55.7233	0.348596	4.01894	5e-05	0.00199199	3.52719	-3.52719	up	down	yes	OK	436	gi|590650017|ref|XP_007032545.1|	Amino acid transporter isoform 3 [Theobroma cacao]	0.85	_	_	_	GO:0005774;GO:0016021	29760.GSVIVG00020953001	SubName: Full=Chromosome chr14 scaffold_21, whole genome shotgun sequence;	0.8244	COG0814	KOG1303	_	K15015	SLC32A, VGAT
Gh_A10G2353	4.99763	64.7028	0.816774	10.6801	5e-05	0.00199199	3.70884	-3.70884	up	down	yes	OK	224	gi|590665464|ref|XP_007036750.1|	21 kDa seed protein [Theobroma 21 kDa seed protein [Theobroma cacao]	0.74	gi|416662|sp|P32765.1|ASP_THECC	RecName: Full=21 kDa seed protein; Flags: Precursor [Theobroma cacao]	0.72	_	_	_	_	_	_	_	None	_
Gh_A06G0352	0	2.51234	0	13.8671	0.00125	0.0256779	3.79359	-3.79359	up	down	yes	OK	56	gi|590598754|ref|XP_007018989.1|	Cold shock domain protein 1 [Theobroma cacao]	0.95	gi|121631|sp|P27484.1|GRP2_NICSY	RecName: Full=Glycine-rich protein 2	0.84	GO:0003677;GO:0006355;GO:0008270	3694.fgenesh4_pg.C_LG_II000796	hypothetical protein	0.8958	COG1278	KOG3070	_	None	_
Gh_A12G0728	0	2.91733	0	18.0873	0.00045	0.0119291	4.17691	-4.17691	up	down	yes	OK	55	_	_	_	_	_	_	_	_	_	_	_	_	_	None	_
Gh_A03G0958	3.21579	92.9537	0.178456	5.17674	0.0002	0.00632409	4.8584	-4.8584	up	down	yes	OK	547	gi|113029|sp|P17069.1|ACEA_GOSHI	RecName: Full=Isocitrate lyase; Short=ICL; Short=Isocitrase; Short=Isocitratase [Gossypium unnamed protein product [Gossypium hirsu	0.97	gi|113029|sp|P17069.1|ACEA_GOSHI	RecName: Full=Isocitrate lyase; Short=ICL; Short=Isocitrase; Short=Isocitratase [Gossypium hirsutum]	0.97	GO:0006099;GO:0046872;GO:0006097;GO:0010162;GO:0009514;GO:0004451	3694.eugene3.00070229	isocitrate lyase (EC:4.1.3.1)	0.9628	COG2224	KOG1260	_	K01637	E4.1.3.1, aceA
