# Supplementary material for: Genome-wide comparative transcriptome analysis of CMS-D2 and its maintainer and restorer lines in upland cotton
Source: BMC Genomics. 2017 Jun 8;18:454. doi: 10.1186/s12864-017-3841-0 (PMC5465541; doi:10.1186/s12864-017-3841-0)
Supplement: Supplementary file 20 — KEGG enrichment analysis of DEGs between B and R (XLS 60 kb) [file 12864_2017_3841_MOESM9_ESM.xls]

## Sheet: 工作表1
Additional file 9. GO analysis of DEGs between B and A
GO term	num of up gene	num of down gene
metabolic process	154	207
catalytic activity	105	175
single-organism process	110	162
cellular process	118	143
binding	114	131
cell	86	91
cell part	85	90
organelle	55	71
biological regulation	68	51
regulation of biological process	66	44
response to stimulus	59	48
membrane	30	53
localization	35	47
establishment of localization	34	46
membrane part	23	41
macromolecular complex	31	29
cellular component organization or biogenesis	30	29
multicellular organismal process	19	34
organelle part	21	32
developmental process	18	34
transporter activity	11	31
reproductive process	15	26
signaling	33	7
nucleic acid binding transcription factor activity	21	16
multi-organism process	19	9
negative regulation of biological process	15	12
immune system process	17	7
positive regulation of biological process	13	7
extracellular region	15	2
growth	4	9
rhythmic process	4	7
antioxidant activity	5	5
cell junction	2	6
symplast	2	6
membrane-enclosed lumen	3	4
molecular transducer activity	7	0
electron carrier activity	0	7
enzyme regulator activity	3	3
reproduction	3	1
protein binding transcription factor activity	2	1
structural molecule activity	0	2
extracellular matrix	0	1
guanyl-nucleotide exchange factor activity	0	1
nutrient reservoir activity	0	1
receptor activity	0	1
